# Supplementary material for: A critical assessment of Mus musculus gene function prediction using integrated genomic evidence
Source: Genome Biol. 2008 Jun 27;9(Suppl 1):S2. doi: 10.1186/gb-2008-9-s1-s2 (PMC2447536; doi:10.1186/gb-2008-9-s1-s2)
Supplement: Additional data file 7 — Performance measures for the initial round of GO term predictions within each evaluation category evaluated using held-out genes. [file gb-2008-9-s1-s2-S7.xls]

## Sheet: Mean
			Mean
Submission	GO branch	Specificity	# of Positive Instances (P)	# of Negative Instances (N)	P01R	P10R	P20R	P50R	P80R	P100R	AUC	AUC_50	Recall_0.01
C	BP	3	1.48043	1716.52	0.206501	0.206501	0.206501	0.180024	0.114306	0.115185	0.694992	0.0089712	0.304094
D	BP	3	1.48043	1716.52	0.19336	0.19336	0.192849	0.174983	0.124196	0.122797	0.750895	0.0084937	0.278478
E	BP	3	1.48043	1716.52	0.172625	0.172625	0.171674	0.154031	0.107939	0.109913	0.81263	0.0088974	0.296739
F	BP	3	1.48043	1716.52	0.162364	0.162364	0.162364	0.139858	0.0935639	0.0940732	0.703697	0.007488	0.254783
H	BP	3	1.48043	1716.52	0.157463	0.157463	0.156104	0.136721	0.0884389	0.0898313	0.717793	0.0067248	0.226123
A	BP	3	1.48043	1716.52	0.119084	0.119084	0.118096	0.102374	0.0598558	0.0609595	0.588218	0.0047315	0.15913
B	BP	3	1.48043	1716.52	0.106299	0.106299	0.106301	0.099527	0.0682223	0.0687098	0.581459	0.0043582	0.153696
C	BP	11	2.52394	1715.48	0.319391	0.319391	0.306041	0.211053	0.0748675	0.0768717	0.841946	0.0112472	0.364966
D	BP	11	2.52394	1715.48	0.232543	0.232543	0.211266	0.139179	0.0701831	0.0708946	0.743183	0.0088109	0.294662
H	BP	11	2.52394	1715.48	0.218695	0.218695	0.208825	0.139011	0.0623351	0.0622662	0.801489	0.0089726	0.296267
E	BP	11	2.52394	1715.48	0.219505	0.219505	0.205377	0.141394	0.0676547	0.0684279	0.822579	0.008201	0.253217
B	BP	11	2.52394	1715.48	0.190112	0.190112	0.185199	0.127997	0.0457867	0.0456014	0.741174	0.0085966	0.268892
A	BP	11	2.52394	1715.48	0.195584	0.195584	0.185136	0.116551	0.0400869	0.0423809	0.658724	0.0068533	0.209448
F	BP	11	2.52394	1715.48	0.163453	0.163453	0.152943	0.0879114	0.0402941	0.0419539	0.756453	0.0070332	0.214843
C	BP	31	7.7437	1710.26	0.517052	0.491728	0.381563	0.203695	0.0951485	0.0679362	0.894016	0.0127277	0.417383
B	BP	31	7.7437	1710.26	0.439767	0.38838	0.283054	0.144252	0.069301	0.0480109	0.845627	0.0104905	0.327484
D	BP	31	7.7437	1710.26	0.404703	0.351841	0.272724	0.159763	0.0652796	0.0501411	0.827267	0.0100192	0.342971
A	BP	31	7.7437	1710.26	0.391082	0.350119	0.271973	0.142272	0.046394	0.0300197	0.777577	0.009387	0.294411
E	BP	31	7.7437	1710.26	0.332116	0.308345	0.239283	0.134679	0.0553214	0.0404254	0.851352	0.0086785	0.274191
F	BP	31	7.7437	1710.26	0.277739	0.252069	0.199185	0.091304	0.0415967	0.0302491	0.771176	0.0066981	0.217434
H	BP	31	7.7437	1710.26	0.280969	0.24292	0.180169	0.0840101	0.0402384	0.0308404	0.795191	0.0073947	0.227487
C	BP	101	24.2	1693.8	0.620605	0.465273	0.369029	0.18153	0.0765807	0.026923	0.875385	0.0088964	0.266638
D	BP	101	24.2	1693.8	0.522789	0.361597	0.28958	0.14367	0.0477718	0.0184859	0.812763	0.0076109	0.229646
A	BP	101	24.2	1693.8	0.551902	0.362918	0.288305	0.155405	0.0538742	0.0166684	0.812755	0.0076207	0.209219
B	BP	101	24.2	1693.8	0.55017	0.36565	0.265286	0.15211	0.0636827	0.0199184	0.845355	0.0071843	0.202525
H	BP	101	24.2	1693.8	0.357031	0.204298	0.170869	0.0819515	0.035399	0.0170896	0.744591	0.0049242	0.136678
F	BP	101	24.2	1693.8	0.215819	0.153545	0.122194	0.0728621	0.0222637	0.0159998	0.699541	0.003422	0.0991541
E	BP	101	24.2	1693.8	0.202529	0.12596	0.083859	0.0634415	0.0431618	0.0208504	0.795357	0.002374	0.062445
E	CC	3	1.64286	1716.36	0.384563	0.384563	0.384563	0.355765	0.26478	0.268358	0.865101	0.0150017	0.532619
C	CC	3	1.64286	1716.36	0.344005	0.344005	0.344005	0.310416	0.249884	0.253728	0.8019	0.0153171	0.545
F	CC	3	1.64286	1716.36	0.331874	0.331874	0.331874	0.317644	0.241819	0.243544	0.78148	0.013798	0.487381
D	CC	3	1.64286	1716.36	0.292636	0.292636	0.292636	0.267035	0.201008	0.202497	0.833056	0.0127398	0.439286
H	CC	3	1.64286	1716.36	0.268734	0.268734	0.268734	0.260296	0.203568	0.204984	0.795535	0.0123352	0.417857
B	CC	3	1.64286	1716.36	0.171312	0.171312	0.171312	0.169798	0.111107	0.111306	0.571371	0.0064344	0.210714
A	CC	3	1.64286	1716.36	0.130388	0.130388	0.130388	0.129125	0.0795823	0.0799842	0.61746	0.0075523	0.220714
D	CC	11	2.60714	1715.39	0.366583	0.366583	0.352046	0.298462	0.159059	0.152909	0.843276	0.0147955	0.494969
E	CC	11	2.60714	1715.39	0.368664	0.368664	0.347627	0.266849	0.133518	0.13907	0.846432	0.0136854	0.477721
C	CC	11	2.60714	1715.39	0.379191	0.379191	0.345022	0.30585	0.181492	0.181795	0.910738	0.0166555	0.593963
B	CC	11	2.60714	1715.39	0.327866	0.327866	0.324867	0.271681	0.150242	0.150926	0.790199	0.0106548	0.362599
H	CC	11	2.60714	1715.39	0.327423	0.327423	0.315266	0.260879	0.15686	0.160971	0.845456	0.0116312	0.376913
F	CC	11	2.60714	1715.39	0.291405	0.291405	0.271925	0.214013	0.106919	0.108732	0.834361	0.0119815	0.393707
A	CC	11	2.60714	1715.39	0.268689	0.268689	0.255097	0.206715	0.106822	0.105439	0.785149	0.0121326	0.420139
C	CC	31	5.93617	1712.06	0.590689	0.578173	0.535376	0.310792	0.135898	0.0681349	0.911054	0.0166903	0.569426
E	CC	31	5.93617	1712.06	0.480369	0.454631	0.421534	0.158149	0.03407	0.0241338	0.862743	0.0110004	0.333558
D	CC	31	5.93617	1712.06	0.507043	0.48488	0.416832	0.286015	0.103545	0.0585001	0.890582	0.0146799	0.515584
B	CC	31	5.93617	1712.06	0.548731	0.533003	0.384276	0.189804	0.064297	0.0444719	0.849896	0.0109488	0.379285
A	CC	31	5.93617	1712.06	0.444738	0.430878	0.335143	0.183416	0.0426719	0.0231443	0.851066	0.0115776	0.337609
F	CC	31	5.93617	1712.06	0.341301	0.345508	0.281324	0.151469	0.0855247	0.0454981	0.777183	0.0107063	0.367823
H	CC	31	5.93617	1712.06	0.364703	0.350054	0.255623	0.102001	0.0423134	0.0354635	0.800183	0.008196	0.255727
C	CC	101	22.9667	1695.03	0.772917	0.559458	0.501402	0.250219	0.0883693	0.0213261	0.880221	0.0115943	0.376576
B	CC	101	22.9667	1695.03	0.754464	0.482123	0.414704	0.211824	0.0803796	0.0195975	0.850913	0.0106191	0.359874
D	CC	101	22.9667	1695.03	0.621944	0.446666	0.386409	0.177818	0.0615875	0.0182246	0.858365	0.0094528	0.294948
A	CC	101	22.9667	1695.03	0.724618	0.493139	0.379637	0.198404	0.0479438	0.0168219	0.820798	0.0097155	0.313905
H	CC	101	22.9667	1695.03	0.4824	0.243448	0.184602	0.0604126	0.0229224	0.0165373	0.72352	0.0043143	0.130647
E	CC	101	22.9667	1695.03	0.538043	0.298603	0.183219	0.0825358	0.0409802	0.0169661	0.808058	0.0054017	0.151191
F	CC	101	22.9667	1695.03	0.0682259	0.0481897	0.0524014	0.0469681	0.0217849	0.0173468	0.653405	0.0018237	0.0480651
D	MF	3	1.40449	1716.6	0.506772	0.506772	0.506772	0.505283	0.422505	0.426609	0.875613	0.0187129	0.648876
C	MF	3	1.40449	1716.6	0.485494	0.485494	0.485494	0.478297	0.417307	0.421451	0.875126	0.0187931	0.645599
F	MF	3	1.40449	1716.6	0.463337	0.463337	0.463337	0.462925	0.394829	0.391453	0.837226	0.017206	0.60206
H	MF	3	1.40449	1716.6	0.462411	0.462411	0.462411	0.455537	0.388891	0.394054	0.855455	0.0175385	0.616105
E	MF	3	1.40449	1716.6	0.408126	0.408126	0.397134	0.387328	0.315522	0.318627	0.88021	0.0162959	0.575843
B	MF	3	1.40449	1716.6	0.293867	0.293867	0.293867	0.293293	0.251472	0.253213	0.630378	0.0097144	0.338483
A	MF	3	1.40449	1716.6	0.281905	0.281905	0.281905	0.276229	0.231581	0.233279	0.680417	0.0101741	0.353464
I	MF	3	1.40449	1716.6	0.221817	0.221817	0.221827	0.222425	0.172913	0.173286	0.700658	0.009705	0.326779
C	MF	11	2.86555	1715.13	0.631024	0.631024	0.631282	0.535482	0.314246	0.308299	0.936348	0.020755	0.72698
A	MF	11	2.86555	1715.13	0.600113	0.600113	0.587649	0.479785	0.274582	0.270122	0.836121	0.019102	0.648192
D	MF	11	2.86555	1715.13	0.543587	0.543587	0.539102	0.450876	0.262179	0.25311	0.89754	0.0189979	0.66864
E	MF	11	2.86555	1715.13	0.56209	0.56209	0.533195	0.398203	0.196056	0.199158	0.884006	0.0162655	0.576252
F	MF	11	2.86555	1715.13	0.530259	0.53096	0.53242	0.419147	0.231422	0.224765	0.836811	0.0165842	0.584921
B	MF	11	2.86555	1715.13	0.515249	0.515449	0.512011	0.427413	0.255938	0.249372	0.860611	0.0181042	0.650306
H	MF	11	2.86555	1715.13	0.490325	0.487425	0.484921	0.411477	0.252803	0.240007	0.898388	0.0186592	0.668959
I	MF	11	2.86555	1715.13	0.195689	0.195723	0.195049	0.118857	0.0461064	0.0471973	0.619036	0.0056751	0.192157
C	MF	31	6.47273	1711.53	0.572377	0.556421	0.488402	0.382023	0.237347	0.154123	0.9129	0.0185066	0.652563
E	MF	31	6.47273	1711.53	0.553454	0.525711	0.481736	0.277399	0.150349	0.1039	0.882732	0.0140436	0.479328
B	MF	31	6.47273	1711.53	0.58508	0.543772	0.465234	0.321113	0.195808	0.129194	0.892795	0.0168166	0.571525
A	MF	31	6.47273	1711.53	0.481977	0.470285	0.432553	0.331897	0.188592	0.136484	0.879426	0.0173612	0.579808
D	MF	31	6.47273	1711.53	0.575811	0.522445	0.427936	0.322433	0.217884	0.161038	0.881738	0.0170691	0.590749
F	MF	31	6.47273	1711.53	0.421193	0.431405	0.402146	0.287529	0.130353	0.0934476	0.820086	0.0139777	0.488037
H	MF	31	6.47273	1711.53	0.394112	0.383484	0.297191	0.228987	0.125176	0.0943127	0.846826	0.0122839	0.430193
I	MF	31	6.47273	1711.53	0.110249	0.110006	0.0813552	0.0402603	0.019521	0.0096965	0.599842	0.0035404	0.112578
C	MF	101	22.9714	1695.03	0.704966	0.587891	0.527232	0.44597	0.29672	0.058839	0.933569	0.0164147	0.535156
B	MF	101	22.9714	1695.03	0.555703	0.50814	0.516991	0.355465	0.153706	0.0286807	0.895112	0.0139134	0.44925
A	MF	101	22.9714	1695.03	0.651265	0.53873	0.500943	0.419165	0.250905	0.030837	0.885217	0.0158301	0.50101
D	MF	101	22.9714	1695.03	0.622015	0.513208	0.496923	0.408427	0.274238	0.0414308	0.90026	0.0154784	0.490319
H	MF	101	22.9714	1695.03	0.519593	0.434538	0.33936	0.189459	0.0548869	0.0229628	0.778956	0.0089449	0.294348
F	MF	101	22.9714	1695.03	0.501904	0.375536	0.326237	0.291141	0.109482	0.0165461	0.808314	0.0111218	0.3256
E	MF	101	22.9714	1695.03	0.592428	0.352002	0.324057	0.155535	0.0647867	0.0282151	0.843492	0.0078527	0.242286
I	MF	101	22.9714	1695.03	0.244356	0.0899511	0.0515658	0.024827	0.018494	0.0147337	0.573047	0.0017032	0.0442937

## Sheet: Median
			Median
Submission	GO branch	Specificity	# of Positive Instances (P)	# of Negative Instances (N)	P01R	P10R	P20R	P50R	P80R	P100R	AUC	AUC_50	Recall_0.01
E	BP	3	1	1717	0.0153883	0.0153883	0.0153883	0.0142857	0.0073529	0.0082833	0.919969	0	0
D	BP	3	1	1717	0.0111735	0.0111735	0.0111735	0.0092168	0.003787	0.0042508	0.845661	0	0
C	BP	3	1	1717	0.0106383	0.0106383	0.0106383	0.0101051	0.0030645	0.0032051	0.806437	0	0
F	BP	3	1	1717	0.0067568	0.0067568	0.0067568	0.0054362	0.0026351	0.0027914	0.721025	0	0
H	BP	3	1	1717	0.0050256	0.0050256	0.0050256	0.0045249	0.0030487	0.0031799	0.769365	0	0
A	BP	3	1	1717	0.002504	0.002504	0.002504	0.0023122	0.0018086	0.0018806	0.499709	0	0
B	BP	3	1	1717	0.0021164	0.0021164	0.0021231	0.0021164	0.0018232	0.0019157	0.499709	0	0
C	BP	11	2	1716	0.0954545	0.0954545	0.0909091	0.0495902	0.010201	0.0098525	0.923967	0.0110658	0.333333
D	BP	11	2	1716	0.0465368	0.0465368	0.0454545	0.0142857	0.0039907	0.0043036	0.805414	0.0060951	0
B	BP	11	2	1716	0.0444664	0.0444664	0.0425725	0.0184542	0.004264	0.0044693	0.819019	0.0069242	0
H	BP	11	2	1716	0.047619	0.047619	0.0408333	0.0210561	0.0061163	0.0062268	0.863573	0.006993	0
E	BP	11	2	1716	0.0327957	0.0327957	0.03125	0.0238095	0.0075024	0.007078	0.891254	0.0052448	0
F	BP	11	2	1716	0.0267094	0.0267094	0.0241473	0.0106838	0.0038254	0.0042629	0.78561	0.0034256	0
A	BP	11	2	1716	0.0274024	0.0274024	0.0233467	0.0105823	0.0025765	0.0029891	0.704989	0.0028685	0
C	BP	31	7	1711	0.5	0.402852	0.333333	0.115832	0.0282686	0.0149964	0.924666	0.0116652	0.375
D	BP	31	7	1711	0.25	0.25	0.174242	0.0649683	0.0154793	0.0090684	0.845903	0.0089975	0.285714
A	BP	31	7	1711	0.25	0.215686	0.132919	0.0588235	0.0087529	0.0066136	0.803701	0.0087617	0.25
B	BP	31	7	1711	0.25	0.25	0.130435	0.0819928	0.0155975	0.0094388	0.848522	0.0095212	0.3
E	BP	31	7	1711	0.166667	0.142857	0.112007	0.0563492	0.0176886	0.0109912	0.863495	0.0071512	0.2
F	BP	31	7	1711	0.111111	0.10728	0.0769231	0.0247132	0.0093607	0.007034	0.769008	0.005288	0.160256
H	BP	31	7	1711	0.125	0.1	0.0714286	0.0379937	0.0109356	0.007657	0.808521	0.0065665	0.181818
C	BP	101	23	1695	0.5	0.428571	0.312035	0.13123	0.0543832	0.0227998	0.8784	0.0083256	0.266667
D	BP	101	23	1695	0.5	0.270034	0.243656	0.10908	0.0311162	0.0169137	0.817379	0.0073048	0.222222
B	BP	101	23	1695	0.5	0.330128	0.242424	0.109087	0.0461569	0.0187311	0.848848	0.0067886	0.185185
A	BP	101	23	1695	0.5	0.285714	0.21014	0.113227	0.0332002	0.0158227	0.812802	0.0073843	0.202941
H	BP	101	23	1695	0.25	0.127261	0.119171	0.0596131	0.0231049	0.0151753	0.741733	0.0044367	0.117647
E	BP	101	23	1695	0.111111	0.082483	0.0648668	0.0575026	0.0373843	0.0178696	0.799445	0.0019526	0.0493902
F	BP	101	23	1695	0.0833333	0.0693665	0.0593451	0.0382519	0.0184342	0.015201	0.713024	0.0025876	0.0540936
C	CC	3	1	1717	0.166667	0.166667	0.166667	0.118056	0.0504808	0.0504808	0.988352	0.0206756	0.875
E	CC	3	1	1717	0.15	0.15	0.15	0.0909091	0.0163595	0.0191853	0.970131	0.0145688	0.5
F	CC	3	1	1717	0.0741758	0.0741758	0.0741758	0.0741758	0.0064317	0.0072999	0.920017	0.0141317	0.5
D	CC	3	1	1717	0.0662393	0.0662393	0.0662393	0.0444444	0.010807	0.0110492	0.946418	0.0101922	0.25
H	CC	3	1	1717	0.04	0.04	0.04	0.04	0.0058729	0.0063694	0.903728	0.0126748	0
A	CC	3	1	1717	0.0052379	0.0052379	0.0052379	0.0040777	0.0023206	0.0025469	0.499709	0	0
B	CC	3	1	1717	0.00279	0.00279	0.00279	0.0024669	0.0017968	0.0021002	0.52184	0	0
C	CC	11	2	1716	0.25	0.25	0.2	0.2	0.0275879	0.0342486	0.97339	0.0190476	0.666667
D	CC	11	2	1716	0.1625	0.1625	0.1625	0.118056	0.016704	0.0207929	0.966544	0.0145688	0.5
E	CC	11	2	1716	0.142857	0.142857	0.133929	0.0801282	0.0105334	0.0131322	0.938809	0.0130452	0.5
F	CC	11	2	1716	0.0954545	0.0954545	0.0954545	0.0533428	0.009668	0.0097617	0.922485	0.0119394	0.333333
H	CC	11	2	1716	0.10101	0.10101	0.0940171	0.0434783	0.0096718	0.0093526	0.933327	0.009764	0.25
A	CC	11	2	1716	0.0769231	0.0769231	0.0666667	0.0432214	0.0064492	0.007876	0.919726	0.0104895	0.333333
B	CC	11	2	1716	0.0454545	0.0454545	0.0393519	0.0228696	0.0054487	0.0066109	0.884339	0.0061955	0
C	CC	31	5	1713	0.5	0.5	0.5	0.25	0.0409207	0.012837	0.941497	0.0174927	0.6
E	CC	31	5	1713	0.333333	0.333333	0.333333	0.0580645	0.0106596	0.0100402	0.902054	0.0099068	0.333333
D	CC	31	5	1713	0.333333	0.333333	0.333333	0.157895	0.0220049	0.0121951	0.909427	0.0136946	0.5
B	CC	31	5	1713	0.5	0.5	0.25	0.05	0.015444	0.009009	0.875951	0.0103119	0.333333
A	CC	31	5	1713	0.25	0.25	0.125	0.111111	0.011976	0.0084459	0.876754	0.0125291	0.333333
F	CC	31	5	1713	0.2	0.2	0.1	0.0684932	0.0061303	0.0061728	0.769911	0.010307	0.333333
H	CC	31	5	1713	0.166667	0.166667	0.0909091	0.0408163	0.0117994	0.0081227	0.84315	0.0072929	0.214286
C	CC	101	21.5	1696.5	1	0.552859	0.509804	0.209291	0.0795284	0.0193336	0.910621	0.0106056	0.34058
B	CC	101	21.5	1696.5	1	0.544513	0.450024	0.13138	0.0526763	0.0191855	0.861794	0.0099309	0.302174
A	CC	101	21.5	1696.5	1	0.487179	0.363426	0.172476	0.040172	0.0164545	0.851867	0.009796	0.316667
D	CC	101	21.5	1696.5	0.5	0.426699	0.361702	0.151441	0.0491147	0.0163225	0.860179	0.0100063	0.291228
E	CC	101	21.5	1696.5	0.5	0.21541	0.161647	0.0726557	0.0341088	0.0169074	0.820833	0.0049248	0.130252
H	CC	101	21.5	1696.5	0.5	0.0921133	0.074482	0.0330645	0.0215867	0.0172931	0.688966	0.0031046	0.0825792
F	CC	101	21.5	1696.5	0.0571895	0.0287341	0.0301013	0.0278104	0.0210171	0.0181845	0.624895	0.0008515	0.0294118
D	MF	3	1	1717	0.5	0.5	0.5	0.5	0.333333	0.333333	0.998835	0.0279557	1
F	MF	3	1	1717	0.333333	0.333333	0.333333	0.333333	0.171429	0.171429	0.997088	0.0262085	1
C	MF	3	1	1717	0.333333	0.333333	0.333333	0.333333	0.333333	0.333333	0.998543	0.0276726	1
H	MF	3	1	1717	0.333333	0.333333	0.333333	0.333333	0.221212	0.236111	0.997886	0.0270408	1
E	MF	3	1	1717	0.25	0.25	0.225	0.225	0.0769231	0.0769231	0.993519	0.0226479	1
A	MF	3	1	1717	0.0069018	0.0069018	0.0069018	0.005814	0.002907	0.0032895	0.532488	0	0
I	MF	3	1	1717	0.0064938	0.0064938	0.0064938	0.0066693	0.0036664	0.0037356	0.499709	0	0
B	MF	3	1	1717	0.0036765	0.0036765	0.0036765	0.0034289	0.001857	0.0020054	0.499709	0	0
B	MF	11	3	1715	0.5	0.5	0.5	0.285714	0.0650407	0.0266344	0.969644	0.0215743	0.75
A	MF	11	3	1715	0.5	0.5	0.5	0.428571	0.0414508	0.0137457	0.95668	0.0205659	0.75
E	MF	11	3	1715	0.5	0.5	0.5	0.333333	0.0166667	0.0144231	0.950175	0.0183022	0.666667
C	MF	11	3	1715	0.5	0.5	0.5	0.5	0.123711	0.0833333	0.992424	0.0223001	0.833333
D	MF	11	3	1715	0.5	0.5	0.5	0.4	0.0677966	0.038835	0.98167	0.0212952	0.75
F	MF	11	3	1715	0.5	0.5	0.5	0.333333	0.0075901	0.0084151	0.925029	0.0161121	0.6
H	MF	11	3	1715	0.333333	0.333333	0.333333	0.333333	0.0588235	0.0294118	0.98078	0.0210035	0.75
I	MF	11	3	1715	0.0068493	0.0073529	0.0084746	0.005	0.0033333	0.0036496	0.499709	0	0
C	MF	31	5.5	1712.5	0.5	0.5	0.433761	0.349594	0.148173	0.0353383	0.975173	0.0203069	0.666667
E	MF	31	5.5	1712.5	0.5	0.5	0.419192	0.0909091	0.0217401	0.0124951	0.915154	0.0121767	0.4
B	MF	31	5.5	1712.5	0.5	0.5	0.3875	0.333333	0.0648395	0.0139856	0.940076	0.0182855	0.666667
A	MF	31	5.5	1712.5	0.5	0.464286	0.375	0.265986	0.0810147	0.0169294	0.949736	0.0188864	0.633333
D	MF	31	5.5	1712.5	0.5	0.5	0.375	0.326241	0.0740472	0.0150674	0.927619	0.0182371	0.571429
F	MF	31	5.5	1712.5	0.333333	0.333333	0.333333	0.171429	0.0151756	0.0071719	0.858894	0.0138565	0.5
H	MF	31	5.5	1712.5	0.333333	0.25	0.234029	0.154416	0.0136698	0.0089409	0.883699	0.0126674	0.408333
I	MF	31	5.5	1712.5	0.0126765	0.0118447	0.0111546	0.0069919	0.0059508	0.0047046	0.499708	0	0
C	MF	101	25	1693	1	0.574468	0.574468	0.457627	0.334365	0.0256233	0.943552	0.0175001	0.571429
D	MF	101	25	1693	0.5	0.5	0.545454	0.435897	0.257028	0.0189024	0.904992	0.0177848	0.518518
B	MF	101	25	1693	0.5	0.565217	0.519231	0.4	0.107143	0.0196793	0.89995	0.0145651	0.388889
A	MF	101	25	1693	0.5	0.473684	0.509804	0.457627	0.136253	0.0161968	0.897209	0.0172591	0.5625
H	MF	101	25	1693	0.5	0.473684	0.350649	0.0879479	0.0252386	0.0167665	0.789299	0.0073076	0.282051
F	MF	101	25	1693	0.333333	0.333333	0.285714	0.318182	0.0549102	0.0167598	0.862707	0.012265	0.25
E	MF	101	25	1693	0.5	0.210526	0.224138	0.141463	0.0450342	0.021118	0.847055	0.0073921	0.208333
I	MF	101	25	1693	0.0625	0.0448625	0.0364026	0.0231788	0.019337	0.0155763	0.545448	0.0018508	0.0294118

## Sheet: StDev
			Standard Deviation
Submission	GO branch	Specificity	# of Positive Instances (P)	# of Negative Instances (N)	P01R	P10R	P20R	P50R	P80R	P100R	AUC	AUC_50	Recall_0.01
A	BP	3	0.83343	0.83343	0.28494	0.28494	0.282658	0.2654	0.201002	0.202216	0.269552	0.0093053	0.336186
B	BP	3	0.83343	0.83343	0.275981	0.275981	0.27598	0.269252	0.229631	0.230053	0.276628	0.008999	0.332356
C	BP	3	0.83343	0.83343	0.35125	0.35125	0.35125	0.322703	0.259425	0.261114	0.313398	0.0113254	0.42172
D	BP	3	0.83343	0.83343	0.342979	0.342979	0.342945	0.327833	0.27749	0.278039	0.268895	0.0112945	0.415863
E	BP	3	0.83343	0.83343	0.309403	0.309403	0.309067	0.293449	0.246668	0.248237	0.238255	0.011103	0.424207
F	BP	3	0.83343	0.83343	0.313471	0.313471	0.313471	0.287749	0.236591	0.238075	0.250052	0.0106756	0.398603
H	BP	3	0.83343	0.83343	0.319724	0.319724	0.317455	0.297506	0.235281	0.236596	0.259956	0.0105717	0.389825
A	BP	11	1.56442	1.56442	0.33303	0.33303	0.324954	0.253264	0.126789	0.131522	0.290278	0.0087663	0.32915
B	BP	11	1.56442	1.56442	0.30324	0.30324	0.300069	0.240785	0.117646	0.120917	0.260133	0.0091316	0.346306
C	BP	11	1.56442	1.56442	0.393986	0.393986	0.385526	0.318513	0.172527	0.177004	0.188976	0.0096324	0.377555
D	BP	11	1.56442	1.56442	0.331878	0.331878	0.314908	0.244678	0.177778	0.179869	0.255091	0.009909	0.373365
E	BP	11	1.56442	1.56442	0.333458	0.333458	0.323825	0.274899	0.183019	0.18464	0.207522	0.0093724	0.351321
F	BP	11	1.56442	1.56442	0.292259	0.292259	0.284863	0.204391	0.139492	0.140932	0.209919	0.0085802	0.328696
H	BP	11	1.56442	1.56442	0.328507	0.328507	0.322156	0.2545	0.167268	0.16767	0.215091	0.009562	0.370424
A	BP	31	4.8728	4.8728	0.385398	0.362577	0.31419	0.203666	0.10662	0.0898094	0.160426	0.0071745	0.281303
B	BP	31	4.8728	4.8728	0.40515	0.379409	0.317517	0.197403	0.151046	0.139227	0.116223	0.0070825	0.27182
C	BP	31	4.8728	4.8728	0.378192	0.368093	0.319748	0.219108	0.169534	0.165976	0.0949787	0.0072631	0.289058
D	BP	31	4.8728	4.8728	0.373061	0.337296	0.298716	0.230868	0.152842	0.14682	0.133405	0.0074933	0.288865
E	BP	31	4.8728	4.8728	0.34698	0.33604	0.285353	0.200173	0.114041	0.106221	0.114321	0.0072842	0.265967
F	BP	31	4.8728	4.8728	0.347049	0.331752	0.287047	0.183208	0.132682	0.122249	0.129793	0.0066857	0.252773
H	BP	31	4.8728	4.8728	0.340599	0.31268	0.246681	0.130671	0.110332	0.106404	0.148463	0.0062069	0.232913
A	BP	101	9.24744	9.24744	0.394167	0.292608	0.220912	0.139818	0.0685734	0.0070991	0.0633808	0.0036796	0.147392
B	BP	101	9.24744	9.24744	0.38778	0.258137	0.182825	0.116483	0.0680707	0.0089233	0.0582375	0.0035632	0.130296
C	BP	101	9.24744	9.24744	0.356067	0.299374	0.218907	0.126618	0.0730709	0.0205123	0.0549293	0.0035939	0.123612
D	BP	101	9.24744	9.24744	0.36587	0.266552	0.196995	0.128684	0.0591866	0.0074099	0.0725363	0.0033759	0.120614
E	BP	101	9.24744	9.24744	0.24371	0.147626	0.0724914	0.0334503	0.0234489	0.0139342	0.0794316	0.001804	0.0656567
F	BP	101	9.24744	9.24744	0.290246	0.171521	0.135315	0.102472	0.0117757	0.0054418	0.0830321	0.0033876	0.125186
H	BP	101	9.24744	9.24744	0.345085	0.212065	0.155153	0.0840456	0.0484172	0.0079175	0.088906	0.0031213	0.100264
A	CC	3	0.978548	0.978548	0.274659	0.274659	0.274659	0.275161	0.218724	0.21865	0.301818	0.0107178	0.389024
B	CC	3	0.978548	0.978548	0.338712	0.338712	0.338712	0.338951	0.287106	0.287035	0.293826	0.0107626	0.379826
C	CC	3	0.978548	0.978548	0.402165	0.402165	0.402165	0.38932	0.353985	0.35615	0.282543	0.0129136	0.478611
D	CC	3	0.978548	0.978548	0.370252	0.370252	0.370252	0.354268	0.318954	0.319498	0.240643	0.0127466	0.465155
E	CC	3	0.978548	0.978548	0.423586	0.423586	0.423586	0.414609	0.384808	0.385784	0.202144	0.0124922	0.46205
F	CC	3	0.978548	0.978548	0.410029	0.410029	0.410029	0.403851	0.369693	0.370363	0.275635	0.0127575	0.476538
H	CC	3	0.978548	0.978548	0.378854	0.378854	0.378854	0.370346	0.350496	0.350416	0.242143	0.0124572	0.467652
A	CC	11	1.6792	1.6792	0.359212	0.359212	0.352182	0.308779	0.205236	0.204528	0.26835	0.0111579	0.428139
B	CC	11	1.6792	1.6792	0.416521	0.416521	0.418274	0.370962	0.310086	0.31352	0.233684	0.0113754	0.415825
C	CC	11	1.6792	1.6792	0.368497	0.368497	0.354105	0.318615	0.272284	0.270701	0.123239	0.0109239	0.414471
D	CC	11	1.6792	1.6792	0.405947	0.405947	0.395695	0.357658	0.280491	0.273753	0.212919	0.0107703	0.426495
E	CC	11	1.6792	1.6792	0.405068	0.405068	0.40068	0.344427	0.260053	0.26473	0.205856	0.0104765	0.407626
F	CC	11	1.6792	1.6792	0.374161	0.374161	0.359184	0.316193	0.233689	0.237168	0.191588	0.010269	0.397928
H	CC	11	1.6792	1.6792	0.397044	0.397044	0.391825	0.357794	0.315961	0.318026	0.174568	0.0111536	0.405431
A	CC	31	3.77868	3.77868	0.425098	0.417271	0.362058	0.206178	0.0725297	0.0470672	0.132878	0.0063177	0.283466
B	CC	31	3.77868	3.77868	0.428497	0.418197	0.359588	0.24418	0.127309	0.117921	0.138658	0.0082675	0.292923
C	CC	31	3.77868	3.77868	0.376893	0.37275	0.346784	0.269005	0.164758	0.110257	0.0876728	0.0073466	0.276654
D	CC	31	3.77868	3.77868	0.394249	0.380619	0.356613	0.279587	0.173809	0.10839	0.106326	0.0076572	0.302155
E	CC	31	3.77868	3.77868	0.419081	0.408647	0.386377	0.221418	0.0564658	0.0544557	0.119492	0.0061454	0.2707
F	CC	31	3.77868	3.77868	0.364078	0.365885	0.315108	0.224963	0.187002	0.124362	0.151914	0.0083308	0.325116
H	CC	31	3.77868	3.77868	0.401605	0.392298	0.34211	0.192096	0.0999748	0.107415	0.16856	0.0073829	0.273565
A	CC	101	7.03922	7.03922	0.338202	0.294988	0.207117	0.132236	0.0406117	0.0056992	0.083073	0.0041425	0.174853
B	CC	101	7.03922	7.03922	0.32284	0.276238	0.234444	0.188959	0.0659363	0.0061557	0.0760935	0.0055242	0.214565
C	CC	101	7.03922	7.03922	0.320158	0.229746	0.224378	0.173685	0.06472	0.0101791	0.0656047	0.0036597	0.131191
D	CC	101	7.03922	7.03922	0.348426	0.259705	0.206213	0.100811	0.0411823	0.0048278	0.0544233	0.0031581	0.113064
E	CC	101	7.03922	7.03922	0.380537	0.289281	0.150188	0.0458026	0.0214811	0.0043044	0.0766204	0.0026477	0.0951561
F	CC	101	7.03922	7.03922	0.0779806	0.0458294	0.0583568	0.0523716	0.0101932	0.0052163	0.119983	0.00292	0.0719296
H	CC	101	7.03922	7.03922	0.368134	0.293836	0.229995	0.0534224	0.0091753	0.004182	0.105321	0.0037992	0.135211
A	MF	3	0.798574	0.798574	0.404734	0.404734	0.404734	0.401677	0.375294	0.376235	0.277138	0.0131329	0.464978
B	MF	3	0.798574	0.798574	0.428905	0.428905	0.428905	0.429244	0.406495	0.407742	0.314112	0.0130936	0.458251
C	MF	3	0.798574	0.798574	0.432748	0.432748	0.432748	0.430336	0.419409	0.419645	0.237637	0.0126175	0.459162
D	MF	3	0.798574	0.798574	0.438102	0.438102	0.438102	0.437616	0.427743	0.428275	0.21616	0.0126752	0.456345
E	MF	3	0.798574	0.798574	0.426269	0.426269	0.423453	0.414647	0.392832	0.392803	0.199235	0.0128627	0.467752
F	MF	3	0.798574	0.798574	0.445113	0.445113	0.445113	0.443948	0.427205	0.424004	0.240361	0.0131158	0.470447
H	MF	3	0.798574	0.798574	0.440292	0.440292	0.440292	0.434563	0.418009	0.41897	0.245452	0.0131952	0.471674
I	MF	3	0.798574	0.798574	0.35898	0.35898	0.358974	0.359065	0.309969	0.307769	0.238438	0.0125441	0.455269
A	MF	11	1.73657	1.73657	0.398029	0.398029	0.39336	0.377825	0.364388	0.368816	0.217503	0.0094281	0.360514
B	MF	11	1.73657	1.73657	0.40503	0.405028	0.402566	0.388349	0.34769	0.35309	0.209088	0.010376	0.378879
C	MF	11	1.73657	1.73657	0.378959	0.378959	0.378673	0.361648	0.358327	0.360557	0.119988	0.0090416	0.339262
D	MF	11	1.73657	1.73657	0.394355	0.394355	0.389788	0.359694	0.332461	0.325405	0.167987	0.0099166	0.369098
E	MF	11	1.73657	1.73657	0.426574	0.426574	0.426981	0.372012	0.299341	0.305535	0.155314	0.0108404	0.392287
F	MF	11	1.73657	1.73657	0.411568	0.411158	0.410734	0.394325	0.343825	0.345038	0.189391	0.0104063	0.376683
H	MF	11	1.73657	1.73657	0.397221	0.398408	0.395899	0.376081	0.338195	0.333535	0.144647	0.009926	0.374287
I	MF	11	1.73657	1.73657	0.351496	0.351478	0.350775	0.260438	0.14109	0.144443	0.186634	0.0091032	0.328924
A	MF	31	3.87585	3.87585	0.350185	0.345986	0.332303	0.282888	0.237998	0.215539	0.14535	0.0080938	0.351009
B	MF	31	3.87585	3.87585	0.392002	0.379649	0.350395	0.281993	0.257154	0.231183	0.124562	0.0084524	0.32587
C	MF	31	3.87585	3.87585	0.351897	0.342813	0.332164	0.321082	0.269408	0.246855	0.137888	0.007652	0.294449
D	MF	31	3.87585	3.87585	0.387238	0.375568	0.328531	0.287076	0.27435	0.255375	0.150111	0.0088835	0.334231
E	MF	31	3.87585	3.87585	0.39563	0.401198	0.392387	0.329801	0.259961	0.22526	0.107928	0.0086184	0.332342
F	MF	31	3.87585	3.87585	0.349918	0.348318	0.341646	0.292496	0.220367	0.209807	0.163996	0.0085524	0.330969
H	MF	31	3.87585	3.87585	0.368418	0.362466	0.294903	0.26001	0.216088	0.205737	0.147254	0.0093579	0.349269
I	MF	31	3.87585	3.87585	0.223908	0.224883	0.184113	0.10613	0.0608499	0.0249125	0.148706	0.0054717	0.196028
A	MF	101	8.51464	8.51464	0.366658	0.318633	0.252805	0.221169	0.228377	0.0629614	0.073557	0.0059845	0.278451
B	MF	101	8.51464	8.51464	0.351186	0.260588	0.261524	0.20339	0.141307	0.0394775	0.0564482	0.0055746	0.209338
C	MF	101	8.51464	8.51464	0.341511	0.27858	0.255781	0.218342	0.211989	0.103225	0.0420566	0.006028	0.26419
D	MF	101	8.51464	8.51464	0.354821	0.294971	0.250535	0.20455	0.233705	0.081256	0.0725048	0.0061777	0.239827
E	MF	101	8.51464	8.51464	0.354732	0.280373	0.24284	0.14621	0.0825332	0.0356782	0.0737729	0.0047434	0.170436
F	MF	101	8.51464	8.51464	0.386903	0.277943	0.233304	0.24054	0.144677	0.0083758	0.112611	0.0067635	0.253233
H	MF	101	8.51464	8.51464	0.357545	0.302903	0.242	0.226451	0.109953	0.0361593	0.0989231	0.0055646	0.201356
I	MF	101	8.51464	8.51464	0.365088	0.171342	0.0385335	0.0151383	0.0074916	0.0049611	0.0858762	0.0016158	0.0561086
