# Supplementary material for: A critical assessment of Mus musculus gene function prediction using integrated genomic evidence
Source: Genome Biol. 2008 Jun 27;9(Suppl 1):S2. doi: 10.1186/gb-2008-9-s1-s2 (PMC2447536; doi:10.1186/gb-2008-9-s1-s2)
Supplement: Additional data file 8 — Performance measures for the initial round of GO term predictions within each evaluation category evaluated using the newly annotated genes (prospective evaluation). [file gb-2008-9-s1-s2-S8.xls]

## Sheet: Mean
			Mean
Submission	GO branch	Specificity	# of Positive Instances (P)	# of Negative Instances (N)	P01R	P10R	P20R	P50R	P80R	P100R	AUC	AUC_50	Recall_0.01
D	BP	3	3.83359	1948.85	0.123616	0.11817	0.0987851	0.0520517	0.026217	0.0260111	0.634968	0.0031974	0.119872
F	BP	3	3.83359	1948.85	0.114777	0.108765	0.0987585	0.0530287	0.0213266	0.020901	0.621876	0.0028407	0.10954
C	BP	3	3.83359	1948.85	0.122854	0.114039	0.0980365	0.0530506	0.0206165	0.0186556	0.613757	0.0031514	0.119498
H	BP	3	3.83359	1948.85	0.0786737	0.074991	0.0683521	0.0348877	0.0221726	0.0224552	0.625011	0.0022473	0.0816665
E	BP	3	3.83359	1948.85	0.0817804	0.0766742	0.0671794	0.0428426	0.0130313	0.0129384	0.615539	0.0020299	0.0713637
B	BP	3	3.83359	1948.85	0.0508668	0.0504152	0.0437313	0.022861	0.0122614	0.0121847	0.548671	0.0013903	0.0513311
C	BP	11	8.22038	1941.58	0.253194	0.202863	0.156426	0.0626385	0.019611	0.0144695	0.701374	0.0046555	0.176179
B	BP	11	8.22038	1941.58	0.18368	0.14702	0.101801	0.0459273	0.0149532	0.0105401	0.68165	0.0033708	0.125473
D	BP	11	8.22038	1941.58	0.190069	0.14899	0.0989639	0.0319763	0.0116617	0.0101139	0.663889	0.003317	0.124794
H	BP	11	8.22038	1941.58	0.162699	0.133294	0.094888	0.0312897	0.0115571	0.0097129	0.66986	0.0029212	0.106768
F	BP	11	8.22038	1941.58	0.1742	0.134095	0.0834994	0.0379752	0.0123579	0.0108234	0.642066	0.0027354	0.104545
E	BP	11	8.22038	1941.58	0.129083	0.1031	0.068957	0.022768	0.0091466	0.0083469	0.601607	0.0017816	0.0620246
C	BP	31	24.1519	1916.3	0.432941	0.258156	0.209187	0.0801223	0.0237285	0.0144207	0.714618	0.0046813	0.173789
B	BP	31	24.1519	1916.3	0.397169	0.231319	0.162371	0.0635612	0.0239319	0.014204	0.712635	0.0037294	0.139843
D	BP	31	24.1519	1916.3	0.335204	0.213031	0.141878	0.0565028	0.0239728	0.013894	0.690081	0.0037305	0.137973
F	BP	31	24.1519	1916.3	0.326203	0.14886	0.109592	0.0448572	0.0185591	0.0135899	0.654446	0.0027909	0.0993043
H	BP	31	24.1519	1916.3	0.249229	0.141255	0.091444	0.0431107	0.0215313	0.0136448	0.66796	0.0024936	0.0862126
E	BP	31	24.1519	1916.3	0.186272	0.122077	0.0655431	0.0291319	0.0188932	0.01351	0.596747	0.0016425	0.060539
C	BP	101	67.41	1841.14	0.550778	0.358712	0.2566	0.116352	0.0478873	0.0367281	0.672465	0.004177	0.141454
B	BP	101	67.41	1841.14	0.466822	0.253173	0.216353	0.132389	0.0553228	0.0370178	0.71021	0.0032396	0.106202
D	BP	101	67.41	1841.14	0.413655	0.266267	0.197626	0.116692	0.0505868	0.0365554	0.69407	0.0032892	0.106643
F	BP	101	67.41	1841.14	0.280639	0.146455	0.129647	0.0771811	0.0435423	0.0363174	0.628365	0.0017484	0.0565182
H	BP	101	67.41	1841.14	0.28607	0.143781	0.127906	0.0773564	0.0428488	0.0361733	0.625368	0.0017846	0.0559106
E	BP	101	67.41	1841.14	0.0987982	0.0613764	0.0509723	0.0455737	0.0388007	0.0360024	0.550197	0.0004708	0.0095586
C	CC	3	3.8866	1949.1	0.183342	0.171908	0.163793	0.108325	0.0576485	0.0577582	0.603802	0.0045196	0.17853
D	CC	3	3.8866	1949.1	0.121122	0.120475	0.11904	0.0662882	0.039456	0.0402524	0.670307	0.0036472	0.141383
H	CC	3	3.8866	1949.1	0.124263	0.113452	0.111566	0.0765576	0.0617229	0.0621859	0.642732	0.0039482	0.160606
F	CC	3	3.8866	1949.1	0.121454	0.122279	0.107078	0.0568169	0.0460268	0.0472929	0.602768	0.0039467	0.170401
E	CC	3	3.8866	1949.1	0.124292	0.121405	0.106611	0.0627717	0.0371045	0.0377514	0.55768	0.003577	0.149579
B	CC	3	3.8866	1949.1	0.0995141	0.0992913	0.0883434	0.0442523	0.0424243	0.0430949	0.614626	0.002668	0.0951604
C	CC	11	8.24719	1941.54	0.316622	0.301959	0.209265	0.104942	0.0602079	0.0356324	0.727055	0.0064839	0.232682
D	CC	11	8.24719	1941.54	0.297747	0.231904	0.181765	0.0747567	0.0203704	0.0099946	0.726896	0.0042964	0.165724
E	CC	11	8.24719	1941.54	0.244838	0.211035	0.158837	0.0469712	0.0217116	0.0096867	0.620957	0.0041015	0.152152
H	CC	11	8.24719	1941.54	0.215465	0.176488	0.13158	0.0682534	0.0218452	0.0170399	0.736041	0.004211	0.155647
F	CC	11	8.24719	1941.54	0.201467	0.174827	0.12941	0.0704695	0.0203283	0.0101227	0.624956	0.0036101	0.126388
B	CC	11	8.24719	1941.54	0.254196	0.207253	0.129216	0.0523022	0.0170605	0.0115237	0.675927	0.0036913	0.12691
C	CC	31	14.5	1929.38	0.514703	0.405582	0.315636	0.171364	0.0527836	0.0221026	0.743089	0.0068382	0.268585
D	CC	31	14.5	1929.38	0.501181	0.279645	0.215255	0.11297	0.041757	0.0100463	0.741544	0.0051907	0.194883
H	CC	31	14.5	1929.38	0.436968	0.340246	0.202763	0.101173	0.0239997	0.0199207	0.703848	0.0047573	0.174815
F	CC	31	14.5	1929.38	0.371117	0.279942	0.177195	0.0834989	0.0391405	0.0114449	0.682051	0.0049674	0.178932
B	CC	31	14.5	1929.38	0.336794	0.224747	0.149575	0.0699466	0.0305902	0.0119616	0.731444	0.0049007	0.164845
E	CC	31	14.5	1929.38	0.301459	0.181658	0.12326	0.0332558	0.0100955	0.0086697	0.611599	0.0032971	0.121325
D	CC	101	43.4667	1880.8	0.538534	0.349249	0.275139	0.0917708	0.0400068	0.0245699	0.735057	0.0043005	0.154138
B	CC	101	43.4667	1880.8	0.496087	0.272799	0.164053	0.0614548	0.0324575	0.0244868	0.684472	0.0028276	0.0994949
C	CC	101	43.4667	1880.8	0.474648	0.244987	0.140463	0.0662922	0.0387123	0.0256126	0.674367	0.003088	0.101705
E	CC	101	43.4667	1880.8	0.177636	0.064578	0.0589338	0.0277506	0.0234923	0.0230693	0.551362	0.0012042	0.0349926
H	CC	101	43.4667	1880.8	0.320913	0.0687935	0.0538842	0.038757	0.0270946	0.0232847	0.619904	0.001511	0.0463934
F	CC	101	43.4667	1880.8	0.195878	0.0516873	0.0482978	0.0366473	0.0256046	0.0233099	0.550657	0.000794	0.0255365
C	MF	3	2.61066	1950.5	0.363834	0.36064	0.359564	0.299406	0.198934	0.198467	0.760591	0.0102746	0.408078
H	MF	3	2.61066	1950.5	0.342391	0.341622	0.340889	0.27986	0.169586	0.164086	0.727578	0.0098952	0.389179
D	MF	3	2.61066	1950.5	0.330616	0.329236	0.327843	0.278942	0.176326	0.174186	0.75449	0.0100691	0.401246
F	MF	3	2.61066	1950.5	0.313209	0.309382	0.306427	0.256021	0.179628	0.179267	0.71266	0.0092053	0.358275
E	MF	3	2.61066	1950.5	0.294189	0.292445	0.290141	0.229068	0.137553	0.125225	0.699299	0.0072231	0.283055
B	MF	3	2.61066	1950.5	0.212489	0.210798	0.210172	0.181044	0.104017	0.105843	0.617877	0.0054678	0.213014
C	MF	11	5.40385	1945.3	0.444092	0.420938	0.403282	0.232282	0.136756	0.118347	0.804503	0.0110817	0.433454
D	MF	11	5.40385	1945.3	0.424605	0.413328	0.379324	0.212089	0.103723	0.104346	0.774672	0.0095321	0.372727
E	MF	11	5.40385	1945.3	0.436353	0.428231	0.365384	0.179848	0.101041	0.0913107	0.690981	0.0079621	0.319323
H	MF	11	5.40385	1945.3	0.407923	0.392124	0.360211	0.196615	0.106118	0.0980292	0.7599	0.0085111	0.329949
F	MF	11	5.40385	1945.3	0.364089	0.363176	0.343545	0.190509	0.0879661	0.0870772	0.737442	0.0092838	0.370425
B	MF	11	5.40385	1945.3	0.410666	0.383384	0.329934	0.17038	0.0958533	0.0864705	0.747421	0.00803	0.315958
D	MF	31	12.5333	1934.18	0.502365	0.45881	0.400611	0.22998	0.1011	0.0611847	0.805702	0.0110529	0.459803
C	MF	31	12.5333	1934.18	0.557923	0.506543	0.39634	0.280781	0.13545	0.0821433	0.837221	0.0127406	0.514921
E	MF	31	12.5333	1934.18	0.541373	0.488759	0.38753	0.231837	0.0746805	0.0605741	0.692244	0.0091414	0.369622
B	MF	31	12.5333	1934.18	0.522686	0.463183	0.362495	0.254445	0.108262	0.055912	0.8015	0.0106571	0.434549
F	MF	31	12.5333	1934.18	0.476735	0.413884	0.350525	0.193576	0.0528922	0.0282294	0.766246	0.0100199	0.424642
H	MF	31	12.5333	1934.18	0.375565	0.321672	0.227942	0.140564	0.0632579	0.0424086	0.765346	0.0079945	0.326003
B	MF	101	38.0857	1889.4	0.672779	0.49453	0.484338	0.382967	0.09466	0.0234987	0.82808	0.0101105	0.382875
C	MF	101	38.0857	1889.4	0.568698	0.481026	0.457689	0.31562	0.0802323	0.0229012	0.787851	0.0099987	0.390072
D	MF	101	38.0857	1889.4	0.676765	0.460738	0.41392	0.289102	0.0777885	0.0232527	0.796932	0.0089701	0.331379
F	MF	101	38.0857	1889.4	0.541621	0.357915	0.37196	0.196387	0.0541103	0.0237496	0.749108	0.0069192	0.253592
H	MF	101	38.0857	1889.4	0.458708	0.332729	0.294478	0.162298	0.0552094	0.0212474	0.696645	0.005591	0.212351
E	MF	101	38.0857	1889.4	0.622499	0.187871	0.126109	0.0759739	0.0346358	0.0211334	0.647754	0.0029391	0.109283

## Sheet: Median
			Median
Submission	GO branch	Specificity	# of Positive Instances (P)	# of Negative Instances (N)	P01R	P10R	P20R	P50R	P80R	P100R	AUC	AUC_50	Recall_0.01
D	BP	3	3	1950	0.009434	0.0091743	0.0067114	0.004329	0.0027229	0.0030817	0.651414	0	0
E	BP	3	3	1950	0.0072464	0.0068027	0.0062696	0.0039841	0.0023824	0.0027682	0.616154	0	0
H	BP	3	3	1950	0.0061728	0.005848	0.0053583	0.004	0.0026178	0.0029828	0.614621	0	0
C	BP	3	3	1950	0.0074074	0.0070922	0.005848	0.003714	0.002346	0.002807	0.613065	0	0
F	BP	3	3	1950	0.0075758	0.0072464	0.00625	0.0042918	0.0026525	0.0028523	0.59282	0	0
B	BP	3	3	1950	0.003413	0.0033333	0.0033333	0.0029674	0.0022753	0.0026164	0.499744	0	0
C	BP	11	7	1943	0.0833333	0.0663004	0.0389703	0.0155663	0.0057218	0.0054552	0.710969	0.0036818	0.125
B	BP	11	7	1943	0.05	0.0410959	0.0229901	0.0114827	0.005994	0.0053504	0.69053	0.0022483	0.0370879
H	BP	11	7	1943	0.0384615	0.0285714	0.0188531	0.0106008	0.0058722	0.0051787	0.666251	0.0015656	0
D	BP	11	7	1943	0.0540936	0.0404488	0.0218586	0.0100438	0.0055604	0.0049628	0.662521	0.0022534	0.0625
F	BP	11	7	1943	0.033908	0.0283816	0.0162986	0.0087749	0.0051959	0.0050591	0.651132	0.0012386	0
E	BP	11	7	1943	0.016954	0.0132456	0.0117663	0.0075853	0.0046416	0.0046632	0.604541	0	0
B	BP	31	22	1920	0.25	0.111675	0.0728477	0.0403121	0.0179514	0.0135135	0.723145	0.0030843	0.111111
C	BP	31	22	1920	0.333333	0.174312	0.117647	0.0444225	0.0178174	0.0128755	0.707899	0.0038252	0.142857
D	BP	31	22	1920	0.2	0.125	0.0720222	0.031185	0.0173913	0.0127636	0.690895	0.0031556	0.111111
H	BP	31	22	1920	0.125	0.0594059	0.0439276	0.0243902	0.0152964	0.0124935	0.668671	0.0018296	0.0625
F	BP	31	22	1920	0.142857	0.0643275	0.0508021	0.0273504	0.0148169	0.0123192	0.653389	0.0018939	0.0625
E	BP	31	22	1920	0.047619	0.037037	0.0294668	0.0179567	0.0134967	0.0119826	0.586278	0.0006694	0
B	BP	101	66	1849.5	0.333333	0.189189	0.158055	0.0986875	0.0465621	0.0358466	0.709078	0.0025297	0.0740781
D	BP	101	66	1849.5	0.333333	0.224347	0.16179	0.0783086	0.0457316	0.0351064	0.689092	0.0026869	0.0805405
C	BP	101	66	1849.5	0.5	0.294645	0.212821	0.0800168	0.0441872	0.035762	0.662549	0.0033719	0.119225
H	BP	101	66	1849.5	0.125	0.0944125	0.081034	0.0588151	0.0392885	0.0353913	0.616175	0.0012037	0.035299
F	BP	101	66	1849.5	0.125	0.0940674	0.0754584	0.0559516	0.0415988	0.0350045	0.615276	0.0011091	0.0265471
E	BP	101	66	1849.5	0.0454545	0.0512224	0.0474163	0.0429089	0.0350718	0.0348469	0.547836	0.0003682	0
D	CC	3	2	1951	0.0079365	0.0079365	0.0079365	0.0041841	0.0027624	0.0034014	0.67837	0	0
H	CC	3	2	1951	0.0065359	0.0065359	0.0063694	0.0044053	0.0019724	0.002455	0.644029	0	0
C	CC	3	2	1951	0.0062112	0.0058824	0.0064516	0.0034364	0.0022958	0.0026525	0.618779	0	0
F	CC	3	2	1951	0.0056818	0.0070423	0.0056285	0.0036765	0.0018385	0.0022971	0.604562	0	0
E	CC	3	2	1951	0.0041322	0.0041322	0.0041322	0.0034052	0.0018832	0.0021368	0.561732	0	0
B	CC	3	2	1951	0.0044643	0.0047506	0.0051458	0.003871	0.0026909	0.003096	0.551368	0	0
D	CC	11	6	1945	0.0909091	0.0526316	0.0333333	0.0132979	0.0071324	0.005036	0.74653	0.0026296	0.0909091
H	CC	11	6	1945	0.0416667	0.0340909	0.0318627	0.0166546	0.0081497	0.0063037	0.724863	0.0018032	0
C	CC	11	6	1945	0.142857	0.125	0.0384615	0.0258449	0.0088025	0.0065632	0.711027	0.0043134	0.166667
B	CC	11	6	1945	0.04	0.0294118	0.0162822	0.011215	0.005891	0.0058667	0.657738	0.0017498	0
E	CC	11	6	1945	0.0625	0.0438247	0.0258449	0.008	0.0041068	0.0042169	0.609689	0.0025244	0.0454545
F	CC	11	6	1945	0.0357143	0.0333333	0.0145985	0.0095847	0.0045549	0.0045425	0.607545	0.0011495	0
D	CC	31	15	1930.5	0.333333	0.113279	0.0695775	0.0306987	0.0108016	0.0097794	0.747281	0.003887	0.158333
C	CC	31	15	1930.5	0.5	0.154584	0.0945052	0.0296963	0.0124576	0.0098083	0.743868	0.0036354	0.166667
B	CC	31	15	1930.5	0.121429	0.0575658	0.065319	0.031738	0.0121405	0.0092247	0.734606	0.0028083	0.0954545
H	CC	31	15	1930.5	0.266667	0.111669	0.0611645	0.0218911	0.0113772	0.0095631	0.692348	0.0032417	0.117647
F	CC	31	15	1930.5	0.166667	0.0942982	0.0577987	0.0167222	0.0103862	0.0093677	0.665992	0.0030638	0.114379
E	CC	31	15	1930.5	0.1	0.0344828	0.0272086	0.013374	0.0086988	0.0087913	0.583421	0.0018499	0.0655914
D	CC	101	36	1890	0.5	0.210895	0.170712	0.0681267	0.0313901	0.020427	0.725455	0.0030153	0.103175
B	CC	101	36	1890	0.291667	0.153175	0.10519	0.0421893	0.028805	0.0215367	0.698695	0.0022007	0.0746061
C	CC	101	36	1890	0.5	0.14479	0.0804014	0.0377378	0.0274475	0.0203396	0.645918	0.0022789	0.0845238
H	CC	101	36	1890	0.2	0.0548375	0.0421436	0.0350122	0.0236939	0.0190695	0.6241	0.001325	0.0468864
E	CC	101	36	1890	0.118056	0.0521552	0.0497228	0.0262026	0.0190004	0.0189288	0.540202	0.0010007	0.0322917
F	CC	101	36	1890	0.0588235	0.0344419	0.0413594	0.0277297	0.0219884	0.0195045	0.538135	0.0004875	0.0157568
C	MF	3	2	1951	0.111111	0.0916667	0.0833333	0.0155971	0.004684	0.0045532	0.845858	0.0079549	0.333333
D	MF	3	2	1951	0.0801282	0.0769231	0.0769231	0.0173238	0.0048258	0.0043785	0.833077	0.0071795	0.25
H	MF	3	2	1951	0.0555556	0.0555556	0.05	0.0180195	0.0040303	0.0036083	0.763889	0.0077163	0.190909
E	MF	3	2	1951	0.0190493	0.0186932	0.0138095	0.0062488	0.0027147	0.0030734	0.725417	0	0
F	MF	3	2	1951	0.0427273	0.0427273	0.0427273	0.0087062	0.0036103	0.0034412	0.703505	0.0044004	0
B	MF	3	2	1951	0.0042018	0.0040683	0.0038911	0.0029344	0.0021471	0.0024147	0.507703	0	0
C	MF	11	4	1947	0.333333	0.333333	0.272487	0.0616352	0.0093428	0.0061083	0.843077	0.010126	0.4
H	MF	11	4	1947	0.183333	0.118467	0.0669643	0.021055	0.0072226	0.0054718	0.797597	0.0063188	0.225
D	MF	11	4	1947	0.25	0.25	0.25	0.0317063	0.0054104	0.00508	0.784955	0.0082906	0.333333
B	MF	11	4	1947	0.291667	0.208333	0.107954	0.0201351	0.0051017	0.0046099	0.752725	0.0063191	0.225
F	MF	11	4	1947	0.225	0.225	0.142857	0.027312	0.0049939	0.0041881	0.748228	0.0082544	0.309524
E	MF	11	4	1947	0.333333	0.333333	0.112526	0.0091944	0.0037125	0.0038719	0.673764	0.0056979	0.242647
C	MF	31	8	1940	0.5	0.459459	0.333333	0.191011	0.0202276	0.0116279	0.874188	0.0130071	0.571429
B	MF	31	8	1940	0.5	0.459459	0.285714	0.0753425	0.0215716	0.0091135	0.839213	0.0100281	0.375
D	MF	31	8	1940	0.5	0.333333	0.285714	0.0714286	0.018227	0.0096587	0.822734	0.0109107	0.375
H	MF	31	8	1940	0.2	0.139785	0.0769231	0.0336538	0.0147453	0.0082831	0.790464	0.0052191	0.166667
F	MF	31	8	1940	0.333333	0.333333	0.25	0.0625	0.0110227	0.0083333	0.769461	0.0102132	0.411765
E	MF	31	8	1940	0.5	0.333333	0.333333	0.0276498	0.0081017	0.0061659	0.690487	0.0081197	0.333333
B	MF	101	31	1894	1	0.411765	0.465409	0.376344	0.0447284	0.0196253	0.817933	0.0087016	0.322581
D	MF	101	31	1894	1	0.333333	0.358974	0.166667	0.0333553	0.0200952	0.78817	0.0068265	0.227273
C	MF	101	31	1894	0.5	0.454545	0.456522	0.212121	0.0296822	0.0191638	0.780617	0.0100998	0.387097
F	MF	101	31	1894	0.5	0.354839	0.423077	0.130435	0.0265036	0.0196519	0.746884	0.0074566	0.257143
H	MF	101	31	1894	0.5	0.180328	0.136986	0.0453461	0.0198735	0.0167296	0.68536	0.003003	0.0909091
E	MF	101	31	1894	0.5	0.0705882	0.0237226	0.0310009	0.0231591	0.0173228	0.641665	0.002166	0.0769231

## Sheet: StDev
			Standard Deviation
Submission	GO branch	Specificity	# of Positive Instances (P)	# of Negative Instances (N)	P01R	P10R	P20R	P50R	P80R	P100R	AUC	AUC_50	Recall_0.01
B	BP	3	3.35155	3.80778	0.174038	0.17402	0.165721	0.110401	0.081708	0.0821068	0.195949	0.0039813	0.168174
C	BP	3	3.35155	3.80778	0.267153	0.255966	0.237221	0.168852	0.103177	0.0999083	0.230396	0.0057528	0.24796
D	BP	3	3.35155	3.80778	0.2648	0.26024	0.239589	0.172457	0.13285	0.133015	0.229339	0.0056499	0.239138
E	BP	3	3.35155	3.80778	0.220203	0.213613	0.202532	0.168338	0.0874701	0.0874566	0.197966	0.0044241	0.18599
F	BP	3	3.35155	3.80778	0.264085	0.260303	0.252393	0.178576	0.112991	0.11348	0.198215	0.0055915	0.237569
H	BP	3	3.35155	3.80778	0.218586	0.214287	0.208651	0.141624	0.116803	0.117431	0.211851	0.005254	0.22162
B	BP	11	5.93282	7.08627	0.294329	0.256529	0.205914	0.140166	0.0652618	0.0526591	0.165064	0.0041452	0.180317
C	BP	11	5.93282	7.08627	0.337621	0.296678	0.251396	0.156547	0.0776756	0.0740161	0.168249	0.0048683	0.206965
D	BP	11	5.93282	7.08627	0.28063	0.244522	0.187933	0.0994992	0.0519442	0.0521491	0.147217	0.0040366	0.17394
E	BP	11	5.93282	7.08627	0.273314	0.241798	0.188421	0.0979687	0.0489877	0.0488154	0.168395	0.0032222	0.132111
F	BP	11	5.93282	7.08627	0.298242	0.257217	0.182278	0.133934	0.0690989	0.0686686	0.169613	0.0038113	0.165388
H	BP	11	5.93282	7.08627	0.272917	0.247496	0.200621	0.0966005	0.0516788	0.0518481	0.153768	0.0037664	0.163922
B	BP	31	14.7347	20.7536	0.382564	0.274624	0.212208	0.0963611	0.053036	0.0079365	0.102028	0.0031826	0.132875
C	BP	31	14.7347	20.7536	0.36525	0.255442	0.224738	0.106875	0.0471395	0.0085096	0.102781	0.0035104	0.144836
D	BP	31	14.7347	20.7536	0.333416	0.236244	0.173765	0.0943644	0.0548071	0.0076492	0.105438	0.0032352	0.130766
E	BP	31	14.7347	20.7536	0.30248	0.23971	0.133706	0.0786839	0.0580549	0.0077535	0.102109	0.0024624	0.104819
F	BP	31	14.7347	20.7536	0.368761	0.216464	0.16946	0.0900011	0.0246975	0.0076338	0.107544	0.0029589	0.123983
H	BP	31	14.7347	20.7536	0.301113	0.204997	0.147629	0.0937816	0.0534897	0.0076516	0.101554	0.002673	0.107776
B	BP	101	27.6589	44.381	0.349151	0.199908	0.178136	0.12349	0.0343919	0.0150311	0.0714967	0.0029812	0.116059
C	BP	101	27.6589	44.381	0.341576	0.201248	0.170768	0.135667	0.036001	0.0146782	0.0781136	0.0026507	0.100751
D	BP	101	27.6589	44.381	0.31376	0.184883	0.13566	0.117727	0.0230009	0.014974	0.0773947	0.0025755	0.101996
E	BP	101	27.6589	44.381	0.170475	0.0582883	0.0247439	0.021305	0.0162694	0.014758	0.0726694	0.0004349	0.0208883
F	BP	101	27.6589	44.381	0.323316	0.152062	0.14929	0.0924132	0.0191262	0.0148505	0.0743176	0.0022416	0.0888544
H	BP	101	27.6589	44.381	0.321977	0.176051	0.168046	0.0947355	0.0190067	0.0150541	0.070142	0.0021418	0.0760687
B	CC	3	5.66215	5.71454	0.257185	0.257259	0.240358	0.164168	0.168284	0.170142	0.232211	0.0063029	0.251085
C	CC	3	5.66215	5.71454	0.342784	0.333241	0.323255	0.266885	0.190523	0.192317	0.277239	0.0078892	0.327286
D	CC	3	5.66215	5.71454	0.270218	0.270336	0.270655	0.195481	0.137097	0.140252	0.24182	0.0070703	0.30224
E	CC	3	5.66215	5.71454	0.27028	0.270177	0.254698	0.187567	0.153989	0.154308	0.257033	0.0069547	0.308633
F	CC	3	5.66215	5.71454	0.278666	0.2792	0.263907	0.182944	0.15894	0.160782	0.273433	0.0075924	0.33857
H	CC	3	5.66215	5.71454	0.282108	0.267751	0.26825	0.21521	0.197038	0.199918	0.236614	0.007767	0.32788
B	CC	11	8.73119	9.6012	0.379716	0.34724	0.257441	0.143999	0.0469177	0.022034	0.200821	0.004917	0.20074
C	CC	11	8.73119	9.6012	0.369452	0.372673	0.318259	0.219433	0.187179	0.120551	0.201046	0.0070382	0.289181
D	CC	11	8.73119	9.6012	0.380454	0.344213	0.318418	0.199919	0.0875382	0.0180363	0.164994	0.0050948	0.216356
E	CC	11	8.73119	9.6012	0.346983	0.330224	0.285046	0.133509	0.10877	0.0223807	0.178664	0.0050702	0.214311
F	CC	11	8.73119	9.6012	0.339014	0.316075	0.280296	0.216169	0.106281	0.0236109	0.198362	0.0050503	0.207157
H	CC	11	8.73119	9.6012	0.34716	0.31518	0.250492	0.187852	0.0579202	0.0493548	0.168848	0.0054667	0.249117
B	CC	31	7.58498	10.8483	0.399639	0.337507	0.232937	0.130548	0.0636407	0.0124193	0.141052	0.0050057	0.197061
C	CC	31	7.58498	10.8483	0.424829	0.434281	0.386545	0.306595	0.124302	0.0422939	0.145121	0.006834	0.273922
D	CC	31	7.58498	10.8483	0.42731	0.363039	0.316496	0.233622	0.133359	0.0044038	0.124728	0.0049869	0.209814
E	CC	31	7.58498	10.8483	0.398703	0.306198	0.24187	0.0393559	0.0060956	0.0038524	0.123827	0.0034965	0.14968
F	CC	31	7.58498	10.8483	0.395467	0.354119	0.272674	0.21168	0.127622	0.0104315	0.130184	0.0054382	0.217
H	CC	31	7.58498	10.8483	0.424791	0.406371	0.337583	0.213149	0.0398659	0.0469435	0.130249	0.0056803	0.237046
B	CC	101	22.595	32.0198	0.434569	0.291374	0.163936	0.0636215	0.0184372	0.0122772	0.0785104	0.0024456	0.0900972
C	CC	101	22.595	32.0198	0.360561	0.259495	0.154032	0.0877677	0.0436738	0.0148593	0.085892	0.0024935	0.0912975
D	CC	101	22.595	32.0198	0.406932	0.330471	0.285271	0.0932782	0.0215542	0.0110212	0.0872509	0.0034773	0.144747
E	CC	101	22.595	32.0198	0.240476	0.0411294	0.0340724	0.0153793	0.0108974	0.0119407	0.0639677	0.0008564	0.0307223
F	CC	101	22.595	32.0198	0.306777	0.0790314	0.0639708	0.0503957	0.013726	0.0119017	0.0791047	0.001485	0.0515667
H	CC	101	22.595	32.0198	0.306261	0.0449227	0.0321898	0.0195168	0.0135908	0.0121182	0.0567878	0.0006747	0.0251947
B	MF	3	3.21264	3.54686	0.36788	0.368181	0.368396	0.351159	0.278105	0.279428	0.242135	0.0090871	0.365431
C	MF	3	3.21264	3.54686	0.42792	0.429099	0.428383	0.405362	0.351394	0.351321	0.255863	0.0106145	0.434227
D	MF	3	3.21264	3.54686	0.404948	0.405503	0.406168	0.390089	0.330086	0.329898	0.256086	0.0104378	0.431553
E	MF	3	3.21264	3.54686	0.417787	0.417812	0.416518	0.38535	0.312936	0.300739	0.236241	0.0095243	0.386723
F	MF	3	3.21264	3.54686	0.411407	0.40934	0.405725	0.391443	0.341776	0.341507	0.248464	0.0104712	0.427787
H	MF	3	3.21264	3.54686	0.428724	0.429067	0.429628	0.39699	0.318517	0.315699	0.259972	0.0104487	0.431064
B	MF	11	6.31921	7.49353	0.411513	0.410166	0.390134	0.300428	0.249112	0.245279	0.198763	0.0081481	0.335771
C	MF	11	6.31921	7.49353	0.397821	0.395042	0.40182	0.315337	0.27428	0.264867	0.181166	0.0085695	0.365741
D	MF	11	6.31921	7.49353	0.414102	0.413711	0.401193	0.326281	0.249002	0.254391	0.180364	0.0085106	0.357948
E	MF	11	6.31921	7.49353	0.422709	0.426626	0.413525	0.329903	0.256071	0.249777	0.19121	0.0083688	0.343646
F	MF	11	6.31921	7.49353	0.381258	0.383172	0.385856	0.297436	0.231771	0.234578	0.209831	0.0083303	0.345271
H	MF	11	6.31921	7.49353	0.436228	0.436846	0.426346	0.317068	0.26179	0.258453	0.220873	0.008521	0.35128
B	MF	31	16.9292	20.5121	0.396601	0.383773	0.33857	0.293478	0.217284	0.157022	0.165922	0.0075207	0.326537
C	MF	31	16.9292	20.5121	0.389204	0.388407	0.330522	0.285847	0.224298	0.181899	0.157089	0.0077876	0.336166
D	MF	31	16.9292	20.5121	0.384872	0.379829	0.365514	0.290212	0.222483	0.177139	0.152163	0.0072672	0.327104
E	MF	31	16.9292	20.5121	0.401878	0.398682	0.374169	0.322397	0.21054	0.198278	0.187532	0.0076106	0.306742
F	MF	31	16.9292	20.5121	0.404371	0.375817	0.335552	0.260101	0.163876	0.10003	0.162168	0.0068672	0.316474
H	MF	31	16.9292	20.5121	0.38022	0.362997	0.309552	0.227337	0.134711	0.114373	0.175695	0.0077166	0.346955
B	MF	101	24.7581	32.8116	0.371476	0.317228	0.29149	0.271555	0.146689	0.0122464	0.0807184	0.0057168	0.244422
C	MF	101	24.7581	32.8116	0.354708	0.231708	0.235315	0.246676	0.155479	0.013882	0.0948702	0.0052223	0.236727
D	MF	101	24.7581	32.8116	0.370541	0.299045	0.267435	0.22516	0.122981	0.012771	0.095	0.0056072	0.250373
E	MF	101	24.7581	32.8116	0.372053	0.26365	0.238547	0.144942	0.0394768	0.0129742	0.107526	0.0029418	0.114258
F	MF	101	24.7581	32.8116	0.400796	0.229777	0.226149	0.213059	0.115461	0.0127669	0.11741	0.0046393	0.185363
H	MF	101	24.7581	32.8116	0.364044	0.332967	0.324423	0.234947	0.123759	0.0131201	0.10874	0.0055412	0.226172
