# Supplementary material for: A critical assessment of Mus musculus gene function prediction using integrated genomic evidence
Source: Genome Biol. 2008 Jun 27;9(Suppl 1):S2. doi: 10.1186/gb-2008-9-s1-s2 (PMC2447536; doi:10.1186/gb-2008-9-s1-s2)
Supplement: Additional data file 9 — Performance measures for the second round of GO term predictions within each evaluation category evaluated using held-out genes. [file gb-2008-9-s1-s2-S9.xls]

## Sheet: Mean
			Mean
Submission	GO branch	Specificity	# of Positive Instances (P)	# of Negative Instances (N)	P01R	P10R	P20R	P50R	P80R	P100R	AUC	AUC_50	Recall_0.01
G*	BP	3	1.48043	1716.52	0.279532	0.279532	0.279309	0.248589	0.17706	0.1787	0.789726	0.0113847	0.380471
C*	BP	3	1.48043	1716.52	0.26356	0.26356	0.263659	0.228686	0.152052	0.153694	0.873448	0.0118858	0.399746
D*	BP	3	1.48043	1716.52	0.243631	0.243631	0.24373	0.215916	0.155925	0.157054	0.808171	0.0103801	0.343406
F*	BP	3	1.48043	1716.52	0.172476	0.172476	0.172476	0.148586	0.0938416	0.0946753	0.714782	0.0074769	0.250543
G*	BP	11	2.52394	1715.48	0.317008	0.317008	0.301905	0.185446	0.0979119	0.0962227	0.796043	0.0106037	0.352954
D*	BP	11	2.52394	1715.48	0.323104	0.323104	0.299338	0.187709	0.0856848	0.085881	0.807615	0.0110959	0.374335
C*	BP	11	2.52394	1715.48	0.289221	0.289221	0.272682	0.199824	0.0902907	0.092854	0.849444	0.0114575	0.388665
F*	BP	11	2.52394	1715.48	0.173669	0.173669	0.164866	0.0840404	0.040894	0.0418842	0.76657	0.006887	0.211417
G*	BP	31	7.7437	1710.26	0.615739	0.559638	0.460341	0.232831	0.0973853	0.0633608	0.880637	0.0130588	0.432488
C*	BP	31	7.7437	1710.26	0.489372	0.437391	0.343648	0.185011	0.0663961	0.045108	0.871841	0.0112709	0.359194
D*	BP	31	7.7437	1710.26	0.464898	0.42932	0.321468	0.193907	0.0819407	0.0553341	0.873491	0.0117918	0.403161
F*	BP	31	7.7437	1710.26	0.268249	0.242628	0.181361	0.0932277	0.0451022	0.0338093	0.780184	0.006829	0.216457
G*	BP	101	24.2	1693.8	0.653327	0.478568	0.339041	0.196439	0.0607981	0.0243803	0.837972	0.0092326	0.290787
D*	BP	101	24.2	1693.8	0.586872	0.361106	0.28229	0.162281	0.0642636	0.0198005	0.852693	0.0078073	0.227261
C*	BP	101	24.2	1693.8	0.503522	0.356167	0.277764	0.14108	0.0600775	0.02251	0.840481	0.0070918	0.220258
F*	BP	101	24.2	1693.8	0.374338	0.216606	0.190591	0.081188	0.0257247	0.0161122	0.733115	0.0046175	0.129136
G*	CC	3	1.64286	1716.36	0.439087	0.439087	0.439087	0.393733	0.305557	0.308711	0.836606	0.015748	0.556905
C*	CC	3	1.64286	1716.36	0.419837	0.419837	0.419837	0.39203	0.315577	0.319744	0.898868	0.0170674	0.585476
F*	CC	3	1.64286	1716.36	0.332002	0.332002	0.332002	0.317772	0.242841	0.244633	0.781458	0.0137867	0.487381
D*	CC	3	1.64286	1716.36	0.324581	0.324581	0.324581	0.320533	0.235619	0.237483	0.845346	0.0133204	0.440476
G*	CC	11	2.60714	1715.39	0.415708	0.415708	0.382858	0.339327	0.201051	0.195757	0.849257	0.0148695	0.521755
D*	CC	11	2.60714	1715.39	0.381311	0.381311	0.371013	0.292386	0.172106	0.169096	0.872933	0.0149301	0.488804
C*	CC	11	2.60714	1715.39	0.364983	0.364983	0.364707	0.300983	0.184485	0.188653	0.906568	0.0160242	0.536919
F*	CC	11	2.60714	1715.39	0.2545	0.2545	0.23502	0.196949	0.100964	0.10278	0.834423	0.0120268	0.393707
G*	CC	31	5.93617	1712.06	0.660459	0.649727	0.575997	0.293404	0.102613	0.0492284	0.848751	0.0141127	0.486403
C*	CC	31	5.93617	1712.06	0.590272	0.57939	0.526	0.291452	0.101519	0.0571248	0.886958	0.0161474	0.55607
D*	CC	31	5.93617	1712.06	0.605394	0.597109	0.502291	0.285109	0.0775116	0.0566753	0.895548	0.014504	0.487357
F*	CC	31	5.93617	1712.06	0.463065	0.449335	0.370937	0.208717	0.0962635	0.0511102	0.782512	0.0115231	0.398195
C*	CC	101	22.9667	1695.03	0.737951	0.662756	0.463363	0.187234	0.069504	0.0181445	0.841614	0.0100699	0.319345
G*	CC	101	22.9667	1695.03	0.745	0.525063	0.415527	0.315474	0.0661841	0.0192045	0.866675	0.0118808	0.40174
D*	CC	101	22.9667	1695.03	0.5675	0.450912	0.375063	0.203299	0.0839206	0.0222087	0.873363	0.0099906	0.309349
F*	CC	101	22.9667	1695.03	0.512648	0.402039	0.32804	0.154528	0.0249432	0.0173314	0.750122	0.0087461	0.296753
G*	MF	3	1.40449	1716.6	0.563259	0.563259	0.563259	0.560582	0.483783	0.488066	0.879328	0.0207486	0.731273
C*	MF	3	1.40449	1716.6	0.559982	0.559982	0.557428	0.549352	0.481185	0.483359	0.951215	0.0215507	0.746723
D*	MF	3	1.40449	1716.6	0.531341	0.531341	0.531341	0.524647	0.445674	0.448921	0.886414	0.0195979	0.676966
F*	MF	3	1.40449	1716.6	0.500456	0.500456	0.500456	0.495925	0.427066	0.422698	0.849675	0.0187249	0.651685
D*	MF	11	2.86555	1715.13	0.640128	0.640128	0.637187	0.513547	0.281239	0.27299	0.903117	0.0191898	0.654535
G*	MF	11	2.86555	1715.13	0.639908	0.639908	0.632505	0.582043	0.328233	0.310595	0.909448	0.020704	0.716756
C*	MF	11	2.86555	1715.13	0.604337	0.604337	0.598335	0.52696	0.281731	0.264748	0.936213	0.0197988	0.69441
F*	MF	11	2.86555	1715.13	0.544302	0.544302	0.544602	0.444603	0.217926	0.216669	0.864975	0.0176488	0.619446
G*	MF	31	6.47273	1711.53	0.683798	0.669551	0.629027	0.459352	0.28621	0.200173	0.903078	0.0200365	0.712595
C*	MF	31	6.47273	1711.53	0.588964	0.563221	0.485738	0.311555	0.190802	0.127663	0.886971	0.0157175	0.550822
D*	MF	31	6.47273	1711.53	0.551503	0.524789	0.485018	0.326172	0.201732	0.14316	0.885682	0.0169751	0.585272
F*	MF	31	6.47273	1711.53	0.459496	0.434911	0.379501	0.28117	0.147832	0.113412	0.842808	0.0143738	0.494469
G*	MF	101	22.9714	1695.03	0.789161	0.688836	0.621786	0.4666	0.307599	0.0595204	0.919109	0.0170146	0.54708
C*	MF	101	22.9714	1695.03	0.678059	0.568863	0.523822	0.4292	0.289349	0.0603463	0.909581	0.015847	0.530639
D*	MF	101	22.9714	1695.03	0.572508	0.450925	0.45332	0.353909	0.217445	0.0383476	0.905556	0.013838	0.410471
F*	MF	101	22.9714	1695.03	0.609966	0.496283	0.429579	0.326467	0.129273	0.0193473	0.843405	0.0127514	0.424571

## Sheet: Median
			Median
Submission	GO branch	Specificity	# of Positive Instances (P)	# of Negative Instances (N)	P01R	P10R	P20R	P50R	P80R	P100R	AUC	AUC_50	Recall_0.01
C*	BP	3	1	1717	0.047619	0.047619	0.047619	0.0393519	0.0136986	0.0137364	0.954281	0.009621	0
G*	BP	3	1	1717	0.037037	0.037037	0.037037	0.0290404	0.0071175	0.0067874	0.912005	0.008593	0
D*	BP	3	1	1717	0.0253205	0.0253205	0.0253205	0.0192308	0.0086582	0.0086031	0.927781	0.0050034	0
F*	BP	3	1	1717	0.0075762	0.0075762	0.0075762	0.0061728	0.0032168	0.0033557	0.736673	0	0
D*	BP	11	2	1716	0.111111	0.111111	0.1	0.0425725	0.0084003	0.007784	0.90977	0.0097639	0.333333
G*	BP	11	2	1716	0.0954545	0.0954545	0.0909091	0.0322581	0.0053209	0.0057554	0.865452	0.0092809	0.267857
C*	BP	11	2	1716	0.0909091	0.0909091	0.0833333	0.0513158	0.0111125	0.0104715	0.933285	0.011069	0.333333
F*	BP	11	2	1716	0.0277778	0.0277778	0.0246951	0.0115174	0.003999	0.0042448	0.799228	0.0031125	0
G*	BP	31	7	1711	0.5	0.5	0.351332	0.142857	0.0296158	0.0107025	0.898372	0.0125408	0.4
D*	BP	31	7	1711	0.333333	0.333333	0.25	0.119845	0.0233563	0.0117821	0.896588	0.0110884	0.357143
C*	BP	31	7	1711	0.416667	0.333333	0.240385	0.0787995	0.0237023	0.0115133	0.889583	0.0096266	0.307692
F*	BP	31	7	1711	0.111111	0.101724	0.0734609	0.0257421	0.0096832	0.0072866	0.781141	0.0054009	0.146429
G*	BP	101	23	1695	0.5	0.44825	0.313725	0.125536	0.0401582	0.017481	0.833005	0.0081891	0.25463
D*	BP	101	23	1695	0.5	0.294946	0.254522	0.123316	0.0451789	0.0185577	0.858841	0.0076747	0.2
C*	BP	101	23	1695	0.5	0.285714	0.235872	0.104464	0.0450433	0.0187536	0.848829	0.0066653	0.219131
F*	BP	101	23	1695	0.183333	0.123078	0.100691	0.0475466	0.0210006	0.0153894	0.739447	0.0036674	0.0839161
G*	CC	3	1	1717	0.333333	0.333333	0.333333	0.291667	0.04375	0.0444079	0.983401	0.0205491	0.875
C*	CC	3	1	1717	0.25	0.25	0.25	0.2	0.0833333	0.0833333	0.993302	0.0228058	1
D*	CC	3	1	1717	0.077381	0.077381	0.077381	0.0580561	0.0138665	0.0172712	0.965412	0.0132499	0.291667
F*	CC	3	1	1717	0.0741758	0.0741758	0.0741758	0.0741758	0.0064317	0.0073698	0.920017	0.0142045	0.5
G*	CC	11	2	1716	0.333333	0.333333	0.25	0.166667	0.0080645	0.0093567	0.930284	0.014395	0.5
D*	CC	11	2	1716	0.225	0.225	0.225	0.125	0.0117634	0.0131229	0.950668	0.0144917	0.5
C*	CC	11	2	1716	0.2	0.2	0.2	0.154762	0.037037	0.0389267	0.981926	0.0180568	0.5
F*	CC	11	2	1716	0.0954545	0.0954545	0.0954545	0.0533428	0.009668	0.0097617	0.922412	0.0119137	0.333333
G*	CC	31	5	1713	1	1	0.5	0.166667	0.0142518	0.0079365	0.870521	0.0130156	0.444444
C*	CC	31	5	1713	0.5	0.5	0.482759	0.2	0.0347072	0.0110701	0.926572	0.0166114	0.5
D*	CC	31	5	1713	0.5	0.5	0.482759	0.172414	0.0156794	0.0101215	0.90472	0.0139985	0.5
F*	CC	31	5	1713	0.25	0.25	0.25	0.0684932	0.0061303	0.0061728	0.791059	0.0107414	0.375
C*	CC	101	21.5	1696.5	1	0.671336	0.410312	0.161263	0.0539514	0.0157866	0.848773	0.0092092	0.290323
G*	CC	101	21.5	1696.5	1	0.399351	0.402985	0.327452	0.0538526	0.0184783	0.877324	0.0125355	0.4319
D*	CC	101	21.5	1696.5	0.5	0.451952	0.36395	0.178564	0.0652319	0.0202009	0.871274	0.0094826	0.29222
F*	CC	101	21.5	1696.5	0.5	0.393739	0.320988	0.0698631	0.0259521	0.0176408	0.733338	0.0076911	0.254032
F*	MF	3	1	1717	0.5	0.5	0.5	0.5	0.285714	0.267857	0.998396	0.0275593	1
D*	MF	3	1	1717	0.5	0.5	0.5	0.5	0.333333	0.333333	0.998835	0.0279557	1
C*	MF	3	1	1717	0.5	0.5	0.5	0.5	0.5	0.5	0.999393	0.0285389	1
G*	MF	3	1	1717	0.5	0.5	0.5	0.5	0.472222	0.5	0.999272	0.0284091	1
D*	MF	11	3	1715	1	1	1	0.5	0.0740741	0.04	0.981072	0.0207847	0.75
G*	MF	11	3	1715	1	1	0.583333	0.555556	0.148148	0.0714286	0.992429	0.0231173	0.833333
F*	MF	11	3	1715	0.5	0.5	0.5	0.384615	0.0105541	0.0093168	0.926737	0.0187427	0.666667
C*	MF	11	3	1715	0.5	0.5	0.5	0.5	0.126984	0.0769231	0.993011	0.0231134	0.8
G*	MF	31	5.5	1712.5	1	1	0.564394	0.475972	0.166194	0.0139533	0.955944	0.020787	0.763889
D*	MF	31	5.5	1712.5	0.5	0.5	0.414286	0.309091	0.0655061	0.0162338	0.945549	0.0182725	0.6
C*	MF	31	5.5	1712.5	0.5	0.5	0.408508	0.226496	0.0330825	0.0213534	0.946207	0.0154805	0.571429
F*	MF	31	5.5	1712.5	0.333333	0.333333	0.269563	0.166667	0.0289381	0.0095189	0.88953	0.0140648	0.5
G*	MF	101	25	1693	1	0.772727	0.705882	0.515151	0.324324	0.0217566	0.933646	0.0180942	0.555556
C*	MF	101	25	1693	0.5	0.545454	0.615385	0.5	0.32304	0.0284974	0.952147	0.0175866	0.592593
F*	MF	101	25	1693	0.5	0.464286	0.473684	0.342105	0.0636704	0.016677	0.867997	0.0133824	0.411765
D*	MF	101	25	1693	0.5	0.375	0.404762	0.377778	0.179894	0.0194245	0.899367	0.0140935	0.384615

## Sheet: StDev
			Standard Deviation
Submission	GO branch	Specificity	# of Positive Instances (P)	# of Negative Instances (N)	P01R	P10R	P20R	P50R	P80R	P100R	AUC	AUC_50	Recall_0.01
C*	BP	3	0.83343	0.83343	0.372037	0.372037	0.372106	0.34686	0.285173	0.286848	0.182743	0.0118536	0.449369
D*	BP	3	0.83343	0.83343	0.371162	0.371162	0.371237	0.351174	0.310725	0.311711	0.248941	0.0116451	0.439891
F*	BP	3	0.83343	0.83343	0.324816	0.324816	0.324816	0.298568	0.236328	0.238293	0.24794	0.0107167	0.396053
G*	BP	3	0.83343	0.83343	0.393999	0.393999	0.393997	0.375371	0.332335	0.333563	0.257165	0.0119005	0.445453
C*	BP	11	1.56442	1.56442	0.371205	0.371205	0.361983	0.307759	0.204822	0.210512	0.195263	0.0100778	0.394014
D*	BP	11	1.56442	1.56442	0.38773	0.38773	0.372672	0.290051	0.203867	0.204032	0.243162	0.0098103	0.379654
F*	BP	11	1.56442	1.56442	0.307806	0.307806	0.302962	0.196746	0.144377	0.145138	0.201466	0.0084184	0.328402
G*	BP	11	1.56442	1.56442	0.395852	0.395852	0.386974	0.303312	0.23986	0.236413	0.209297	0.0097802	0.378892
C*	BP	31	4.8728	4.8728	0.384698	0.363169	0.327354	0.247363	0.122274	0.112677	0.110895	0.0068883	0.277133
D*	BP	31	4.8728	4.8728	0.368057	0.344429	0.290573	0.229209	0.162135	0.152569	0.104223	0.0070912	0.272424
F*	BP	31	4.8728	4.8728	0.335576	0.320299	0.266677	0.185225	0.147024	0.130312	0.132703	0.0067459	0.256254
G*	BP	31	4.8728	4.8728	0.395542	0.388848	0.373215	0.256274	0.170969	0.155719	0.106681	0.0074474	0.291027
C*	BP	101	9.24744	9.24744	0.341468	0.263519	0.199785	0.115005	0.0625228	0.0235703	0.0790047	0.0034237	0.123872
D*	BP	101	9.24744	9.24744	0.372022	0.263679	0.17398	0.123609	0.066177	0.0090021	0.0527524	0.0031997	0.120915
F*	BP	101	9.24744	9.24744	0.374167	0.245598	0.223747	0.103246	0.0198735	0.0054494	0.066653	0.0037693	0.134661
G*	BP	101	9.24744	9.24744	0.341196	0.266291	0.213443	0.183027	0.0778377	0.0330227	0.0647738	0.0041866	0.159744
C*	CC	3	0.978548	0.978548	0.423301	0.423301	0.423301	0.419128	0.401368	0.400971	0.18709	0.0121582	0.46569
D*	CC	3	0.978548	0.978548	0.4014	0.4014	0.4014	0.406694	0.364556	0.364565	0.211892	0.0125965	0.458886
F*	CC	3	0.978548	0.978548	0.409954	0.409954	0.409954	0.40378	0.369819	0.370625	0.275639	0.0127417	0.476538
G*	CC	3	0.978548	0.978548	0.428253	0.428253	0.428253	0.423581	0.391319	0.391438	0.242046	0.0130107	0.4701
C*	CC	11	1.6792	1.6792	0.400455	0.400455	0.400692	0.360693	0.291417	0.293121	0.147036	0.0106623	0.423153
D*	CC	11	1.6792	1.6792	0.395651	0.395651	0.391232	0.332147	0.290608	0.282615	0.158619	0.0109145	0.422199
F*	CC	11	1.6792	1.6792	0.316266	0.316266	0.295949	0.275154	0.216396	0.220196	0.191581	0.0102951	0.397928
G*	CC	11	1.6792	1.6792	0.403443	0.403443	0.393097	0.376767	0.33774	0.336062	0.18239	0.0111351	0.409642
C*	CC	31	3.77868	3.77868	0.376043	0.372264	0.350706	0.280808	0.13523	0.100806	0.123746	0.006905	0.269234
D*	CC	31	3.77868	3.77868	0.397859	0.393295	0.362543	0.300918	0.123294	0.103362	0.0879087	0.0072986	0.296196
F*	CC	31	3.77868	3.77868	0.414379	0.407799	0.36814	0.287259	0.222108	0.156321	0.152641	0.0083113	0.311701
G*	CC	31	3.77868	3.77868	0.40161	0.400824	0.395652	0.316023	0.158377	0.100132	0.145157	0.0081605	0.318394
C*	CC	101	7.03922	7.03922	0.324714	0.295242	0.249168	0.128239	0.0539933	0.0096876	0.0861758	0.0038335	0.142897
D*	CC	101	7.03922	7.03922	0.336624	0.260969	0.200169	0.13105	0.070446	0.0100745	0.0693246	0.004471	0.153319
F*	CC	101	7.03922	7.03922	0.336163	0.228685	0.199977	0.172691	0.0118572	0.0051596	0.111985	0.0047181	0.182706
G*	CC	101	7.03922	7.03922	0.349799	0.284431	0.24114	0.186967	0.0403543	0.006336	0.06582	0.0049811	0.196634
C*	MF	3	0.798574	0.798574	0.419822	0.419822	0.418511	0.418398	0.418535	0.41748	0.117949	0.0110212	0.41344
D*	MF	3	0.798574	0.798574	0.439853	0.439853	0.439853	0.436969	0.429109	0.428364	0.216782	0.012057	0.446146
F*	MF	3	0.798574	0.798574	0.445968	0.445968	0.445968	0.443294	0.432116	0.43008	0.236499	0.0124763	0.45593
G*	MF	3	0.798574	0.798574	0.430846	0.430846	0.430846	0.427738	0.430091	0.429239	0.240065	0.0117429	0.421907
C*	MF	11	1.73657	1.73657	0.407784	0.407784	0.407167	0.380388	0.3344	0.325727	0.116617	0.009941	0.373365
D*	MF	11	1.73657	1.73657	0.402776	0.402776	0.40105	0.386039	0.350514	0.347976	0.161416	0.0096083	0.371787
F*	MF	11	1.73657	1.73657	0.411541	0.411541	0.411338	0.383939	0.331443	0.337476	0.163581	0.0096206	0.357388
G*	MF	11	1.73657	1.73657	0.393887	0.393887	0.391427	0.384534	0.371287	0.36805	0.138396	0.0090283	0.347009
C*	MF	31	3.87585	3.87585	0.378156	0.3727	0.377184	0.313441	0.268436	0.236527	0.137583	0.0090645	0.352536
D*	MF	31	3.87585	3.87585	0.36847	0.358494	0.346942	0.285641	0.262504	0.231577	0.138438	0.0085961	0.323312
F*	MF	31	3.87585	3.87585	0.376712	0.372337	0.335692	0.302381	0.248032	0.244528	0.156709	0.0089726	0.347104
G*	MF	31	3.87585	3.87585	0.36131	0.360071	0.364024	0.328343	0.300549	0.285589	0.127121	0.0078749	0.303145
C*	MF	101	8.51464	8.51464	0.337782	0.314316	0.272511	0.248346	0.235306	0.0915801	0.092303	0.0071476	0.270786
D*	MF	101	8.51464	8.51464	0.36046	0.270147	0.242087	0.190592	0.181831	0.076639	0.0583526	0.006042	0.216931
F*	MF	101	8.51464	8.51464	0.378988	0.330833	0.223715	0.227423	0.148792	0.0184457	0.0905401	0.0058101	0.218986
G*	MF	101	8.51464	8.51464	0.32892	0.335995	0.289575	0.240506	0.228332	0.114547	0.0658793	0.0061321	0.242741
