# Supplementary material for: A critical assessment of Mus musculus gene function prediction using integrated genomic evidence
Source: Genome Biol. 2008 Jun 27;9(Suppl 1):S2. doi: 10.1186/gb-2008-9-s1-s2 (PMC2447536; doi:10.1186/gb-2008-9-s1-s2)
Supplement: Additional data file 10 — Performance measures for the second round of GO term predictions within each evaluation category evaluated using the newly annotated genes (prospective evaluation). [file gb-2008-9-s1-s2-S10.xls]

## Sheet: Mean
			Mean
Submission	GO branch	Specificity	# of Positive Instances (P)	# of Negative Instances (N)	P01R	P10R	P20R	P50R	P80R	P100R	AUC	AUC_50	Recall_0.01
C*	BP	3	3.83359	1948.85	0.16781	0.163085	0.143613	0.0863085	0.0387268	0.0364562	0.765946	0.0052125	0.199551
G*	BP	3	3.83359	1948.85	0.14857	0.142189	0.123274	0.0696528	0.0293863	0.0282982	0.685212	0.004204	0.161509
F*	BP	3	3.83359	1948.85	0.120676	0.112944	0.10018	0.052391	0.0213554	0.0213166	0.627034	0.0029644	0.109553
D*	BP	3	3.83359	1948.85	0.121291	0.116553	0.0983953	0.0522449	0.0212	0.0209693	0.688	0.0031567	0.11505
E*	BP	3	3.83359	1948.85	0.0952657	0.0913901	0.080745	0.0519409	0.0220241	0.0219759	0.693012	0.0025574	0.0899758
G*	BP	11	8.22038	1941.58	0.231513	0.190455	0.126433	0.0557027	0.0184893	0.0154332	0.698049	0.0040586	0.160412
D*	BP	11	8.22038	1941.58	0.209028	0.167725	0.118104	0.0479055	0.0152227	0.0118891	0.745633	0.0040115	0.145065
C*	BP	11	8.22038	1941.58	0.202588	0.157806	0.11345	0.0513425	0.0206146	0.0160143	0.7558	0.0040091	0.143182
F*	BP	11	8.22038	1941.58	0.168816	0.129627	0.0916448	0.0422044	0.0128688	0.0117758	0.653334	0.0029768	0.107789
E*	BP	11	8.22038	1941.58	0.146792	0.118517	0.0797041	0.0341984	0.0142458	0.0125558	0.685924	0.0021313	0.0736563
G*	BP	31	24.1519	1916.3	0.373291	0.255053	0.189778	0.0785815	0.0276948	0.0144437	0.725355	0.0046312	0.171537
D*	BP	31	24.1519	1916.3	0.346649	0.249862	0.171659	0.0693108	0.026548	0.0143797	0.737795	0.0041411	0.149719
C*	BP	31	24.1519	1916.3	0.341689	0.180468	0.119755	0.0563533	0.027097	0.0173249	0.730497	0.0034201	0.123844
F*	BP	31	24.1519	1916.3	0.320726	0.155256	0.112683	0.0483393	0.0216821	0.013504	0.667458	0.0029828	0.109679
E*	BP	31	24.1519	1916.3	0.201259	0.136071	0.0792158	0.0402186	0.0235069	0.0147173	0.682912	0.0018854	0.0716824
G*	BP	101	67.41	1841.14	0.508481	0.32746	0.224455	0.12974	0.059267	0.0367528	0.714628	0.003641	0.121883
D*	BP	101	67.41	1841.14	0.503668	0.303871	0.22298	0.131312	0.0590704	0.0369867	0.730646	0.0035597	0.112683
C*	BP	101	67.41	1841.14	0.490951	0.223129	0.1603	0.100449	0.0482911	0.0365183	0.678321	0.0026864	0.0870671
F*	BP	101	67.41	1841.14	0.331591	0.185793	0.148533	0.0875651	0.0448639	0.0361916	0.648446	0.0022734	0.0710251
E*	BP	101	67.41	1841.14	0.123045	0.0678336	0.069703	0.0576367	0.0485136	0.0365826	0.629267	0.0006196	0.0132451
C*	CC	3	3.8866	1949.1	0.196085	0.194966	0.187181	0.117144	0.0592665	0.0588853	0.77442	0.0069285	0.285403
G*	CC	3	3.8866	1949.1	0.136928	0.136607	0.133477	0.0693835	0.037809	0.0376211	0.697466	0.0050319	0.169151
D*	CC	3	3.8866	1949.1	0.123511	0.122503	0.113582	0.0599159	0.0482354	0.0395104	0.679157	0.0039417	0.157815
F*	CC	3	3.8866	1949.1	0.121453	0.122279	0.107077	0.0568165	0.0460301	0.0473204	0.602666	0.0039383	0.170401
E*	CC	3	3.8866	1949.1	0.120308	0.118895	0.105076	0.0439473	0.0211908	0.0208354	0.600862	0.0042352	0.158886
G*	CC	11	8.24719	1941.54	0.321052	0.269884	0.200111	0.0855022	0.0460796	0.0255888	0.731584	0.0052805	0.195846
D*	CC	11	8.24719	1941.54	0.308088	0.257191	0.177101	0.0781242	0.0275575	0.0187032	0.761175	0.0053358	0.204373
E*	CC	11	8.24719	1941.54	0.259173	0.221338	0.168068	0.0586631	0.0257127	0.0112027	0.698132	0.0046214	0.162186
C*	CC	11	8.24719	1941.54	0.244461	0.194826	0.164111	0.0635539	0.03659	0.0278478	0.805865	0.0067383	0.246078
F*	CC	11	8.24719	1941.54	0.197347	0.169209	0.129278	0.0704694	0.0203283	0.0101154	0.624949	0.0036078	0.126388
F*	CC	31	14.5	1929.38	0.339495	0.264903	0.197817	0.0841497	0.0391404	0.0114259	0.68591	0.0051503	0.18158
D*	CC	31	14.5	1929.38	0.346453	0.231982	0.193055	0.110574	0.0355214	0.0192233	0.755218	0.0057934	0.220518
G*	CC	31	14.5	1929.38	0.364059	0.226514	0.152781	0.0737637	0.0425687	0.011816	0.768693	0.0045466	0.187485
E*	CC	31	14.5	1929.38	0.322994	0.208155	0.124947	0.0562889	0.0180787	0.0137148	0.72736	0.0040895	0.136681
C*	CC	31	14.5	1929.38	0.25112	0.146591	0.116231	0.068765	0.0328211	0.0138115	0.748078	0.004704	0.155518
D*	CC	101	43.4667	1880.8	0.484474	0.207251	0.151264	0.0689489	0.0440444	0.0256268	0.73725	0.0029002	0.10441
G*	CC	101	43.4667	1880.8	0.519762	0.21804	0.144895	0.0683307	0.0420279	0.026511	0.703107	0.0030996	0.110262
C*	CC	101	43.4667	1880.8	0.337436	0.152374	0.108624	0.0678535	0.0385526	0.0241484	0.688587	0.0024488	0.0705488
F*	CC	101	43.4667	1880.8	0.482858	0.261065	0.0984571	0.0443832	0.0257968	0.0232402	0.59568	0.0026922	0.0946721
E*	CC	101	43.4667	1880.8	0.170304	0.0941571	0.0588343	0.0343338	0.0264879	0.0238246	0.599461	0.0015561	0.0524663
G*	MF	3	2.61066	1950.5	0.395669	0.39091	0.388374	0.335036	0.250331	0.251183	0.74285	0.0115685	0.463546
D*	MF	3	2.61066	1950.5	0.351888	0.350894	0.348628	0.298197	0.185012	0.183074	0.772486	0.0111462	0.446445
E*	MF	3	2.61066	1950.5	0.345656	0.343873	0.340231	0.289524	0.188666	0.188309	0.744344	0.0094203	0.381883
C*	MF	3	2.61066	1950.5	0.331064	0.329593	0.327366	0.269416	0.193688	0.195198	0.837583	0.0119403	0.482525
F*	MF	3	2.61066	1950.5	0.324219	0.322447	0.321517	0.275016	0.190597	0.191445	0.726839	0.0097601	0.375172
G*	MF	11	5.40385	1945.3	0.477868	0.458348	0.416716	0.256479	0.140811	0.111746	0.767809	0.0105504	0.415291
D*	MF	11	5.40385	1945.3	0.440421	0.432405	0.392831	0.215199	0.104711	0.0908287	0.782791	0.0104892	0.416139
E*	MF	11	5.40385	1945.3	0.449269	0.442171	0.388493	0.19468	0.106533	0.0953274	0.745221	0.0090262	0.354744
F*	MF	11	5.40385	1945.3	0.383823	0.350717	0.312108	0.190126	0.0902663	0.077867	0.75687	0.009213	0.345956
C*	MF	11	5.40385	1945.3	0.258646	0.254165	0.218452	0.164262	0.104118	0.103177	0.800148	0.0090379	0.341906
D*	MF	31	12.5333	1934.18	0.545141	0.501571	0.453039	0.228045	0.101622	0.0622834	0.816838	0.0114404	0.450467
G*	MF	31	12.5333	1934.18	0.506966	0.483655	0.413416	0.311108	0.143115	0.0692612	0.843939	0.0131437	0.520674
E*	MF	31	12.5333	1934.18	0.502354	0.447559	0.394218	0.224751	0.0887197	0.0650232	0.76468	0.0108204	0.435817
F*	MF	31	12.5333	1934.18	0.518683	0.45754	0.361297	0.192907	0.0886274	0.0416562	0.794255	0.0108346	0.425831
C*	MF	31	12.5333	1934.18	0.310847	0.275046	0.223413	0.156154	0.0806678	0.0600798	0.799942	0.0096679	0.400532
D*	MF	101	38.0857	1889.4	0.529581	0.452777	0.466338	0.318139	0.0853709	0.0235534	0.828072	0.0094289	0.359293
F*	MF	101	38.0857	1889.4	0.6666	0.476798	0.454643	0.287215	0.0624216	0.0238757	0.786113	0.0086668	0.322554
G*	MF	101	38.0857	1889.4	0.729405	0.511983	0.452309	0.384387	0.094664	0.022234	0.826263	0.0103677	0.396504
E*	MF	101	38.0857	1889.4	0.553419	0.439066	0.311356	0.105909	0.046257	0.0214703	0.719838	0.0055257	0.219848
C*	MF	101	38.0857	1889.4	0.390325	0.266356	0.269528	0.196449	0.0651715	0.0224207	0.744025	0.0071341	0.262251

## Sheet: Median
			Median
Submission	GO branch	Specificity	# of Positive Instances (P)	# of Negative Instances (N)	P01R	P10R	P20R	P50R	P80R	P100R	AUC	AUC_50	Recall_0.01
C*	BP	3	3	1950	0.027027	0.027027	0.0204082	0.0115098	0.0052356	0.0046753	0.813487	0.0016737	0
G*	BP	3	3	1950	0.0175439	0.0169492	0.0135135	0.0065359	0.0034335	0.0034742	0.70301	0	0
D*	BP	3	3	1950	0.0136986	0.0133333	0.010989	0.0061162	0.0032415	0.0035492	0.702515	0	0
E*	BP	3	3	1950	0.0097087	0.0090909	0.0081301	0.005848	0.0033927	0.0037175	0.711261	0	0
F*	BP	3	3	1950	0.0084746	0.0079365	0.0066225	0.004329	0.0026261	0.0028369	0.603996	0	0
C*	BP	11	7	1943	0.0833333	0.0548048	0.0394784	0.0183962	0.0080403	0.0064468	0.767013	0.0029	0.0909091
D*	BP	11	7	1943	0.0833333	0.0597782	0.0306554	0.0166361	0.008035	0.0064802	0.760178	0.0030623	0.1
G*	BP	11	7	1943	0.0666667	0.0560797	0.029463	0.0120989	0.0060065	0.0052117	0.693494	0.0029578	0.0909091
F*	BP	11	7	1943	0.037037	0.0314145	0.0196078	0.0094667	0.0053203	0.0052475	0.661316	0.0015234	0
E*	BP	11	7	1943	0.0219807	0.015873	0.0138145	0.0105263	0.0069324	0.0059108	0.699701	0.000307	0
G*	BP	31	22	1920	0.25	0.135802	0.101942	0.0413223	0.0189737	0.0132336	0.715313	0.0038288	0.136364
D*	BP	31	22	1920	0.2	0.142857	0.100418	0.0449927	0.0207792	0.0134925	0.736986	0.0036232	0.125
C*	BP	31	22	1920	0.2	0.105691	0.0742925	0.0385289	0.0207972	0.0131651	0.72381	0.002774	0.1
F*	BP	31	22	1920	0.142857	0.0753425	0.057971	0.0291457	0.0157181	0.012513	0.668767	0.0020674	0.0714286
E*	BP	31	22	1920	0.0588235	0.0425532	0.0360697	0.0267062	0.0168996	0.0132626	0.67279	0.0009943	0.0333333
D*	BP	101	66	1849.5	0.452381	0.242834	0.19403	0.106107	0.0574913	0.0358429	0.72764	0.0031481	0.0947889
G*	BP	101	66	1849.5	0.333333	0.242834	0.185731	0.0861737	0.0499167	0.0355413	0.700594	0.0030927	0.10405
C*	BP	101	66	1849.5	0.385037	0.188345	0.138638	0.0842862	0.0427297	0.0354666	0.669483	0.0022991	0.0656228
F*	BP	101	66	1849.5	0.25	0.123094	0.0949734	0.0612489	0.0412843	0.0350457	0.635077	0.0015548	0.0465126
E*	BP	101	66	1849.5	0.05	0.0625	0.0628028	0.0535496	0.0457419	0.036497	0.633636	0.0004917	0.0072226
C*	CC	3	2	1951	0.0384615	0.0384615	0.0384615	0.0147493	0.0057361	0.0058685	0.811572	0.0013668	0
G*	CC	3	2	1951	0.0119048	0.01	0.0119048	0.0067114	0.0031056	0.0033113	0.708611	0	0
E*	CC	3	2	1951	0.008	0.008	0.0069444	0.0040816	0.0020981	0.0025773	0.573409	0	0
D*	CC	3	2	1951	0.0076336	0.0076336	0.0064935	0.0045167	0.002453	0.0029621	0.642345	0	0
F*	CC	3	2	1951	0.0056497	0.006993	0.0056285	0.0036697	0.0018399	0.0022989	0.604562	0	0
C*	CC	11	6	1945	0.0909091	0.0909091	0.0588235	0.0338462	0.0138209	0.0089186	0.822371	0.0047216	0.166667
D*	CC	11	6	1945	0.111111	0.0769231	0.037037	0.0185874	0.0081952	0.0061867	0.738855	0.0036861	0.125
G*	CC	11	6	1945	0.0909091	0.05	0.0365449	0.015873	0.0072311	0.0058923	0.724138	0.0033088	0.0909091
E*	CC	11	6	1945	0.0769231	0.0588235	0.0357143	0.0169492	0.0071048	0.0054289	0.710103	0.0031878	0.0909091
F*	CC	11	6	1945	0.0357143	0.0333333	0.0145985	0.0095847	0.0045549	0.0045425	0.607545	0.0011495	0
D*	CC	31	15	1930.5	0.2	0.0928683	0.0725806	0.0363557	0.0126146	0.0092733	0.758063	0.0040136	0.125
F*	CC	31	15	1930.5	0.183333	0.0908708	0.0665064	0.0167222	0.0103862	0.0093677	0.669924	0.0035473	0.107954
C*	CC	31	15	1930.5	0.118056	0.102845	0.0647428	0.0325016	0.0145175	0.0090989	0.741593	0.0031219	0.0954545
G*	CC	31	15	1930.5	0.100961	0.0818784	0.0606618	0.0277729	0.0136912	0.011203	0.782332	0.0037056	0.166667
E*	CC	31	15	1930.5	0.111111	0.0666667	0.0421326	0.023282	0.0145062	0.01012	0.71904	0.0028679	0.0900538
D*	CC	101	36	1890	0.333333	0.148704	0.132691	0.057995	0.0343096	0.0218459	0.745207	0.0020559	0.0787841
G*	CC	101	36	1890	0.5	0.163484	0.131373	0.0486226	0.0297454	0.02157	0.70656	0.0026085	0.0827092
C*	CC	101	36	1890	0.225	0.0829648	0.0926923	0.0539097	0.029495	0.0199022	0.679219	0.0017821	0.0540541
F*	CC	101	36	1890	0.416667	0.109661	0.0593822	0.028209	0.0230944	0.019392	0.595147	0.0017157	0.0557276
E*	CC	101	36	1890	0.105556	0.0822451	0.0495315	0.0308464	0.0239009	0.0193048	0.571727	0.0014979	0.037465
G*	MF	3	2	1951	0.2	0.2	0.2	0.0640097	0.0038169	0.0042918	0.795503	0.010615	0.4
D*	MF	3	2	1951	0.142857	0.142857	0.142857	0.0579832	0.0060126	0.0056165	0.859283	0.0098372	0.354167
C*	MF	3	2	1951	0.125	0.111111	0.111111	0.0666667	0.0155222	0.0136164	0.948797	0.0112821	0.5
F*	MF	3	2	1951	0.0590278	0.0576923	0.0515873	0.0207188	0.0039645	0.0037893	0.743054	0.0060717	0.0912698
E*	MF	3	2	1951	0.0555556	0.0555556	0.0505051	0.0137938	0.0042508	0.0041	0.781167	0.0058305	0.215909
D*	MF	11	4	1947	0.333333	0.333333	0.325758	0.0565134	0.0101674	0.00601	0.826149	0.0088839	0.333333
G*	MF	11	4	1947	0.333333	0.333333	0.25266	0.0472948	0.00753	0.0060591	0.804814	0.0086925	0.333333
E*	MF	11	4	1947	0.333333	0.333333	0.208434	0.0190249	0.0047934	0.0043715	0.753742	0.0067717	0.25
F*	MF	11	4	1947	0.25	0.183333	0.133929	0.0311513	0.0062589	0.0044771	0.785882	0.0078652	0.25
C*	MF	11	4	1947	0.118056	0.111111	0.0833333	0.0392308	0.009093	0.0081537	0.85116	0.0072538	0.2
G*	MF	31	8	1940	0.5	0.5	0.375	0.25	0.0322581	0.0105783	0.873421	0.0142563	0.571429
D*	MF	31	8	1940	0.5	0.428571	0.333333	0.105263	0.0217391	0.0111229	0.826154	0.0105329	0.4
E*	MF	31	8	1940	0.333333	0.333333	0.318182	0.0654843	0.0128881	0.008641	0.771957	0.0087674	0.375
F*	MF	31	8	1940	0.5	0.333333	0.245283	0.0967742	0.0170705	0.0097245	0.820579	0.0110996	0.444444
C*	MF	31	8	1940	0.2	0.166667	0.117647	0.0714286	0.0131579	0.0094118	0.830998	0.0081513	0.333333
F*	MF	101	31	1894	1	0.459459	0.482759	0.2	0.033389	0.0203125	0.800771	0.0081241	0.3125
G*	MF	101	31	1894	1	0.357798	0.411765	0.340824	0.0444145	0.0190944	0.833006	0.0098699	0.363636
D*	MF	101	31	1894	0.5	0.4	0.380952	0.26087	0.0464217	0.0188883	0.830762	0.0095594	0.368421
C*	MF	101	31	1894	0.25	0.21875	0.215686	0.117647	0.0311804	0.0191257	0.78024	0.0065913	0.272727
E*	MF	101	31	1894	0.333333	0.304348	0.205607	0.0421456	0.0234702	0.0185063	0.732417	0.0046087	0.18421

## Sheet: StDev
			Standard Deviation
Submission	GO branch	Specificity	# of Positive Instances (P)	# of Negative Instances (N)	P01R	P10R	P20R	P50R	P80R	P100R	AUC	AUC_50	Recall_0.01
C*	BP	3	3.35155	3.80778	0.291497	0.287757	0.271649	0.203811	0.145251	0.145167	0.198625	0.0069009	0.299278
D*	BP	3	3.35155	3.80778	0.263728	0.259005	0.240003	0.173372	0.111831	0.111979	0.215758	0.0053735	0.22904
E*	BP	3	3.35155	3.80778	0.232086	0.228587	0.219678	0.181918	0.117732	0.118991	0.197696	0.0050716	0.210315
F*	BP	3	3.35155	3.80778	0.271347	0.263955	0.253378	0.174621	0.114814	0.115379	0.199568	0.0055612	0.233614
G*	BP	3	3.35155	3.80778	0.276506	0.269159	0.251471	0.187556	0.123992	0.124387	0.223124	0.0063902	0.273793
C*	BP	11	5.93282	7.08627	0.29076	0.250684	0.206878	0.124393	0.0666844	0.0648863	0.145783	0.0045652	0.187043
D*	BP	11	5.93282	7.08627	0.294526	0.253405	0.202257	0.115887	0.0437148	0.0447854	0.143712	0.0042585	0.180373
E*	BP	11	5.93282	7.08627	0.289461	0.258229	0.204122	0.121827	0.0701511	0.0703447	0.174937	0.0037043	0.149897
F*	BP	11	5.93282	7.08627	0.284721	0.241265	0.201856	0.139896	0.0694105	0.0695561	0.170359	0.0040755	0.169383
G*	BP	11	5.93282	7.08627	0.335531	0.295661	0.218196	0.14158	0.0753517	0.0755874	0.157339	0.0049313	0.212563
C*	BP	31	14.7347	20.7536	0.329842	0.209293	0.135163	0.068976	0.0463641	0.0418902	0.102455	0.0028196	0.123491
D*	BP	31	14.7347	20.7536	0.336138	0.261975	0.196697	0.0894289	0.0458972	0.0077323	0.0955784	0.0030711	0.129245
E*	BP	31	14.7347	20.7536	0.308339	0.252105	0.149314	0.0853781	0.0583207	0.0080108	0.102853	0.0026351	0.113831
F*	BP	31	14.7347	20.7536	0.366459	0.230116	0.164425	0.0835902	0.0583674	0.0074702	0.109363	0.0030798	0.133447
G*	BP	31	14.7347	20.7536	0.343878	0.267639	0.205196	0.11621	0.0525466	0.0079761	0.111518	0.0035874	0.152671
C*	BP	101	27.6589	44.381	0.362756	0.161532	0.111259	0.0900936	0.0237696	0.0147285	0.07261	0.0019264	0.0637816
D*	BP	101	27.6589	44.381	0.36281	0.197641	0.148844	0.103118	0.0244347	0.0148205	0.0696931	0.0023634	0.0896271
E*	BP	101	27.6589	44.381	0.177557	0.0480489	0.0370008	0.0258753	0.020709	0.0149963	0.071999	0.0004887	0.020062
F*	BP	101	27.6589	44.381	0.305027	0.188966	0.144472	0.105325	0.0220651	0.0147285	0.068941	0.0023449	0.0820271
G*	BP	101	27.6589	44.381	0.375638	0.225714	0.154289	0.130058	0.0321682	0.0145173	0.0777247	0.0027931	0.105143
C*	CC	3	5.66215	5.71454	0.31489	0.315078	0.299356	0.229845	0.136931	0.141397	0.220394	0.0086546	0.373305
D*	CC	3	5.66215	5.71454	0.259106	0.259387	0.256596	0.170586	0.169659	0.142326	0.218301	0.0071644	0.301145
E*	CC	3	5.66215	5.71454	0.242771	0.243009	0.222894	0.124711	0.0623778	0.0630166	0.276998	0.0068566	0.297654
F*	CC	3	5.66215	5.71454	0.278667	0.2792	0.263907	0.182944	0.15894	0.160777	0.273483	0.0075785	0.33857
G*	CC	3	5.66215	5.71454	0.266013	0.266162	0.26655	0.163697	0.126241	0.12553	0.228373	0.0075763	0.31544
C*	CC	11	8.73119	9.6012	0.317457	0.283385	0.268666	0.116921	0.0545339	0.0479385	0.169123	0.0065694	0.297737
D*	CC	11	8.73119	9.6012	0.383578	0.351456	0.304833	0.208776	0.0617378	0.0382286	0.147256	0.0061127	0.267354
E*	CC	11	8.73119	9.6012	0.344988	0.327994	0.282428	0.139276	0.10815	0.0171405	0.18161	0.0049642	0.210851
F*	CC	11	8.73119	9.6012	0.329966	0.305508	0.280281	0.216169	0.106281	0.0236147	0.198354	0.0050479	0.207157
G*	CC	11	8.73119	9.6012	0.395537	0.373287	0.332996	0.187735	0.170201	0.114095	0.170041	0.0061342	0.254876
C*	CC	31	7.58498	10.8483	0.3155	0.190771	0.156207	0.0824135	0.0557275	0.0165937	0.137914	0.0048296	0.162159
D*	CC	31	7.58498	10.8483	0.352628	0.300335	0.232852	0.187771	0.0720694	0.0360335	0.137631	0.0058742	0.264077
E*	CC	31	7.58498	10.8483	0.378691	0.309355	0.238648	0.0994286	0.0161322	0.0160195	0.141837	0.0044519	0.154905
F*	CC	31	7.58498	10.8483	0.360549	0.337	0.29952	0.211563	0.127623	0.0104343	0.126815	0.0054188	0.216471
G*	CC	31	7.58498	10.8483	0.40239	0.293064	0.220761	0.137657	0.0989313	0.0064098	0.12476	0.0046767	0.2079
C*	CC	101	22.595	32.0198	0.31735	0.133718	0.0782023	0.0432987	0.0303825	0.01214	0.0911436	0.0019417	0.066496
D*	CC	101	22.595	32.0198	0.398307	0.196325	0.175212	0.0410956	0.0266378	0.0111667	0.0982716	0.0021461	0.0806722
E*	CC	101	22.595	32.0198	0.236487	0.0723499	0.0323594	0.0198502	0.0131718	0.0119913	0.0846349	0.0010197	0.0475213
F*	CC	101	22.595	32.0198	0.425774	0.319809	0.092446	0.0789632	0.0138888	0.01189	0.067334	0.0025924	0.102553
G*	CC	101	22.595	32.0198	0.323771	0.207796	0.104731	0.0607706	0.0426762	0.0166901	0.0879938	0.0022417	0.0856843
C*	MF	3	3.21264	3.54686	0.400805	0.401609	0.401929	0.368235	0.327726	0.329752	0.207172	0.01039	0.441212
D*	MF	3	3.21264	3.54686	0.40368	0.404049	0.402696	0.389339	0.3208	0.31948	0.258441	0.0104518	0.435984
E*	MF	3	3.21264	3.54686	0.430864	0.431122	0.428133	0.415149	0.350749	0.349539	0.243434	0.0104543	0.42906
F*	MF	3	3.21264	3.54686	0.413056	0.413221	0.412001	0.39903	0.347984	0.349159	0.249945	0.010461	0.431152
G*	MF	3	3.21264	3.54686	0.424998	0.424391	0.423258	0.412636	0.385081	0.386571	0.278279	0.0108786	0.442556
C*	MF	11	6.31921	7.49353	0.321387	0.322125	0.304819	0.280184	0.216305	0.223198	0.196303	0.0087658	0.377369
D*	MF	11	6.31921	7.49353	0.394931	0.39894	0.388623	0.294087	0.223348	0.216068	0.204521	0.0082556	0.35816
E*	MF	11	6.31921	7.49353	0.419954	0.425388	0.415163	0.319156	0.247102	0.241058	0.195232	0.0084644	0.351465
F*	MF	11	6.31921	7.49353	0.402525	0.386337	0.370193	0.298226	0.223931	0.20903	0.202126	0.0084122	0.348336
G*	MF	11	6.31921	7.49353	0.413002	0.417339	0.414314	0.345769	0.279096	0.250941	0.226318	0.0089878	0.370424
C*	MF	31	16.9292	20.5121	0.318487	0.298186	0.273921	0.199412	0.166711	0.153176	0.166757	0.0071443	0.32466
D*	MF	31	16.9292	20.5121	0.398977	0.400257	0.387794	0.271348	0.192673	0.154022	0.149009	0.0074837	0.328122
E*	MF	31	16.9292	20.5121	0.376348	0.368939	0.356112	0.288468	0.165289	0.153331	0.178354	0.0079012	0.332094
F*	MF	31	16.9292	20.5121	0.398319	0.385442	0.34347	0.225072	0.161843	0.0998305	0.170138	0.0073847	0.329926
G*	MF	31	16.9292	20.5121	0.36265	0.357435	0.339978	0.289847	0.217114	0.162304	0.140395	0.0077027	0.340063
C*	MF	101	24.7581	32.8116	0.360272	0.213593	0.204583	0.174319	0.123447	0.0127177	0.140946	0.0054693	0.226503
D*	MF	101	24.7581	32.8116	0.309631	0.277317	0.279396	0.20697	0.113679	0.0132631	0.0829471	0.0052458	0.235119
E*	MF	101	24.7581	32.8116	0.365868	0.344186	0.277827	0.155744	0.0867138	0.0132072	0.091853	0.0034717	0.143448
F*	MF	101	24.7581	32.8116	0.364781	0.284207	0.280397	0.233951	0.115564	0.0123916	0.108371	0.0052327	0.212987
G*	MF	101	24.7581	32.8116	0.358101	0.318686	0.263287	0.238702	0.138502	0.012548	0.0733522	0.0058581	0.264555
