# Supplementary material for: A critical assessment of Mus musculus gene function prediction using integrated genomic evidence
Source: Genome Biol. 2008 Jun 27;9(Suppl 1):S2. doi: 10.1186/gb-2008-9-s1-s2 (PMC2447536; doi:10.1186/gb-2008-9-s1-s2)
Supplement: Additional data file 11 — Results of the analysis of variance in prediction performance. [file gb-2008-9-s1-s2-S11.xls]

## Sheet: Sheet1
Analysis of Variance in AUC– Held-out set
Source	Sum Sq.	d.f.	Mean Sq.	F	Prob>F	%variance explained
Specificity*Submission	25.66	21	1.22	29.3	3.43366e-114	0.0354019
Submission	14.18	7	2.03	48.58	1.08003e-68	0.0195635
GO Branch	10.65	2	5.33	127.7	1.03792e-55	0.0146933
Specificity	8.56	3	2.85	68.42	6.21477e-44	0.0118098
GO Branch*Specificity	1.82	6	0.3	7.26	9.28007e-08	0.00251097
GO Branch*Submission	1.32	14	0.09	2.26	0.00453657	0.00182114
Error	614.05	14722	0.04
Total	724.82	14775
Constrained (Type III) sums of squares.
Analysis of Variance in AUC– Oct 2006 newly annotated set
Source	Sum Sq.	d.f.	Mean Sq.	F	Prob>F	%variance explained
GO Branch	11.64	2	5.82	170.16	8.27797e-74	0.0201356
Specificity*Submission	11.09	18	0.62	18.01	2.34635e-57	0.0191842
Submission	7.8	6	1.3	38.01	4.50945e-46	0.0134929
Specificity	5.22	3	1.74	50.9	1.00476e-32	0.00902989
GO Branch*Submission	1.46	12	0.12	3.55	2.68589e-05	0.0025256
GO Branch*Specificity	0.67	6	0.11	3.28	0.00316997	0.00115901
Error	518.58	15156	0.03
Total	578.08	15203
Constrained (Type III) sums of squares.
Analysis of Variance in P20R– Held-out set
Source	Sum Sq.	d.f.	Mean Sq.	F	Prob>F	%variance explained
GO Branch	115.46	2	57.73	488.14	5.45279e-206	0.0572338
Submission	31.17	7	4.45	37.64	1.14543e-52	0.015451
Specificity*Submission	21.08	21	1	8.49	9.78433e-27	0.0104494
GO Branch*Specificity	10.95	6	1.82	15.43	1.00667e-17	0.00542794
Specificity	8.42	3	2.81	23.74	2.55e-15	0.00417381
GO Branch*Submission	2.68	14	0.19	1.62	0.07	0.00132848
Error	1741.14	14722	0.12
Total	2017.34	14775
Constrained (Type III) sums of squares.
Analysis of Variance in P20R– Oct 2006 newly annotated set
Source	Sum Sq.	d.f.	Mean Sq.	F	Prob>F	%variance explained
GO Branch	85.85	2	42.92	615.37	1.11027e-257	0.0702652
Specificity*Submission	9.3	18	0.52	7.4	1.62509e-19	0.00761172
Submission	5.54	6	0.92	13.24	5.12094e-15	0.00453429
GO Branch*Submission	5.09	12	0.42	6.09	9.03556e-11	0.00416598
Specificity	2.34	3	0.78	11.18	2.52118e-07	0.00191521
GO Branch*Specificity	1.65	6	0.27	3.94	0.000612106	0.00135047
Error	1057.19	15156	0.07
Total	1221.8	15203
Constrained (Type III) sums of squares.
