# Supplementary material for: A critical assessment of Mus musculus gene function prediction using integrated genomic evidence
Source: Genome Biol. 2008 Jun 27;9(Suppl 1):S2. doi: 10.1186/gb-2008-9-s1-s2 (PMC2447536; doi:10.1186/gb-2008-9-s1-s2)
Supplement: Additional data file 12 — Performance and variance on five subsets of the training data. [file gb-2008-9-s1-s2-S12.xls]

## Sheet: P20R
Precision at 20% Recall on training data
		Median								Median absolute deviation
					Submission								Submission
GO branch	Specificity	B	C*	D*	E	F*	G*	H		B	C*	D*	E	F*	G*	H
BP	101	0.18	1	1	0.05	0.17	0.71	1		0.01	0	0	0.01	0.02	0.04	0
BP	31	0.09	1	1	0.08	0.14	1	1		0	0	0	0	0.01	0	0
BP	11	0.06	1	1	1	0.25	0.5	1		0.01	0	0	0	0.05	0	0
BP	3	0.01	1	1	1	0.2	1	1		0	0	0	0	0	0	0
CC	101	0.17	1	1	0.24	0.23	0.92	1		0.05	0	0	0.09	0	0.03	0
CC	31	0.13	1	1	0.83	0.33	1	1		0	0	0	0.12	0.01	0	0
CC	11	0.1	1	1	1	0.5	1	1		0.01	0	0	0	0	0	0
CC	3	0.02	1	1	1	0.33	1	1		0.02	0	0	0	0.12	0	0
MF	101	0.35	1	1	0.29	0.32	0.81	1		0.07	0	0	0.08	0.04	0.02	0
MF	31	0.26	1	1	0.58	0.26	1	1		0.01	0	0	0.02	0.05	0	0
MF	11	0.33	1	1	1	0.33	1	1		0	0	0	0	0	0	0
MF	3	0.2	1	1	1	0.25	1	1		0.05	0	0	0	0.12	0	0
		Mean								Standard deviation
					Submission								Submission
GO branch	Specificity	B	C*	D*	E	F*	G*	H		B	C*	D*	E	F*	G*	H
BP	101	0.22	1	0.98	0.06	0.27	0.7	0.99		0.03	0	0	0.01	0.02	0.03	0
BP	31	0.19	1	0.85	0.26	0.32	0.84	0.97		0.01	0	0.02	0.02	0.02	0.03	0.01
BP	11	0.24	1	0.87	0.58	0.46	0.63	0.97		0.02	0	0.02	0.04	0.03	0.04	0.01
BP	3	0.23	1	0.92	0.65	0.44	0.72	0.96		0.02	0	0.01	0.05	0.02	0.02	0
CC	101	0.22	1	1	0.33	0.3	0.87	0.98		0.03	0	0	0.06	0.04	0.02	0.02
CC	31	0.23	1	0.95	0.74	0.44	0.79	0.97		0.04	0	0.03	0.04	0.06	0.04	0.02
CC	11	0.32	1	0.91	0.75	0.57	0.79	0.95		0.03	0	0.02	0.05	0.03	0.06	0.02
CC	3	0.29	1	0.94	0.72	0.5	0.8	0.95		0.05	0	0.02	0.05	0.03	0.05	0.03
MF	101	0.36	1	0.94	0.33	0.34	0.77	0.98		0.03	0	0.01	0.03	0.03	0.03	0.01
MF	31	0.38	1	0.86	0.57	0.34	0.82	0.97		0.04	0	0.04	0.06	0.03	0.04	0.02
MF	11	0.45	1	0.85	0.67	0.43	0.82	0.95		0.03	0	0.02	0.02	0.02	0.04	0.02
MF	3	0.4	1	0.93	0.66	0.4	0.79	0.94		0.02	0	0.01	0.04	0.04	0.03	0.01
Percentage of increment in Precision at 20% Recall = (P20R on training data – P20R on held-out set) /P20R on held-out set
GO branch	Specificity	B	C*	D*	E	F*	G*	H	Average
BP	101	-0.178948	2.60018	2.46819	-0.229974	0.409349	1.06658	4.7772	1.55894
BP	31	-0.334161	1.90995	1.63726	0.0689612	0.777482	0.823782	4.37714	1.32292
BP	11	0.286575	2.66728	1.90614	1.80058	1.79129	1.0918	3.63754	1.88303
BP	3	1.13789	2.79278	2.7706	2.80281	1.56001	1.57315	5.13873	2.53943
CC	101	-0.478586	1.15813	1.6551	0.806294	-0.0773682	1.08893	4.29832	1.20726
CC	31	-0.402903	0.90114	0.885643	0.75647	0.175879	0.37372	2.78452	0.782066
CC	11	-0.015877	1.74193	1.4659	1.15076	1.4186	1.05345	2.02138	1.26231
CC	3	0.676661	1.38188	1.90994	0.87717	0.513918	0.822774	2.51839	1.24296
MF	101	-0.308747	0.909046	1.06862	-0.0105025	-0.213302	0.238946	1.89078	0.510692
MF	31	-0.181545	1.05872	0.778771	0.183647	-0.10592	0.308344	2.27348	0.616499
MF	11	-0.126862	0.671305	0.32918	0.265648	-0.215547	0.304275	0.952787	0.311541
MF	3	0.346887	0.793953	0.750969	0.670576	-0.203724	0.403847	1.03493	0.542491
	Average	0.0350323	1.54886	1.46886	0.76187	0.485889	0.762467	2.97543	1.14834

## Sheet: AUC
AUC on training data
		Median								Median absolute deviation
					Submission								Submission
GO branch	Specificity	B	C*	D*	E	F*	G*	H		B	C*	D*	E	F*	G*	H
BP	101	0.82	1	1	0.82	0.82	0.96	0.93		0.02	0	7.41e-08	0.01	0	0.01	0.02
BP	31	0.86	1	1	0.88	0.87	1	0.98		0.01	0	1.48e-07	0.01	0	0	0.01
BP	11	0.87	1	1	0.95	0.93	1	1		0.01	0	0	0.01	0.01	0	0
BP	3	0.89	1	1	1	0.99	1	1		0.02	0	0	0	0	0	0
CC	101	0.8	1	1	0.85	0.81	0.97	0.92		0.01	0	7.41e-08	0	0.02	0	0
CC	31	0.86	1	1	0.9	0.88	0.99	0.99		0.02	0	0	0.03	0.01	0	0
CC	11	0.91	1	1	0.98	0.96	1	1		0	0	0	0.01	0.02	0	6.85e-05
CC	3	0.91	1	1	1	1	1	1		0.05	0	0	6.23e-05	0	0	0
MF	101	0.92	1	1	0.88	0.89	0.99	0.95		0	0	1.48e-07	0.01	0	0	0
MF	31	0.93	1	1	0.95	0.92	1	1		0.01	0	2.97e-07	0.01	0.02	0	0
MF	11	0.96	1	1	0.98	0.97	1	1		0.01	0	0	0	0.02	2.35e-05	3.11e-05
MF	3	0.99	1	1	1	1	1	1		0.01	0	0	6.21e-05	0	0	0
		Mean								Standard deviation
					Submission								Submission
GO branch	Specificity	B	C*	D*	E	F*	G*	H		B	C*	D*	E	F*	G*	H
BP	101	0.81	1	1	0.82	0.81	0.95	0.92		0.01	0	1.7e-05	0.01	0.01	0.01	0.01
BP	31	0.84	1	1	0.87	0.86	0.96	0.94		0.01	2.88e-07	2.36e-05	0.02	0.02	0.01	0.01
BP	11	0.84	1	1	0.89	0.86	0.96	0.96		0.01	3.63e-06	1.05e-05	0.01	0.02	0.01	0.01
BP	3	0.8	1	1	0.93	0.87	0.98	0.98		0.01	5.26e-06	3.64e-06	0.02	0.01	0.01	0.01
CC	101	0.8	1	1	0.85	0.79	0.97	0.92		0.01	0	1.33e-05	0.01	0.01	0	0
CC	31	0.84	1	1	0.9	0.87	0.96	0.96		0.01	0	1.12e-05	0.02	0.01	0.01	0.02
CC	11	0.86	1	1	0.91	0.88	0.96	0.97		0.01	2.21e-06	1.72e-05	0.02	0.03	0.02	0.02
CC	3	0.84	1	1	0.94	0.89	0.99	0.98		0.02	3.67e-06	8.07e-06	0.01	0.02	0	0.01
MF	101	0.9	1	1	0.87	0.89	0.98	0.94		0.01	0	2.4e-05	0.01	0.01	0	0
MF	31	0.89	1	1	0.92	0.9	0.99	0.97		0	0	3.27e-05	0.01	0.01	0	0
MF	11	0.9	1	1	0.92	0.91	0.98	0.98		0.01	3.84e-06	2.32e-05	0.01	0	0.01	0
MF	3	0.85	1	1	0.95	0.89	0.98	0.99		0.01	1.54e-06	7.6e-06	0	0.01	0	0
Percentage of increment in AUC = (AUC on training data – AUC on held-out set) /AUC on held-out set
GO branch	Specificity	B	C*	D*	E	F*	G*	H	Average
BP	101	-0.0403776	0.189795	0.172466	0.0255335	0.111627	0.134659	0.229159	0.117552
BP	31	-0.010159	0.146998	0.144171	0.0213391	0.105427	0.0902402	0.181893	0.0971298
BP	11	0.131534	0.177223	0.237826	0.084885	0.128044	0.199978	0.196042	0.165076
BP	3	0.380362	0.144805	0.237125	0.144369	0.219355	0.235277	0.367579	0.246982
CC	101	-0.0614287	0.188193	0.144814	0.0467171	0.0582991	0.122548	0.277161	0.110901
CC	31	-0.0136279	0.127449	0.116367	0.041516	0.112741	0.131778	0.200158	0.10234
CC	11	0.082582	0.103046	0.145286	0.0788232	0.0531559	0.134526	0.151695	0.107016
CC	3	0.46682	0.112425	0.182756	0.0873366	0.14418	0.185956	0.236341	0.202259
MF	101	0.00168726	0.0994067	0.103559	0.03601	0.0543206	0.0715388	0.205514	0.0817195
MF	31	-0.00141139	0.127432	0.128467	0.045435	0.0718182	0.0932011	0.144672	0.0870877
MF	11	0.0409817	0.0681178	0.106875	0.0459424	0.0492974	0.0808673	0.0886112	0.0686704
MF	3	0.345148	0.0512086	0.127928	0.0807815	0.0485789	0.114695	0.156215	0.132079
	Average	0.110176	0.128008	0.15397	0.0615573	0.0964036	0.132939	0.20292	0.126568
