# Supplementary material for: A critical assessment of Mus musculus gene function prediction using integrated genomic evidence
Source: Genome Biol. 2008 Jun 27;9(Suppl 1):S2. doi: 10.1186/gb-2008-9-s1-s2 (PMC2447536; doi:10.1186/gb-2008-9-s1-s2)
Supplement: Additional data file 13 — Performance measures of the unified predictions for each GO term. [file gb-2008-9-s1-s2-S13.xls]

## Sheet: Sheet1
Performance measures of the unified predictions on the held-out set
GO term	Description	GO branch	# of positive instances in training data	# of Positive Instances (P)	# of Negative Instances (N)	P01R	P10R	P20R	P30R	P40R	P50R	P60R	P70R	P80R	P90R	P100R	AUC	AUC_50	Recall_0.01
GO:0009409	response to cold	BP	5	2	1716	1	1	1	1	1	1	1	1	1	1	1	1	0.0291375	1
GO:0006817	phosphate transport	BP	3	1	1717	1	1	1	1	1	1	1	1	1	1	1	0.999709	0.0288294	1
GO:0015931	nucleobase, nucleoside, nucleotide and nucleic acid transport	BP	13	3	1715	1	1	1	1	1	1	1	0.0030211	0.0034513	0.003881	0.0043103	0.865403	0.0194363	0.666667
GO:0009891	positive regulation of biosynthesis	BP	32	4	1714	1	1	1	0.107143	0.137931	0.166667	0.0206186	0.0239726	0.0059019	0.0066347	0.0073665	0.904245	0.0130543	0.5
GO:0009791	post-embryonic development	BP	22	4	1714	1	1	1	0.0789474	0.102564	0.125	0.0506329	0.0585774	0.0419948	0.0469974	0.0519481	0.980674	0.0132001	0.5
GO:0006304	DNA modification	BP	18	2	1716	1	1	1	1	1	1	0.375	0.411765	0.444444	0.473684	0.5	0.999272	0.0284091	1
GO:0009185	ribonucleoside diphosphate metabolism	BP	5	1	1717	1	1	1	1	1	1	1	1	1	1	1	0.999709	0.0288294	1
GO:0009179	purine ribonucleoside diphosphate metabolism	BP	3	1	1717	1	1	1	1	1	1	1	1	1	1	1	0.999709	0.0288294	1
GO:0008610	lipid biosynthesis	BP	71	12	1706	1	1	1	0.545454	0.545454	0.545454	0.0117609	0.0106007	0.0091726	0.0083218	0.0077419	0.743943	0.014068	0.5
GO:0015291	porter activity	MF	79	9	1709	1	1	1	1	1	1	0.642857	0.61165	0.642857	0.3361	0.36	0.998245	0.0275015	1
GO:0046930	pore complex	CC	8	4	1714	1	1	1	0.0074442	0.009901	0.0123457	0.0144231	0.0167866	0.0027045	0.0030416	0.0033784	0.742853	0.00722	0.25
GO:0009191	ribonucleoside diphosphate catabolism	BP	4	1	1717	1	1	1	1	1	1	1	1	1	1	1	0.999709	0.0288294	1
GO:0015114	phosphate transporter activity	MF	4	1	1717	1	1	1	1	1	1	1	1	1	1	1	0.999709	0.0288294	1
GO:0015078	hydrogen ion transporter activity	MF	41	4	1714	1	1	1	0.146341	0.186047	0.222222	0.0037831	0.0044108	0.0029734	0.0033439	0.003714	0.750219	0.0134918	0.5
GO:0015077	monovalent inorganic cation transporter activity	MF	42	4	1714	1	1	1	0.146341	0.186047	0.222222	0.0037951	0.0044248	0.0037157	0.0041783	0.0046404	0.78187	0.0134918	0.5
GO:0016405	CoA-ligase activity	MF	3	2	1716	1	1	1	1	1	1	0.230769	0.259259	0.285714	0.310345	0.333333	0.998397	0.027535	1
GO:0015203	polyamine transporter activity	MF	23	3	1715	1	1	1	1	1	1	1	0.75	0.75	0.75	0.75	0.999125	0.0282799	1
GO:0015144	carbohydrate transporter activity	MF	19	2	1716	1	1	1	1	1	1	0.0020332	0.0023713	0.0027091	0.0030467	0.0033841	0.828234	0.0144231	0.5
GO:0006584	catecholamine metabolism	BP	15	1	1717	1	1	1	1	1	1	1	1	1	1	1	0.999709	0.0288294	1
GO:0005275	amine transporter activity	MF	43	4	1714	1	1	1	0.545454	0.615385	0.666667	0.705882	0.736842	0.761905	0.782609	0.8	0.999489	0.028661	1
GO:0045028	purinergic nucleotide receptor activity, G-protein coupled	MF	41	6	1712	1	1	1	1	0.545454	0.6	0.642857	0.375	0.40678	0.350649	0.375	0.997956	0.0271612	1
GO:0040015	negative regulation of body size	BP	5	2	1716	1	1	1	1	1	1	1	1	1	1	1	1	0.0291375	1
GO:0012502	induction of programmed cell death	BP	76	9	1709	1	1	1	0.113924	0.104046	0.0376569	0.0311419	0.023569	0.0266469	0.0053889	0.005984	0.844223	0.0096223	0.222222
GO:0010092	specification of organ identity	BP	8	5	1713	1	1	1	0.6	0.666667	0.263158	0.3	0.0598291	0.0677966	0.0035503	0.0039432	0.846994	0.0165207	0.6
GO:0009953	dorsal/ventral pattern formation	BP	25	3	1715	1	1	1	1	0.545454	0.6	0.642857	0.122807	0.137931	0.152542	0.166667	0.996793	0.0259475	1
GO:0004221	ubiquitin thiolesterase activity	MF	15	4	1714	1	1	1	0.666667	0.666667	0.666667	0.75	0.75	0.007204	0.0080972	0.0089888	0.872958	0.0207847	0.75
GO:0008652	amino acid biosynthesis	BP	12	3	1715	1	1	1	1	0.285714	0.333333	0.375	0.0021405	0.0024455	0.0027503	0.003055	0.809232	0.0187561	0.666667
GO:0008640	ubiquitin-like conjugating enzyme activity	MF	4	1	1717	1	1	1	1	1	1	1	1	1	1	1	0.999709	0.0288294	1
GO:0009187	cyclic nucleotide metabolism	BP	19	3	1715	1	1	1	1	0.545454	0.6	0.642857	0.0014643	0.0016732	0.0018819	0.0020906	0.721477	0.0191448	0.666667
GO:0001659	thermoregulation	BP	6	3	1715	1	1	1	1	0.545454	0.6	0.642857	0.0061386	0.0070093	0.0078786	0.0087464	0.933625	0.0191448	0.666667
GO:0008415	acyltransferase activity	MF	56	4	1714	1	1	1	0.375	0.444444	0.5	0.545454	0.583333	0.313725	0.339623	0.363636	0.998323	0.0274942	1
GO:0008395	steroid hydroxylase activity	MF	4	1	1717	1	1	1	1	1	1	1	1	1	1	1	0.999709	0.0288294	1
GO:0008553	hydrogen-exporting ATPase activity, phosphorylative mechanism	MF	23	2	1716	1	1	1	1	1	1	0.0073529	0.0085679	0.00978	0.010989	0.0121951	0.748106	0.0144231	0.5
GO:0005802	Golgi trans face	CC	21	3	1715	1	1	1	1	1	1	1	0.677419	0.705882	0.72973	0.75	0.999806	0.0289602	1
GO:0008509	anion transporter activity	MF	39	5	1713	1	1	1	0.6	0.666667	0.714286	0.75	0.0033964	0.0038797	0.0028855	0.0032051	0.692936	0.0172212	0.6
GO:0009134	nucleoside diphosphate catabolism	BP	5	1	1717	1	1	1	1	1	1	1	1	1	1	1	0.999709	0.0288294	1
GO:0009117	nucleotide metabolism	BP	72	10	1708	1	1	1	0.375	0.222222	0.2	0.084507	0.0503597	0.0089586	0.0095847	0.0092166	0.81692	0.0123536	0.4
GO:0009108	coenzyme biosynthesis	BP	26	2	1716	1	1	1	1	1	1	0.0074906	0.0087282	0.0099626	0.011194	0.0124224	0.953526	0.0144231	0.5
GO:0005550	pheromone binding	MF	70	17	1701	1	1	1	1	1	1	1	1	1	0.93865	0.944444	0.999792	0.029187	1
GO:0009165	nucleotide biosynthesis	BP	44	7	1711	1	1	1	0.207921	0.259259	0.101449	0.0127582	0.014853	0.0077821	0.0061566	0.0068359	0.825248	0.0134424	0.428571
GO:0009154	purine ribonucleotide catabolism	BP	3	2	1716	1	1	1	1	1	1	0.0011017	0.0012851	0.0014684	0.0016517	0.0018349	0.680507	0.0144231	0.5
GO:0009066	aspartate family amino acid metabolism	BP	5	2	1716	1	1	1	1	1	1	0.0013633	0.0015902	0.0018169	0.0020436	0.0022701	0.66113	0.0144231	0.5
GO:0016705	oxidoreductase activity, acting on paired donors, with incorporation or reduction of molecular oxygen	MF	26	4	1714	1	1	1	0.0458015	0.0601504	0.0740741	0.0677966	0.0782123	0.0298507	0.0334572	0.037037	0.977246	0.0129813	0.25
GO:0008757	S-adenosylmethionine-dependent methyltransferase activity	MF	35	4	1714	1	1	1	1	1	1	0.705882	0.736842	0.761905	0.782609	0.8	0.999708	0.0288798	1
GO:0009086	methionine biosynthesis	BP	4	1	1717	1	1	1	1	1	1	1	1	1	1	1	0.999709	0.0288294	1
GO:0009072	aromatic amino acid family metabolism	BP	10	1	1717	1	1	1	1	1	1	1	1	1	1	1	0.999709	0.0288294	1
GO:0009067	aspartate family amino acid biosynthesis	BP	5	1	1717	1	1	1	1	1	1	1	1	1	1	1	0.999709	0.0288294	1
GO:0000149	SNARE binding	MF	11	3	1715	1	1	1	1	0.375	0.428571	0.473684	0.512195	0.545454	0.574468	0.6	0.999125	0.0282799	1
GO:0016323	basolateral plasma membrane	CC	45	4	1714	1	1	1	0.0425532	0.0559441	0.0689655	0.0025603	0.0029857	0.0023085	0.0025963	0.0028839	0.658693	0.0105747	0.25
GO:0016502	nucleotide receptor activity	MF	41	6	1712	1	1	1	1	0.545454	0.6	0.642857	0.375	0.40678	0.278351	0.3	0.997566	0.0267718	1
GO:0016500	protein-hormone receptor activity	MF	5	1	1717	1	1	1	1	1	1	1	1	1	1	1	0.999709	0.0288294	1
GO:0016421	CoA carboxylase activity	MF	3	1	1717	1	1	1	1	1	1	1	1	1	1	1	0.999709	0.0288294	1
GO:0016291	acyl-CoA thioesterase activity	MF	6	1	1717	1	1	1	1	1	1	1	1	1	1	1	0.999709	0.0288294	1
GO:0016289	CoA hydrolase activity	MF	8	2	1716	1	1	1	1	1	1	0.0019474	0.0022713	0.0025949	0.0029183	0.0032415	0.81789	0.0144231	0.5
GO:0015464	acetylcholine receptor activity	MF	3	1	1717	1	1	1	1	1	1	1	1	1	1	1	0.999709	0.0288294	1
GO:0016311	dephosphorylation	BP	51	5	1713	1	1	1	0.428571	0.5	0.555556	0.6	0.636364	0.666667	0.428571	0.454545	0.998541	0.0277291	1
GO:0006403	RNA localization	BP	11	2	1716	1	1	1	1	1	1	0.0044248	0.0051584	0.005891	0.0066225	0.0073529	0.921183	0.0144231	0.5
GO:0016298	lipase activity	MF	24	5	1713	1	1	1	0.333333	0.4	0.294118	0.333333	0.0551181	0.0625	0.0213777	0.0236967	0.967834	0.016404	0.6
GO:0016741	transferase activity, transferring one-carbon groups	MF	61	5	1713	1	1	1	1	1	1	1	0.777778	0.8	0.818182	0.833333	0.999767	0.028955	1
GO:0009101	glycoprotein biosynthesis	BP	41	2	1716	1	1	1	1	1	1	1	1	1	1	1	1	0.0291375	1
GO:0042440	pigment metabolism	BP	8	2	1716	1	1	1	1	1	1	0.0012094	0.0014107	0.0016119	0.0018131	0.0020141	0.627185	0.0144231	0.5
GO:0045764	positive regulation of amino acid metabolism	BP	14	2	1716	1	1	1	1	1	1	0.230769	0.259259	0.285714	0.310345	0.333333	0.998689	0.0278263	1
GO:0016791	phosphoric monoester hydrolase activity	MF	106	15	1703	1	1	1	1	0.857143	0.882353	0.642857	0.287671	0.27907	0.0201342	0.0173812	0.918692	0.0207086	0.666667
GO:0009069	serine family amino acid metabolism	BP	3	2	1716	1	1	1	1	1	1	0.001546	0.0018032	0.0020603	0.0023172	0.002574	0.695221	0.0144231	0.5
GO:0015250	water channel activity	MF	8	2	1716	1	1	1	1	1	1	1	1	1	1	1	1	0.0291375	1
GO:0016514	SWI/SNF complex	CC	4	2	1716	1	1	1	1	1	1	0.0114068	0.0132827	0.0151515	0.0170132	0.0188679	0.969114	0.0144231	0.5
GO:0015849	organic acid transport	BP	36	3	1715	1	1	1	1	1	1	1	0.677419	0.705882	0.72973	0.75	0.999806	0.0289602	1
GO:0016641	oxidoreductase activity, acting on the CH-NH2 group of donors, oxygen as acceptor	MF	8	1	1717	1	1	1	1	1	1	1	1	1	1	1	0.999709	0.0288294	1
GO:0043296	apical junction complex	CC	37	5	1713	1	1	1	1	1	0.454545	0.5	0.368421	0.4	0.0049972	0.0055494	0.89533	0.0223001	0.8
GO:0016620	oxidoreductase activity, acting on the aldehyde or oxo group of donors, NAD or NADP as acceptor	MF	13	4	1714	1	1	1	1	1	1	0.0064274	0.0074906	0.0073699	0.0082835	0.0091954	0.900817	0.0144399	0.5
GO:0015368	calcium:cation antiporter activity	MF	3	2	1716	1	1	1	1	1	1	1	1	1	1	1	1	0.0291375	1
GO:0015299	solute:hydrogen antiporter activity	MF	4	1	1717	1	1	1	1	1	1	1	1	1	1	1	0.999709	0.0288294	1
GO:0016503	pheromone receptor activity	MF	90	21	1697	1	1	1	1	1	1	1	1	1	1	1	1	0.0294638	1
GO:0015837	amine transport	BP	36	3	1715	1	1	1	1	0.545454	0.6	0.642857	0.677419	0.705882	0.72973	0.75	0.999514	0.0286686	1
GO:0015698	inorganic anion transport	BP	32	3	1715	1	1	1	1	0.545454	0.6	0.642857	0.0049284	0.0056285	0.0063276	0.0070258	0.917687	0.0191448	0.666667
GO:0015269	calcium-activated potassium channel activity	MF	5	2	1716	1	1	1	1	1	1	0.001552	0.0018102	0.0020683	0.0023262	0.002584	0.694347	0.0144231	0.5
GO:0015268	alpha-type channel activity	MF	170	29	1689	1	1	1	0.896907	0.79452	0.783784	0.776786	0.74359	0.659091	0.650873	0.0183428	0.939038	0.0249076	0.931034
GO:0015267	channel or pore class transporter activity	MF	170	29	1689	1	1	1	0.896907	0.852941	0.74359	0.74359	0.74359	0.698795	0.650873	0.0182161	0.938986	0.0250097	0.931034
GO:0015298	solute:cation antiporter activity	MF	4	1	1717	1	1	1	1	1	1	1	1	1	1	1	0.999709	0.0288294	1
GO:0015290	electrochemical potential-driven transporter activity	MF	79	10	1708	1	1	1	1	0.666667	0.714286	0.666667	0.636364	0.666667	0.346154	0.0140056	0.956909	0.0244731	0.9
GO:0006749	glutathione metabolism	BP	11	2	1716	1	1	1	1	1	1	0.545454	0.583333	0.615385	0.642857	0.666667	0.999563	0.0287005	1
GO:0004653	polypeptide N-acetylgalactosaminyltransferase activity	MF	5	1	1717	1	1	1	1	1	1	1	1	1	1	1	0.999709	0.0288294	1
GO:0016175	superoxide-generating NADPH oxidase activity	MF	3	1	1717	1	1	1	1	1	1	1	1	1	1	1	0.999709	0.0288294	1
GO:0016125	sterol metabolism	BP	21	3	1715	1	1	1	1	0.0384615	0.047619	0.0566038	0.0046144	0.0052701	0.005925	0.0065789	0.905928	0.0135083	0.333333
GO:0009135	purine nucleoside diphosphate metabolism	BP	3	1	1717	1	1	1	1	1	1	1	1	1	1	1	0.999709	0.0288294	1
GO:0016903	oxidoreductase activity, acting on the aldehyde or oxo group of donors	MF	19	4	1714	1	1	1	1	1	1	0.0052129	0.0060764	0.0053405	0.006004	0.0066667	0.84612	0.0144399	0.5
GO:0050863	regulation of T cell activation	BP	36	4	1714	1	1	1	0.193548	0.242424	0.285714	0.107143	0.122807	0.0339703	0.038055	0.0421053	0.983008	0.0181593	0.5
GO:0016044	membrane organization and biogenesis	BP	29	4	1714	1	1	1	0.193548	0.242424	0.285714	0.0495868	0.057377	0.0051102	0.0057453	0.0063796	0.901619	0.014367	0.5
GO:0015932	nucleobase, nucleoside, nucleotide and nucleic acid transporter activity	MF	6	1	1717	1	1	1	1	1	1	1	1	1	1	1	0.999709	0.0288294	1
GO:0005100	Rho GTPase activator activity	MF	5	1	1717	1	1	1	1	1	1	1	1	1	1	1	0.999709	0.0288294	1
GO:0016071	mRNA metabolism	BP	56	9	1709	1	1	1	0.574468	0.473684	0.391304	0.0879479	0.029398	0.0138942	0.009596	0.0106509	0.89435	0.0153111	0.555556
GO:0016064	humoral defense mechanism (sensu Vertebrata)	BP	32	3	1715	1	1	1	1	0.0697674	0.0857143	0.101124	0.0020749	0.0023706	0.0026661	0.0029615	0.800486	0.0162293	0.666667
GO:0016053	organic acid biosynthesis	BP	17	6	1712	1	1	1	1	0.375	0.428571	0.0104773	0.0044719	0.0051075	0.0053129	0.0058997	0.776967	0.0142134	0.5
GO:0006692	prostanoid metabolism	BP	4	3	1715	1	1	1	1	0.0331492	0.0410959	0.048913	0.0262172	0.0298507	0.0334572	0.037037	0.977843	0.0127308	0.333333
GO:0006687	glycosphingolipid metabolism	BP	6	2	1716	1	1	1	1	1	1	1	1	1	1	1	1	0.0291375	1
GO:0006650	glycerophospholipid metabolism	BP	24	3	1715	1	1	1	1	0.0136054	0.0169492	0.0202703	0.010989	0.0125392	0.0140845	0.015625	0.946259	0.009621	0.333333
GO:0006720	isoprenoid metabolism	BP	12	1	1717	1	1	1	1	1	1	1	1	1	1	1	0.999709	0.0288294	1
GO:0009247	glycolipid biosynthesis	BP	6	2	1716	1	1	1	1	1	1	0.375	0.411765	0.444444	0.473684	0.5	0.999272	0.0284091	1
GO:0006693	prostaglandin metabolism	BP	4	3	1715	1	1	1	1	0.0372671	0.0461538	0.054878	0.0246769	0.028103	0.0315053	0.0348837	0.977357	0.0132167	0.333333
GO:0006576	biogenic amine metabolism	BP	36	2	1716	1	1	1	1	1	1	0.0017539	0.0020456	0.0023371	0.0026285	0.0029197	0.802302	0.0144231	0.5
GO:0001817	regulation of cytokine production	BP	35	4	1714	1	1	1	0.107143	0.137931	0.166667	0.0816327	0.0939597	0.0883978	0.0983607	0.108108	0.989717	0.0188886	0.5
GO:0006306	DNA methylation	BP	18	2	1716	1	1	1	1	1	1	0.230769	0.259259	0.285714	0.310345	0.333333	0.998689	0.0278263	1
GO:0006633	fatty acid biosynthesis	BP	14	6	1712	1	1	1	1	0.545454	0.6	0.0135034	0.0106007	0.0120968	0.006004	0.0066667	0.849007	0.0144081	0.5
GO:0043552	positive regulation of phosphoinositide 3-kinase activity	BP	4	1	1717	1	1	1	1	1	1	1	1	1	1	1	0.999709	0.0288294	1
GO:0009975	cyclase activity	MF	13	4	1714	1	1	1	1	1	1	1	1	1	1	1	0.999708	0.0288798	1
GO:0006887	exocytosis	BP	27	4	1714	1	1	1	1	1	1	0.179104	0.202899	0.0313112	0.0350877	0.038835	0.983956	0.0202742	0.75
GO:0006879	iron ion homeostasis	BP	6	3	1715	1	1	1	1	1	1	1	0.0021558	0.0024631	0.0027701	0.0030769	0.758212	0.0194363	0.666667
GO:0006865	amino acid transport	BP	27	3	1715	1	1	1	1	1	1	1	1	1	1	1	1	0.0291545	1
GO:0008172	S-methyltransferase activity	MF	3	1	1717	1	1	1	1	1	1	1	1	1	1	1	0.999709	0.0288294	1
GO:0005587	collagen type IV	CC	5	1	1717	1	1	1	1	1	1	1	1	1	1	1	0.999709	0.0288294	1
GO:0015293	symporter activity	MF	29	1	1717	1	1	1	1	1	1	1	1	1	1	1	0.998835	0.0279557	1
GO:0016408	C-acyltransferase activity	MF	4	2	1716	1	1	1	1	1	1	0.166667	0.189189	0.210526	0.230769	0.25	0.998106	0.0272436	1
GO:0006790	sulfur metabolism	BP	34	7	1711	1	1	1	1	1	0.466667	0.344262	0.379845	0.301075	0.142212	0.155556	0.99474	0.0239626	0.857143
GO:0006725	aromatic compound metabolism	BP	46	5	1713	1	1	1	0.6	0.666667	0.0306748	0.0365854	0.0183727	0.0209424	0.0070367	0.0078125	0.894804	0.0115003	0.4
GO:0006833	water transport	BP	9	2	1716	1	1	1	1	1	1	1	1	1	1	1	1	0.0291375	1
GO:0006829	zinc ion transport	BP	7	2	1716	1	1	1	1	1	1	0.0008595	0.0010026	0.0011456	0.0012887	0.0014316	0.650787	0.0144231	0.5
GO:0050954	sensory perception of mechanical stimulus	BP	44	9	1709	1	1	1	0.574468	0.375	0.0165746	0.0196793	0.0176322	0.0111421	0.011653	0.012931	0.855374	0.0124829	0.444444
GO:0035107	appendage morphogenesis	BP	40	8	1710	1	1	1	0.705882	0.444444	0.5	0.489796	0.358974	0.285714	0.004884	0.0054237	0.891155	0.0229532	0.875
GO:0044450	microtubule organizing center part	CC	11	1	1717	1	1	1	1	1	1	1	1	1	1	1	0.999709	0.0288294	1
GO:0006338	chromatin remodeling	BP	22	3	1715	1	1	1	1	0.0625	0.0769231	0.0909091	0.0027163	0.0031032	0.0034897	0.003876	0.846647	0.0158406	0.333333
GO:0006309	DNA fragmentation during apoptosis	BP	4	2	1716	1	1	1	1	1	1	0.0011844	0.0013815	0.0015785	0.0017755	0.0019724	0.706294	0.0144231	0.5
GO:0006308	DNA catabolism	BP	6	2	1716	1	1	1	1	1	1	0.0010618	0.0012385	0.0014152	0.0015918	0.0017683	0.674971	0.0144231	0.5
GO:0006023	aminoglycan biosynthesis	BP	4	1	1717	1	1	1	1	1	1	1	1	1	1	1	0.999709	0.0288294	1
GO:0042277	peptide binding	MF	91	15	1703	1	1	1	1	1	0.789474	0.75	0.636364	0.545454	0.402985	0.0201072	0.969231	0.0252496	0.866667
GO:0019900	kinase binding	MF	32	2	1716	1	1	1	1	1	1	0.107143	0.122807	0.137931	0.152542	0.166667	0.996941	0.0260781	1
GO:0006171	cAMP biosynthesis	BP	8	2	1716	1	1	1	1	1	1	0.0017311	0.002019	0.0023068	0.0025944	0.0028818	0.823281	0.0144231	0.5
GO:0043550	regulation of lipid kinase activity	BP	4	1	1717	1	1	1	1	1	1	1	1	1	1	1	0.999709	0.0288294	1
GO:0006024	glycosaminoglycan biosynthesis	BP	4	1	1717	1	1	1	1	1	1	1	1	1	1	1	0.999709	0.0288294	1
GO:0006497	protein amino acid lipidation	BP	27	4	1714	1	1	1	0.0331492	0.0437158	0.0540541	0.0071132	0.0082889	0.0053945	0.0060647	0.006734	0.859904	0.0094078	0.25
GO:0042165	neurotransmitter binding	MF	48	8	1710	1	1	1	1	0.761905	0.8	0.827586	0.848485	0.561403	0.473684	0.5	0.99883	0.0280702	1
GO:0006486	protein amino acid glycosylation	BP	35	2	1716	1	1	1	1	1	1	0.375	0.411765	0.444444	0.473684	0.5	0.999272	0.0284091	1
GO:0006521	regulation of amino acid metabolism	BP	29	3	1715	1	1	1	1	0.230769	0.272727	0.310345	0.259259	0.285714	0.310345	0.333333	0.997959	0.0271137	1
GO:0009259	ribonucleotide metabolism	BP	25	3	1715	1	1	1	1	0.0100671	0.0125523	0.015025	0.0047825	0.005462	0.0061406	0.0068182	0.892128	0.009621	0.333333
GO:0006511	ubiquitin-dependent protein catabolism	BP	45	5	1713	1	1	1	1	1	0.217391	0.25	0.241379	0.266667	0.0676692	0.0746269	0.990426	0.0210158	0.8
GO:0035108	limb morphogenesis	BP	40	8	1710	1	1	1	0.705882	0.516129	0.571429	0.40678	0.444444	0.225352	0.0043711	0.0048544	0.877156	0.0226608	0.75
GO:0006376	mRNA splice site selection	BP	7	1	1717	1	1	1	1	1	1	1	1	1	1	1	0.999709	0.0288294	1
GO:0044272	sulfur compound biosynthesis	BP	11	3	1715	1	1	1	1	0.285714	0.333333	0.375	0.001703	0.0019458	0.0021885	0.0024311	0.759864	0.0186589	0.666667
GO:0006882	zinc ion homeostasis	BP	3	2	1716	1	1	1	1	1	1	1	1	1	1	1	1	0.0291375	1
GO:0006418	tRNA aminoacylation for protein translation	BP	27	4	1714	1	1	1	0.545454	0.615385	0.666667	0.285714	0.318182	0.347826	0.375	0.4	0.998031	0.0272025	1
GO:0006406	mRNA export from nucleus	BP	6	1	1717	1	1	1	1	1	1	1	1	1	1	1	0.999709	0.0288294	1
GO:0008168	methyltransferase activity	MF	60	5	1713	1	1	1	1	1	1	1	1	1	0.692308	0.714286	0.999767	0.028955	1
GO:0009132	nucleoside diphosphate metabolism	BP	7	1	1717	1	1	1	1	1	1	1	1	1	1	1	0.999709	0.0288294	1
GO:0008202	steroid metabolism	BP	44	5	1713	1	1	1	0.0123457	0.0163934	0.0145773	0.0174419	0.0094467	0.0107817	0.003761	0.0041771	0.784355	0.0057793	0.2
GO:0031497	chromatin assembly	BP	30	5	1713	1	1	1	1	1	1	1	0.259259	0.285714	0.272727	0.294118	0.997431	0.02662	1
GO:0008180	signalosome complex	CC	6	1	1717	1	1	1	1	1	1	1	1	1	1	1	0.999709	0.0288294	1
GO:0008015	circulation	BP	35	5	1713	1	1	1	1	1	0.454545	0.5	0.170732	0.190476	0.0165746	0.0183824	0.966433	0.0210158	0.8
GO:0008009	chemokine activity	MF	9	2	1716	1	1	1	1	1	1	1	1	1	1	1	1	0.0291375	1
GO:0016493	C-C chemokine receptor activity	MF	7	6	1712	1	1	1	1	1	1	1	1	1	1	1	0.999951	0.0291569	1
GO:0045619	regulation of lymphocyte differentiation	BP	18	2	1716	1	1	1	1	1	1	0.230769	0.259259	0.285714	0.310345	0.333333	0.998689	0.0278263	1
GO:0007059	chromosome segregation	BP	21	1	1717	1	1	1	1	1	1	1	1	1	1	1	0.999709	0.0288294	1
GO:0008047	enzyme activator activity	MF	79	9	1709	1	1	1	0.72973	0.310345	0.310345	0.252336	0.160305	0.0275651	0.0070063	0.0077787	0.904427	0.0183343	0.666667
GO:0008328	ionotropic glutamate receptor complex	CC	4	1	1717	1	1	1	1	1	1	1	1	1	1	1	0.999709	0.0288294	1
GO:0008307	structural constituent of muscle	MF	5	1	1717	1	1	1	1	1	1	1	1	1	1	1	0.999709	0.0288294	1
GO:0008305	integrin complex	CC	14	1	1717	1	1	1	1	1	1	1	1	1	1	1	0.999709	0.0288294	1
GO:0008376	acetylgalactosaminyltransferase activity	MF	8	2	1716	1	1	1	1	1	1	1	1	1	1	1	1	0.0291375	1
GO:0008374	O-acyltransferase activity	MF	12	1	1717	1	1	1	1	1	1	1	1	1	1	1	0.999709	0.0288294	1
GO:0008360	regulation of cell shape	BP	20	4	1714	1	1	1	0.0410959	0.0540541	0.0666667	0.0074442	0.0086741	0.0061279	0.0068886	0.0076482	0.873468	0.0104288	0.25
GO:0003995	acyl-CoA dehydrogenase activity	MF	4	1	1717	1	1	1	1	1	1	1	1	1	1	1	0.999709	0.0288294	1
GO:0008237	metallopeptidase activity	MF	81	5	1713	1	1	1	0.6	0.666667	0.714286	0.75	0.466667	0.5	0.272727	0.294118	0.99784	0.0270286	1
GO:0008227	amine receptor activity	MF	39	11	1707	1	1	1	1	1	1	1	1	1	1	1	1	0.0292912	1
GO:0008299	isoprenoid biosynthesis	BP	4	1	1717	1	1	1	1	1	1	1	1	1	1	1	0.999709	0.0288294	1
GO:0008171	O-methyltransferase activity	MF	4	1	1717	1	1	1	1	1	1	1	1	1	1	1	0.999709	0.0288294	1
GO:0046915	transition metal ion transporter activity	MF	11	2	1716	1	1	1	1	1	1	0.0022338	0.0026051	0.0029762	0.003347	0.0037175	0.89627	0.0144231	0.5
GO:0007160	cell-matrix adhesion	BP	38	4	1714	1	1	1	0.0213523	0.0282686	0.0350877	0.0345821	0.0401146	0.0026033	0.0029278	0.003252	0.803311	0.00722	0.25
GO:0007156	homophilic cell adhesion	BP	35	6	1712	1	1	1	1	1	1	1	1	1	0.519231	0.545454	0.999513	0.0287188	1
GO:0007212	dopamine receptor signaling pathway	BP	5	3	1715	1	1	1	1	0.107143	0.130435	0.152542	0.0033648	0.0038437	0.0043221	0.0048	0.878134	0.0172983	0.666667
GO:0042044	fluid transport	BP	9	2	1716	1	1	1	1	1	1	1	1	1	1	1	1	0.0291375	1
GO:0007187	G-protein signaling, coupled to cyclic nucleotide second messenger	BP	33	7	1711	1	1	1	1	1	0.636364	0.677419	0.710145	0.583333	0.122807	0.134615	0.995575	0.0247975	0.857143
GO:0006979	response to oxidative stress	BP	19	3	1715	1	1	1	1	0.025974	0.0322581	0.0384615	0.0291262	0.0331492	0.0371389	0.0410959	0.977551	0.0105928	0.333333
GO:0000242	pericentriolar material	CC	4	1	1717	1	1	1	1	1	1	1	1	1	1	1	0.999709	0.0288294	1
GO:0006921	disassembly of cell structures during apoptosis	BP	5	2	1716	1	1	1	1	1	1	0.0010987	0.0012816	0.0014644	0.0016471	0.0018298	0.682255	0.0144231	0.5
GO:0016813	hydrolase activity, acting on carbon-nitrogen (but not peptide) bonds, in linear amidines	MF	5	2	1716	1	1	1	1	1	1	0.0060241	0.0070211	0.008016	0.009009	0.01	0.933858	0.0144231	0.5
GO:0031589	cell-substrate adhesion	BP	38	4	1714	1	1	1	0.028436	0.0375587	0.0465116	0.0552995	0.0639269	0.0030645	0.0034463	0.0038278	0.836639	0.0098454	0.25
GO:0042166	acetylcholine binding	MF	3	1	1717	1	1	1	1	1	1	1	1	1	1	1	0.999709	0.0288294	1
GO:0007601	visual perception	BP	30	5	1713	1	1	1	1	1	0.555556	0.6	0.212121	0.235294	0.040724	0.045045	0.985873	0.0215995	0.8
GO:0009190	cyclic nucleotide biosynthesis	BP	14	3	1715	1	1	1	1	0.545454	0.6	0.642857	0.0036643	0.0041856	0.0047063	0.0052265	0.888727	0.0191448	0.666667
GO:0016814	hydrolase activity, acting on carbon-nitrogen (but not peptide) bonds, in cyclic amidines	MF	10	1	1717	1	1	1	1	1	1	1	1	1	1	1	0.999709	0.0288294	1
GO:0019957	C-C chemokine binding	MF	7	6	1712	1	1	1	1	1	1	1	1	1	1	1	0.999951	0.0291569	1
GO:0001614	purinergic nucleotide receptor activity	MF	41	6	1712	1	1	1	1	0.545454	0.6	0.642857	0.512195	0.545454	0.310345	0.333333	0.998053	0.0272586	1
GO:0009309	amine biosynthesis	BP	22	4	1714	1	1	1	0.166667	0.210526	0.25	0.0113529	0.01322	0.0024593	0.0027658	0.0030722	0.779245	0.0136377	0.5
GO:0009581	detection of external stimulus	BP	27	2	1716	1	1	1	1	1	1	0.0011592	0.0013521	0.001545	0.0017378	0.0019305	0.698572	0.0144231	0.5
GO:0007259	JAK-STAT cascade	BP	20	3	1715	1	1	1	1	1	1	1	0.230769	0.255319	0.278351	0.3	0.998639	0.027794	1
GO:0007254	JNK cascade	BP	28	3	1715	1	1	1	1	0.0134529	0.0167598	0.0200445	0.0023646	0.0027015	0.0030381	0.0033746	0.810593	0.009621	0.333333
GO:0007346	regulation of progression through mitotic cell cycle	BP	11	3	1715	1	1	1	1	0.0080429	0.0100334	0.012016	0.0021625	0.0024707	0.0027786	0.0030864	0.782507	0.009621	0.333333
GO:0007339	binding of sperm to zona pellucida	BP	6	2	1716	1	1	1	1	1	1	0.0008582	0.0010011	0.001144	0.0012868	0.0014296	0.687646	0.0144231	0.5
GO:0016538	cyclin-dependent protein kinase regulator activity	MF	6	1	1717	1	1	1	1	1	1	1	1	1	1	1	0.999709	0.0288294	1
GO:0004707	MAP kinase activity	MF	4	2	1716	1	1	1	1	1	1	1	1	1	1	1	1	0.0291375	1
GO:0031128	induction	BP	9	5	1713	1	1	1	0.6	0.666667	0.333333	0.375	0.0721649	0.0816327	0.0035842	0.0039809	0.849562	0.017338	0.6
GO:0046148	pigment biosynthesis	BP	4	2	1716	1	1	1	1	1	1	0.0016234	0.0018934	0.0021633	0.0024331	0.0027027	0.667249	0.0144231	0.5
GO:0046058	cAMP metabolism	BP	10	2	1716	1	1	1	1	1	1	0.0014702	0.0017148	0.0019593	0.0022037	0.002448	0.787296	0.0144231	0.5
GO:0008528	peptide receptor activity, G-protein coupled	MF	70	14	1704	1	1	1	1	1	0.875	0.736842	0.710145	0.615385	0.61165	0.0114379	0.948105	0.0260731	0.928571
GO:0001932	regulation of protein amino acid phosphorylation	BP	29	3	1715	1	1	1	1	1	1	1	0.295775	0.324324	0.350649	0.375	0.999028	0.0281827	1
GO:0004000	adenosine deaminase activity	MF	5	1	1717	1	1	1	1	1	1	1	1	1	1	1	0.999709	0.0288294	1
GO:0043551	regulation of phosphoinositide 3-kinase activity	BP	4	1	1717	1	1	1	1	1	1	1	1	1	1	1	0.999709	0.0288294	1
GO:0003774	motor activity	MF	37	8	1710	1	1	1	1	0.615385	0.666667	0.705882	0.528302	0.444444	0.0326975	0.0361991	0.983187	0.0243421	0.875
GO:0045621	positive regulation of lymphocyte differentiation	BP	12	2	1716	1	1	1	1	1	1	0.230769	0.259259	0.285714	0.310345	0.333333	0.998689	0.0278263	1
GO:0007218	neuropeptide signaling pathway	BP	39	4	1714	1	1	1	0.545454	0.615385	0.666667	0.545454	0.583333	0.285714	0.310345	0.333333	0.998323	0.0274942	1
GO:0016337	cell-cell adhesion	BP	72	8	1710	1	1	1	1	1	1	1	0.736842	0.390244	0.230769	0.25	0.997368	0.0266082	0.875
GO:0046873	metal ion transporter activity	MF	19	2	1716	1	1	1	1	1	1	0.0019861	0.0023163	0.0026464	0.0029762	0.0033058	0.824155	0.0144231	0.5
GO:0004981	muscarinic acetylcholine receptor activity	MF	3	1	1717	1	1	1	1	1	1	1	1	1	1	1	0.999709	0.0288294	1
GO:0051018	protein kinase A binding	MF	7	1	1717	1	1	1	1	1	1	1	1	1	1	1	0.999709	0.0288294	1
GO:0046928	regulation of neurotransmitter secretion	BP	5	1	1717	1	1	1	1	1	1	1	1	1	1	1	0.999709	0.0288294	1
GO:0046916	transition metal ion homeostasis	BP	15	5	1713	1	1	1	1	1	1	1	0.0153173	0.0174672	0.0089374	0.0099206	0.91547	0.0175131	0.6
GO:0046209	nitric oxide metabolism	BP	3	4	1714	1	1	1	0.0017236	0.0022969	0.0028694	0.0024707	0.0028813	0.0019136	0.0021523	0.0023909	0.45019	0.00722	0.25
GO:0005669	transcription factor TFIID complex	CC	11	3	1715	1	1	1	1	1	1	1	0.207921	0.230769	0.252336	0.272727	0.998445	0.0275996	1
GO:0042102	positive regulation of T cell proliferation	BP	16	2	1716	1	1	1	1	1	1	0.0101523	0.0118243	0.0134907	0.0151515	0.0168067	0.965763	0.0144231	0.5
GO:0030238	male sex determination	BP	5	2	1716	1	1	1	1	1	1	0.0983607	0.112903	0.126984	0.140625	0.153846	0.996795	0.0259324	1
GO:0046474	glycerophospholipid biosynthesis	BP	10	3	1715	1	1	1	1	0.0021082	0.0026339	0.003159	0.0013108	0.0014978	0.0016847	0.0018715	0.643926	0.009621	0.333333
GO:0046467	membrane lipid biosynthesis	BP	28	5	1713	1	1	1	0.272727	0.333333	0.0177936	0.0212766	0.0174564	0.0199005	0.0187891	0.0208333	0.932866	0.01115	0.4
GO:0043492	ATPase activity, coupled to movement of substances	MF	51	4	1714	1	1	1	0.0659341	0.0860215	0.105263	0.123711	0.141414	0.0021402	0.0024071	0.0026738	0.777348	0.0168466	0.75
GO:0035036	sperm-egg recognition	BP	6	2	1716	1	1	1	1	1	1	0.0008688	0.0010135	0.0011581	0.0013026	0.0014472	0.693619	0.0144231	0.5
GO:0043632	modification-dependent macromolecule catabolism	BP	47	6	1712	1	1	1	1	0.193548	0.230769	0.230769	0.0654206	0.0740741	0.0647482	0.0714286	0.984424	0.0173287	0.666667
GO:0005819	spindle	CC	27	4	1714	1	1	1	0.285714	0.347826	0.4	0.444444	0.482759	0.0963855	0.107143	0.117647	0.994676	0.0238477	0.75
GO:0000120	RNA polymerase I transcription factor complex	CC	3	1	1717	1	1	1	1	1	1	1	1	1	1	1	0.999709	0.0288294	1
GO:0043062	extracellular structure organization and biogenesis	BP	39	3	1715	1	1	1	1	0.0566038	0.0697674	0.0825688	0.0073401	0.0083799	0.0094175	0.010453	0.940719	0.0154519	0.333333
GO:0043039	tRNA aminoacylation	BP	27	4	1714	1	1	1	0.375	0.444444	0.5	0.285714	0.318182	0.313725	0.339623	0.363636	0.997739	0.0269107	1
GO:0043038	amino acid activation	BP	27	4	1714	1	1	1	0.545454	0.615385	0.666667	0.285714	0.318182	0.347826	0.375	0.4	0.998031	0.0272025	1
GO:0043414	biopolymer methylation	BP	36	2	1716	1	1	1	1	1	1	0.375	0.411765	0.444444	0.473684	0.5	0.999272	0.0284091	1
GO:0043235	receptor complex	CC	35	3	1715	1	1	1	1	1	1	1	0.411765	0.444444	0.473684	0.5	0.999417	0.0285714	1
GO:0043176	amine binding	MF	4	1	1717	1	1	1	1	1	1	1	1	1	1	1	0.999709	0.0288294	1
GO:0008654	phospholipid biosynthesis	BP	18	3	1715	1	1	1	1	0.0078844	0.0098361	0.0117801	0.0022291	0.0025467	0.0028641	0.0031813	0.787658	0.009621	0.333333
GO:0001637	G-protein chemoattractant receptor activity	MF	11	7	1711	1	1	1	1	1	1	1	1	1	0.863014	0.875	0.999916	0.0291392	1
GO:0045168	cell-cell signaling during cell fate commitment	BP	9	5	1713	1	1	1	0.6	0.666667	0.263158	0.3	0.0534351	0.0606061	0.0034629	0.0038462	0.842265	0.0165207	0.6
GO:0045582	positive regulation of T cell differentiation	BP	9	2	1716	1	1	1	1	1	1	1	1	1	1	1	1	0.0291375	1
GO:0045580	regulation of T cell differentiation	BP	13	2	1716	1	1	1	1	1	1	0.130435	0.148936	0.166667	0.183673	0.2	0.997523	0.0266608	1
GO:0045444	fat cell differentiation	BP	12	4	1714	1	1	1	0.107143	0.137931	0.166667	0.166667	0.189189	0.0020885	0.0023489	0.0026093	0.773702	0.0185968	0.75
GO:0018346	protein amino acid prenylation	BP	8	1	1717	1	1	1	1	1	1	1	1	1	1	1	0.999709	0.0288294	1
GO:0044431	Golgi apparatus part	CC	63	9	1709	1	1	1	1	1	0.079646	0.017341	0.0184588	0.0162455	0.0064537	0.0071656	0.845524	0.0130031	0.444444
GO:0044449	contractile fiber part	CC	38	5	1713	1	1	1	0.333333	0.4	0.454545	0.5	0.466667	0.5	0.290323	0.3125	0.99749	0.0266783	1
GO:0045075	regulation of interleukin-12 biosynthesis	BP	5	1	1717	1	1	1	1	1	1	1	1	1	1	1	0.999709	0.0288294	1
GO:0045061	thymic T cell selection	BP	11	2	1716	1	1	1	1	1	1	0.545454	0.583333	0.615385	0.642857	0.666667	0.999563	0.0287005	1
GO:0045059	positive thymic T cell selection	BP	5	2	1716	1	1	1	1	1	1	0.130435	0.148936	0.166667	0.183673	0.2	0.997378	0.0265152	1
GO:0050953	sensory perception of light stimulus	BP	30	5	1713	1	1	1	0.6	0.666667	0.714286	0.75	0.28	0.307692	0.0299003	0.0331126	0.981611	0.0220082	0.8
GO:0018958	phenol metabolism	BP	15	1	1717	1	1	1	1	1	1	1	1	1	1	1	0.999709	0.0288294	1
GO:0051085	chaperone cofactor dependent protein folding	BP	6	1	1717	1	1	1	1	1	1	1	1	1	1	1	0.999709	0.0288294	1
GO:0051082	unfolded protein binding	MF	6	1	1717	1	1	1	1	1	1	1	1	1	1	1	0.999709	0.0288294	1
GO:0051028	mRNA transport	BP	6	1	1717	1	1	1	1	1	1	1	1	1	1	1	0.999709	0.0288294	1
GO:0050878	regulation of body fluids	BP	22	2	1716	1	1	1	1	1	1	0.006772	0.0078918	0.009009	0.0101237	0.011236	0.948572	0.0144231	0.5
GO:0006470	protein amino acid dephosphorylation	BP	49	5	1713	1	1	1	0.6	0.666667	0.555556	0.6	0.411765	0.444444	0.473684	0.5	0.998424	0.0276124	1
GO:0005884	actin filament	CC	11	3	1715	1	1	1	1	1	1	1	0.0012302	0.0014056	0.0015811	0.0017564	0.668416	0.0194363	0.666667
GO:0005385	zinc ion transporter activity	MF	7	2	1716	1	1	1	1	1	1	0.0008218	0.0009586	0.0010954	0.0012322	0.0013689	0.639714	0.0144231	0.5
GO:0051251	positive regulation of lymphocyte activation	BP	35	5	1713	1	1	1	0.333333	0.4	0.238095	0.272727	0.0429448	0.0487805	0.0491803	0.0543478	0.979393	0.0161705	0.6
GO:0050880	regulation of blood vessel size	BP	8	2	1716	1	1	1	1	1	1	1	1	1	1	1	1	0.0291375	1
GO:0051603	proteolysis during cellular protein catabolism	BP	54	7	1711	1	1	1	0.173554	0.21875	0.241379	0.0606936	0.0701001	0.0703518	0.015897	0.0176322	0.953912	0.0149453	0.571429
GO:0019941	modification-dependent protein catabolism	BP	47	6	1712	1	1	1	1	0.179104	0.214286	0.230769	0.0709459	0.0802676	0.0838509	0.0923077	0.986663	0.0172313	0.666667
GO:0031328	positive regulation of cellular biosynthesis	BP	32	2	1716	1	1	1	1	1	1	0.166667	0.189189	0.210526	0.230769	0.25	0.998106	0.0272436	1
GO:0005921	gap junction	CC	10	2	1716	1	1	1	1	1	1	0.0009522	0.0011108	0.0012692	0.0014277	0.001586	0.745921	0.0144231	0.5
GO:0004177	aminopeptidase activity	MF	11	3	1715	1	1	1	1	1	1	1	0.5	0.5	0.5	0.5	0.998542	0.0276968	1
GO:0001759	induction of an organ	BP	8	5	1713	1	1	1	1	1	0.294118	0.333333	0.0598291	0.0677966	0.003517	0.0039062	0.845768	0.0168126	0.6
GO:0051169	nuclear transport	BP	44	5	1713	1	1	1	0.0040595	0.0054054	0.0039154	0.0046948	0.0030608	0.0034965	0.0036276	0.004029	0.607005	0.0057793	0.2
GO:0051168	nuclear export	BP	17	2	1716	1	1	1	1	1	1	0.003517	0.0041008	0.0046838	0.0052662	0.005848	0.900787	0.0144231	0.5
GO:0051119	sugar transporter activity	MF	17	2	1716	1	1	1	1	1	1	0.0026362	0.0030742	0.0035119	0.0039491	0.004386	0.89292	0.0144231	0.5
GO:0044257	cellular protein catabolism	BP	54	7	1711	1	1	1	0.189189	0.237288	0.241379	0.0615836	0.0711176	0.077135	0.0319311	0.0353535	0.971445	0.0150288	0.571429
GO:0016459	myosin	CC	14	3	1715	1	1	1	1	0.545454	0.6	0.642857	0.0016265	0.0018584	0.0020903	0.002322	0.752187	0.0191448	0.666667
GO:0051188	cofactor biosynthesis	BP	29	2	1716	1	1	1	1	1	1	0.005168	0.0060241	0.0068788	0.007732	0.0085837	0.932547	0.0144231	0.5
GO:0048736	appendage development	BP	40	8	1710	1	1	1	1	0.390244	0.444444	0.489796	0.227642	0.203822	0.0043421	0.0048222	0.875365	0.0216374	0.625
GO:0045084	positive regulation of interleukin-12 biosynthesis	BP	4	1	1717	1	1	1	1	1	1	1	1	1	1	1	0.999709	0.0288294	1
GO:0050658	RNA transport	BP	9	2	1716	1	1	1	1	1	1	0.0025199	0.0029387	0.0033571	0.0037752	0.0041929	0.850816	0.0144231	0.5
GO:0050657	nucleic acid transport	BP	9	2	1716	1	1	1	1	1	1	0.0025199	0.0029387	0.0033571	0.0037752	0.0041929	0.851107	0.0144231	0.5
GO:0016876	ligase activity, forming aminoacyl-tRNA and related compounds	MF	27	4	1714	1	1	1	0.285714	0.347826	0.4	0.285714	0.318182	0.347826	0.375	0.4	0.997739	0.0269107	1
GO:0046982	protein heterodimerization activity	MF	24	2	1716	1	1	1	1	1	1	0.0007972	0.00093	0.0010627	0.0011954	0.001328	0.561626	0.0144231	0.5
GO:0046943	carboxylic acid transporter activity	MF	44	4	1714	1	1	1	1	1	1	1	1	0.761905	0.782609	0.8	0.999854	0.0290257	1
GO:0046942	carboxylic acid transport	BP	36	3	1715	1	1	1	1	1	1	1	1	1	1	1	1	0.0291545	1
GO:0045058	T cell selection	BP	12	2	1716	1	1	1	1	1	1	0.084507	0.0972222	0.109589	0.121622	0.133333	0.996066	0.025204	1
GO:0048471	perinuclear region	CC	19	3	1715	1	1	1	1	0.285714	0.333333	0.375	0.0016772	0.0019163	0.0021553	0.0023943	0.717298	0.0187561	0.666667
GO:0048005	antigen presentation, exogenous peptide antigen	BP	4	1	1717	1	1	1	1	1	1	1	1	1	1	1	0.999709	0.0288294	1
GO:0000096	sulfur amino acid metabolism	BP	8	2	1716	1	1	1	1	1	1	0.545454	0.583333	0.615385	0.642857	0.666667	0.999563	0.0287005	1
GO:0050817	coagulation	BP	13	3	1715	1	1	1	1	1	1	1	0.025894	0.029484	0.0330477	0.0365854	0.984645	0.0194363	0.666667
GO:0050808	synapse organization and biogenesis	BP	13	1	1717	1	1	1	1	1	1	1	1	1	1	1	0.999709	0.0288294	1
GO:0050867	positive regulation of cell activation	BP	35	5	1713	1	1	1	0.333333	0.4	0.263158	0.3	0.0598291	0.0677966	0.0334572	0.037037	0.977174	0.0162872	0.6
GO:0050864	regulation of B cell activation	BP	25	2	1716	1	1	1	1	1	1	0.0049342	0.0057518	0.0065681	0.0073831	0.0081967	0.929341	0.0144231	0.5
GO:0016782	transferase activity, transferring sulfur-containing groups	MF	22	7	1711	1	1	1	1	1	0.571429	0.456522	0.494949	0.528302	0.473684	0.5	0.997954	0.0271771	1
GO:0050731	positive regulation of peptidyl-tyrosine phosphorylation	BP	12	2	1716	1	1	1	1	1	1	0.230769	0.259259	0.285714	0.310345	0.333333	0.998689	0.0278263	1
GO:0050730	regulation of peptidyl-tyrosine phosphorylation	BP	24	3	1715	1	1	1	1	0.285714	0.333333	0.375	0.411765	0.444444	0.473684	0.5	0.998737	0.0278912	1
GO:0050671	positive regulation of lymphocyte proliferation	BP	20	2	1716	1	1	1	1	1	1	0.0083218	0.0096953	0.011065	0.0124309	0.0137931	0.958188	0.0144231	0.5
GO:0050865	regulation of cell activation	BP	48	5	1713	1	1	1	0.157895	0.2	0.172414	0.2	0.0404624	0.045977	0.0339623	0.037594	0.972971	0.0151197	0.6
GO:0050798	activated T cell proliferation	BP	13	1	1717	1	1	1	1	1	1	1	1	1	1	1	0.999709	0.0288294	1
GO:0044271	nitrogen compound biosynthesis	BP	22	4	1714	1	1	1	0.117647	0.150943	0.181818	0.0097403	0.0113452	0.0020656	0.0023232	0.0025806	0.737529	0.0132001	0.5
GO:0019898	extrinsic to membrane	CC	40	4	1714	1	1	1	0.545454	0.615385	0.666667	0.545454	0.583333	0.0142096	0.0159574	0.0176991	0.967109	0.0213681	0.75
GO:0019897	extrinsic to plasma membrane	CC	37	4	1714	1	1	1	0.545454	0.615385	0.666667	0.545454	0.583333	0.0220386	0.0247253	0.0273973	0.978778	0.0213681	0.75
GO:0019887	protein kinase regulator activity	MF	26	3	1715	1	1	1	1	0.0019538	0.002441	0.0029278	0.003148	0.003596	0.0040437	0.004491	0.751409	0.0095238	0.333333
GO:0019905	syntaxin binding	MF	6	2	1716	1	1	1	1	1	1	0.375	0.411765	0.444444	0.473684	0.5	0.999272	0.0284091	1
GO:0019904	protein domain specific binding	MF	27	4	1714	1	1	1	0.006734	0.0089586	0.0111732	0.0083218	0.0096953	0.0105194	0.0118188	0.0131148	0.888856	0.00722	0.25
GO:0019899	enzyme binding	MF	66	3	1715	1	1	1	1	0.0594059	0.0731707	0.0865385	0.0374332	0.0425532	0.047619	0.0526316	0.985714	0.0156463	0.333333
GO:0019722	calcium-mediated signaling	BP	11	1	1717	1	1	1	1	1	1	1	1	1	1	1	0.999709	0.0288294	1
GO:0019717	synaptosome	CC	21	1	1717	1	1	1	1	1	1	1	1	1	1	1	0.999709	0.0288294	1
GO:0006917	induction of apoptosis	BP	76	9	1709	1	1	1	0.109312	0.0697674	0.0461538	0.0343075	0.0271201	0.0306122	0.0053996	0.005996	0.850172	0.008452	0.222222
GO:0003924	GTPase activity	MF	71	16	1702	1	1	1	1	0.864865	0.8	0.615385	0.528302	0.402516	0.40678	0.013901	0.954979	0.0241995	0.75
GO:0019884	antigen presentation, exogenous antigen	BP	18	2	1716	1	1	1	1	1	1	0.0659341	0.076087	0.0860215	0.0957447	0.105263	0.994901	0.0240385	1
GO:0030016	myofibril	CC	38	5	1713	1	1	1	0.333333	0.4	0.454545	0.5	0.411765	0.444444	0.290323	0.3125	0.997373	0.0265616	1
GO:0006555	methionine metabolism	BP	4	1	1717	1	1	1	1	1	1	1	1	1	1	1	0.999709	0.0288294	1
GO:0030073	insulin secretion	BP	7	1	1717	1	1	1	1	1	1	1	1	1	1	1	0.999709	0.0288294	1
GO:0030072	peptide hormone secretion	BP	8	1	1717	1	1	1	1	1	1	1	1	1	1	1	0.999709	0.0288294	1
GO:0042105	alpha-beta T cell receptor complex	CC	5	1	1717	1	1	1	1	1	1	1	1	1	1	1	0.999709	0.0288294	1
GO:0016066	cellular defense response (sensu Vertebrata)	BP	32	4	1714	1	1	1	0.0983607	0.126984	0.153846	0.0227704	0.026465	0.0122511	0.0137615	0.0152672	0.945887	0.0129084	0.5
GO:0007189	G-protein signaling, adenylate cyclase activating pathway	BP	19	5	1713	1	1	1	0.230769	0.285714	0.106383	0.125	0.142857	0.16	0.157895	0.172414	0.991652	0.0208406	0.4
GO:0030017	sarcomere	CC	35	4	1714	1	1	1	0.285714	0.347826	0.4	0.375	0.411765	0.225352	0.246575	0.266667	0.997302	0.0264732	1
GO:0019956	chemokine binding	MF	11	7	1711	1	1	1	1	1	1	1	1	0.848485	0.863014	0.875	0.999833	0.0290557	1
GO:0019935	cyclic-nucleotide-mediated signaling	BP	36	9	1709	1	1	1	1	0.642857	0.6	0.435484	0.473684	0.125874	0.115549	0.126761	0.991515	0.0215201	0.777778
GO:0030057	desmosome	CC	12	2	1716	1	1	1	1	1	1	1	1	1	1	1	1	0.0291375	1
GO:0030048	actin filament-based movement	BP	5	1	1717	1	1	1	1	1	1	1	1	1	1	1	0.999709	0.0288294	1
GO:0030030	cell projection organization and biogenesis	BP	31	5	1713	1	1	1	0.6	0.666667	0.16129	0.1875	0.0285714	0.0325203	0.0063247	0.0070225	0.901868	0.0158202	0.6
GO:0016875	ligase activity, forming carbon-oxygen bonds	MF	27	4	1714	1	1	1	0.285714	0.347826	0.4	0.285714	0.318182	0.347826	0.375	0.4	0.997739	0.0269107	1
GO:0051347	positive regulation of transferase activity	BP	44	2	1716	1	1	1	1	1	1	0.130435	0.148936	0.166667	0.183673	0.2	0.997523	0.0266608	1
GO:0016925	protein sumoylation	BP	5	1	1717	1	1	1	1	1	1	1	1	1	1	1	0.999709	0.0288294	1
GO:0016885	ligase activity, forming carbon-carbon bonds	MF	3	1	1717	1	1	1	1	1	1	1	1	1	1	1	0.999709	0.0288294	1
GO:0016881	acid-amino acid ligase activity	MF	53	3	1715	1	1	1	1	0.285714	0.333333	0.375	0.0374332	0.0425532	0.047619	0.0526316	0.988824	0.0187561	0.666667
GO:0007530	sex determination	BP	10	2	1716	1	1	1	1	1	1	0.0983607	0.112903	0.126984	0.140625	0.153846	0.996795	0.0259324	1
GO:0016810	hydrolase activity, acting on carbon-nitrogen (but not peptide) bonds	MF	42	5	1713	1	1	1	0.6	0.666667	0.555556	0.6	0.0037777	0.004315	0.0026874	0.0029851	0.705196	0.0171045	0.6
GO:0016799	hydrolase activity, hydrolyzing N-glycosyl compounds	MF	6	3	1715	1	1	1	1	0.545454	0.6	0.642857	0.0019588	0.002238	0.002517	0.0027959	0.774052	0.0191448	0.666667
GO:0016849	phosphorus-oxygen lyase activity	MF	14	4	1714	1	1	1	1	1	1	1	1	1	1	1	0.999708	0.0288798	1
GO:0016829	lyase activity	MF	55	9	1709	1	1	1	0.72973	0.642857	0.529412	0.574468	0.016742	0.0132792	0.0090392	0.0100334	0.882777	0.0187894	0.666667
GO:0005549	odorant binding	MF	75	17	1701	1	1	1	1	1	1	0.836066	0.856115	0.871795	0.836066	0.85	0.999326	0.0287201	1
GO:0019207	kinase regulator activity	MF	31	3	1715	1	1	1	1	0.0026894	0.0033595	0.0040286	0.0040222	0.0045942	0.0051655	0.0057361	0.812342	0.009621	0.333333
GO:0004843	ubiquitin-specific protease activity	MF	23	4	1714	1	1	1	0.666667	0.666667	0.666667	0.75	0.75	0.023845	0.0267459	0.0296296	0.970755	0.0205659	0.75
GO:0019200	carbohydrate kinase activity	MF	10	4	1714	1	1	1	0.545454	0.615385	0.666667	0.006734	0.0078475	0.0023252	0.0026151	0.0029049	0.762544	0.014367	0.5
GO:0019239	deaminase activity	MF	13	1	1717	1	1	1	1	1	1	1	1	1	1	1	0.999418	0.0285381	1
GO:0016327	apicolateral plasma membrane	CC	37	5	1713	1	1	1	1	1	0.454545	0.5	0.304348	0.333333	0.0050028	0.0055556	0.894921	0.0220665	0.8
GO:0016747	transferase activity, transferring groups other than amino-acyl groups	MF	58	4	1714	1	1	1	0.375	0.444444	0.5	0.545454	0.583333	0.225352	0.246575	0.266667	0.997739	0.0269107	1
GO:0017038	protein import	BP	28	4	1714	1	1	1	0.0153453	0.0203562	0.0253165	0.001555	0.0018137	0.001969	0.0022146	0.00246	0.527348	0.00722	0.25
GO:0009261	ribonucleotide catabolism	BP	5	2	1716	1	1	1	1	1	1	0.0018686	0.0021793	0.0024899	0.0028002	0.0031104	0.813665	0.0144231	0.5
GO:0016998	cell wall catabolism	BP	5	1	1717	1	1	1	1	1	1	1	1	1	1	1	0.999709	0.0288294	1
GO:0042493	response to drug	BP	12	3	1715	1	1	1	1	0.0140845	0.0175439	0.020979	0.0012381	0.0014148	0.0015913	0.0017678	0.654422	0.009621	0.333333
GO:0018342	protein prenylation	BP	11	2	1716	1	1	1	1	1	1	0.0013271	0.001548	0.0017687	0.0019894	0.0022099	0.736451	0.0144231	0.5
GO:0017110	nucleoside-diphosphatase activity	MF	6	1	1717	1	1	1	1	1	1	1	1	1	1	1	0.999709	0.0288294	1
GO:0008188	neuropeptide receptor activity	MF	41	6	1712	1	1	1	1	0.705882	0.75	0.418605	0.375	0.40678	0.435484	0.461538	0.998053	0.0272586	1
GO:0042090	interleukin-12 biosynthesis	BP	5	1	1717	1	1	1	1	1	1	1	1	1	1	1	0.999709	0.0288294	1
GO:0016879	ligase activity, forming carbon-nitrogen bonds	MF	66	5	1713	1	1	1	0.333333	0.4	0.217391	0.25	0.114754	0.129032	0.0604027	0.0666667	0.987215	0.0187391	0.6
GO:0006493	protein amino acid O-linked glycosylation	BP	10	1	1717	1	1	1	1	1	1	1	1	1	1	1	0.999709	0.0288294	1
GO:0042158	lipoprotein biosynthesis	BP	28	4	1714	1	1	1	0.0314136	0.0414508	0.0512821	0.0058196	0.0067829	0.0037331	0.0041978	0.004662	0.810239	0.0091161	0.25
GO:0042035	regulation of cytokine biosynthesis	BP	32	3	1715	1	1	1	1	0.130435	0.157895	0.183673	0.0909091	0.102564	0.113924	0.125	0.994266	0.0234208	0.666667
GO:0040029	regulation of gene expression, epigenetic	BP	38	3	1715	1	1	1	1	1	1	1	0.0262172	0.0298507	0.0334572	0.037037	0.98484	0.0194363	0.666667
GO:0030594	neurotransmitter receptor activity	MF	48	8	1710	1	1	1	1	1	1	0.827586	0.651163	0.516129	0.375	0.4	0.998392	0.0276316	1
GO:0030326	embryonic limb morphogenesis	BP	38	8	1710	1	1	1	0.705882	0.615385	0.666667	0.347826	0.358974	0.233577	0.0048446	0.00538	0.889729	0.0224415	0.75
GO:0042060	wound healing	BP	26	2	1716	1	1	1	1	1	1	0.0213523	0.0248227	0.0282686	0.0316901	0.0350877	0.983829	0.0144231	0.5
GO:0030217	T cell differentiation	BP	20	5	1713	1	1	1	0.230769	0.285714	0.172414	0.2	0.225806	0.25	0.044335	0.0490196	0.985231	0.0199066	0.8
GO:0042379	chemokine receptor binding	MF	9	2	1716	1	1	1	1	1	1	1	1	1	1	1	1	0.0291375	1
GO:0048002	antigen presentation, peptide antigen	BP	5	1	1717	1	1	1	1	1	1	1	1	1	1	1	0.999709	0.0288294	1
GO:0042578	phosphoric ester hydrolase activity	MF	136	16	1702	1	1	1	1	1	0.8	0.657534	0.318182	0.338624	0.0239441	0.0184332	0.941172	0.0214454	0.6875
GO:0006809	nitric oxide biosynthesis	BP	3	4	1714	1	1	1	0.0017336	0.0023101	0.002886	0.002458	0.0028665	0.0019581	0.0022024	0.0024465	0.453326	0.00722	0.25
GO:0042923	neuropeptide binding	MF	41	6	1712	1	1	1	1	0.705882	0.75	0.545454	0.411765	0.444444	0.310345	0.333333	0.997858	0.0270639	1
GO:0051249	regulation of lymphocyte activation	BP	48	5	1713	1	1	1	0.230769	0.285714	0.0684932	0.0810811	0.0378378	0.0430108	0.04	0.0442478	0.972388	0.0129013	0.4
GO:0005212	structural constituent of eye lens	MF	8	2	1716	1	1	1	1	1	1	0.230769	0.259259	0.285714	0.310345	0.333333	0.998543	0.0276807	1
GO:0042596	fear response	BP	9	1	1717	1	1	1	1	1	1	1	1	1	1	1	0.999709	0.0288294	1
GO:0019932	second-messenger-mediated signaling	BP	62	12	1706	1	1	1	0.782609	0.827586	0.461538	0.444444	0.185022	0.0883978	0.0865385	0.0882353	0.98029	0.0189039	0.666667
GO:0042558	pteridine and derivative metabolism	BP	4	1	1717	1	1	1	1	1	1	1	1	1	1	1	0.999709	0.0288294	1
GO:0015294	solute:cation symporter activity	MF	26	1	1717	1	1	1	1	1	1	1	1	1	1	1	0.999126	0.0282469	1
GO:0042503	tyrosine phosphorylation of Stat3 protein	BP	5	1	1717	1	1	1	1	1	1	1	1	1	1	1	0.999709	0.0288294	1
GO:0001816	cytokine production	BP	56	4	1714	1	1	1	0.193548	0.242424	0.285714	0.166667	0.189189	0.150943	0.166667	0.181818	0.994822	0.0239936	0.75
GO:0030286	dynein complex	CC	13	3	1715	1	1	1	1	1	1	1	0.017199	0.0196078	0.0220049	0.0243902	0.976676	0.0194363	0.666667
GO:0030935	sheet-forming collagen	CC	5	1	1717	1	1	1	1	1	1	1	1	1	1	1	0.999709	0.0288294	1
GO:0030900	forebrain development	BP	43	5	1713	1	1	1	0.0731707	0.0952381	0.0819672	0.0967742	0.0419162	0.047619	0.0111248	0.0123457	0.938412	0.0119673	0.2
GO:0030693	caspase activity	MF	8	2	1716	1	1	1	1	1	1	1	1	1	1	1	1	0.0291375	1
GO:0019104	DNA N-glycosylase activity	MF	6	2	1716	1	1	1	1	1	1	0.545454	0.583333	0.615385	0.642857	0.666667	0.999563	0.0287005	1
GO:0030137	COPI-coated vesicle	CC	7	1	1717	1	1	1	1	1	1	1	1	1	1	1	0.999709	0.0288294	1
GO:0015171	amino acid transporter activity	MF	35	4	1714	1	1	1	1	1	1	1	1	0.761905	0.782609	0.8	0.999854	0.0290257	1
GO:0030198	extracellular matrix organization and biogenesis	BP	39	3	1715	1	1	1	1	0.0517241	0.0638298	0.0756303	0.0073918	0.0084388	0.0094837	0.0105263	0.940719	0.0150632	0.333333
GO:0016585	chromatin remodeling complex	CC	13	2	1716	1	1	1	1	1	1	0.0063762	0.007431	0.0084836	0.0095339	0.010582	0.945367	0.0144231	0.5
GO:0044265	cellular macromolecule catabolism	BP	82	9	1709	1	1	1	0.574468	0.246575	0.257143	0.0617849	0.0592662	0.0291262	0.0277302	0.0307167	0.952441	0.0145634	0.555556
GO:0035113	embryonic appendage morphogenesis	BP	38	8	1710	1	1	1	0.545454	0.444444	0.5	0.545454	0.383562	0.233577	0.0048873	0.0054274	0.890899	0.0226608	0.75
GO:0005924	cell-substrate adherens junction	CC	20	1	1717	1	1	1	1	1	1	1	1	1	1	1	0.999709	0.0288294	1
GO:0031012	extracellular matrix	CC	103	21	1697	1	1	1	0.863014	0.893617	0.724138	0.557522	0.411765	0.301075	0.158957	0.0454545	0.96686	0.0200634	0.619048
GO:0040007	growth	BP	60	9	1709	1	1	1	0.574468	0.0286624	0.0313589	0.0326481	0.0289922	0.029975	0.0095508	0.0106007	0.889051	0.0096223	0.333333
GO:0035240	dopamine binding	MF	4	1	1717	1	1	1	1	1	1	1	1	1	1	1	0.999709	0.0288294	1
GO:0006305	DNA alkylation	BP	18	2	1716	1	1	1	1	1	1	0.375	0.411765	0.444444	0.473684	0.5	0.999272	0.0284091	1
GO:0004970	ionotropic glutamate receptor activity	MF	6	2	1716	1	1	1	1	1	1	1	1	1	1	1	1	0.0291375	1
GO:0042559	pteridine and derivative biosynthesis	BP	3	1	1717	1	1	1	1	1	1	1	1	1	1	1	0.999709	0.0288294	1
GO:0006637	acyl-CoA metabolism	BP	9	3	1715	1	1	1	1	0.130435	0.157895	0.183673	0.0138067	0.015748	0.0176817	0.0196078	0.972012	0.0178814	0.666667
GO:0030001	metal ion transport	BP	124	19	1699	1	1	1	0.74026	0.296875	0.283582	0.322034	0.0461325	0.0367861	0.0237797	0.0167549	0.888495	0.0150243	0.368421
GO:0008194	UDP-glycosyltransferase activity	MF	31	3	1715	1	1	1	1	0.545454	0.6	0.642857	0.295775	0.324324	0.350649	0.375	0.998737	0.0278912	1
GO:0016411	acylglycerol O-acyltransferase activity	MF	5	1	1717	1	1	1	1	1	1	1	1	1	1	1	0.999418	0.0285381	1
GO:0003729	mRNA binding	MF	24	3	1715	1	1	1	1	0.117647	0.142857	0.166667	0.0747331	0.084507	0.0940767	0.103448	0.993003	0.0221574	0.666667
GO:0003684	damaged DNA binding	MF	7	2	1716	1	1	1	1	1	1	0.0192926	0.0224359	0.0255591	0.0286624	0.031746	0.981643	0.0144231	0.5
GO:0030055	cell-matrix junction	CC	22	1	1717	1	1	1	1	1	1	1	1	1	1	1	0.999709	0.0288294	1
GO:0019886	antigen processing, exogenous antigen via MHC class II	BP	6	1	1717	1	1	1	1	1	1	1	1	1	1	1	0.999709	0.0288294	1
GO:0003828	alpha-N-acetylneuraminate alpha-2,8-sialyltransferase activity	MF	3	1	1717	1	1	1	1	1	1	1	1	1	1	1	0.999418	0.0285381	1
GO:0019748	secondary metabolism	BP	12	2	1716	1	1	1	1	1	1	0.0022762	0.0026545	0.0030326	0.0034104	0.0037879	0.846591	0.0144231	0.5
GO:0001990	regulation of blood pressure by hormones	BP	10	2	1716	1	1	1	1	1	1	1	1	1	1	1	1	0.0291375	1
GO:0001976	fast regulation of arterial pressure	BP	10	2	1716	1	1	1	1	1	1	1	1	1	1	1	1	0.0291375	1
GO:0008318	protein prenyltransferase activity	MF	9	2	1716	1	1	1	1	1	1	0.0021653	0.0025253	0.002885	0.0032444	0.0036036	0.841929	0.0144231	0.5
GO:0005764	lysosome	CC	53	5	1713	1	1	1	0.0059642	0.0079365	0.002331	0.0027959	0.0030133	0.0034423	0.0029713	0.0033003	0.527671	0.0057793	0.2
GO:0006606	protein import into nucleus	BP	28	4	1714	1	1	1	0.0140845	0.0186916	0.0232558	0.0017053	0.0019889	0.0022359	0.0025147	0.0027933	0.57446	0.00722	0.25
GO:0001993	norepinephrine-epinephrine regulation of blood pressure	BP	4	2	1716	1	1	1	1	1	1	1	1	1	1	1	1	0.0291375	1
GO:0005643	nuclear pore	CC	8	4	1714	1	1	1	0.0079365	0.0105541	0.0131579	0.0146879	0.017094	0.0031771	0.0035728	0.0039683	0.765753	0.00722	0.25
GO:0006935	chemotaxis	BP	33	10	1708	1	1	1	0.75	0.571429	0.625	0.666667	0.0391061	0.0145985	0.0055351	0.0059737	0.772219	0.0169789	0.6
GO:0015300	solute:solute antiporter activity	MF	5	1	1717	1	1	1	1	1	1	1	1	1	1	1	0.999709	0.0288294	1
GO:0016860	intramolecular oxidoreductase activity	MF	18	1	1717	1	1	1	1	1	1	1	1	1	1	1	0.999709	0.0288294	1
GO:0004383	guanylate cyclase activity	MF	9	3	1715	1	1	1	1	1	1	1	1	1	1	1	1	0.0291545	1
GO:0042330	taxis	BP	33	10	1708	1	1	1	0.75	0.666667	0.714286	0.666667	0.0451613	0.0337553	0.0152542	0.0061312	0.855035	0.017096	0.6
GO:0004016	adenylate cyclase activity	MF	8	1	1717	1	1	1	1	1	1	1	1	1	1	1	0.999709	0.0288294	1
GO:0003993	acid phosphatase activity	MF	8	2	1716	1	1	1	1	1	1	1	1	1	1	1	1	0.0291375	1
GO:0003969	RNA editase activity	MF	3	1	1717	1	1	1	1	1	1	1	1	1	1	1	0.999709	0.0288294	1
GO:0004190	aspartic-type endopeptidase activity	MF	5	1	1717	1	1	1	1	1	1	1	1	1	1	1	0.999709	0.0288294	1
GO:0004033	aldo-keto reductase activity	MF	10	1	1717	1	1	1	1	1	1	1	1	1	1	1	0.999709	0.0288294	1
GO:0004032	aldehyde reductase activity	MF	4	1	1717	1	1	1	1	1	1	1	1	1	1	1	0.999709	0.0288294	1
GO:0005813	centrosome	CC	31	2	1716	1	1	1	1	1	1	0.0007909	0.0009226	0.0010543	0.0011859	0.0013175	0.559003	0.0144231	0.5
GO:0005815	microtubule organizing center	CC	35	4	1714	1	1	1	0.0015034	0.0020035	0.0025031	0.0026391	0.0030776	0.0020912	0.002352	0.0026127	0.529245	0.00722	0.25
GO:0005794	Golgi apparatus	CC	168	20	1698	1	1	1	0.6	0.4	0.116279	0.084507	0.0460526	0.0321932	0.025788	0.0178571	0.856331	0.0119258	0.4
GO:0005925	focal adhesion	CC	18	1	1717	1	1	1	1	1	1	1	1	1	1	1	0.999709	0.0288294	1
GO:0005248	voltage-gated sodium channel activity	MF	7	3	1715	1	1	1	1	1	1	1	1	1	1	1	1	0.0291545	1
GO:0001608	nucleotide receptor activity, G-protein coupled	MF	41	6	1712	1	1	1	1	0.545454	0.6	0.642857	0.344262	0.375	0.310345	0.333333	0.997664	0.0268692	1
GO:0008203	cholesterol metabolism	BP	18	3	1715	1	1	1	1	0.193548	0.230769	0.264706	0.0028529	0.0032591	0.003665	0.0040706	0.856074	0.0183673	0.666667
GO:0001573	ganglioside metabolism	BP	5	1	1717	1	1	1	1	1	1	1	1	1	1	1	0.999709	0.0288294	1
GO:0001653	peptide receptor activity	MF	71	14	1704	1	1	1	1	1	0.875	0.677419	0.710145	0.651163	0.642857	0.0204082	0.970657	0.0260731	0.928571
GO:0001633	secretin-like receptor activity	MF	12	4	1714	1	1	1	1	1	1	1	1	0.0022548	0.0025359	0.0028169	0.793466	0.0218786	0.75
GO:0050886	endocrine physiological process	BP	10	2	1716	1	1	1	1	1	1	1	1	1	1	1	1	0.0291375	1
GO:0051236	establishment of RNA localization	BP	9	2	1716	1	1	1	1	1	1	0.0025147	0.0029326	0.0033501	0.0037673	0.0041841	0.850233	0.0144231	0.5
GO:0001892	embryonic placenta development	BP	6	1	1717	1	1	1	1	1	1	1	1	1	1	1	0.999709	0.0288294	1
GO:0001890	placenta development	BP	10	1	1717	1	1	1	1	1	1	1	1	1	1	1	0.999709	0.0288294	1
GO:0007162	negative regulation of cell adhesion	BP	8	1	1717	1	1	1	1	1	1	1	1	1	1	1	0.999709	0.0288294	1
GO:0005770	late endosome	CC	23	1	1717	1	1	1	1	1	1	1	1	1	1	1	0.999709	0.0288294	1
GO:0005771	multivesicular body	CC	8	1	1717	1	1	1	1	1	1	1	1	1	1	1	0.999709	0.0288294	1
GO:0006575	amino acid derivative metabolism	BP	48	2	1716	1	1	1	1	1	1	0.0021119	0.0024631	0.0028139	0.0031646	0.0035149	0.834645	0.0144231	0.5
GO:0045926	negative regulation of growth	BP	10	3	1715	1	1	1	1	0.375	0.428571	0.473684	0.0037899	0.004329	0.0048675	0.0054054	0.892226	0.0189504	0.666667
GO:0004364	glutathione transferase activity	MF	12	2	1716	1	1	1	1	1	1	0.545454	0.583333	0.615385	0.642857	0.666667	0.999563	0.0287005	1
GO:0005911	intercellular junction	CC	78	9	1709	1	1	1	1	0.285714	0.163636	0.161677	0.0774908	0.0064103	0.0068406	0.0075949	0.843216	0.0156037	0.444444
GO:0015276	ligand-gated ion channel activity	MF	42	7	1711	1	1	1	0.677419	0.736842	0.636364	0.677419	0.710145	0.651163	0.0040197	0.0044643	0.865242	0.0243801	0.857143
GO:0001824	blastocyst development	BP	13	2	1716	1	1	1	1	1	1	0.0010987	0.0012816	0.0014644	0.0016471	0.0018298	0.681964	0.0144231	0.5
GO:0005096	GTPase activator activity	MF	46	6	1712	1	1	1	1	0.705882	0.75	0.545454	0.583333	0.615385	0.350649	0.375	0.998345	0.0275506	1
GO:0005048	signal sequence binding	MF	7	1	1717	1	1	1	1	1	1	1	1	1	1	1	0.999709	0.0288294	1
GO:0005230	extracellular ligand-gated ion channel activity	MF	26	6	1712	1	1	1	1	0.705882	0.75	0.782609	0.677419	0.705882	0.0118059	0.0131004	0.955607	0.0239486	0.833333
GO:0005201	extracellular matrix structural constituent	MF	16	4	1714	1	1	1	1	1	1	0.0033736	0.0039337	0.0019403	0.0021823	0.0024242	0.656505	0.0145858	0.5
GO:0005125	cytokine activity	MF	69	8	1710	1	1	1	0.705882	0.615385	0.666667	0.705882	0.736842	0.761905	0.782609	0.8	0.999196	0.0284357	1
GO:0009166	nucleotide catabolism	BP	14	2	1716	1	1	1	1	1	1	0.0107914	0.0125673	0.0143369	0.0161002	0.0178571	0.967803	0.0144231	0.5
GO:0004994	somatostatin receptor activity	MF	3	1	1717	1	1	1	1	1	1	1	1	1	1	1	0.999709	0.0288294	1
GO:0004722	protein serine/threonine phosphatase activity	MF	21	2	1716	1	1	1	1	1	1	1	1	1	1	1	0.999709	0.0288462	1
GO:0005085	guanyl-nucleotide exchange factor activity	MF	48	5	1713	1	1	1	1	1	1	1	0.538461	0.571429	0.6	0.625	0.9993	0.028488	1
GO:0015370	solute:sodium symporter activity	MF	23	1	1717	1	1	1	1	1	1	1	1	1	1	1	0.999709	0.0288294	1
GO:0005070	SH3/SH2 adaptor activity	MF	12	1	1717	1	1	1	1	1	1	1	1	1	1	1	0.999709	0.0288294	1
GO:0005342	organic acid transporter activity	MF	45	4	1714	1	1	1	1	1	1	1	1	0.761905	0.782609	0.8	0.999854	0.0290257	1
GO:0005283	sodium:amino acid symporter activity	MF	4	1	1717	1	1	1	1	1	1	1	1	1	1	1	0.999709	0.0288294	1
GO:0005279	amino acid-polyamine transporter activity	MF	23	3	1715	1	1	1	1	1	1	1	0.75	0.75	0.75	0.75	0.999125	0.0282799	1
GO:0005351	sugar porter activity	MF	10	2	1716	1	1	1	1	1	1	0.107143	0.122807	0.137931	0.152542	0.166667	0.996941	0.0260781	1
GO:0005372	water transporter activity	MF	9	2	1716	1	1	1	1	1	1	1	1	1	1	1	1	0.0291375	1
GO:0016591	DNA-directed RNA polymerase II, holoenzyme	CC	36	4	1714	1	1	1	1	1	1	0.285714	0.318182	0.003836	0.0043134	0.0047904	0.878063	0.0210035	0.75
GO:0005245	voltage-gated calcium channel activity	MF	17	2	1716	1	1	1	1	1	1	0.0009048	0.0010555	0.0012061	0.0013566	0.0015072	0.744027	0.0142774	0.5
GO:0005242	inward rectifier potassium channel activity	MF	6	1	1717	1	1	1	1	1	1	1	1	1	1	1	0.999709	0.0288294	1
GO:0001772	immunological synapse	CC	19	1	1717	1	1	1	1	1	1	1	1	1	1	1	0.999709	0.0288294	1
GO:0005489	electron transporter activity	MF	67	5	1713	1	1	1	1	1	0.151515	0.176471	0.0058285	0.0066556	0.0030334	0.0033693	0.756334	0.0158786	0.6
GO:0005254	chloride channel activity	MF	12	3	1715	1	1	1	1	1	1	1	0.0036643	0.0041856	0.0047063	0.0052265	0.829252	0.019242	0.666667
GO:0005253	anion channel activity	MF	13	3	1715	1	1	1	1	1	1	1	0.0034364	0.0039254	0.0044139	0.004902	0.824684	0.019242	0.666667
GO:0004720	protein-lysine 6-oxidase activity	MF	4	1	1717	1	1	1	1	1	1	1	1	1	1	1	0.999709	0.0288294	1
GO:0006570	tyrosine metabolism	BP	4	1	1717	1	1	1	1	1	1	1	1	1	1	1	0.999709	0.0288294	1
GO:0004835	tubulin-tyrosine ligase activity	MF	3	1	1717	1	1	1	1	1	1	1	1	1	1	1	0.999709	0.0288294	1
GO:0005625	soluble fraction	CC	42	4	1714	1	1	1	0.0060241	0.008016	0.01	0.0057499	0.0067018	0.0033571	0.0037752	0.0041929	0.772973	0.00722	0.25
GO:0004952	dopamine receptor activity	MF	4	1	1717	1	1	1	1	1	1	1	1	1	1	1	0.999709	0.0288294	1
GO:0004620	phospholipase activity	MF	21	3	1715	1	1	1	1	1	1	1	0.0128755	0.0146879	0.0164936	0.0182927	0.968707	0.0194363	0.666667
GO:0004527	exonuclease activity	MF	12	1	1717	1	1	1	1	1	1	1	1	1	1	1	0.998835	0.0279557	1
GO:0019212	phosphatase inhibitor activity	MF	6	2	1716	1	1	1	1	1	1	0.0026304	0.0030675	0.0035042	0.0039405	0.0043764	0.873689	0.0144231	0.5
GO:0004679	AMP-activated protein kinase activity	MF	5	1	1717	1	1	1	1	1	1	1	1	1	1	1	0.999709	0.0288294	1
GO:0004674	protein serine/threonine kinase activity	MF	181	27	1691	1	1	1	0.669422	0.642857	0.692308	0.669422	0.632107	0.559585	0.524838	0.45	0.994568	0.0241365	0.740741
GO:0004623	phospholipase A2 activity	MF	9	2	1716	1	1	1	1	1	1	1	1	1	1	1	1	0.0291375	1
GO:0005605	basal lamina	CC	4	4	1714	1	1	1	0.545454	0.615385	0.666667	0.705882	0.736842	0.761905	0.782609	0.8	0.999489	0.028661	1
GO:0004942	anaphylatoxin receptor activity	MF	3	1	1717	1	1	1	1	1	1	1	1	1	1	1	0.999709	0.0288294	1
GO:0005891	voltage-gated calcium channel complex	CC	15	1	1717	1	1	1	1	1	1	1	1	1	1	1	0.999709	0.0288294	1
GO:0005581	collagen	CC	8	4	1714	1	1	1	1	1	1	1	1	0.0020723	0.0023307	0.002589	0.777348	0.0218786	0.75
GO:0004950	chemokine receptor activity	MF	11	7	1711	1	1	1	1	1	1	1	1	0.857143	0.777778	0.777778	0.998831	0.0280538	1
GO:0005604	basement membrane	CC	29	8	1710	1	1	1	1	1	1	0.827586	0.583333	0.615385	0.029484	0.0326531	0.982017	0.0249269	0.875
GO:0004721	phosphoprotein phosphatase activity	MF	67	8	1710	1	1	1	1	1	1	1	1	0.516129	0.0168539	0.0186916	0.96886	0.0251462	0.875
GO:0004864	protein phosphatase inhibitor activity	MF	4	2	1716	1	1	1	1	1	1	0.0033595	0.0039172	0.0044743	0.0050307	0.0055866	0.915501	0.0144231	0.5
GO:0004842	ubiquitin-protein ligase activity	MF	46	2	1716	1	1	1	1	1	1	0.0213523	0.0248227	0.0282686	0.0316901	0.0350877	0.983829	0.0144231	0.5
GO:0004931	ATP-gated cation channel activity	MF	5	1	1717	1	1	1	1	1	1	1	1	1	1	1	0.999709	0.0288294	1
GO:0004889	nicotinic acetylcholine-activated cation-selective channel activity	MF	11	1	1717	1	1	1	1	1	1	1	1	1	1	1	0.999709	0.0288294	1
GO:0005626	insoluble fraction	CC	7	1	1717	1	1	1	1	1	1	1	1	1	1	1	0.999709	0.0288294	1
GO:0005875	microtubule associated complex	CC	43	9	1709	1	1	1	1	0.642857	0.692308	0.402985	0.411765	0.0401786	0.0069403	0.0077055	0.910929	0.0213575	0.777778
GO:0005912	adherens junction	CC	46	4	1714	1	1	1	1	1	1	0.545454	0.583333	0.0590406	0.0659341	0.0727273	0.992269	0.0215869	0.75
GO:0050664	oxidoreductase activity, acting on NADH or NADPH, with oxygen as acceptor	MF	3	1	1717	1	1	1	1	1	1	1	1	1	1	1	0.999709	0.0288294	1
GO:0000502	proteasome complex (sensu Eukaryota)	CC	10	1	1717	1	1	1	1	1	1	1	1	1	1	1	0.999709	0.0288294	1
GO:0005871	kinesin complex	CC	6	2	1716	1	1	1	1	1	1	0.166667	0.189189	0.210526	0.230769	0.25	0.99796	0.0270979	1
GO:0000793	condensed chromosome	CC	29	4	1714	1	1	1	0.166667	0.210526	0.25	0.0151515	0.0176322	0.0051763	0.0058196	0.006462	0.887471	0.0136377	0.5
GO:0004028	3-chloroallyl aldehyde dehydrogenase activity	MF	5	2	1716	1	1	1	1	1	1	1	1	1	1	1	1	0.0291375	1
GO:0000163	protein phosphatase type 1 activity	MF	8	1	1717	1	1	1	1	1	1	1	1	1	1	1	0.999709	0.0288294	1
GO:0005865	striated muscle thin filament	CC	5	2	1716	1	1	1	1	1	1	0.193548	0.21875	0.242424	0.264706	0.285714	0.998397	0.027535	1
GO:0004029	aldehyde dehydrogenase (NAD) activity	MF	3	1	1717	1	1	1	1	1	1	1	1	1	1	1	0.999709	0.0288294	1
GO:0005874	microtubule	CC	29	4	1714	1	1	1	0.193548	0.242424	0.285714	0.210526	0.237288	0.0067912	0.0076336	0.0084746	0.929332	0.0197637	0.75
GO:0004812	aminoacyl-tRNA ligase activity	MF	27	4	1714	1	1	1	0.545454	0.615385	0.666667	0.285714	0.318182	0.347826	0.375	0.4	0.998031	0.0272025	1
GO:0000323	lytic vacuole	CC	53	5	1713	1	1	1	0.0060362	0.0080321	0.0024522	0.0029412	0.0032634	0.0037279	0.0030436	0.0033807	0.550146	0.0057793	0.2
GO:0004935	adrenoceptor activity	MF	13	4	1714	1	1	1	1	1	1	1	1	0.761905	0.782609	0.8	0.999854	0.0290257	1
GO:0042101	T cell receptor complex	CC	9	1	1717	1	1	1	1	1	1	1	1	1	1	1	0.999709	0.0288294	1
GO:0005876	spindle microtubule	CC	7	2	1716	1	1	1	1	1	1	0.0021536	0.0025117	0.0028694	0.003227	0.0035842	0.83785	0.0144231	0.5
GO:0005885	Arp2/3 protein complex	CC	6	1	1717	1	1	1	1	1	1	1	1	1	1	1	0.999709	0.0288294	1
GO:0000097	sulfur amino acid biosynthesis	BP	5	2	1716	1	1	1	1	1	1	0.0789474	0.0909091	0.102564	0.113924	0.125	0.995775	0.0249126	1
GO:0001518	voltage-gated sodium channel complex	CC	4	3	1715	1	1	1	1	1	1	1	1	1	1	1	1	0.0291545	1
GO:0006688	glycosphingolipid biosynthesis	BP	3	2	1716	1	1	1	1	1	1	0.285714	0.318182	0.347826	0.375	0.4	0.99898	0.0281177	1
GO:0000041	transition metal ion transport	BP	15	5	1713	1	1	1	1	1	0.0331126	0.0394737	0.0153846	0.0175439	0.0193548	0.0214592	0.939988	0.0116754	0.4
GO:0006939	smooth muscle contraction	BP	7	3	1715	1	1	1	1	0.0384615	0.047619	0.0566038	0.0088945	0.0101523	0.0114068	0.0126582	0.948591	0.0135083	0.333333
GO:0006405	RNA export from nucleus	BP	9	2	1716	1	1	1	1	1	1	0.0025253	0.0029449	0.0033642	0.0037831	0.0042017	0.851399	0.0144231	0.5
GO:0000245	spliceosome assembly	BP	10	1	1717	1	1	1	1	1	1	1	1	1	1	1	0.999709	0.0288294	1
GO:0001505	regulation of neurotransmitter levels	BP	40	3	1715	1	1	1	1	0.0239044	0.029703	0.0354331	0.0403071	0.0458015	0.0512334	0.0566038	0.980661	0.0098154	0.333333
GO:0015075	ion transporter activity	MF	289	39	1679	1	1	0.886364	0.795918	0.722222	0.661017	0.579208	0.565217	0.586466	0.0245781	0.0231867	0.863472	0.020128	0.589744
GO:0008324	cation transporter activity	MF	238	31	1687	1	1	0.861111	0.756098	0.756098	0.72093	0.65035	0.62536	0.607843	0.0424722	0.0185296	0.908819	0.0219324	0.806452
GO:0005216	ion channel activity	MF	156	27	1691	1	1	0.84375	0.80198	0.782609	0.72973	0.72973	0.702602	0.683544	0.651474	0.018133	0.943634	0.0247279	0.925926
GO:0016818	hydrolase activity, acting on acid anhydrides, in phosphorus-containing anhydrides	MF	196	27	1691	1	1	0.84375	0.503106	0.574468	0.391304	0.366516	0.364162	0.334365	0.0498666	0.0283316	0.931401	0.0168211	0.481481
GO:0016817	hydrolase activity, acting on acid anhydrides	MF	198	27	1691	1	1	0.84375	0.574468	0.453782	0.402985	0.329268	0.364162	0.324324	0.0735695	0.0245902	0.940841	0.0164487	0.444444
GO:0016192	vesicle-mediated transport	BP	149	24	1694	1	1	0.827586	0.356436	0.175824	0.15	0.0865385	0.0591966	0.0497152	0.027321	0.018648	0.868138	0.0102568	0.375
GO:0005578	extracellular matrix (sensu Metazoa)	CC	85	21	1697	1	0.677419	0.807692	0.863014	0.545454	0.567568	0.557522	0.449541	0.255319	0.0730012	0.0240826	0.949645	0.0195864	0.666667
GO:0005261	cation channel activity	MF	131	21	1697	1	1	0.807692	0.863014	0.807692	0.777778	0.642857	0.677419	0.677419	0.653979	0.0189702	0.967295	0.0258439	0.952381
GO:0042221	response to chemical stimulus	BP	169	41	1677	0.5	0.672131	0.803922	0.710983	0.59854	0.506173	0.427083	0.232013	0.0535248	0.0338874	0.0258838	0.835166	0.0148421	0.414634
GO:0007155	cell adhesion	BP	184	20	1698	0.5	0.666667	0.8	0.6	0.615385	0.666667	0.571429	0.170732	0.132231	0.0656934	0.0161031	0.931728	0.0167403	0.6
GO:0005740	mitochondrial envelope	CC	211	19	1699	1	1	0.791667	0.53271	0.558824	0.311475	0.213483	0.167717	0.0893067	0.0617106	0.0153102	0.930826	0.0146526	0.473684
GO:0009719	response to endogenous stimulus	BP	87	19	1699	0.5	0.655172	0.791667	0.53271	0.558824	0.542857	0.467213	0.186536	0.144487	0.0504276	0.0176089	0.942443	0.017642	0.68421
GO:0006974	response to DNA damage stimulus	BP	85	19	1699	0.5	0.655172	0.791667	0.448819	0.520548	0.463415	0.487179	0.213483	0.0862656	0.0513359	0.0178069	0.938276	0.017642	0.68421
GO:0009308	amine metabolism	BP	159	18	1700	1	1	0.782609	0.402985	0.310345	0.36	0.319527	0.239544	0.101839	0.0536069	0.0396476	0.953954	0.0158497	0.5
GO:0005509	calcium ion binding	MF	151	17	1701	1	1	0.772727	0.56044	0.576271	0.515151	0.56044	0.351032	0.274193	0.179367	0.0988372	0.985891	0.0197808	0.647059
GO:0019866	organelle inner membrane	CC	197	17	1701	0.5	0.62963	0.772727	0.50495	0.53125	0.309091	0.125616	0.136939	0.137931	0.0752582	0.0113333	0.924698	0.0145416	0.470588
GO:0009628	response to abiotic stimulus	BP	237	51	1667	0.5	0.62963	0.772727	0.71831	0.470046	0.383459	0.313525	0.0978887	0.0645774	0.0547145	0.0323194	0.837585	0.0118741	0.352941
GO:0019236	response to pheromone	BP	68	17	1701	0.5	0.62963	0.772727	0.836066	0.772727	0.73913	0.772727	0.798658	0.819277	0.792746	0.809524	0.998496	0.0278902	1
GO:0016491	oxidoreductase activity	MF	290	34	1684	1	0.62963	0.772727	0.53125	0.60177	0.53125	0.545454	0.497908	0.417178	0.0552746	0.0304114	0.923964	0.0180942	0.558824
GO:0006886	intracellular protein transport	BP	207	30	1688	1	0.6	0.75	0.5625	0.5	0.245902	0.101695	0.0606936	0.047619	0.0321812	0.0197109	0.840274	0.0119372	0.4
GO:0006519	amino acid and derivative metabolism	BP	136	15	1703	1	1	0.75	0.473684	0.5	0.294118	0.333333	0.333333	0.27907	0.0712401	0.0327511	0.963868	0.0183598	0.466667
GO:0005386	carrier activity	MF	131	14	1704	1	1	0.736842	0.583333	0.528302	0.466667	0.411765	0.379845	0.214559	0.143836	0.0140281	0.950599	0.0202046	0.714286
GO:0005102	receptor binding	MF	248	28	1690	1	0.583333	0.736842	0.626866	0.583333	0.518518	0.366812	0.159869	0.055666	0.0215164	0.0190476	0.871545	0.0155748	0.535714
GO:0016070	RNA metabolism	BP	133	14	1704	1	0.583333	0.736842	0.207921	0.210526	0.25	0.202899	0.146707	0.0673887	0.0734266	0.0345679	0.960241	0.0140216	0.357143
GO:0004713	protein-tyrosine kinase activity	MF	178	27	1691	1	1	0.72973	0.669422	0.606742	0.6	0.595588	0.526462	0.53202	0.483101	0.442623	0.993342	0.02291	0.666667
GO:0016462	pyrophosphatase activity	MF	194	27	1691	1	1	0.72973	0.536424	0.545454	0.415385	0.375	0.357278	0.329268	0.0619424	0.0217566	0.933646	0.0165582	0.444444
GO:0006812	cation transport	BP	176	27	1691	1	0.72973	0.72973	0.424084	0.453782	0.415385	0.3361	0.0808038	0.0482574	0.0395572	0.0243902	0.890192	0.0147294	0.444444
GO:0043068	positive regulation of programmed cell death	BP	97	13	1705	1	0.565217	0.722222	0.16318	0.101562	0.0604651	0.0382728	0.0304246	0.0337224	0.0369435	0.0085809	0.862305	0.0090458	0.230769
GO:0008234	cysteine-type peptidase activity	MF	77	13	1705	0.5	0.565217	0.722222	0.795918	0.634146	0.565217	0.609375	0.602649	0.634146	0.661017	0.012381	0.951342	0.0251974	0.923077
GO:0040011	locomotion	BP	209	25	1693	1	0.555556	0.714286	0.164835	0.188679	0.0865052	0.0898204	0.0739958	0.0632911	0.0391645	0.0194856	0.874377	0.0083402	0.28
GO:0016788	hydrolase activity, acting on ester bonds	MF	238	36	1682	1	1	0.705882	0.545454	0.590164	0.6	0.484305	0.440559	0.0687679	0.0383251	0.0387513	0.903645	0.0167955	0.555556
GO:0004252	serine-type endopeptidase activity	MF	61	12	1706	0.5	0.545454	0.705882	0.545454	0.615385	0.666667	0.590164	0.626866	0.615385	0.545454	0.5	0.997435	0.0267438	1
GO:0030695	GTPase regulator activity	MF	102	12	1706	1	0.545454	0.705882	0.642857	0.705882	0.75	0.444444	0.411765	0.40678	0.435484	0.0237154	0.972816	0.023813	0.916667
GO:0044255	cellular lipid metabolism	BP	196	24	1694	1	1	0.705882	0.324324	0.255319	0.235294	0.0903388	0.0686275	0.033092	0.0181269	0.0169851	0.842803	0.0110439	0.333333
GO:0005856	cytoskeleton	CC	283	34	1684	1	0.53125	0.693878	0.593023	0.492754	0.459459	0.289773	0.243354	0.186047	0.148112	0.0255255	0.939718	0.0134134	0.441176
GO:0007268	synaptic transmission	BP	94	11	1707	1	1	0.6875	0.622641	0.6875	0.478261	0.523809	0.299611	0.100228	0.0556492	0.0337423	0.968206	0.0194387	0.636364
GO:0030054	cell junction	CC	111	11	1707	0.5	0.523809	0.6875	0.622641	0.226804	0.268293	0.279661	0.299611	0.0909091	0.0131492	0.0097604	0.892608	0.0176013	0.636364
GO:0044420	extracellular matrix part	CC	57	11	1707	1	1	0.6875	0.767442	0.385965	0.282051	0.268293	0.299611	0.260355	0.268293	0.0547264	0.98397	0.0207168	0.545454
GO:0044429	mitochondrial part	CC	249	22	1696	0.5	0.523809	0.6875	0.622641	0.594595	0.55	0.226804	0.120879	0.108911	0.0445144	0.0169753	0.921352	0.0149684	0.5
GO:0005198	structural molecule activity	MF	166	22	1696	1	0.6875	0.6875	0.568966	0.556962	0.23913	0.230769	0.0868095	0.0480087	0.0373726	0.0197487	0.892782	0.0134407	0.454545
GO:0050776	regulation of immune response	BP	84	10	1708	1	1	0.666667	0.3	0.285714	0.25	0.272727	0.189189	0.181818	0.0947368	0.0740741	0.980884	0.0166569	0.6
GO:0006629	lipid metabolism	BP	234	30	1688	1	1	0.666667	0.529412	0.428571	0.288461	0.12766	0.0843373	0.0771704	0.0409091	0.0183599	0.856082	0.0116706	0.4
GO:0016790	thiolester hydrolase activity	MF	25	6	1712	1	1	0.666667	0.666667	0.75	0.75	0.8	0.010574	0.0120664	0.0122895	0.0136364	0.912967	0.0184969	0.666667
GO:0031966	mitochondrial membrane	CC	197	19	1699	0.5	0.655172	0.655172	0.587629	0.603175	0.240506	0.164265	0.125118	0.0755467	0.0464548	0.0120558	0.916328	0.0139866	0.473684
GO:0006875	metal ion homeostasis	BP	49	9	1709	1	1	0.642857	0.310345	0.230769	0.219512	0.252336	0.156327	0.0082361	0.0073164	0.0081227	0.867694	0.0171965	0.666667
GO:0016757	transferase activity, transferring glycosyl groups	MF	85	9	1709	1	1	0.642857	0.574468	0.473684	0.391304	0.375	0.386503	0.0142236	0.0059907	0.0066519	0.877999	0.0205773	0.777778
GO:0006325	establishment and/or maintenance of chromatin architecture	BP	72	9	1709	0.5	0.5	0.642857	0.473684	0.473684	0.473684	0.329268	0.364162	0.274809	0.0236083	0.0261628	0.974546	0.0225603	0.777778
GO:0030005	di-, tri-valent inorganic cation homeostasis	BP	44	9	1709	1	1	0.642857	0.278351	0.204545	0.183673	0.161677	0.120459	0.0093604	0.0077283	0.0085796	0.877089	0.0151811	0.444444
GO:0019933	cAMP-mediated signaling	BP	33	9	1709	1	1	0.642857	0.72973	0.473684	0.428571	0.473684	0.411765	0.155844	0.122542	0.134328	0.991906	0.0216826	0.777778
GO:0042598	vesicular fraction	CC	52	9	1709	1	1	0.642857	0.252336	0.125874	0.0081301	0.0056521	0.006394	0.0065801	0.0062064	0.0068913	0.678922	0.01076	0.333333
GO:0007605	sensory perception of sound	BP	40	9	1709	1	1	0.642857	0.574468	0.473684	0.0197802	0.0234375	0.0218522	0.0129917	0.0131472	0.0145867	0.875333	0.0125154	0.444444
GO:0006323	DNA packaging	BP	75	9	1709	0.5	0.5	0.642857	0.574468	0.545454	0.473684	0.310345	0.326425	0.285714	0.0215942	0.0239362	0.972466	0.0225603	0.777778
GO:0030163	protein catabolism	BP	67	9	1709	1	1	0.642857	0.171975	0.204545	0.138461	0.0725806	0.0794451	0.0641711	0.0285111	0.0315789	0.962324	0.0125805	0.444444
GO:0016887	ATPase activity	MF	106	9	1709	0.5	0.5	0.642857	0.402985	0.473684	0.529412	0.221311	0.195046	0.0174672	0.0078253	0.0086873	0.902737	0.018952	0.555556
GO:0006259	DNA metabolism	BP	196	35	1683	1	0.777778	0.636364	0.636364	0.636364	0.454545	0.466667	0.201646	0.208955	0.0594901	0.0295608	0.919582	0.0158645	0.485714
GO:0016789	carboxylic ester hydrolase activity	MF	43	8	1710	1	1	0.615385	0.705882	0.615385	0.666667	0.615385	0.651163	0.615385	0.0117226	0.0130081	0.954569	0.0245249	0.875
GO:0015630	microtubule cytoskeleton	CC	127	16	1702	1	0.615385	0.615385	0.489796	0.444444	0.5	0.277457	0.265403	0.217687	0.028436	0.0214765	0.946166	0.0175712	0.5625
GO:0016798	hydrolase activity, acting on glycosyl bonds	MF	44	8	1710	0.5	0.5	0.615385	0.444444	0.262295	0.307692	0.324324	0.358974	0.0055201	0.0044938	0.0049906	0.795175	0.019481	0.75
GO:0031967	organelle envelope	CC	255	31	1687	1	0.607843	0.607843	0.214781	0.176136	0.118774	0.0708302	0.0606654	0.0362679	0.0281562	0.0185629	0.803478	0.0085473	0.290323
GO:0051649	establishment of cellular localization	BP	289	45	1673	0.5	0.529412	0.6	0.341772	0.285714	0.177866	0.124424	0.0850202	0.0529412	0.047011	0.0311634	0.82723	0.0088796	0.266667
GO:0006811	ion transport	BP	232	36	1682	1	1	0.590164	0.545454	0.458599	0.5	0.435484	0.10947	0.0847557	0.0565051	0.0313043	0.904281	0.014599	0.361111
GO:0008146	sulfotransferase activity	MF	18	7	1711	1	1	0.583333	0.512195	0.583333	0.636364	0.107143	0.122807	0.0880503	0.0449038	0.0496454	0.980588	0.0174919	0.571429
GO:0006807	nitrogen compound metabolism	BP	166	21	1697	1	1	0.583333	0.282511	0.330709	0.221053	0.0847914	0.0728805	0.0667196	0.0427699	0.014936	0.890451	0.0120942	0.333333
GO:0008021	synaptic vesicle	CC	28	7	1711	1	1	0.583333	0.512195	0.583333	0.636364	0.677419	0.710145	0.528302	0.164491	0.179487	0.996284	0.0255072	0.857143
GO:0030246	carbohydrate binding	MF	77	7	1711	0.5	0.5	0.583333	0.139073	0.177215	0.212121	0.0697674	0.0804598	0.0497336	0.006097	0.0067698	0.898305	0.0143609	0.571429
GO:0008233	peptidase activity	MF	265	34	1684	0.5	0.772727	0.576271	0.671053	0.552845	0.566667	0.50495	0.53125	0.501845	0.459459	0.0222368	0.942879	0.0199368	0.529412
GO:0015031	protein transport	BP	223	34	1684	0.5	0.53125	0.576271	0.481132	0.352332	0.223684	0.129606	0.0702479	0.0532081	0.0343589	0.0245133	0.849762	0.0105229	0.323529
GO:0004175	endopeptidase activity	MF	173	27	1691	1	0.473684	0.574468	0.536424	0.545454	0.529412	0.503106	0.512195	0.507042	0.503106	0.369863	0.991907	0.0214753	0.62963
GO:0009790	embryonic development	BP	227	40	1678	0.5	0.666667	0.571429	0.4	0.296296	0.224719	0.149068	0.114754	0.0891365	0.0571429	0.0245549	0.864184	0.009051	0.25
GO:0017111	nucleoside-triphosphatase activity	MF	180	26	1692	1	1	0.565217	0.661017	0.675325	0.433333	0.349776	0.369919	0.37276	0.0723562	0.0235721	0.939284	0.0176168	0.461538
GO:0043065	positive regulation of apoptosis	BP	95	13	1705	1	0.565217	0.565217	0.118541	0.0797546	0.0385757	0.0359779	0.0331996	0.0365682	0.0402477	0.0085752	0.858335	0.007557	0.230769
GO:0006520	amino acid metabolism	BP	96	13	1705	0.333333	0.393939	0.565217	0.565217	0.426229	0.419355	0.464286	0.121172	0.0352065	0.0274197	0.0148741	0.924002	0.0177307	0.615385
GO:0031975	envelope	CC	255	31	1687	0.5	0.756098	0.553571	0.263456	0.162304	0.164021	0.0745192	0.0568509	0.0477107	0.0322208	0.0208193	0.828833	0.0087672	0.290323
GO:0006512	ubiquitin cycle	BP	57	6	1712	0.5	0.5	0.545454	0.642857	0.166667	0.2	0.0983607	0.005127	0.0058551	0.0036526	0.0040568	0.774679	0.0148949	0.5
GO:0042472	inner ear morphogenesis	BP	23	6	1712	1	1	0.545454	0.642857	0.123711	0.15	0.0524781	0.0092267	0.0105309	0.0094505	0.0104895	0.892913	0.0128018	0.5
GO:0046394	carboxylic acid biosynthesis	BP	17	6	1712	1	1	0.545454	0.642857	0.705882	0.75	0.0524781	0.0037831	0.0043212	0.004336	0.0048154	0.765041	0.0143594	0.5
GO:0004983	neuropeptide Y receptor activity	MF	33	6	1712	0.5	0.5	0.545454	0.642857	0.705882	0.75	0.473684	0.512195	0.545454	0.375	0.4	0.998102	0.0273072	1
GO:0005635	nuclear envelope	CC	45	12	1706	1	1	0.545454	0.113924	0.0333797	0.0206897	0.0161363	0.0120275	0.0122355	0.0119232	0.0084806	0.754934	0.0083284	0.25
GO:0006732	coenzyme metabolism	BP	65	12	1706	0.5	0.545454	0.545454	0.642857	0.324324	0.222222	0.0944882	0.107143	0.113475	0.0519731	0.0122449	0.92988	0.014239	0.416667
GO:0051186	cofactor metabolism	BP	76	12	1706	0.5	0.545454	0.545454	0.642857	0.40678	0.214286	0.0909091	0.103194	0.107143	0.0522244	0.0241449	0.953033	0.0141413	0.416667
GO:0030234	enzyme regulator activity	MF	215	24	1694	1	0.375	0.545454	0.356436	0.324324	0.266667	0.246575	0.0304458	0.0238154	0.0214158	0.0175567	0.809819	0.0120646	0.375
GO:0007264	small GTPase mediated signal transduction	BP	99	24	1694	1	0.705882	0.545454	0.545454	0.516129	0.5	0.310345	0.337349	0.047384	0.0340909	0.0210711	0.910272	0.0167503	0.583333
GO:0005529	sugar binding	MF	53	6	1712	0.5	0.5	0.545454	0.642857	0.285714	0.333333	0.375	0.130435	0.146341	0.0068406	0.0075949	0.919587	0.0202492	0.666667
GO:0005743	mitochondrial inner membrane	CC	189	17	1701	0.25	0.361702	0.53125	0.459459	0.53125	0.153153	0.118329	0.0992494	0.0953717	0.0611266	0.0114865	0.915136	0.012899	0.470588
GO:0005694	chromosome	CC	116	17	1701	1	0.62963	0.53125	0.230769	0.244604	0.178947	0.178322	0.198664	0.132554	0.0359746	0.0145548	0.923073	0.0113601	0.352941
GO:0051641	cellular localization	BP	292	45	1673	0.333333	0.428571	0.529412	0.325301	0.321429	0.189873	0.15	0.0919708	0.0630473	0.0473407	0.0323276	0.831082	0.008594	0.266667
GO:0006082	organic acid metabolism	BP	200	28	1690	1	0.411765	0.528302	0.344262	0.177215	0.157303	0.134615	0.119804	0.108527	0.0537084	0.0473773	0.926923	0.0096682	0.392857
GO:0001501	skeletal development	BP	131	33	1685	1	0.767442	0.523809	0.585799	0.375	0.326733	0.315287	0.206066	0.121435	0.0636383	0.0221625	0.913506	0.0128496	0.393939
GO:0004197	cysteine-type endopeptidase activity	MF	58	11	1707	0.5	0.523809	0.523809	0.622641	0.468085	0.478261	0.523809	0.562044	0.594595	0.585799	0.611111	0.997417	0.0267082	1
GO:0005244	voltage-gated ion channel activity	MF	59	11	1707	1	1	0.523809	0.622641	0.594595	0.647059	0.568966	0.606299	0.0948276	0.0142672	0.0088283	0.892262	0.0202375	0.727273
GO:0046907	intracellular transport	BP	286	44	1674	0.333333	0.468085	0.523809	0.312796	0.341085	0.171875	0.101773	0.0810953	0.0552417	0.0468307	0.0297901	0.828066	0.0089742	0.295455
GO:0051276	chromosome organization and biogenesis	BP	89	11	1707	0.5	0.523809	0.523809	0.622641	0.468085	0.297297	0.336735	0.277978	0.268293	0.0926099	0.026253	0.968738	0.0196783	0.636364
GO:0001525	angiogenesis	BP	54	11	1707	1	0.354839	0.523809	0.622641	0.140127	0.146667	0.15493	0.0942472	0.0561224	0.0094565	0.0071151	0.844144	0.0132343	0.363636
GO:0031982	vesicle	CC	122	27	1691	1	0.574468	0.519231	0.26045	0.278351	0.272727	0.0825688	0.0863408	0.0370752	0.0193271	0.0201042	0.818221	0.0106336	0.296296
GO:0007389	pattern specification	BP	118	16	1702	1	1	0.516129	0.40678	0.347826	0.25	0.113475	0.101633	0.0826873	0.048583	0.0414508	0.949067	0.0127056	0.4375
GO:0006281	DNA repair	BP	56	16	1702	0.5	0.615385	0.516129	0.489796	0.516129	0.533333	0.516129	0.347826	0.145786	0.0811725	0.0214765	0.957844	0.0188198	0.625
GO:0016023	cytoplasmic membrane-bound vesicle	CC	108	26	1692	1	0.464286	0.509804	0.414894	0.257426	0.224138	0.142336	0.0874159	0.0788476	0.0178164	0.0169161	0.827321	0.0101268	0.307692
GO:0044430	cytoskeletal part	CC	185	26	1692	1	0.722222	0.509804	0.565217	0.464286	0.433333	0.334764	0.166667	0.155456	0.125536	0.0209508	0.945229	0.0148095	0.423077
GO:0045184	establishment of protein localization	BP	238	36	1682	0.5	0.473684	0.507042	0.545454	0.310345	0.134328	0.0647482	0.0579044	0.0494166	0.0383704	0.023514	0.8216	0.009851	0.333333
GO:0007049	cell cycle	BP	183	25	1693	0.333333	0.454545	0.5	0.172414	0.166667	0.120773	0.104167	0.0535988	0.0451467	0.0162749	0.0156544	0.812676	0.0075133	0.24
GO:0004727	prenylated protein tyrosine phosphatase activity	MF	6	1	1717	0.5	0.5	0.5	0.5	0.5	0.5	0.5	0.5	0.5	0.5	0.5	0.999709	0.0288294	1
GO:0007386	compartment specification	BP	3	2	1716	0.5	0.5	0.5	0.5	0.5	0.5	0.285714	0.318182	0.347826	0.375	0.4	0.99898	0.0281177	1
GO:0016627	oxidoreductase activity, acting on the CH-CH group of donors	MF	15	2	1716	0.5	0.5	0.5	0.5	0.5	0.5	0.0163934	0.0190736	0.0217391	0.0243902	0.027027	0.972611	0.0144231	0.5
GO:0050927	positive regulation of positive chemotaxis	BP	4	2	1716	0.5	0.5	0.5	0.5	0.5	0.5	0.0061475	0.0071648	0.00818	0.0091931	0.0102041	0.942745	0.0144231	0.5
GO:0042133	neurotransmitter metabolism	BP	16	1	1717	0.5	0.5	0.5	0.5	0.5	0.5	0.5	0.5	0.5	0.5	0.5	0.999709	0.0288294	1
GO:0000160	two-component signal transduction system (phosphorelay)	BP	10	1	1717	0.5	0.5	0.5	0.5	0.5	0.5	0.5	0.5	0.5	0.5	0.5	0.999709	0.0288294	1
GO:0008639	small protein conjugating enzyme activity	MF	21	4	1714	0.5	0.5	0.5	0.285714	0.347826	0.4	0.324324	0.358974	0.0214477	0.0240642	0.0266667	0.977465	0.0206389	0.75
GO:0030120	vesicle coat	CC	13	2	1716	0.5	0.5	0.5	0.5	0.5	0.5	0.545454	0.583333	0.615385	0.642857	0.666667	0.999563	0.0287005	1
GO:0007599	hemostasis	BP	14	2	1716	0.5	0.5	0.5	0.5	0.5	0.5	0.0065147	0.0075922	0.0086674	0.0097403	0.0108108	0.946533	0.0144231	0.5
GO:0004840	ubiquitin conjugating enzyme activity	MF	18	4	1714	0.5	0.5	0.5	0.285714	0.347826	0.4	0.0018385	0.0021443	0.0023859	0.0026834	0.0029806	0.614279	0.0140753	0.5
GO:0015399	primary active transporter activity	MF	41	4	1714	0.5	0.5	0.5	0.107143	0.137931	0.166667	0.0594059	0.0686275	0.0023735	0.0026694	0.0029652	0.796747	0.0148046	0.5
GO:0015491	cation:cation antiporter activity	MF	7	2	1716	0.5	0.5	0.5	0.5	0.5	0.5	0.545454	0.583333	0.615385	0.642857	0.666667	0.999563	0.0287005	1
GO:0030168	platelet activation	BP	3	1	1717	0.5	0.5	0.5	0.5	0.5	0.5	0.5	0.5	0.5	0.5	0.5	0.999709	0.0288294	1
GO:0007596	blood coagulation	BP	12	2	1716	0.5	0.5	0.5	0.5	0.5	0.5	0.0118577	0.0138067	0.015748	0.0176817	0.0196078	0.970717	0.0144231	0.5
GO:0006022	aminoglycan metabolism	BP	10	1	1717	0.5	0.5	0.5	0.5	0.5	0.5	0.5	0.5	0.5	0.5	0.5	0.999709	0.0288294	1
GO:0008080	N-acetyltransferase activity	MF	20	1	1717	0.5	0.5	0.5	0.5	0.5	0.5	0.5	0.5	0.5	0.5	0.5	0.999126	0.0282469	1
GO:0008235	metalloexopeptidase activity	MF	22	3	1715	0.5	0.5	0.5	0.5	0.666667	0.666667	0.666667	0.677419	0.705882	0.72973	0.75	0.99932	0.0284742	1
GO:0009913	epidermal cell differentiation	BP	11	2	1716	0.5	0.5	0.5	0.5	0.5	0.5	0.0014524	0.0016941	0.0019356	0.0021771	0.0024184	0.75947	0.0144231	0.5
GO:0004890	GABA-A receptor activity	MF	15	2	1716	0.5	0.5	0.5	0.5	0.5	0.5	0.375	0.411765	0.444444	0.473684	0.5	0.999272	0.0284091	1
GO:0004289	subtilase activity	MF	9	2	1716	0.5	0.5	0.5	0.5	0.5	0.5	0.375	0.411765	0.444444	0.473684	0.5	0.999272	0.0284091	1
GO:0008104	protein localization	BP	260	40	1678	0.5	0.444444	0.5	0.387097	0.266667	0.192308	0.075	0.057971	0.0423841	0.0371901	0.0338123	0.805371	0.0091105	0.275
GO:0005160	transforming growth factor beta receptor binding	MF	3	2	1716	0.5	0.5	0.5	0.5	0.5	0.5	0.375	0.411765	0.444444	0.473684	0.5	0.999272	0.0284091	1
GO:0009100	glycoprotein metabolism	BP	48	3	1715	0.5	0.5	0.5	0.5	0.545454	0.6	0.642857	0.0013609	0.001555	0.001749	0.001943	0.717395	0.0191448	0.666667
GO:0015807	L-amino acid transport	BP	12	2	1716	0.5	0.5	0.5	0.5	0.5	0.5	0.375	0.411765	0.444444	0.473684	0.5	0.999272	0.0284091	1
GO:0051258	protein polymerization	BP	11	2	1716	0.5	0.5	0.5	0.5	0.5	0.5	0.0495868	0.057377	0.0650407	0.0725806	0.08	0.993153	0.0222902	0.5
GO:0005272	sodium channel activity	MF	13	3	1715	0.5	0.5	0.5	0.5	0.666667	0.666667	0.666667	0.6	0.6	0.6	0.6	0.999125	0.0282799	1
GO:0008632	apoptotic program	BP	31	3	1715	0.5	0.5	0.5	0.5	0.009009	0.011236	0.0134529	0.0015884	0.0018149	0.0020413	0.0022676	0.688435	0.009621	0.333333
GO:0005923	tight junction	CC	23	3	1715	0.5	0.5	0.5	0.5	0.375	0.428571	0.473684	0.0023253	0.0026566	0.0029877	0.0033186	0.824198	0.0189504	0.666667
GO:0005930	axoneme	CC	13	2	1716	0.5	0.5	0.5	0.5	0.5	0.5	0.0008004	0.0009337	0.001067	0.0012002	0.0013333	0.630245	0.0144231	0.5
GO:0008484	sulfuric ester hydrolase activity	MF	6	1	1717	0.5	0.5	0.5	0.5	0.5	0.5	0.5	0.5	0.5	0.5	0.5	0.999709	0.0288294	1
GO:0008643	carbohydrate transport	BP	30	3	1715	0.5	0.5	0.5	0.5	0.0441176	0.0545455	0.0647482	0.0163934	0.0186916	0.020979	0.0232558	0.97036	0.0142857	0.333333
GO:0009055	electron carrier activity	MF	33	4	1714	0.5	0.5	0.5	0.0340909	0.0449438	0.0555556	0.009901	0.0115321	0.0056617	0.0063649	0.0070671	0.87799	0.0095537	0.25
GO:0005416	cation:amino acid symporter activity	MF	7	1	1717	0.5	0.5	0.5	0.5	0.5	0.5	0.5	0.5	0.5	0.5	0.5	0.999709	0.0288294	1
GO:0008585	female gonad development	BP	20	2	1716	0.5	0.5	0.5	0.5	0.5	0.5	0.107143	0.122807	0.137931	0.152542	0.166667	0.996941	0.0260781	1
GO:0005262	calcium channel activity	MF	30	4	1714	0.5	0.5	0.5	0.545454	0.615385	0.666667	0.545454	0.583333	0.0033119	0.0037244	0.0041365	0.859029	0.0213681	0.75
GO:0030126	COPI vesicle coat	CC	4	1	1717	0.5	0.5	0.5	0.5	0.5	0.5	0.5	0.5	0.5	0.5	0.5	0.999709	0.0288294	1
GO:0006826	iron ion transport	BP	5	2	1716	0.5	0.5	0.5	0.5	0.5	0.5	0.0013198	0.0015395	0.001759	0.0019785	0.0021978	0.643939	0.0144231	0.5
GO:0015297	antiporter activity	MF	18	3	1715	0.5	0.5	0.5	0.5	0.666667	0.666667	0.666667	0.5	0.5	0.5	0.5	0.998834	0.0279883	1
GO:0005528	FK506 binding	MF	4	1	1717	0.5	0.5	0.5	0.5	0.5	0.5	0.5	0.5	0.5	0.5	0.5	0.999709	0.0288294	1
GO:0031461	cullin-RING ubiquitin ligase complex	CC	3	1	1717	0.5	0.5	0.5	0.5	0.5	0.5	0.5	0.5	0.5	0.5	0.5	0.999709	0.0288294	1
GO:0005003	ephrin receptor activity	MF	3	1	1717	0.5	0.5	0.5	0.5	0.5	0.5	0.5	0.5	0.5	0.5	0.5	0.999709	0.0288294	1
GO:0007612	learning	BP	23	1	1717	0.5	0.5	0.5	0.5	0.5	0.5	0.5	0.5	0.5	0.5	0.5	0.999709	0.0288294	1
GO:0006694	steroid biosynthesis	BP	17	2	1716	0.5	0.5	0.5	0.5	0.5	0.5	0.0045593	0.0053151	0.0060698	0.0068234	0.0075758	0.92366	0.0144231	0.5
GO:0015185	L-gamma-aminobutyric acid transporter activity	MF	3	1	1717	0.5	0.5	0.5	0.5	0.5	0.5	0.5	0.5	0.5	0.5	0.5	0.999709	0.0288294	1
GO:0004702	receptor signaling protein serine/threonine kinase activity	MF	14	3	1715	0.5	0.5	0.5	0.5	0.166667	0.2	0.230769	0.0654206	0.0740741	0.0825688	0.0909091	0.992809	0.0219631	0.666667
GO:0051084	posttranslational protein folding	BP	6	1	1717	0.5	0.5	0.5	0.5	0.5	0.5	0.5	0.5	0.5	0.5	0.5	0.999709	0.0288294	1
GO:0043413	biopolymer glycosylation	BP	35	2	1716	0.5	0.5	0.5	0.5	0.5	0.5	0.545454	0.583333	0.615385	0.642857	0.666667	0.999563	0.0287005	1
GO:0008094	DNA-dependent ATPase activity	MF	3	1	1717	0.5	0.5	0.5	0.5	0.5	0.5	0.5	0.5	0.5	0.5	0.5	0.999709	0.0288294	1
GO:0005158	insulin receptor binding	MF	3	1	1717	0.5	0.5	0.5	0.5	0.5	0.5	0.5	0.5	0.5	0.5	0.5	0.999126	0.0282469	1
GO:0051247	positive regulation of protein metabolism	BP	44	5	1713	0.5	0.5	0.5	0.6	0.666667	0.555556	0.6	0.28	0.307692	0.0301003	0.0333333	0.981611	0.0218914	0.8
GO:0051240	positive regulation of organismal physiological process	BP	67	10	1708	1	1	0.5	0.5	0.571429	0.555556	0.352941	0.318182	0.235294	0.257143	0.107527	0.989842	0.021048	0.7
GO:0008081	phosphoric diester hydrolase activity	MF	31	2	1716	0.5	0.5	0.5	0.5	0.5	0.5	0.002448	0.0028548	0.0032613	0.0036675	0.0040733	0.857372	0.0144231	0.5
GO:0030662	coated vesicle membrane	CC	14	2	1716	0.5	0.5	0.5	0.5	0.5	0.5	0.545454	0.583333	0.615385	0.642857	0.666667	0.999563	0.0287005	1
GO:0051170	nuclear import	BP	28	4	1714	0.5	0.5	0.5	0.0058196	0.0077444	0.0096618	0.0032949	0.0038419	0.0034475	0.0038768	0.0043057	0.729215	0.00722	0.25
GO:0006081	aldehyde metabolism	BP	3	1	1717	0.5	0.5	0.5	0.5	0.5	0.5	0.5	0.5	0.5	0.5	0.5	0.999709	0.0288294	1
GO:0009967	positive regulation of signal transduction	BP	27	5	1713	0.5	0.5	0.5	0.6	0.666667	0.0057143	0.0068493	0.0075188	0.0085837	0.003736	0.0041494	0.754991	0.0115003	0.4
GO:0004386	helicase activity	MF	47	4	1714	0.5	0.5	0.5	0.375	0.444444	0.5	0.324324	0.358974	0.390244	0.418605	0.444444	0.998177	0.0273483	1
GO:0006402	mRNA catabolism	BP	8	1	1717	0.5	0.5	0.5	0.5	0.5	0.5	0.5	0.5	0.5	0.5	0.5	0.999709	0.0288294	1
GO:0001934	positive regulation of protein amino acid phosphorylation	BP	14	2	1716	0.5	0.5	0.5	0.5	0.5	0.5	0.193548	0.21875	0.242424	0.264706	0.285714	0.998397	0.027535	1
GO:0031326	regulation of cellular biosynthesis	BP	64	5	1713	0.5	0.5	0.5	0.428571	0.5	0.185185	0.214286	0.0886076	0.1	0.0164534	0.0182482	0.962814	0.0175715	0.6
GO:0048489	synaptic vesicle transport	BP	14	3	1715	0.5	0.5	0.5	0.5	0.146341	0.176471	0.204545	0.0367776	0.0418118	0.0467938	0.0517241	0.987852	0.0179786	0.666667
GO:0008046	axon guidance receptor activity	MF	5	1	1717	0.5	0.5	0.5	0.5	0.5	0.5	0.5	0.5	0.5	0.5	0.5	0.999709	0.0288294	1
GO:0003887	DNA-directed DNA polymerase activity	MF	7	1	1717	0.5	0.5	0.5	0.5	0.5	0.5	0.5	0.5	0.5	0.5	0.5	0.999709	0.0288294	1
GO:0045202	synapse	CC	52	3	1715	0.5	0.5	0.5	0.5	0.545454	0.6	0.642857	0.0103397	0.0117994	0.0132548	0.0147059	0.960641	0.0191448	0.666667
GO:0042089	cytokine biosynthesis	BP	41	3	1715	0.5	0.5	0.5	0.5	0.545454	0.6	0.642857	0.230769	0.255319	0.278351	0.3	0.998348	0.0275024	1
GO:0019438	aromatic compound biosynthesis	BP	4	1	1717	0.5	0.5	0.5	0.5	0.5	0.5	0.5	0.5	0.5	0.5	0.5	0.999709	0.0288294	1
GO:0048475	coated membrane	CC	17	4	1714	0.5	0.5	0.5	0.545454	0.615385	0.666667	0.705882	0.736842	0.0707965	0.0789474	0.0869565	0.99329	0.0224621	0.75
GO:0045665	negative regulation of neuron differentiation	BP	7	1	1717	0.5	0.5	0.5	0.5	0.5	0.5	0.5	0.5	0.5	0.5	0.5	0.999709	0.0288294	1
GO:0006412	protein biosynthesis	BP	297	25	1693	0.25	0.384615	0.5	0.483871	0.434783	0.280899	0.176471	0.113269	0.0873362	0.05689	0.0269687	0.912298	0.0122859	0.4
GO:0030166	proteoglycan biosynthesis	BP	8	3	1715	0.5	0.5	0.5	0.5	0.285714	0.333333	0.375	0.411765	0.444444	0.473684	0.5	0.998737	0.0278912	1
GO:0009296	flagellum biogenesis	BP	3	3	1715	0.5	0.5	0.5	0.5	0.0114068	0.014218	0.0170132	0.009009	0.0102828	0.0115533	0.0128205	0.936638	0.009621	0.333333
GO:0006360	transcription from RNA polymerase I promoter	BP	7	1	1717	0.5	0.5	0.5	0.5	0.5	0.5	0.5	0.5	0.5	0.5	0.5	0.999709	0.0288294	1
GO:0030155	regulation of cell adhesion	BP	20	3	1715	0.5	0.5	0.5	0.5	0.01222	0.0152284	0.0182186	0.0067286	0.0076825	0.0086345	0.0095847	0.920797	0.009621	0.333333
GO:0012506	vesicle membrane	CC	35	4	1714	0.5	0.5	0.5	0.375	0.444444	0.5	0.0213523	0.0248227	0.0033396	0.0037555	0.004171	0.839775	0.0142211	0.5
GO:0000786	nucleosome	CC	15	4	1714	0.5	0.5	0.5	0.545454	0.615385	0.666667	0.285714	0.318182	0.313725	0.339623	0.363636	0.997885	0.0270566	1
GO:0006457	protein folding	BP	32	5	1713	0.5	0.5	0.5	0.272727	0.333333	0.217391	0.25	0.28	0.307692	0.0033395	0.0037092	0.823409	0.0207239	0.8
GO:0030674	protein binding, bridging	MF	18	1	1717	0.5	0.5	0.5	0.5	0.5	0.5	0.5	0.5	0.5	0.5	0.5	0.999418	0.0285381	1
GO:0030659	cytoplasmic vesicle membrane	CC	21	4	1714	0.5	0.5	0.5	0.545454	0.615385	0.666667	0.0397351	0.0460526	0.0041015	0.0046118	0.0051216	0.870333	0.014367	0.5
GO:0030262	apoptotic nuclear changes	BP	5	2	1716	0.5	0.5	0.5	0.5	0.5	0.5	0.0007508	0.0008759	0.0010009	0.0011258	0.0012508	0.534382	0.0144231	0.5
GO:0030333	antigen processing	BP	11	3	1715	0.5	0.5	0.5	0.5	0.146341	0.176471	0.204545	0.207921	0.230769	0.252336	0.272727	0.996987	0.0261419	1
GO:0030532	small nuclear ribonucleoprotein complex	CC	8	2	1716	0.5	0.5	0.5	0.5	0.5	0.5	0.0107914	0.0125673	0.0143369	0.0161002	0.0178571	0.967803	0.0144231	0.5
GO:0042107	cytokine metabolism	BP	42	3	1715	0.5	0.5	0.5	0.5	0.545454	0.6	0.642857	0.189189	0.210526	0.230769	0.25	0.997959	0.0271137	1
GO:0001664	G-protein-coupled receptor binding	MF	20	2	1716	0.5	0.5	0.5	0.5	0.5	0.5	0.0983607	0.112903	0.126984	0.140625	0.153846	0.996649	0.0257867	1
GO:0044433	cytoplasmic vesicle part	CC	30	4	1714	0.5	0.5	0.5	0.545454	0.615385	0.666667	0.028436	0.0330189	0.003836	0.0043134	0.0047904	0.858518	0.014367	0.5
GO:0044447	axoneme part	CC	9	1	1717	0.5	0.5	0.5	0.5	0.5	0.5	0.5	0.5	0.5	0.5	0.5	0.999709	0.0288294	1
GO:0006885	regulation of pH	BP	12	1	1717	0.5	0.5	0.5	0.5	0.5	0.5	0.5	0.5	0.5	0.5	0.5	0.999709	0.0288294	1
GO:0008144	drug binding	MF	5	1	1717	0.5	0.5	0.5	0.5	0.5	0.5	0.5	0.5	0.5	0.5	0.5	0.999709	0.0288294	1
GO:0004497	monooxygenase activity	MF	27	4	1714	0.5	0.5	0.5	0.2	0.2	0.2	0.179104	0.202899	0.122137	0.135338	0.148148	0.993509	0.0226809	0.75
GO:0004993	serotonin receptor activity	MF	12	3	1715	0.5	0.5	0.5	0.5	0.666667	0.666667	0.666667	0.344262	0.375	0.402985	0.428571	0.998931	0.0280855	1
GO:0045597	positive regulation of cell differentiation	BP	38	5	1713	0.5	0.5	0.5	0.2	0.25	0.010395	0.0124481	0.0082063	0.0093677	0.0060934	0.0067659	0.836369	0.0109165	0.4
GO:0045786	negative regulation of progression through cell cycle	BP	19	3	1715	0.5	0.5	0.5	0.5	0.0055504	0.0069284	0.0083026	0.0045642	0.0052129	0.0058606	0.0065076	0.869193	0.009621	0.333333
GO:0005747	respiratory chain complex I (sensu Eukaryota)	CC	6	1	1717	0.5	0.5	0.5	0.5	0.5	0.5	0.5	0.5	0.5	0.5	0.5	0.999709	0.0288294	1
GO:0006508	proteolysis	BP	240	30	1688	0.5	0.375	0.5	0.310345	0.3	0.319149	0.333333	0.313433	0.269663	0.145161	0.0271493	0.946712	0.011562	0.233333
GO:0004714	transmembrane receptor protein tyrosine kinase activity	MF	14	5	1713	0.5	0.5	0.5	0.2	0.25	0.04	0.047619	0.0414201	0.0470588	0.0121457	0.0134771	0.942323	0.0107414	0.4
GO:0006769	nicotinamide metabolism	BP	10	1	1717	0.5	0.5	0.5	0.5	0.5	0.5	0.5	0.5	0.5	0.5	0.5	0.999709	0.0288294	1
GO:0042303	molting cycle	BP	17	2	1716	0.5	0.5	0.5	0.5	0.5	0.5	0.0372671	0.0432099	0.0490798	0.054878	0.0606061	0.990822	0.0199592	0.5
GO:0042311	vasodilation	BP	3	2	1716	0.5	0.5	0.5	0.5	0.5	0.5	0.545454	0.583333	0.615385	0.642857	0.666667	0.999563	0.0287005	1
GO:0042129	regulation of T cell proliferation	BP	21	2	1716	0.5	0.5	0.5	0.5	0.5	0.5	0.0071344	0.0083135	0.0094899	0.0106635	0.0118343	0.951195	0.0144231	0.5
GO:0042157	lipoprotein metabolism	BP	29	4	1714	0.5	0.5	0.5	0.0909091	0.117647	0.142857	0.0052701	0.006143	0.0042999	0.0048348	0.0053691	0.82395	0.0127625	0.5
GO:0005249	voltage-gated potassium channel activity	MF	31	5	1713	0.5	0.5	0.5	0.6	0.666667	0.555556	0.6	0.027027	0.0307692	0.004157	0.0046168	0.859019	0.0171045	0.6
GO:0005234	glutamate-gated ion channel activity	MF	3	1	1717	0.5	0.5	0.5	0.5	0.5	0.5	0.5	0.5	0.5	0.5	0.5	0.999709	0.0288294	1
GO:0042591	antigen presentation, exogenous antigen via MHC class II	BP	11	1	1717	0.5	0.5	0.5	0.5	0.5	0.5	0.5	0.5	0.5	0.5	0.5	0.999709	0.0288294	1
GO:0005527	macrolide binding	MF	4	1	1717	0.5	0.5	0.5	0.5	0.5	0.5	0.5	0.5	0.5	0.5	0.5	0.999709	0.0288294	1
GO:0042327	positive regulation of phosphorylation	BP	12	2	1716	0.5	0.5	0.5	0.5	0.5	0.5	0.166667	0.189189	0.210526	0.230769	0.25	0.998106	0.0272436	1
GO:0006733	oxidoreduction coenzyme metabolism	BP	10	1	1717	0.5	0.5	0.5	0.5	0.5	0.5	0.5	0.5	0.5	0.5	0.5	0.999709	0.0288294	1
GO:0004659	prenyltransferase activity	MF	13	2	1716	0.5	0.5	0.5	0.5	0.5	0.5	0.0027447	0.0032007	0.0036563	0.0041115	0.0045662	0.888112	0.0142774	0.5
GO:0016684	oxidoreductase activity, acting on peroxide as acceptor	MF	21	3	1715	0.5	0.5	0.5	0.5	0.666667	0.666667	0.666667	0.677419	0.705882	0.72973	0.75	0.999611	0.0287658	1
GO:0004601	peroxidase activity	MF	21	3	1715	0.5	0.5	0.5	0.5	0.666667	0.666667	0.666667	0.411765	0.444444	0.473684	0.5	0.999222	0.0283771	1
GO:0019208	phosphatase regulator activity	MF	14	2	1716	0.5	0.5	0.5	0.5	0.5	0.5	0.0047207	0.0055031	0.0062844	0.0070644	0.0078431	0.926136	0.0144231	0.5
GO:0016638	oxidoreductase activity, acting on the CH-NH2 group of donors	MF	10	1	1717	0.5	0.5	0.5	0.5	0.5	0.5	0.5	0.5	0.5	0.5	0.5	0.999709	0.0288294	1
GO:0016651	oxidoreductase activity, acting on NADH or NADPH	MF	20	5	1713	0.5	0.5	0.5	0.0769231	0.1	0.106383	0.125	0.137255	0.153846	0.108434	0.119048	0.988383	0.0175715	0.2
GO:0006284	base-excision repair	BP	7	3	1715	0.5	0.5	0.5	0.5	0.545454	0.6	0.642857	0.677419	0.705882	0.72973	0.75	0.999514	0.0286686	1
GO:0006289	nucleotide-excision repair	BP	12	2	1716	0.5	0.5	0.5	0.5	0.5	0.5	0.117647	0.134615	0.150943	0.166667	0.181818	0.997232	0.0263695	1
GO:0016853	isomerase activity	MF	43	3	1715	0.5	0.5	0.5	0.5	0.0331492	0.0410959	0.048913	0.0036326	0.0041494	0.0046656	0.0051813	0.881147	0.0125364	0.333333
GO:0016863	intramolecular oxidoreductase activity, transposing C=C bonds	MF	5	1	1717	0.5	0.5	0.5	0.5	0.5	0.5	0.5	0.5	0.5	0.5	0.5	0.999709	0.0288294	1
GO:0016779	nucleotidyltransferase activity	MF	40	5	1713	0.5	0.5	0.5	0.272727	0.333333	0.384615	0.428571	0.466667	0.5	0.0063966	0.0071023	0.916929	0.0218914	0.8
GO:0045055	regulated secretory pathway	BP	22	4	1714	0.5	0.5	0.5	0.545454	0.615385	0.666667	0.0310078	0.0359897	0.0022724	0.0025557	0.0028389	0.783985	0.014367	0.5
GO:0006839	mitochondrial transport	BP	3	1	1717	0.5	0.5	0.5	0.5	0.5	0.5	0.5	0.5	0.5	0.5	0.5	0.999709	0.0288294	1
GO:0015662	ATPase activity, coupled to transmembrane movement of ions, phosphorylative mechanism	MF	34	2	1716	0.5	0.5	0.5	0.5	0.5	0.5	0.0010627	0.0012396	0.0014164	0.0015932	0.0017699	0.671183	0.0144231	0.5
GO:0016407	acetyltransferase activity	MF	26	2	1716	0.5	0.5	0.5	0.5	0.5	0.5	0.5	0.5	0.5	0.5	0.5	0.999417	0.0285548	1
GO:0016410	N-acyltransferase activity	MF	24	1	1717	0.5	0.5	0.5	0.5	0.5	0.5	0.5	0.5	0.5	0.5	0.5	0.999126	0.0282469	1
GO:0050673	epithelial cell proliferation	BP	5	3	1715	0.5	0.5	0.5	0.5	0.0243902	0.030303	0.0361446	0.0034762	0.0039709	0.004465	0.0049587	0.863362	0.0100097	0.333333
GO:0016339	calcium-dependent cell-cell adhesion	BP	8	2	1716	0.5	0.5	0.5	0.5	0.5	0.5	0.0983607	0.112903	0.126984	0.140625	0.153846	0.996649	0.0257867	1
GO:0004553	hydrolase activity, hydrolyzing O-glycosyl compounds	MF	36	5	1713	0.5	0.5	0.5	0.176471	0.222222	0.238095	0.272727	0.304348	0.333333	0.0042155	0.0046816	0.873146	0.0206071	0.8
GO:0006287	base-excision repair, gap-filling	BP	3	1	1717	0.5	0.5	0.5	0.5	0.5	0.5	0.5	0.5	0.5	0.5	0.5	0.999709	0.0288294	1
GO:0006417	regulation of protein biosynthesis	BP	60	5	1713	0.5	0.5	0.5	0.333333	0.4	0.2	0.230769	0.0909091	0.102564	0.013373	0.0148368	0.955575	0.0176883	0.6
GO:0008373	sialyltransferase activity	MF	10	2	1716	0.5	0.5	0.5	0.5	0.5	0.5	0.545454	0.583333	0.615385	0.642857	0.666667	0.999563	0.0287005	1
GO:0016614	oxidoreductase activity, acting on CH-OH group of donors	MF	53	4	1714	0.5	0.5	0.5	0.375	0.444444	0.5	0.0384615	0.044586	0.0295749	0.0331492	0.0366972	0.975569	0.0142211	0.5
GO:0016568	chromatin modification	BP	35	3	1715	0.5	0.5	0.5	0.5	0.285714	0.333333	0.375	0.411765	0.444444	0.473684	0.5	0.998737	0.0278912	1
GO:0005343	organic acid:sodium symporter activity	MF	10	1	1717	0.5	0.5	0.5	0.5	0.5	0.5	0.5	0.5	0.5	0.5	0.5	0.999709	0.0288294	1
GO:0003954	NADH dehydrogenase activity	MF	12	2	1716	0.5	0.5	0.5	0.5	0.5	0.5	0.166667	0.189189	0.210526	0.230769	0.25	0.997523	0.0266608	1
GO:0005881	cytoplasmic microtubule	CC	5	1	1717	0.5	0.5	0.5	0.5	0.5	0.5	0.5	0.5	0.5	0.5	0.5	0.999709	0.0288294	1
GO:0019888	protein phosphatase regulator activity	MF	12	2	1716	0.5	0.5	0.5	0.5	0.5	0.5	0.0026076	0.0030408	0.0034737	0.0039062	0.0043384	0.866113	0.0144231	0.5
GO:0019955	cytokine binding	MF	29	11	1707	1	1	0.5	0.571429	0.555556	0.545454	0.583333	0.571429	0.5625	0.0639122	0.0119695	0.942217	0.0218086	0.818182
GO:0006333	chromatin assembly or disassembly	BP	42	5	1713	0.5	0.5	0.5	0.6	0.666667	0.714286	0.75	0.368421	0.4	0.272727	0.294118	0.997782	0.0269702	1
GO:0005858	axonemal dynein complex	CC	6	1	1717	0.5	0.5	0.5	0.5	0.5	0.5	0.5	0.5	0.5	0.5	0.5	0.999709	0.0288294	1
GO:0015020	glucuronosyltransferase activity	MF	5	1	1717	0.5	0.5	0.5	0.5	0.5	0.5	0.5	0.5	0.5	0.5	0.5	0.999709	0.0288294	1
GO:0003755	peptidyl-prolyl cis-trans isomerase activity	MF	5	1	1717	0.5	0.5	0.5	0.5	0.5	0.5	0.5	0.5	0.5	0.5	0.5	0.999709	0.0288294	1
GO:0006445	regulation of translation	BP	20	2	1716	0.5	0.5	0.5	0.5	0.5	0.5	0.0012873	0.0015015	0.0017156	0.0019297	0.0021436	0.728584	0.0144231	0.5
GO:0008066	glutamate receptor activity	MF	24	2	1716	0.5	0.5	0.5	0.5	0.5	0.5	0.666667	0.666667	0.666667	0.666667	0.666667	0.998834	0.027972	1
GO:0042325	regulation of phosphorylation	BP	31	3	1715	0.5	0.5	0.5	0.5	0.084507	0.103448	0.121622	0.0287278	0.0326975	0.036635	0.0405405	0.983576	0.0168124	0.666667
GO:0019882	antigen presentation	BP	23	3	1715	0.5	0.5	0.5	0.5	0.166667	0.2	0.230769	0.0410959	0.0466926	0.0522244	0.0576923	0.989213	0.0183673	0.666667
GO:0030139	endocytic vesicle	CC	6	5	1713	0.5	0.5	0.5	0.333333	0.4	0.0126582	0.0151515	0.0087829	0.0100251	0.0049532	0.0055006	0.797373	0.0112668	0.4
GO:0045655	regulation of monocyte differentiation	BP	11	2	1716	0.5	0.5	0.5	0.5	0.5	0.5	0.0014666	0.0017107	0.0019546	0.0021983	0.002442	0.761946	0.0144231	0.5
GO:0001756	somitogenesis	BP	20	2	1716	0.5	0.5	0.5	0.5	0.5	0.5	0.0008269	0.0009646	0.0011022	0.0012398	0.0013774	0.57736	0.0144231	0.5
GO:0007269	neurotransmitter secretion	BP	21	3	1715	0.5	0.5	0.5	0.5	0.230769	0.272727	0.310345	0.0537084	0.0609137	0.0680101	0.075	0.991934	0.0210884	0.666667
GO:0016877	ligase activity, forming carbon-sulfur bonds	MF	12	5	1713	0.5	0.5	0.5	0.666667	0.666667	0.6	0.6	0.666667	0.666667	0.714286	0.714286	0.999416	0.0286048	1
GO:0030117	membrane coat	CC	17	4	1714	0.5	0.5	0.5	0.545454	0.615385	0.666667	0.545454	0.583333	0.0677966	0.0756303	0.0833333	0.992853	0.0220245	0.75
GO:0019005	SCF ubiquitin ligase complex	CC	3	1	1717	0.5	0.5	0.5	0.5	0.5	0.5	0.5	0.5	0.5	0.5	0.5	0.999709	0.0288294	1
GO:0016209	antioxidant activity	MF	24	3	1715	0.5	0.5	0.5	0.5	0.666667	0.666667	0.666667	0.512195	0.545454	0.574468	0.6	0.999514	0.0286686	1
GO:0051174	regulation of phosphorus metabolism	BP	31	3	1715	0.5	0.5	0.5	0.5	0.0659341	0.0810811	0.0957447	0.047619	0.0540541	0.0604027	0.0666667	0.988435	0.0175899	0.666667
GO:0019362	pyridine nucleotide metabolism	BP	10	1	1717	0.5	0.5	0.5	0.5	0.5	0.5	0.5	0.5	0.5	0.5	0.5	0.999709	0.0288294	1
GO:0008417	fucosyltransferase activity	MF	5	1	1717	0.5	0.5	0.5	0.5	0.5	0.5	0.5	0.5	0.5	0.5	0.5	0.999709	0.0288294	1
GO:0007167	enzyme linked receptor protein signaling pathway	BP	123	19	1699	0.333333	0.487179	0.487179	0.262673	0.256757	0.283582	0.262673	0.179004	0.182692	0.10295	0.0524862	0.968945	0.0133205	0.31579
GO:0048534	hemopoietic or lymphoid organ development	BP	125	19	1699	1	0.322034	0.487179	0.28934	0.150198	0.122581	0.127517	0.112426	0.0444185	0.042954	0.0245478	0.92192	0.0093089	0.31579
GO:0009888	tissue development	BP	168	33	1685	1	0.622641	0.485294	0.36803	0.219269	0.23741	0.225512	0.11154	0.110276	0.0470905	0.0296496	0.899164	0.0093247	0.272727
GO:0051726	regulation of cell cycle	BP	96	14	1704	0.5	0.318182	0.482759	0.173554	0.112903	0.137255	0.0487239	0.0245123	0.01507	0.0138828	0.0106789	0.828429	0.0094316	0.285714
GO:0000074	regulation of progression through cell cycle	BP	96	14	1704	1	0.318182	0.482759	0.119318	0.137931	0.166667	0.0504808	0.0248857	0.0154015	0.0140218	0.0106952	0.832348	0.0095783	0.285714
GO:0048514	blood vessel morphogenesis	BP	70	14	1704	1	0.583333	0.482759	0.583333	0.651163	0.189189	0.136808	0.146707	0.0939597	0.0902579	0.0089744	0.912391	0.0130156	0.428571
GO:0006928	cell motility	BP	206	23	1695	1	1	0.479167	0.315068	0.138973	0.1133	0.118151	0.0860502	0.0526617	0.0429728	0.0163352	0.879518	0.0086957	0.304348
GO:0005667	transcription factor complex	CC	141	23	1695	0.5	0.69697	0.479167	0.408284	0.261364	0.237113	0.166667	0.151744	0.0802092	0.0624058	0.0363924	0.935911	0.0113505	0.347826
GO:0051674	localization of cell	BP	206	23	1695	1	0.534884	0.479167	0.330143	0.136905	0.117949	0.123435	0.0631125	0.0556901	0.052712	0.0268692	0.895485	0.0083109	0.304348
GO:0042110	T cell activation	BP	60	9	1709	1	1	0.473684	0.252336	0.230769	0.191489	0.148352	0.160305	0.0807175	0.0473407	0.0523256	0.977212	0.0158962	0.444444
GO:0030135	coated vesicle	CC	50	9	1709	0.5	0.5	0.473684	0.473684	0.545454	0.6	0.473684	0.473684	0.444444	0.0663391	0.0731707	0.990378	0.0238281	0.888889
GO:0019001	guanyl nucleotide binding	MF	65	13	1705	1	1	0.464286	0.565217	0.509804	0.371429	0.302326	0.221411	0.229075	0.0300231	0.0092461	0.913693	0.0184074	0.538461
GO:0042127	regulation of cell proliferation	BP	172	30	1688	0.5	0.6	0.461538	0.333333	0.255319	0.211268	0.129496	0.065625	0.0413793	0.0259366	0.0197368	0.815521	0.0091923	0.266667
GO:0044451	nucleoplasm part	CC	201	34	1684	1	0.53125	0.459459	0.389313	0.319249	0.298246	0.274193	0.163237	0.119718	0.0667248	0.047619	0.927606	0.0105666	0.323529
GO:0042592	homeostasis	BP	116	17	1701	1	0.62963	0.459459	0.158879	0.126394	0.0742358	0.0338645	0.0329731	0.0164132	0.0168261	0.0133229	0.817633	0.0087665	0.294118
GO:0008236	serine-type peptidase activity	MF	68	12	1706	1	0.545454	0.444444	0.545454	0.615385	0.6	0.642857	0.677419	0.578313	0.545454	0.571429	0.997484	0.0267927	1
GO:0016310	phosphorylation	BP	234	32	1686	1	1	0.444444	0.545454	0.496124	0.470588	0.444444	0.404332	0.292237	0.230769	0.0774818	0.975441	0.016144	0.46875
GO:0005525	GTP binding	MF	62	12	1706	1	0.545454	0.444444	0.473684	0.347826	0.333333	0.183673	0.202899	0.220183	0.084507	0.0117073	0.937353	0.0169744	0.5
GO:0007626	locomotory behavior	BP	82	16	1702	1	1	0.444444	0.40678	0.180791	0.114286	0.0654843	0.0141736	0.0149918	0.0103049	0.0097383	0.776697	0.0111266	0.375
GO:0006066	alcohol metabolism	BP	94	8	1710	1	1	0.444444	0.0265487	0.0233236	0.0289855	0.0310078	0.0162507	0.0166927	0.0103419	0.0114778	0.870724	0.0071272	0.25
GO:0005792	microsome	CC	50	8	1710	1	1	0.444444	0.230769	0.137931	0.166667	0.0336134	0.0059473	0.0065614	0.0066654	0.0074006	0.769189	0.0123904	0.375
GO:0006468	protein amino acid phosphorylation	BP	218	31	1687	1	0.382716	0.43662	0.481865	0.529914	0.584906	0.458128	0.396709	0.421769	0.332539	0.158163	0.984311	0.017066	0.548387
GO:0048598	embryonic morphogenesis	BP	112	19	1699	1	1	0.431818	0.416058	0.308943	0.188119	0.0861027	0.0492046	0.0298507	0.0205011	0.0215664	0.874384	0.0119885	0.368421
GO:0030529	ribonucleoprotein complex	CC	136	15	1703	0.5	0.333333	0.428571	0.529412	0.6	0.6	0.5	0.117318	0.12	0.059081	0.0316456	0.959464	0.0176747	0.666667
GO:0009792	embryonic development (sensu Metazoa)	BP	104	15	1703	1	0.428571	0.428571	0.0873786	0.0689655	0.078534	0.0681818	0.0277411	0.0266075	0.0169067	0.010142	0.836622	0.0064396	0.2
GO:0008565	protein transporter activity	MF	54	11	1707	0.25	0.268293	0.423077	0.39759	0.423077	0.146667	0.0712743	0.061257	0.0315638	0.0253262	0.0070968	0.866219	0.0132076	0.454545
GO:0007001	chromosome organization and biogenesis (sensu Eukaryota)	BP	86	11	1707	0.5	0.523809	0.423077	0.523809	0.423077	0.44	0.320388	0.215686	0.226804	0.107726	0.0264423	0.969031	0.0190393	0.636364
GO:0045892	negative regulation of transcription, DNA-dependent	BP	104	11	1707	0.333333	0.268293	0.423077	0.170984	0.0599455	0.0650888	0.0497738	0.0507581	0.0381282	0.0407575	0.034375	0.935773	0.0093732	0.363636
GO:0015629	actin cytoskeleton	CC	98	14	1704	0.5	0.318182	0.411765	0.276316	0.237288	0.21875	0.163424	0.153605	0.0399714	0.0339989	0.0122271	0.915723	0.0130156	0.357143
GO:0042623	ATPase activity, coupled	MF	98	7	1711	0.333333	0.333333	0.411765	0.173554	0.21875	0.148936	0.101942	0.116945	0.110672	0.0047934	0.0053232	0.881189	0.0153628	0.428571
GO:0019752	carboxylic acid metabolism	BP	200	28	1690	1	1	0.411765	0.411765	0.411765	0.245614	0.135703	0.141414	0.11953	0.0703518	0.0422961	0.936074	0.0110524	0.428571
GO:0040008	regulation of growth	BP	41	7	1711	0.5	0.5	0.411765	0.0179334	0.0237691	0.027668	0.0275953	0.0320471	0.0284842	0.0085331	0.0094723	0.890498	0.0081406	0.285714
GO:0009889	regulation of biosynthesis	BP	66	7	1711	0.5	0.5	0.411765	0.0995261	0.12844	0.0886076	0.0346535	0.0401969	0.0129151	0.0066435	0.0073762	0.871545	0.0118978	0.285714
GO:0000785	chromatin	CC	54	10	1708	0.25	0.25	0.4	0.3	0.363636	0.384615	0.333333	0.368421	0.097561	0.0171429	0.0063492	0.870521	0.0174473	0.7
GO:0007178	transmembrane receptor protein serine/threonine kinase signaling pathway	BP	50	10	1708	0.5	0.5	0.4	0.5	0.571429	0.454545	0.26087	0.12963	0.131148	0.0053318	0.0058651	0.794701	0.0158372	0.6
GO:0030036	actin cytoskeleton organization and biogenesis	BP	70	13	1705	0.5	0.393939	0.393939	0.357798	0.191176	0.213115	0.230769	0.0819082	0.0124342	0.013705	0.0126706	0.865125	0.0133769	0.307692
GO:0006793	phosphorus metabolism	BP	287	37	1681	1	0.345794	0.381443	0.335347	0.362745	0.381443	0.356913	0.381443	0.345794	0.253618	0.0936709	0.969966	0.0120585	0.243243
GO:0016746	transferase activity, transferring acyl groups	MF	65	6	1712	1	1	0.375	0.473684	0.545454	0.6	0.545454	0.173554	0.193548	0.006858	0.0076142	0.921193	0.0216608	0.666667
GO:0006936	muscle contraction	BP	39	6	1712	0.333333	0.333333	0.375	0.473684	0.545454	0.6	0.174757	0.076087	0.0860215	0.0522244	0.0576923	0.983207	0.0172313	0.666667
GO:0043037	translation	BP	94	6	1712	0.333333	0.333333	0.375	0.473684	0.230769	0.272727	0.310345	0.318182	0.347826	0.113924	0.125	0.993088	0.0222936	0.833333
GO:0050801	ion homeostasis	BP	65	12	1706	1	0.285714	0.375	0.375	0.230769	0.146341	0.0718563	0.0566038	0.0105657	0.011793	0.0105541	0.840734	0.0118943	0.416667
GO:0005083	small GTPase regulator activity	MF	37	6	1712	0.5	0.5	0.375	0.473684	0.444444	0.5	0.159292	0.166667	0.186047	0.004731	0.0052539	0.884979	0.0199085	0.5
GO:0045165	cell fate commitment	BP	59	15	1703	0.2	0.230769	0.375	0.310345	0.24	0.223881	0.219512	0.107692	0.106195	0.0536779	0.0097847	0.906361	0.0125661	0.333333
GO:0007411	axon guidance	BP	52	9	1709	1	1	0.375	0.473684	0.339623	0.079646	0.0789474	0.0303907	0.0272521	0.0269014	0.0298013	0.942819	0.0121253	0.444444
GO:0044248	cellular catabolism	BP	156	21	1697	0.5	0.512195	0.375	0.344262	0.330709	0.148936	0.0498812	0.044586	0.028103	0.0184588	0.0148725	0.816946	0.0107052	0.333333
GO:0030098	lymphocyte differentiation	BP	44	9	1709	1	1	0.375	0.350649	0.285714	0.0676692	0.0663391	0.057117	0.0589198	0.0481856	0.0532544	0.965249	0.0118653	0.444444
GO:0008219	cell death	BP	281	30	1688	0.5	0.6	0.375	0.173077	0.114286	0.113636	0.0553846	0.0515971	0.0491803	0.0302013	0.0208623	0.81016	0.0071979	0.266667
GO:0031410	cytoplasmic vesicle	CC	117	27	1691	0.25	0.473684	0.375	0.3361	0.301676	0.0989011	0.101124	0.0855591	0.0255742	0.0206054	0.0161677	0.809854	0.0101189	0.333333
GO:0006796	phosphate metabolism	BP	287	37	1681	1	1	0.362745	0.356913	0.413408	0.435294	0.395018	0.370529	0.291339	0.229181	0.109144	0.972587	0.0130714	0.297297
GO:0006461	protein complex assembly	BP	61	11	1707	1	1	0.354839	0.39759	0.385965	0.244444	0.144737	0.101717	0.0178935	0.0188967	0.0133011	0.896469	0.0148053	0.545454
GO:0009897	external side of plasma membrane	CC	75	8	1710	0.333333	0.333333	0.347826	0.137931	0.0540541	0.0666667	0.0764331	0.075067	0.0375587	0.0163934	0.0181818	0.941411	0.0095029	0.375
GO:0050778	positive regulation of immune response	BP	56	8	1710	1	1	0.347826	0.179104	0.186047	0.222222	0.193548	0.177215	0.0631164	0.0659341	0.0727273	0.980154	0.0164839	0.5
GO:0030136	clathrin-coated vesicle	CC	44	8	1710	0.5	0.5	0.347826	0.375	0.444444	0.5	0.489796	0.444444	0.444444	0.0748441	0.0824742	0.991118	0.0232822	0.875
GO:0031988	membrane-bound vesicle	CC	113	26	1692	1	0.722222	0.342105	0.342105	0.172185	0.0970149	0.0942029	0.0808171	0.0337772	0.0216386	0.0210016	0.837459	0.0091721	0.307692
GO:0008026	ATP-dependent helicase activity	MF	42	2	1716	0.333333	0.333333	0.333333	0.333333	0.333333	0.333333	0.285714	0.318182	0.347826	0.375	0.4	0.998543	0.0276807	1
GO:0005066	transmembrane receptor protein tyrosine kinase signaling protein activity	MF	7	1	1717	0.333333	0.333333	0.333333	0.333333	0.333333	0.333333	0.333333	0.333333	0.333333	0.333333	0.333333	0.999126	0.0282469	1
GO:0046850	regulation of bone remodeling	BP	14	4	1714	0.333333	0.333333	0.333333	0.130435	0.166667	0.2	0.0366972	0.0425532	0.0058694	0.0065982	0.007326	0.91037	0.0131272	0.5
GO:0015082	di-, tri-valent inorganic cation transporter activity	MF	14	2	1716	0.333333	0.333333	0.333333	0.333333	0.333333	0.333333	0.0043924	0.0051207	0.005848	0.0065741	0.0072993	0.920163	0.013986	0.5
GO:0001963	synaptic transmission, dopaminergic	BP	4	1	1717	0.333333	0.333333	0.333333	0.333333	0.333333	0.333333	0.333333	0.333333	0.333333	0.333333	0.333333	0.999418	0.0285381	1
GO:0001568	blood vessel development	BP	88	15	1703	1	0.428571	0.333333	0.272727	0.24	0.223881	0.257143	0.247059	0.244898	0.0471204	0.0095359	0.914054	0.0149344	0.333333
GO:0003777	microtubule motor activity	MF	15	5	1713	0.333333	0.333333	0.333333	0.333333	0.4	0.0549451	0.0652174	0.0044614	0.0050955	0.0027149	0.0030157	0.71512	0.0119089	0.4
GO:0030118	clathrin coat	CC	11	2	1716	0.333333	0.333333	0.333333	0.333333	0.333333	0.333333	0.146341	0.166667	0.186047	0.204545	0.222222	0.997232	0.0263695	1
GO:0006334	nucleosome assembly	BP	22	5	1713	0.333333	0.333333	0.333333	0.2	0.25	0.294118	0.333333	0.333333	0.363636	0.333333	0.357143	0.996497	0.0256859	1
GO:0006956	complement activation	BP	8	3	1715	0.333333	0.333333	0.333333	0.333333	0.0060545	0.0075567	0.0090543	0.0031622	0.0036123	0.004062	0.0045113	0.745287	0.0093294	0.333333
GO:0007586	digestion	BP	16	1	1717	0.333333	0.333333	0.333333	0.333333	0.333333	0.333333	0.333333	0.333333	0.333333	0.333333	0.333333	0.998835	0.0279557	1
GO:0004437	inositol or phosphatidylinositol phosphatase activity	MF	19	1	1717	0.333333	0.333333	0.333333	0.333333	0.333333	0.333333	0.333333	0.333333	0.333333	0.333333	0.333333	0.999418	0.0285381	1
GO:0007214	gamma-aminobutyric acid signaling pathway	BP	4	1	1717	0.333333	0.333333	0.333333	0.333333	0.333333	0.333333	0.333333	0.333333	0.333333	0.333333	0.333333	0.998835	0.0279557	1
GO:0016604	nuclear body	CC	16	4	1714	0.333333	0.333333	0.333333	0.166667	0.210526	0.25	0.107143	0.122807	0.040404	0.0452261	0.05	0.984831	0.0177946	0.5
GO:0007266	Rho protein signal transduction	BP	19	4	1714	0.333333	0.333333	0.333333	0.0254237	0.0336134	0.0416667	0.0265487	0.030837	0.0023303	0.0026209	0.0029112	0.780338	0.0075846	0.25
GO:0016251	general RNA polymerase II transcription factor activity	MF	6	1	1717	0.333333	0.333333	0.333333	0.333333	0.333333	0.333333	0.333333	0.333333	0.333333	0.333333	0.333333	0.998835	0.0279557	1
GO:0015645	fatty-acid ligase activity	MF	9	4	1714	0.333333	0.333333	0.333333	0.5	0.5	0.5	0.545454	0.583333	0.516129	0.545454	0.571429	0.998541	0.027713	1
GO:0005768	endosome	CC	66	5	1713	0.333333	0.333333	0.333333	0.272727	0.333333	0.0574713	0.0681818	0.0786517	0.0888889	0.0810811	0.0892857	0.983771	0.0130765	0.4
GO:0009615	response to virus	BP	13	2	1716	0.333333	0.333333	0.333333	0.333333	0.333333	0.333333	0.0019538	0.0022786	0.0026033	0.0029278	0.003252	0.820804	0.013986	0.5
GO:0019220	regulation of phosphate metabolism	BP	31	3	1715	0.333333	0.333333	0.333333	0.333333	0.0983607	0.12	0.140625	0.0498812	0.0566038	0.0632319	0.0697674	0.989699	0.0188533	0.666667
GO:0016605	PML body	CC	6	2	1716	0.333333	0.333333	0.333333	0.333333	0.333333	0.333333	0.193548	0.21875	0.242424	0.264706	0.285714	0.99796	0.0270979	1
GO:0004936	alpha-adrenergic receptor activity	MF	5	1	1717	0.333333	0.333333	0.333333	0.333333	0.333333	0.333333	0.333333	0.333333	0.333333	0.333333	0.333333	0.998835	0.0279557	1
GO:0008083	growth factor activity	MF	30	3	1715	0.333333	0.333333	0.333333	0.333333	0.166667	0.2	0.230769	0.0675241	0.0764331	0.0851735	0.09375	0.992809	0.0219631	0.666667
GO:0017157	regulation of exocytosis	BP	10	3	1715	0.333333	0.333333	0.333333	0.333333	0.0248963	0.0309278	0.0368852	0.0241102	0.02746	0.0307868	0.0340909	0.973858	0.0099125	0.333333
GO:0050870	positive regulation of T cell activation	BP	27	4	1714	0.333333	0.333333	0.333333	0.375	0.444444	0.5	0.0345821	0.0401146	0.0384615	0.0430622	0.047619	0.977975	0.0140023	0.5
GO:0005681	spliceosome complex	CC	16	4	1714	0.333333	0.333333	0.333333	0.0458015	0.0601504	0.0740741	0.0517241	0.0598291	0.0088349	0.0099283	0.0110193	0.938375	0.0115957	0.25
GO:0006085	acetyl-CoA biosynthesis	BP	4	1	1717	0.333333	0.333333	0.333333	0.333333	0.333333	0.333333	0.333333	0.333333	0.333333	0.333333	0.333333	0.998835	0.0279557	1
GO:0016917	GABA receptor activity	MF	15	2	1716	0.333333	0.333333	0.333333	0.333333	0.333333	0.333333	0.375	0.411765	0.444444	0.473684	0.5	0.998834	0.027972	1
GO:0000792	heterochromatin	CC	20	2	1716	0.333333	0.333333	0.333333	0.333333	0.333333	0.333333	0.0060545	0.0070565	0.0080564	0.0090543	0.0100503	0.941871	0.013986	0.5
GO:0051480	cytosolic calcium ion homeostasis	BP	8	2	1716	0.333333	0.333333	0.333333	0.333333	0.333333	0.333333	0.285714	0.318182	0.347826	0.375	0.4	0.998543	0.0276807	1
GO:0045271	respiratory chain complex I	CC	6	1	1717	0.333333	0.333333	0.333333	0.333333	0.333333	0.333333	0.333333	0.333333	0.333333	0.333333	0.333333	0.998835	0.0279557	1
GO:0006119	oxidative phosphorylation	BP	12	2	1716	0.333333	0.333333	0.333333	0.333333	0.333333	0.333333	0.0007452	0.0008693	0.0009934	0.0011175	0.0012415	0.530594	0.013986	0.5
GO:0046983	protein dimerization activity	MF	60	5	1713	0.333333	0.333333	0.333333	0.428571	0.5	0.135135	0.157895	0.005283	0.0060332	0.0040377	0.0044843	0.791127	0.0151781	0.6
GO:0007204	elevation of cytosolic calcium ion concentration	BP	8	2	1716	0.333333	0.333333	0.333333	0.333333	0.333333	0.333333	0.375	0.411765	0.444444	0.473684	0.5	0.998834	0.027972	1
GO:0005834	heterotrimeric G-protein complex	CC	25	3	1715	0.333333	0.333333	0.333333	0.333333	0.375	0.428571	0.473684	0.512195	0.545454	0.574468	0.6	0.998834	0.0279883	1
GO:0050920	regulation of chemotaxis	BP	4	2	1716	0.333333	0.333333	0.333333	0.333333	0.333333	0.333333	0.0007121	0.0008307	0.0009492	0.0010677	0.0011862	0.508304	0.013986	0.5
GO:0006801	superoxide metabolism	BP	10	3	1715	0.333333	0.333333	0.333333	0.333333	0.0019042	0.0023791	0.0028535	0.0012367	0.0014131	0.0015895	0.0017657	0.548299	0.0093294	0.333333
GO:0050871	positive regulation of B cell activation	BP	18	2	1716	0.333333	0.333333	0.333333	0.333333	0.333333	0.333333	0.0025306	0.0029511	0.0033713	0.0037911	0.0042105	0.861597	0.013986	0.5
GO:0046068	cGMP metabolism	BP	8	1	1717	0.333333	0.333333	0.333333	0.333333	0.333333	0.333333	0.333333	0.333333	0.333333	0.333333	0.333333	0.998835	0.0279557	1
GO:0005777	peroxisome	CC	24	4	1714	0.333333	0.333333	0.333333	0.0136054	0.0180587	0.0224719	0.0092521	0.0107775	0.0074906	0.0084191	0.0093458	0.887981	0.0070012	0.25
GO:0050926	regulation of positive chemotaxis	BP	4	2	1716	0.333333	0.333333	0.333333	0.333333	0.333333	0.333333	0.0043134	0.0050287	0.005743	0.0064562	0.0071685	0.917104	0.013986	0.5
GO:0050921	positive regulation of chemotaxis	BP	4	2	1716	0.333333	0.333333	0.333333	0.333333	0.333333	0.333333	0.0033501	0.0039062	0.0044618	0.0050167	0.005571	0.893794	0.013986	0.5
GO:0006399	tRNA metabolism	BP	39	4	1714	0.333333	0.333333	0.333333	0.375	0.444444	0.5	0.324324	0.358974	0.347826	0.375	0.4	0.997812	0.0269837	1
GO:0006664	glycolipid metabolism	BP	9	2	1716	0.333333	0.333333	0.333333	0.333333	0.333333	0.333333	0.375	0.411765	0.444444	0.473684	0.5	0.998834	0.027972	1
GO:0007260	tyrosine phosphorylation of STAT protein	BP	8	2	1716	0.333333	0.333333	0.333333	0.333333	0.333333	0.333333	0.0517241	0.0598291	0.0677966	0.0756303	0.0833333	0.993007	0.0221445	0.5
GO:0005903	brush border	CC	10	3	1715	0.333333	0.333333	0.333333	0.333333	0.0015263	0.0019072	0.0022877	0.001501	0.001715	0.001929	0.0021429	0.58173	0.0093294	0.333333
GO:0048595	eye morphogenesis (sensu Mammalia)	BP	8	1	1717	0.333333	0.333333	0.333333	0.333333	0.333333	0.333333	0.333333	0.333333	0.333333	0.333333	0.333333	0.998835	0.0279557	1
GO:0048304	positive regulation of isotype switching to IgG isotypes	BP	5	1	1717	0.333333	0.333333	0.333333	0.333333	0.333333	0.333333	0.333333	0.333333	0.333333	0.333333	0.333333	0.998835	0.0279557	1
GO:0042626	ATPase activity, coupled to transmembrane movement of substances	MF	51	4	1714	0.333333	0.333333	0.333333	0.0983607	0.126984	0.153846	0.137931	0.157303	0.0025153	0.0028289	0.0031422	0.810823	0.0177946	0.75
GO:0016765	transferase activity, transferring alkyl or aryl (other than methyl) groups	MF	30	4	1714	0.333333	0.333333	0.333333	0.333333	0.333333	0.333333	0.130435	0.148936	0.0172786	0.0193966	0.0215054	0.970318	0.0188886	0.75
GO:0030316	osteoclast differentiation	BP	13	2	1716	0.333333	0.333333	0.333333	0.333333	0.333333	0.333333	0.003736	0.0043559	0.0049751	0.0055935	0.0062112	0.906177	0.013986	0.5
GO:0043005	neuron projection	CC	56	2	1716	0.333333	0.333333	0.333333	0.333333	0.333333	0.333333	0.0740741	0.0853659	0.0963855	0.107143	0.117647	0.995047	0.0241841	1
GO:0035282	segmentation	BP	27	3	1715	0.333333	0.333333	0.333333	0.333333	0.375	0.428571	0.473684	0.0067939	0.0077569	0.0087181	0.0096774	0.939553	0.0186589	0.666667
GO:0051094	positive regulation of development	BP	49	5	1713	0.333333	0.333333	0.333333	0.333333	0.4	0.010352	0.0123967	0.0044958	0.0051348	0.0051694	0.0057405	0.779977	0.0110917	0.4
GO:0042579	microbody	CC	24	4	1714	0.333333	0.333333	0.333333	0.0142518	0.0189125	0.0235294	0.0092879	0.0108192	0.0075082	0.0084388	0.0093677	0.888856	0.0070012	0.25
GO:0005905	coated pit	CC	7	2	1716	0.333333	0.333333	0.333333	0.333333	0.333333	0.333333	0.166667	0.189189	0.210526	0.230769	0.25	0.997669	0.0268065	1
GO:0030665	clathrin coated vesicle membrane	CC	11	1	1717	0.333333	0.333333	0.333333	0.333333	0.333333	0.333333	0.333333	0.333333	0.333333	0.333333	0.333333	0.998835	0.0279557	1
GO:0030663	COPI coated vesicle membrane	CC	4	1	1717	0.333333	0.333333	0.333333	0.333333	0.333333	0.333333	0.333333	0.333333	0.333333	0.333333	0.333333	0.998835	0.0279557	1
GO:0050670	regulation of lymphocyte proliferation	BP	28	2	1716	0.333333	0.333333	0.333333	0.333333	0.333333	0.333333	0.0072202	0.0084135	0.0096038	0.0107914	0.011976	0.95134	0.013986	0.5
GO:0003899	DNA-directed RNA polymerase activity	MF	9	1	1717	0.333333	0.333333	0.333333	0.333333	0.333333	0.333333	0.333333	0.333333	0.333333	0.333333	0.333333	0.998835	0.0279557	1
GO:0006820	anion transport	BP	41	3	1715	0.333333	0.333333	0.333333	0.333333	0.375	0.428571	0.473684	0.010989	0.0125392	0.0140845	0.015625	0.962488	0.0186589	0.666667
GO:0015179	L-amino acid transporter activity	MF	18	3	1715	0.333333	0.333333	0.333333	0.333333	0.375	0.428571	0.473684	0.344262	0.375	0.402985	0.428571	0.998348	0.0275024	1
GO:0030148	sphingolipid biosynthesis	BP	9	2	1716	0.333333	0.333333	0.333333	0.333333	0.333333	0.333333	0.375	0.411765	0.444444	0.473684	0.5	0.998834	0.027972	1
GO:0045664	regulation of neuron differentiation	BP	13	1	1717	0.333333	0.333333	0.333333	0.333333	0.333333	0.333333	0.333333	0.333333	0.333333	0.333333	0.333333	0.998835	0.0279557	1
GO:0006012	galactose metabolism	BP	3	1	1717	0.333333	0.333333	0.333333	0.333333	0.333333	0.333333	0.333333	0.333333	0.333333	0.333333	0.333333	0.998835	0.0279557	1
GO:0042401	biogenic amine biosynthesis	BP	10	1	1717	0.333333	0.333333	0.333333	0.333333	0.333333	0.333333	0.333333	0.333333	0.333333	0.333333	0.333333	0.998835	0.0279557	1
GO:0044463	cell projection part	CC	17	3	1715	0.333333	0.333333	0.333333	0.333333	0.0039318	0.00491	0.0058862	0.0020688	0.0023636	0.0026583	0.0029528	0.752672	0.0093294	0.333333
GO:0003697	single-stranded DNA binding	MF	10	2	1716	0.333333	0.333333	0.333333	0.333333	0.333333	0.333333	0.0015974	0.0018632	0.0021288	0.0023943	0.0026596	0.783362	0.013986	0.5
GO:0042770	DNA damage response, signal transduction	BP	16	4	1714	0.333333	0.333333	0.333333	0.0033879	0.0045121	0.0056338	0.0041209	0.0048044	0.0048915	0.0054995	0.0061069	0.768743	0.0070012	0.25
GO:0042625	ATPase activity, coupled to transmembrane movement of ions	MF	39	3	1715	0.333333	0.333333	0.333333	0.333333	0.117647	0.142857	0.166667	0.0017978	0.0020541	0.0023103	0.0025663	0.771234	0.0172983	0.666667
GO:0048663	neuron fate commitment	BP	8	3	1715	0.333333	0.333333	0.333333	0.333333	0.193548	0.230769	0.264706	0.03177	0.0361446	0.0404798	0.0447761	0.986492	0.0180758	0.666667
GO:0006690	icosanoid metabolism	BP	12	3	1715	0.333333	0.333333	0.333333	0.333333	0.0151515	0.0188679	0.0225564	0.0013635	0.001558	0.0017525	0.0019468	0.68552	0.0093294	0.333333
GO:0000151	ubiquitin ligase complex	CC	21	1	1717	0.333333	0.333333	0.333333	0.333333	0.333333	0.333333	0.333333	0.333333	0.333333	0.333333	0.333333	0.998835	0.0279557	1
GO:0008138	protein tyrosine/serine/threonine phosphatase activity	MF	15	4	1714	0.333333	0.333333	0.333333	0.333333	0.333333	0.333333	0.428571	0.428571	0.225352	0.246575	0.266667	0.997302	0.0264732	1
GO:0005507	copper ion binding	MF	16	5	1713	0.333333	0.333333	0.333333	0.272727	0.333333	0.0980392	0.115385	0.0130354	0.0148699	0.0040522	0.0045005	0.846527	0.0138938	0.4
GO:0015405	P-P-bond-hydrolysis-driven transporter activity	MF	41	4	1714	0.333333	0.333333	0.333333	0.107143	0.137931	0.166667	0.0625	0.0721649	0.0034813	0.0039147	0.0043478	0.859393	0.0148775	0.5
GO:0030175	filopodium	CC	6	1	1717	0.333333	0.333333	0.333333	0.333333	0.333333	0.333333	0.333333	0.333333	0.333333	0.333333	0.333333	0.998835	0.0279557	1
GO:0017016	Ras GTPase binding	MF	3	1	1717	0.333333	0.333333	0.333333	0.333333	0.333333	0.333333	0.333333	0.333333	0.333333	0.333333	0.333333	0.998835	0.0279557	1
GO:0008276	protein methyltransferase activity	MF	16	1	1717	0.333333	0.333333	0.333333	0.333333	0.333333	0.333333	0.333333	0.333333	0.333333	0.333333	0.333333	0.998544	0.0276645	1
GO:0008154	actin polymerization and/or depolymerization	BP	16	4	1714	0.333333	0.333333	0.333333	0.375	0.444444	0.5	0.545454	0.583333	0.242424	0.264706	0.285714	0.997666	0.0268378	1
GO:0005231	excitatory extracellular ligand-gated ion channel activity	MF	20	3	1715	0.333333	0.333333	0.333333	0.333333	0.5	0.5	0.5	0.344262	0.375	0.402985	0.428571	0.998639	0.027794	1
GO:0030125	clathrin vesicle coat	CC	10	1	1717	0.333333	0.333333	0.333333	0.333333	0.333333	0.333333	0.333333	0.333333	0.333333	0.333333	0.333333	0.998835	0.0279557	1
GO:0003723	RNA binding	MF	159	17	1701	0.25	0.253731	0.326923	0.337748	0.404762	0.269841	0.125616	0.109275	0.0721103	0.0304599	0.0262751	0.931805	0.012899	0.470588
GO:0006631	fatty acid metabolism	BP	67	12	1706	1	0.375	0.324324	0.418605	0.489796	0.461538	0.395604	0.146341	0.102564	0.0486925	0.0422535	0.967688	0.0173408	0.666667
GO:0005783	endoplasmic reticulum	CC	142	19	1699	1	0.322034	0.322034	0.240506	0.213483	0.0852018	0.0806223	0.0702588	0.0600316	0.0295286	0.0240202	0.90609	0.0093399	0.263158
GO:0005057	receptor signaling protein activity	MF	43	7	1711	0.333333	0.333333	0.318182	0.344262	0.411765	0.411765	0.126506	0.144543	0.016837	0.0039992	0.0044416	0.833139	0.0172831	0.571429
GO:0048812	neurite morphogenesis	BP	96	14	1704	0.5	0.189189	0.318182	0.0523691	0.0669856	0.076087	0.084507	0.0443841	0.044586	0.0477997	0.0487805	0.930793	0.0074824	0.285714
GO:0004263	chymotrypsin activity	MF	39	7	1711	0.25	0.25	0.318182	0.344262	0.411765	0.466667	0.411765	0.449541	0.444444	0.440559	0.466667	0.997078	0.0263004	1
GO:0043292	contractile fiber	CC	39	7	1711	1	1	0.318182	0.344262	0.411765	0.466667	0.512195	0.550562	0.337349	0.0964778	0.106061	0.992861	0.0228354	0.857143
GO:0000267	cell fraction	CC	276	35	1683	1	0.28	0.318182	0.216495	0.205882	0.132075	0.0731707	0.0561283	0.0442338	0.028833	0.0252343	0.810016	0.0063322	0.2
GO:0006397	mRNA processing	BP	40	7	1711	1	1	0.318182	0.295775	0.358974	0.0864198	0.0263819	0.0306442	0.0108822	0.0095267	0.010574	0.886032	0.0128997	0.428571
GO:0006366	transcription from RNA polymerase II promoter	BP	268	35	1683	1	0.212121	0.318182	0.221053	0.191781	0.124555	0.0917031	0.0879713	0.0835821	0.0512612	0.0399543	0.879832	0.0063068	0.2
GO:0048667	neuron morphogenesis during differentiation	BP	96	14	1704	1	0.189189	0.318182	0.0654206	0.0686275	0.0614035	0.0455531	0.0510949	0.0419162	0.0469099	0.0450161	0.924275	0.0075662	0.285714
GO:0046849	bone remodeling	BP	96	28	1690	1	0.21875	0.318182	0.244186	0.242424	0.181818	0.123711	0.127604	0.091653	0.0765492	0.018617	0.888229	0.008527	0.25
GO:0031324	negative regulation of cellular metabolism	BP	153	16	1702	0.2	0.210526	0.313725	0.107143	0.0883978	0.0869565	0.0993789	0.0677966	0.0601504	0.057971	0.025974	0.92854	0.0068669	0.25
GO:0001775	cell activation	BP	106	16	1702	0.5	0.615385	0.313725	0.242424	0.144144	0.163265	0.0707965	0.0682095	0.0604344	0.0270473	0.0125885	0.895674	0.0099699	0.3125
GO:0006118	electron transport	BP	132	16	1702	0.5	0.444444	0.313725	0.303797	0.329897	0.285714	0.148607	0.0233236	0.0251079	0.0127614	0.0101523	0.816503	0.0127974	0.4375
GO:0030554	adenyl nucleotide binding	MF	219	25	1693	0.142857	0.263158	0.3125	0.2	0.222222	0.18797	0.2	0.19337	0.15625	0.130435	0.0174338	0.912203	0.0082457	0.2
GO:0005654	nucleoplasm	CC	221	34	1684	1	0.772727	0.311927	0.389313	0.304933	0.293103	0.238876	0.14801	0.0927694	0.0846239	0.0421836	0.92634	0.0097894	0.323529
GO:0007169	transmembrane receptor protein tyrosine kinase signaling pathway	BP	69	9	1709	1	1	0.310345	0.278351	0.216867	0.130435	0.133663	0.066107	0.0086518	0.0053321	0.0059211	0.834601	0.0136857	0.444444
GO:0030182	neuron differentiation	BP	172	27	1691	1	0.350649	0.310345	0.158513	0.169279	0.141361	0.0951821	0.0900429	0.0582839	0.0489623	0.0360481	0.898	0.0071183	0.222222
GO:0030003	cation homeostasis	BP	51	9	1709	1	1	0.310345	0.252336	0.193548	0.191489	0.121622	0.109948	0.0085796	0.0075623	0.0083955	0.869059	0.0139458	0.444444
GO:0005267	potassium channel activity	MF	57	9	1709	0.333333	0.333333	0.310345	0.402985	0.418605	0.473684	0.519231	0.557522	0.545454	0.536424	0.5625	0.997204	0.0264612	1
GO:0042995	cell projection	CC	170	20	1698	1	0.333333	0.307692	0.222222	0.150943	0.0900901	0.0833333	0.0474576	0.0409207	0.0254958	0.0137363	0.846216	0.0081714	0.25
GO:0016477	cell migration	BP	175	22	1696	1	0.423077	0.305556	0.230769	0.157706	0.125	0.0728477	0.0711645	0.0593392	0.0399355	0.0224719	0.885332	0.0082815	0.227273
GO:0007267	cell-cell signaling	BP	159	22	1696	1	1	0.305556	0.292035	0.305556	0.211538	0.215686	0.212707	0.169884	0.0705128	0.0243094	0.932461	0.0108008	0.318182
GO:0017076	purine nucleotide binding	MF	281	37	1681	1	0.291339	0.303279	0.221557	0.239482	0.20442	0.19105	0.199384	0.184309	0.172271	0.0288612	0.923389	0.0066	0.189189
GO:0030029	actin filament-based process	BP	76	13	1705	0.5	0.393939	0.302326	0.393939	0.172185	0.19403	0.19598	0.0751445	0.0126	0.0114291	0.0118182	0.853756	0.0124521	0.307692
GO:0007409	axonogenesis	BP	95	13	1705	0.5	0.178082	0.302326	0.327731	0.0691489	0.0807453	0.0703971	0.0496996	0.0511308	0.0459364	0.0401235	0.936589	0.0080984	0.307692
GO:0000904	cellular morphogenesis during differentiation	BP	111	15	1703	1	0.2	0.3	0.111111	0.0821918	0.0666667	0.0737705	0.0498812	0.0449438	0.0344828	0.0196592	0.904795	0.00734	0.266667
GO:0009892	negative regulation of metabolism	BP	168	17	1701	0.333333	0.298246	0.298246	0.0738061	0.0934066	0.0762332	0.0575621	0.0665176	0.057971	0.052165	0.0512048	0.926877	0.0070893	0.235294
GO:0015672	monovalent inorganic cation transport	BP	90	12	1706	0.333333	0.285714	0.285714	0.310345	0.269663	0.24	0.021544	0.0120447	0.0112465	0.011102	0.0111524	0.80742	0.0132376	0.416667
GO:0006816	calcium ion transport	BP	39	6	1712	1	1	0.285714	0.375	0.166667	0.2	0.216867	0.0069056	0.0078844	0.0049889	0.0055402	0.833966	0.0166959	0.666667
GO:0016051	carbohydrate biosynthesis	BP	33	6	1712	0.333333	0.333333	0.285714	0.375	0.444444	0.5	0.375	0.160305	0.179104	0.0061757	0.0068571	0.912091	0.0208333	0.666667
GO:0001503	ossification	BP	92	26	1692	1	0.302326	0.285714	0.302326	0.214876	0.220339	0.116766	0.0849673	0.0675763	0.0649279	0.0174146	0.8983	0.0091494	0.269231
GO:0001649	osteoblast differentiation	BP	69	20	1698	0.25	0.4	0.285714	0.333333	0.266667	0.217391	0.169014	0.123894	0.0987654	0.104651	0.0149254	0.923999	0.0100707	0.3
GO:0042471	ear morphogenesis	BP	25	6	1712	1	1	0.285714	0.375	0.102564	0.125	0.0594059	0.0080583	0.0091989	0.0050781	0.0056391	0.838736	0.0122177	0.333333
GO:0007010	cytoskeleton organization and biogenesis	BP	176	22	1696	0.25	0.423077	0.285714	0.257812	0.122563	0.125	0.0794224	0.0671316	0.059742	0.0649606	0.0245262	0.905392	0.0077991	0.272727
GO:0005624	membrane fraction	CC	238	32	1686	1	0.313725	0.285714	0.262295	0.188791	0.116788	0.0904807	0.0646651	0.0545145	0.0302267	0.0246723	0.833927	0.0078959	0.25
GO:0016758	transferase activity, transferring hexosyl groups	MF	57	6	1712	1	1	0.285714	0.375	0.444444	0.5	0.418605	0.456522	0.489796	0.0039204	0.0043541	0.864827	0.0227317	0.833333
GO:0043583	ear development	BP	25	6	1712	1	1	0.285714	0.375	0.0944882	0.115385	0.0557276	0.0091463	0.0104393	0.0090848	0.010084	0.889846	0.012023	0.333333
GO:0006643	membrane lipid metabolism	BP	58	8	1710	1	1	0.285714	0.255319	0.262295	0.307692	0.347826	0.045677	0.0065213	0.0047425	0.0052666	0.814035	0.0161184	0.625
GO:0008380	RNA splicing	BP	30	6	1712	1	1	0.285714	0.375	0.0983607	0.12	0.084507	0.0423387	0.0480962	0.0075377	0.0083682	0.915255	0.0131912	0.333333
GO:0050793	regulation of development	BP	115	19	1699	0.5	0.655172	0.275362	0.130435	0.0445487	0.0469136	0.0464548	0.0419162	0.0137036	0.012934	0.0119497	0.758372	0.0072643	0.263158
GO:0046914	transition metal ion binding	MF	162	15	1703	0.25	0.176471	0.272727	0.183673	0.206897	0.157895	0.125	0.133758	0.141176	0.0570825	0.0190597	0.936269	0.0098258	0.2
GO:0009057	macromolecule catabolism	BP	101	13	1705	1	0.302326	0.270833	0.327731	0.366197	0.173333	0.0766208	0.0324884	0.0322581	0.0116106	0.008719	0.848883	0.0127453	0.461538
GO:0012505	endomembrane system	CC	127	26	1692	1	0.722222	0.270833	0.100257	0.0391861	0.0351351	0.0286449	0.0197354	0.0179962	0.0191114	0.0174966	0.694206	0.006899	0.230769
GO:0015674	di-, tri-valent inorganic cation transport	BP	54	11	1707	0.5	0.268293	0.268293	0.268293	0.285714	0.314286	0.144737	0.015919	0.0111562	0.0061686	0.0066185	0.765058	0.0143527	0.545454
GO:0016265	death	BP	288	31	1687	0.5	0.508197	0.267241	0.107764	0.10473	0.105085	0.052751	0.0515807	0.0525646	0.0291262	0.0211028	0.808106	0.0063962	0.193548
GO:0009056	catabolism	BP	181	25	1693	0.5	0.555556	0.263158	0.2	0.185185	0.0883392	0.0561798	0.0348953	0.0368324	0.0223769	0.016276	0.808742	0.0076432	0.24
GO:0006357	regulation of transcription from RNA polymerase II promoter	BP	233	32	1686	1	0.210526	0.262295	0.236453	0.152745	0.131148	0.0944882	0.0707965	0.0645487	0.0504555	0.0268231	0.86463	0.0067282	0.1875
GO:0007188	G-protein signaling, coupled to cAMP nucleotide second messenger	BP	30	7	1711	1	1	0.259259	0.344262	0.411765	0.333333	0.375	0.411765	0.148936	0.0566038	0.0625	0.986683	0.0204976	0.714286
GO:0008284	positive regulation of cell proliferation	BP	81	14	1704	0.5	0.21875	0.259259	0.276316	0.055666	0.0686275	0.0465632	0.0406977	0.0411462	0.0438108	0.0182529	0.905831	0.0090334	0.357143
GO:0031214	biomineral formation	BP	92	26	1692	1	0.342105	0.257426	0.327731	0.224138	0.220339	0.111748	0.119579	0.077961	0.0673575	0.017663	0.907279	0.0092176	0.307692
GO:0007243	protein kinase cascade	BP	133	12	1706	0.333333	0.193548	0.255319	0.216867	0.242424	0.115385	0.0482574	0.0558511	0.0334962	0.021102	0.0085106	0.871288	0.0103556	0.416667
GO:0051246	regulation of protein metabolism	BP	104	12	1706	0.5	0.285714	0.255319	0.146341	0.114832	0.122449	0.0536513	0.038817	0.0198923	0.0149007	0.0149068	0.878102	0.0092077	0.25
GO:0043285	biopolymer catabolism	BP	88	12	1706	1	1	0.255319	0.230769	0.230769	0.25	0.0825688	0.0853659	0.0954274	0.0783745	0.0192616	0.947025	0.0128468	0.416667
GO:0006952	defense response	BP	277	41	1677	0.333333	0.405941	0.254658	0.265659	0.246988	0.234286	0.21466	0.18552	0.145261	0.0591441	0.0280822	0.891269	0.006952	0.146341
GO:0048699	neurogenesis	BP	200	27	1691	1	0.72973	0.252336	0.175705	0.171975	0.125581	0.0797244	0.0794451	0.063981	0.0430622	0.0319149	0.88775	0.0073702	0.222222
GO:0001944	vasculature development	BP	91	15	1703	0.5	0.428571	0.25	0.257143	0.285714	0.238095	0.257143	0.253012	0.26087	0.0500928	0.0095238	0.916755	0.015091	0.4
GO:0006182	cGMP biosynthesis	BP	6	1	1717	0.25	0.25	0.25	0.25	0.25	0.25	0.25	0.25	0.25	0.25	0.25	0.998253	0.0273733	1
GO:0007519	striated muscle development	BP	46	3	1715	0.25	0.25	0.25	0.25	0.002453	0.0030644	0.003675	0.0024703	0.0028222	0.0031739	0.0035253	0.739747	0.0091351	0.333333
GO:0005104	fibroblast growth factor receptor binding	MF	3	1	1717	0.25	0.25	0.25	0.25	0.25	0.25	0.25	0.25	0.25	0.25	0.25	0.998835	0.0279557	1
GO:0016859	cis-trans isomerase activity	MF	6	1	1717	0.25	0.25	0.25	0.25	0.25	0.25	0.25	0.25	0.25	0.25	0.25	0.998253	0.0273733	1
GO:0050918	positive chemotaxis	BP	4	2	1716	0.25	0.25	0.25	0.25	0.25	0.25	0.0059642	0.0069513	0.0079365	0.0089197	0.009901	0.940414	0.0136946	0.5
GO:0004467	long-chain-fatty-acid-CoA ligase activity	MF	8	3	1715	0.25	0.25	0.25	0.25	0.285714	0.333333	0.375	0.344262	0.375	0.402985	0.428571	0.997959	0.0271137	1
GO:0006814	sodium ion transport	BP	29	3	1715	0.25	0.25	0.25	0.25	0.130435	0.157895	0.183673	0.0205681	0.0234375	0.0262902	0.0291262	0.978426	0.0172983	0.666667
GO:0050850	positive regulation of calcium-mediated signaling	BP	8	1	1717	0.25	0.25	0.25	0.25	0.25	0.25	0.25	0.25	0.25	0.25	0.25	0.998253	0.0273733	1
GO:0048593	eye morphogenesis (sensu Vertebrata)	BP	8	1	1717	0.25	0.25	0.25	0.25	0.25	0.25	0.25	0.25	0.25	0.25	0.25	0.998253	0.0273733	1
GO:0030612	arsenate reductase (thioredoxin) activity	MF	5	1	1717	0.25	0.25	0.25	0.25	0.25	0.25	0.25	0.25	0.25	0.25	0.25	0.998253	0.0273733	1
GO:0046519	sphingoid metabolism	BP	14	2	1716	0.25	0.25	0.25	0.25	0.25	0.25	0.0073082	0.0085158	0.0097205	0.0109223	0.0121212	0.951777	0.0136946	0.5
GO:0005200	structural constituent of cytoskeleton	MF	33	2	1716	0.25	0.25	0.25	0.25	0.25	0.25	0.166667	0.189189	0.210526	0.230769	0.25	0.997378	0.0265152	1
GO:0016667	oxidoreductase activity, acting on sulfur group of donors	MF	9	1	1717	0.25	0.25	0.25	0.25	0.25	0.25	0.25	0.25	0.25	0.25	0.25	0.998253	0.0273733	1
GO:0009401	phosphoenolpyruvate-dependent sugar phosphotransferase system	BP	6	2	1716	0.25	0.25	0.25	0.25	0.25	0.25	0.015748	0.0183246	0.0208877	0.0234375	0.025974	0.977273	0.0136946	0.5
GO:0000118	histone deacetylase complex	CC	8	1	1717	0.25	0.25	0.25	0.25	0.25	0.25	0.25	0.25	0.25	0.25	0.25	0.998253	0.0273733	1
GO:0007265	Ras protein signal transduction	BP	18	5	1713	0.25	0.25	0.25	0.12	0.153846	0.151515	0.176471	0.0030185	0.0034483	0.003255	0.0036153	0.700876	0.014244	0.6
GO:0016202	regulation of striated muscle development	BP	6	2	1716	0.25	0.25	0.25	0.25	0.25	0.25	0.025974	0.0301724	0.0343348	0.0384615	0.0425532	0.986014	0.0151515	0.5
GO:0016820	hydrolase activity, acting on acid anhydrides, catalyzing transmembrane movement of substances	MF	54	4	1714	0.25	0.25	0.25	0.0789474	0.102564	0.125	0.0909091	0.104478	0.0026618	0.0029935	0.003325	0.819136	0.0158985	0.5
GO:0001942	hair follicle development	BP	15	2	1716	0.25	0.25	0.25	0.25	0.25	0.25	0.0372671	0.0432099	0.0490798	0.054878	0.0606061	0.990093	0.0192308	0.5
GO:0050848	regulation of calcium-mediated signaling	BP	8	1	1717	0.25	0.25	0.25	0.25	0.25	0.25	0.25	0.25	0.25	0.25	0.25	0.998253	0.0273733	1
GO:0030203	glycosaminoglycan metabolism	BP	10	1	1717	0.25	0.25	0.25	0.25	0.25	0.25	0.25	0.25	0.25	0.25	0.25	0.998253	0.0273733	1
GO:0045191	regulation of isotype switching	BP	6	2	1716	0.25	0.25	0.25	0.25	0.25	0.25	0.0221402	0.0257353	0.029304	0.0328467	0.0363636	0.983683	0.0136946	0.5
GO:0030031	cell projection biogenesis	BP	30	5	1713	0.25	0.25	0.25	0.176471	0.222222	0.238095	0.272727	0.0212766	0.0242424	0.0048	0.0053305	0.870228	0.0154116	0.6
GO:0006195	purine nucleotide catabolism	BP	5	2	1716	0.25	0.25	0.25	0.25	0.25	0.25	0.0010618	0.0012385	0.0014152	0.0015918	0.0017683	0.668561	0.0138403	0.5
GO:0016616	oxidoreductase activity, acting on the CH-OH group of donors, NAD or NADP as acceptor	MF	51	3	1715	0.25	0.25	0.25	0.25	0.0151515	0.0188679	0.0225564	0.017341	0.0197694	0.0221857	0.0245902	0.96171	0.0091351	0.333333
GO:0005044	scavenger receptor activity	MF	7	1	1717	0.25	0.25	0.25	0.25	0.25	0.25	0.25	0.25	0.25	0.25	0.25	0.998253	0.0273733	1
GO:0051241	negative regulation of organismal physiological process	BP	29	5	1713	0.25	0.25	0.25	0.0545455	0.0714286	0.0204082	0.0243902	0.0264151	0.0300752	0.0125174	0.0138889	0.926095	0.0082896	0.2
GO:0030611	arsenate reductase activity	MF	6	1	1717	0.25	0.25	0.25	0.25	0.25	0.25	0.25	0.25	0.25	0.25	0.25	0.998253	0.0273733	1
GO:0043064	flagellum organization and biogenesis	BP	4	3	1715	0.25	0.25	0.25	0.25	0.0075377	0.0094044	0.0112641	0.0122735	0.0140023	0.0157251	0.0174419	0.941982	0.0091351	0.333333
GO:0000723	telomere maintenance	BP	10	2	1716	0.25	0.25	0.25	0.25	0.25	0.25	0.0983607	0.112903	0.126984	0.140625	0.153846	0.995921	0.0250583	1
GO:0006260	DNA replication	BP	34	4	1714	0.25	0.25	0.25	0.230769	0.285714	0.333333	0.0495868	0.057377	0.0051184	0.0057545	0.0063898	0.901765	0.0141482	0.5
GO:0042633	hair cycle	BP	17	2	1716	0.25	0.25	0.25	0.25	0.25	0.25	0.0340909	0.039548	0.0449438	0.0502793	0.0555556	0.989219	0.0183566	0.5
GO:0004295	trypsin activity	MF	37	5	1713	0.25	0.25	0.25	0.230769	0.285714	0.333333	0.375	0.259259	0.285714	0.272727	0.294118	0.995914	0.0251022	1
GO:0045937	positive regulation of phosphate metabolism	BP	12	2	1716	0.25	0.25	0.25	0.25	0.25	0.25	0.230769	0.259259	0.285714	0.310345	0.333333	0.99796	0.0270979	1
GO:0006821	chloride transport	BP	20	2	1716	0.25	0.25	0.25	0.25	0.25	0.25	0.0008515	0.0009933	0.0011351	0.0012768	0.0014184	0.588869	0.0136946	0.5
GO:0045638	negative regulation of myeloid cell differentiation	BP	13	1	1717	0.25	0.25	0.25	0.25	0.25	0.25	0.25	0.25	0.25	0.25	0.25	0.998253	0.0273733	1
GO:0006084	acetyl-CoA metabolism	BP	9	5	1713	0.25	0.25	0.25	0.0247934	0.0327869	0.0049751	0.0059642	0.0047329	0.0054054	0.0031791	0.0035311	0.698307	0.0054874	0.2
GO:0042423	catecholamine biosynthesis	BP	4	1	1717	0.25	0.25	0.25	0.25	0.25	0.25	0.25	0.25	0.25	0.25	0.25	0.998253	0.0273733	1
GO:0019199	transmembrane receptor protein kinase activity	MF	19	5	1713	0.25	0.25	0.25	0.2	0.25	0.294118	0.333333	0.212121	0.235294	0.0166359	0.0184502	0.967542	0.0201985	0.8
GO:0004896	hematopoietin/interferon-class (D200-domain) cytokine receptor activity	MF	20	4	1714	0.25	0.25	0.25	0.333333	0.333333	0.333333	0.375	0.375	0.0084836	0.0095339	0.010582	0.944209	0.0205659	0.75
GO:0030018	Z disc	CC	23	1	1717	0.25	0.25	0.25	0.25	0.25	0.25	0.25	0.25	0.25	0.25	0.25	0.998253	0.0273733	1
GO:0004907	interleukin receptor activity	MF	14	2	1716	0.25	0.25	0.25	0.25	0.25	0.25	0.0009891	0.0011538	0.0013184	0.0014829	0.0016474	0.654866	0.013986	0.5
GO:0008076	voltage-gated potassium channel complex	CC	20	2	1716	0.25	0.25	0.25	0.25	0.25	0.25	0.107143	0.122807	0.137931	0.152542	0.166667	0.996212	0.0253497	1
GO:0005798	Golgi-associated vesicle	CC	12	2	1716	0.25	0.25	0.25	0.25	0.25	0.25	0.002438	0.0028432	0.0032481	0.0036526	0.0040568	0.85708	0.0136946	0.5
GO:0048771	tissue remodeling	BP	98	28	1690	1	0.285714	0.247788	0.295775	0.210526	0.197183	0.12943	0.131016	0.0883978	0.0796964	0.0186418	0.8888	0.0082312	0.178571
GO:0048666	neuron development	BP	137	21	1697	0.5	0.173554	0.244186	0.207921	0.166667	0.111111	0.0936107	0.0600736	0.0327613	0.0293069	0.0231278	0.871776	0.0084603	0.285714
GO:0006396	RNA processing	BP	82	8	1710	1	1	0.242424	0.230769	0.0601504	0.0740741	0.0668524	0.0225261	0.0112006	0.0124524	0.0138169	0.889583	0.0099415	0.375
GO:0006873	cell ion homeostasis	BP	53	11	1707	1	0.523809	0.23913	0.202454	0.196429	0.120879	0.130435	0.0094863	0.009957	0.0094746	0.0082707	0.779491	0.0120626	0.363636
GO:0005524	ATP binding	MF	218	25	1693	0.111111	0.217391	0.238095	0.2	0.212766	0.18797	0.197368	0.191257	0.152672	0.147541	0.0237869	0.926556	0.0076078	0.2
GO:0007610	behavior	BP	152	23	1695	0.166667	0.223301	0.234694	0.230769	0.0956341	0.0970464	0.0863579	0.0759076	0.0600522	0.0351026	0.0160279	0.87853	0.0068231	0.217391
GO:0000902	cellular morphogenesis	BP	215	29	1689	1	0.42029	0.233871	0.165085	0.129464	0.110266	0.0736041	0.0745501	0.0468498	0.0381523	0.0308839	0.865111	0.0060738	0.137931
GO:0030510	regulation of BMP signaling pathway	BP	6	6	1712	0.333333	0.333333	0.230769	0.310345	0.375	0.428571	0.230769	0.0147783	0.0168539	0.003308	0.0036742	0.811721	0.0173287	0.666667
GO:0019725	cell homeostasis	BP	63	12	1706	1	0.545454	0.230769	0.174757	0.186047	0.115385	0.0482574	0.0091265	0.0100146	0.0110792	0.0105079	0.792473	0.0100869	0.333333
GO:0008283	cell proliferation	BP	251	41	1677	1	0.239766	0.226519	0.222423	0.194313	0.190698	0.0947612	0.0616277	0.0397672	0.0366471	0.0307116	0.801816	0.0057085	0.146341
GO:0045934	negative regulation of nucleobase, nucleoside, nucleotide and nucleic acid metabolism	BP	137	16	1702	0.333333	0.444444	0.225352	0.0860215	0.0715884	0.0740741	0.0802676	0.0735874	0.0518639	0.0429338	0.0329897	0.923472	0.00672	0.25
GO:0016874	ligase activity	MF	112	16	1702	0.2	0.242424	0.225352	0.303797	0.367816	0.4	0.444444	0.46281	0.415584	0.144869	0.0254777	0.966198	0.0186729	0.75
GO:0045321	immune cell activation	BP	105	16	1702	0.2	0.242424	0.225352	0.230769	0.144144	0.131148	0.0713224	0.0661939	0.0723982	0.0171551	0.0118256	0.883519	0.00896	0.3125
GO:0019226	transmission of nerve impulse	BP	112	13	1705	0.166667	0.206349	0.224138	0.186603	0.0809969	0.0921986	0.108635	0.104478	0.0829346	0.0210167	0.0134576	0.908369	0.0073991	0.307692
GO:0007507	heart development	BP	83	10	1708	0.142857	0.142857	0.222222	0.136364	0.129032	0.15625	0.146341	0.166667	0.117647	0.0918367	0.0212314	0.955152	0.0113583	0.2
GO:0002009	morphogenesis of an epithelium	BP	67	10	1708	0.333333	0.333333	0.222222	0.176471	0.0727273	0.0093458	0.01	0.0081967	0.0047142	0.0052693	0.0058514	0.582465	0.0074356	0.3
GO:0045595	regulation of cell differentiation	BP	90	17	1701	1	0.459459	0.220779	0.0613718	0.0801887	0.0661479	0.0485252	0.052446	0.0142022	0.0118302	0.0114017	0.786752	0.0074178	0.294118
GO:0030705	cytoskeleton-dependent intracellular transport	BP	35	7	1711	0.25	0.25	0.21875	0.259259	0.318182	0.368421	0.259259	0.289941	0.0293809	0.0064135	0.0071211	0.900434	0.0182016	0.714286
GO:0008270	zinc ion binding	MF	125	7	1711	0.166667	0.166667	0.21875	0.0995261	0.12844	0.142857	0.0747331	0.086116	0.0909091	0.0964778	0.106061	0.981882	0.012524	0.285714
GO:0006091	generation of precursor metabolites and energy	BP	190	21	1697	0.1	0.139073	0.21875	0.259259	0.151624	0.0642202	0.0322581	0.021252	0.0202458	0.0169218	0.015625	0.763083	0.007857	0.238095
GO:0006915	apoptosis	BP	260	27	1691	0.5	0.72973	0.212598	0.130435	0.0983607	0.0825688	0.0703736	0.0440662	0.0427215	0.0242927	0.021652	0.831581	0.0068664	0.185185
GO:0004857	enzyme inhibitor activity	MF	58	8	1710	0.5	0.5	0.210526	0.0148699	0.0088594	0.0110497	0.0108157	0.0085811	0.00927	0.006462	0.0071749	0.751462	0.0068348	0.25
GO:0016481	negative regulation of transcription	BP	132	16	1702	0.166667	0.166667	0.210526	0.130435	0.0816327	0.0909091	0.0758294	0.0576725	0.0647118	0.0406321	0.025974	0.92171	0.0070873	0.25
GO:0009986	cell surface	CC	106	17	1701	0.125	0.195402	0.207317	0.230769	0.220779	0.145299	0.0702479	0.0726052	0.0257283	0.0233125	0.0105133	0.853494	0.0092333	0.352941
GO:0006955	immune response	BP	254	36	1682	0.5	0.246575	0.204545	0.258373	0.274809	0.272727	0.255319	0.235075	0.197531	0.0556319	0.0247593	0.912777	0.0070931	0.138889
GO:0016564	transcriptional repressor activity	MF	100	14	1704	1	0.189189	0.202899	0.143836	0.145078	0.107692	0.0470852	0.0347764	0.0269101	0.0261086	0.0131579	0.875524	0.0085723	0.214286
GO:0012501	programmed cell death	BP	268	28	1690	0.5	0.736842	0.202899	0.146341	0.0963855	0.101449	0.0639269	0.0530303	0.0432099	0.0349418	0.0194175	0.832861	0.0068153	0.178571
GO:0000003	reproduction	BP	152	24	1694	0.125	0.166667	0.201681	0.230769	0.220183	0.181818	0.147844	0.055666	0.0216168	0.0154551	0.0141677	0.786059	0.0078217	0.166667
GO:0005746	mitochondrial electron transport chain	CC	13	1	1717	0.2	0.2	0.2	0.2	0.2	0.2	0.2	0.2	0.2	0.2	0.2	0.996797	0.0259173	1
GO:0042136	neurotransmitter biosynthesis	BP	6	1	1717	0.2	0.2	0.2	0.2	0.2	0.2	0.2	0.2	0.2	0.2	0.2	0.99767	0.0267909	1
GO:0008217	blood pressure regulation	BP	18	3	1715	0.2	0.2	0.2	0.2	0.193548	0.230769	0.264706	0.0427699	0.048583	0.054326	0.06	0.989116	0.0182702	0.666667
GO:0050930	induction of positive chemotaxis	BP	4	2	1716	0.2	0.2	0.2	0.2	0.2	0.2	0.0075377	0.0087829	0.0100251	0.0112641	0.0125	0.950758	0.0134033	0.5
GO:0046425	regulation of JAK-STAT cascade	BP	9	1	1717	0.2	0.2	0.2	0.2	0.2	0.2	0.2	0.2	0.2	0.2	0.2	0.99767	0.0267909	1
GO:0048302	regulation of isotype switching to IgG isotypes	BP	5	1	1717	0.2	0.2	0.2	0.2	0.2	0.2	0.2	0.2	0.2	0.2	0.2	0.99767	0.0267909	1
GO:0018108	peptidyl-tyrosine phosphorylation	BP	42	4	1714	0.2	0.2	0.2	0.130435	0.166667	0.2	0.166667	0.189189	0.0490798	0.054878	0.0606061	0.987456	0.0183781	0.75
GO:0007435	salivary gland morphogenesis	BP	3	3	1715	0.2	0.2	0.2	0.2	0.0540541	0.0666667	0.0789474	0.0871369	0.0983607	0.109312	0.12	0.990865	0.0200194	0.333333
GO:0016485	protein processing	BP	33	5	1713	0.2	0.2	0.2	0.0697674	0.0909091	0.0769231	0.0909091	0.0079818	0.0091116	0.006993	0.007764	0.868126	0.0112084	0.2
GO:0008630	DNA damage response, signal transduction resulting in induction of apoptosis	BP	5	2	1716	0.2	0.2	0.2	0.2	0.2	0.2	0.0909091	0.104478	0.117647	0.130435	0.142857	0.995484	0.0246212	1
GO:0018193	peptidyl-amino acid modification	BP	56	5	1713	0.2	0.2	0.2	0.2	0.25	0.185185	0.214286	0.048951	0.0555556	0.0063785	0.0070822	0.907764	0.0150613	0.6
GO:0019965	interleukin binding	MF	17	3	1715	0.2	0.2	0.2	0.2	0.285714	0.285714	0.285714	0.001624	0.0018556	0.002087	0.0023184	0.754422	0.0182702	0.666667
GO:0001676	long-chain fatty acid metabolism	BP	6	3	1715	0.2	0.2	0.2	0.2	0.193548	0.230769	0.264706	0.0047501	0.005425	0.0060989	0.006772	0.911953	0.0176871	0.666667
GO:0016197	endosome transport	BP	13	1	1717	0.2	0.2	0.2	0.2	0.2	0.2	0.2	0.2	0.2	0.2	0.2	0.99767	0.0267909	1
GO:0006401	RNA catabolism	BP	11	1	1717	0.2	0.2	0.2	0.2	0.2	0.2	0.2	0.2	0.2	0.2	0.2	0.99767	0.0267909	1
GO:0006163	purine nucleotide metabolism	BP	27	5	1713	0.2	0.2	0.2	0.0103093	0.0136986	0.0081833	0.0098039	0.0113452	0.012945	0.0078878	0.0087566	0.845651	0.0053707	0.2
GO:0046660	female sex differentiation	BP	20	2	1716	0.2	0.2	0.2	0.2	0.2	0.2	0.130435	0.148936	0.166667	0.183673	0.2	0.996503	0.025641	1
GO:0005504	fatty acid binding	MF	3	2	1716	0.2	0.2	0.2	0.2	0.2	0.2	0.0028222	0.003291	0.0037594	0.0042273	0.0046948	0.853293	0.0134033	0.5
GO:0030041	actin filament polymerization	BP	9	2	1716	0.2	0.2	0.2	0.2	0.2	0.2	0.107143	0.122807	0.137931	0.152542	0.166667	0.995921	0.0250583	1
GO:0031098	stress-activated protein kinase signaling pathway	BP	29	3	1715	0.2	0.2	0.2	0.2	0.0046118	0.0057582	0.0069018	0.0020667	0.0023613	0.0026557	0.0029499	0.751701	0.0089407	0.333333
GO:0008238	exopeptidase activity	MF	39	3	1715	0.2	0.2	0.2	0.2	0.193548	0.230769	0.264706	0.259259	0.285714	0.310345	0.333333	0.997084	0.0262391	1
GO:0048754	branching morphogenesis of a tube	BP	30	10	1708	0.25	0.25	0.2	0.230769	0.190476	0.135135	0.0410959	0.039548	0.0384615	0.0361446	0.0086806	0.885099	0.0105386	0.4
GO:0000049	tRNA binding	MF	4	1	1717	0.2	0.2	0.2	0.2	0.2	0.2	0.2	0.2	0.2	0.2	0.2	0.99767	0.0267909	1
GO:0046649	lymphocyte activation	BP	95	15	1703	1	0.333333	0.2	0.219512	0.25	0.11811	0.128571	0.122807	0.130435	0.0530452	0.0455927	0.954531	0.0099237	0.333333
GO:0035295	tube development	BP	88	15	1703	0.5	0.142857	0.2	0.230769	0.26087	0.176471	0.191489	0.0601719	0.0493827	0.0401189	0.0109409	0.898963	0.0117244	0.4
GO:0004867	serine-type endopeptidase inhibitor activity	MF	16	1	1717	0.2	0.2	0.2	0.2	0.2	0.2	0.2	0.2	0.2	0.2	0.2	0.99767	0.0267909	1
GO:0048511	rhythmic process	BP	41	3	1715	0.2	0.2	0.2	0.2	0.015544	0.0193548	0.0231362	0.0017631	0.0020144	0.0022657	0.0025168	0.753256	0.0089407	0.333333
GO:0009583	detection of light stimulus	BP	18	1	1717	0.2	0.2	0.2	0.2	0.2	0.2	0.2	0.2	0.2	0.2	0.2	0.99767	0.0267909	1
GO:0043067	regulation of programmed cell death	BP	221	23	1695	0.5	0.433962	0.194915	0.13556	0.0850277	0.0812721	0.0832328	0.0372599	0.0272835	0.0257239	0.020336	0.832641	0.0064255	0.173913
GO:0007018	microtubule-based movement	BP	30	6	1712	0.333333	0.333333	0.193548	0.264706	0.137931	0.166667	0.0286624	0.0230516	0.0262582	0.0204236	0.0226415	0.943438	0.0124611	0.5
GO:0000398	nuclear mRNA splicing, via spliceosome	BP	23	6	1712	0.333333	0.333333	0.193548	0.264706	0.324324	0.375	0.193548	0.0200765	0.0228789	0.007323	0.0081301	0.90625	0.0168419	0.666667
GO:0000375	RNA splicing, via transesterification reactions	BP	23	6	1712	0.25	0.25	0.193548	0.264706	0.179104	0.214286	0.159292	0.0747331	0.084507	0.0102195	0.0113422	0.940323	0.015771	0.5
GO:0005179	hormone activity	MF	39	6	1712	0.5	0.5	0.193548	0.264706	0.324324	0.375	0.230769	0.0836653	0.0944882	0.0671642	0.0740741	0.986079	0.0176694	0.666667
GO:0048468	cell development	BP	220	34	1684	1	0.139344	0.189944	0.132124	0.115646	0.137097	0.10828	0.0878877	0.0591047	0.0511193	0.0306859	0.861901	0.0041655	0.0882353
GO:0031175	neurite development	BP	113	16	1702	1	0.109589	0.186047	0.242424	0.0871935	0.0824742	0.0543601	0.0402588	0.0440165	0.0223464	0.0176406	0.883887	0.0071423	0.3125
GO:0005840	ribosome	CC	87	10	1708	0.25	0.25	0.181818	0.1875	0.235294	0.238095	0.0143885	0.016092	0.0178971	0.0160428	0.010846	0.834573	0.0114754	0.5
GO:0030097	hemopoiesis	BP	112	16	1702	0.333333	0.242424	0.175824	0.134078	0.0949555	0.106667	0.0867993	0.0740741	0.0339703	0.0263543	0.0201005	0.896776	0.0074912	0.25
GO:0009952	anterior/posterior pattern formation	BP	48	9	1709	0.333333	0.333333	0.166667	0.130435	0.0772532	0.0311419	0.0072058	0.0074618	0.0047676	0.0048154	0.0053476	0.678337	0.008322	0.222222
GO:0005774	vacuolar membrane	CC	12	1	1717	0.166667	0.166667	0.166667	0.166667	0.166667	0.166667	0.166667	0.166667	0.166667	0.166667	0.166667	0.997088	0.0262085	1
GO:0050136	NADH dehydrogenase (quinone) activity	MF	8	2	1716	0.166667	0.166667	0.166667	0.166667	0.166667	0.166667	0.193548	0.21875	0.242424	0.264706	0.285714	0.997086	0.0262238	1
GO:0006813	potassium ion transport	BP	39	5	1713	0.166667	0.166667	0.166667	0.2	0.25	0.294118	0.333333	0.189189	0.210526	0.0037175	0.0041288	0.85972	0.0196147	0.8
GO:0009582	detection of abiotic stimulus	BP	30	3	1715	0.166667	0.166667	0.166667	0.166667	0.0397351	0.0491803	0.0584416	0.0028375	0.0032415	0.0036452	0.0040486	0.849951	0.012828	0.333333
GO:0030027	lamellipodium	CC	38	3	1715	0.166667	0.166667	0.166667	0.166667	0.0384615	0.047619	0.0566038	0.0287278	0.0326975	0.036635	0.0405405	0.979397	0.0126336	0.333333
GO:0003779	actin binding	MF	88	9	1709	0.166667	0.166667	0.166667	0.144385	0.135338	0.147541	0.107143	0.0964778	0.0126271	0.0076697	0.0085147	0.883363	0.0114427	0.333333
GO:0042981	regulation of apoptosis	BP	218	22	1696	0.5	0.354839	0.166667	0.118705	0.101383	0.0791367	0.0382387	0.0397522	0.0298002	0.0198835	0.0156472	0.804714	0.0057488	0.181818
GO:0005765	lysosomal membrane	CC	6	1	1717	0.166667	0.166667	0.166667	0.166667	0.166667	0.166667	0.166667	0.166667	0.166667	0.166667	0.166667	0.997088	0.0262085	1
GO:0042773	ATP synthesis coupled electron transport	BP	3	1	1717	0.166667	0.166667	0.166667	0.166667	0.166667	0.166667	0.166667	0.166667	0.166667	0.166667	0.166667	0.997379	0.0264997	1
GO:0030509	BMP signaling pathway	BP	19	6	1712	0.333333	0.333333	0.166667	0.230769	0.123711	0.15	0.0647482	0.0634441	0.0718563	0.0225564	0.025	0.963688	0.012169	0.5
GO:0030514	negative regulation of BMP signaling pathway	BP	6	4	1714	0.166667	0.166667	0.166667	0.166667	0.210526	0.25	0.0085592	0.0099715	0.0020023	0.002252	0.0025016	0.72484	0.0129813	0.5
GO:0042698	menstrual cycle	BP	18	2	1716	0.166667	0.166667	0.166667	0.166667	0.166667	0.166667	0.084507	0.0972222	0.109589	0.121622	0.133333	0.994755	0.0238928	1
GO:0042176	regulation of protein catabolism	BP	3	1	1717	0.166667	0.166667	0.166667	0.166667	0.166667	0.166667	0.166667	0.166667	0.166667	0.166667	0.166667	0.997088	0.0262085	1
GO:0031980	mitochondrial lumen	CC	42	3	1715	0.166667	0.166667	0.166667	0.166667	0.0037014	0.0046225	0.0055419	0.0061029	0.0069686	0.0078329	0.0086957	0.86171	0.0086492	0.333333
GO:0044437	vacuolar part	CC	13	2	1716	0.166667	0.166667	0.166667	0.166667	0.166667	0.166667	0.0123457	0.0143737	0.0163934	0.0184049	0.0204082	0.971008	0.0131119	0.5
GO:0009880	embryonic pattern specification	BP	23	7	1711	0.2	0.2	0.166667	0.207921	0.259259	0.132075	0.0315315	0.0365945	0.0364583	0.0072723	0.0080738	0.901603	0.013192	0.428571
GO:0006940	regulation of smooth muscle contraction	BP	4	1	1717	0.166667	0.166667	0.166667	0.166667	0.166667	0.166667	0.166667	0.166667	0.166667	0.166667	0.166667	0.997088	0.0262085	1
GO:0003682	chromatin binding	MF	49	4	1714	0.166667	0.166667	0.166667	0.166667	0.210526	0.25	0.0194489	0.0226171	0.0038314	0.0043083	0.0047847	0.859393	0.0129813	0.5
GO:0005759	mitochondrial matrix	CC	42	3	1715	0.166667	0.166667	0.166667	0.166667	0.00369	0.0046083	0.0055249	0.0060852	0.0069485	0.0078102	0.0086705	0.861127	0.0086492	0.333333
GO:0045190	isotype switching	BP	7	2	1716	0.166667	0.166667	0.166667	0.166667	0.166667	0.166667	0.020979	0.0243902	0.0277778	0.0311419	0.0344828	0.982226	0.0131119	0.5
GO:0045137	development of primary sexual characteristics	BP	26	2	1716	0.166667	0.166667	0.166667	0.166667	0.166667	0.166667	0.117647	0.134615	0.150943	0.166667	0.181818	0.995921	0.0250583	1
GO:0044452	nucleolar part	CC	27	1	1717	0.166667	0.166667	0.166667	0.166667	0.166667	0.166667	0.166667	0.166667	0.166667	0.166667	0.166667	0.997088	0.0262085	1
GO:0031202	RNA splicing factor activity, transesterification mechanism	MF	8	2	1716	0.166667	0.166667	0.166667	0.166667	0.166667	0.166667	0.0023157	0.0027006	0.0030852	0.0034695	0.0038536	0.856352	0.0131119	0.5
GO:0015450	protein translocase activity	MF	3	1	1717	0.166667	0.166667	0.166667	0.166667	0.166667	0.166667	0.166667	0.166667	0.166667	0.166667	0.166667	0.99767	0.0267909	1
GO:0044455	mitochondrial membrane part	CC	20	2	1716	0.166667	0.166667	0.166667	0.166667	0.166667	0.166667	0.0051458	0.0059983	0.0068493	0.0076989	0.008547	0.931235	0.0131119	0.5
GO:0000165	MAPKKK cascade	BP	80	7	1711	0.333333	0.333333	0.166667	0.0774908	0.100719	0.048951	0.0427699	0.049545	0.0117746	0.0042217	0.0046885	0.82003	0.0096435	0.285714
GO:0008137	NADH dehydrogenase (ubiquinone) activity	MF	8	2	1716	0.166667	0.166667	0.166667	0.166667	0.166667	0.166667	0.193548	0.21875	0.242424	0.264706	0.285714	0.997086	0.0262238	1
GO:0007431	salivary gland development	BP	7	4	1714	0.166667	0.166667	0.166667	0.0659341	0.0860215	0.105263	0.0677966	0.0782123	0.0099938	0.0112289	0.0124611	0.945741	0.0138565	0.5
GO:0004519	endonuclease activity	MF	23	5	1713	0.166667	0.166667	0.166667	0.0434783	0.0571429	0.0066934	0.0080214	0.004954	0.0056577	0.0030602	0.003399	0.689259	0.0072971	0.2
GO:0048469	cell maturation	BP	38	8	1710	0.333333	0.333333	0.166667	0.0909091	0.0816327	0.1	0.0384615	0.0263405	0.0221147	0.0121581	0.0134907	0.907383	0.0095029	0.25
GO:0051129	negative regulation of cell organization and biogenesis	BP	11	1	1717	0.166667	0.166667	0.166667	0.166667	0.166667	0.166667	0.166667	0.166667	0.166667	0.166667	0.166667	0.997088	0.0262085	1
GO:0007193	G-protein signaling, adenylate cyclase inhibiting pathway	BP	8	3	1715	0.166667	0.166667	0.166667	0.166667	0.0594059	0.0731707	0.0865385	0.003191	0.0036452	0.004099	0.0045524	0.868027	0.0150632	0.333333
GO:0004518	nuclease activity	MF	42	6	1712	1	1	0.166667	0.230769	0.166667	0.2	0.216867	0.0110178	0.012572	0.0058926	0.0065431	0.871544	0.0164038	0.666667
GO:0018212	peptidyl-tyrosine modification	BP	42	4	1714	0.166667	0.166667	0.166667	0.107143	0.137931	0.166667	0.193548	0.21875	0.0449438	0.0502793	0.0555556	0.986435	0.0182322	0.75
GO:0009605	response to external stimulus	BP	176	24	1694	0.166667	0.210526	0.161074	0.193548	0.137931	0.136364	0.118616	0.116829	0.0690151	0.0224859	0.0146074	0.85397	0.0063951	0.166667
GO:0007420	brain development	BP	76	14	1704	1	0.411765	0.157303	0.154412	0.141414	0.142857	0.121037	0.100205	0.0625	0.0232644	0.0087829	0.883698	0.0091172	0.285714
GO:0044427	chromosomal part	CC	103	14	1704	1	0.411765	0.157303	0.148936	0.16185	0.194444	0.126506	0.131016	0.101633	0.0285974	0.0202605	0.934461	0.0098298	0.285714
GO:0008092	cytoskeletal protein binding	MF	140	12	1706	0.5	0.230769	0.155844	0.204545	0.220183	0.181818	0.105572	0.0983607	0.0139413	0.012474	0.0131148	0.868357	0.011357	0.416667
GO:0003712	transcription cofactor activity	MF	100	10	1708	0.142857	0.142857	0.153846	0.0810811	0.0266667	0.0224215	0.0265487	0.024055	0.0178571	0.0139969	0.0113636	0.83185	0.0057963	0.2
GO:0001655	urogenital system development	BP	38	8	1710	0.142857	0.142857	0.150943	0.193548	0.166667	0.2	0.0552995	0.0298507	0.0086323	0.0045971	0.0051053	0.810088	0.0116228	0.5
GO:0016324	apical plasma membrane	CC	23	7	1711	0.5	0.5	0.148936	0.148936	0.189189	0.118644	0.0165224	0.0192232	0.017359	0.0038691	0.0042971	0.832429	0.0128162	0.428571
GO:0035239	tube morphogenesis	BP	61	14	1704	0.166667	0.148936	0.148936	0.0972222	0.115226	0.12963	0.0664557	0.0637191	0.0118745	0.0098468	0.0101523	0.819458	0.007168	0.214286
GO:0005975	carbohydrate metabolism	BP	139	18	1700	1	0.642857	0.146341	0.148352	0.105572	0.126761	0.0789474	0.0444288	0.0264998	0.0279696	0.0126671	0.85433	0.0065196	0.111111
GO:0007179	transforming growth factor beta receptor signaling pathway	BP	28	6	1712	0.125	0.125	0.146341	0.204545	0.255319	0.3	0.339623	0.0291262	0.0331492	0.0354331	0.0392157	0.969334	0.0167445	0.666667
GO:0007417	central nervous system development	BP	90	16	1702	1	0.615385	0.144144	0.146341	0.126984	0.106667	0.0944882	0.088748	0.0942563	0.0219713	0.0099564	0.884529	0.00784	0.1875
GO:0008016	regulation of heart contraction	BP	13	3	1715	0.142857	0.142857	0.142857	0.142857	0.107143	0.130435	0.152542	0.001319	0.0015072	0.0016952	0.0018832	0.687949	0.0163265	0.666667
GO:0030414	protease inhibitor activity	MF	36	1	1717	0.142857	0.142857	0.142857	0.142857	0.142857	0.142857	0.142857	0.142857	0.142857	0.142857	0.142857	0.996505	0.0256261	1
GO:0016049	cell growth	BP	22	3	1715	0.142857	0.142857	0.142857	0.142857	0.0049751	0.0062112	0.0074442	0.0018009	0.0020576	0.0023142	0.0025707	0.725947	0.008552	0.333333
GO:0005478	intracellular transporter activity	MF	5	2	1716	0.142857	0.142857	0.142857	0.142857	0.142857	0.142857	0.0063762	0.007431	0.0084836	0.0095339	0.010582	0.946096	0.0128205	0.5
GO:0008544	epidermis development	BP	37	5	1713	0.142857	0.142857	0.142857	0.157895	0.2	0.111111	0.130435	0.0098731	0.0112676	0.0037083	0.0041186	0.815412	0.0135435	0.4
GO:0035272	exocrine system development	BP	7	4	1714	0.142857	0.142857	0.142857	0.0517241	0.0677966	0.0833333	0.0944882	0.108527	0.0018678	0.0021008	0.0023337	0.743145	0.0144399	0.25
GO:0004866	endopeptidase inhibitor activity	MF	34	1	1717	0.142857	0.142857	0.142857	0.142857	0.142857	0.142857	0.142857	0.142857	0.142857	0.142857	0.142857	0.996505	0.0256261	1
GO:0042577	lipid phosphatase activity	MF	6	1	1717	0.142857	0.142857	0.142857	0.142857	0.142857	0.142857	0.142857	0.142857	0.142857	0.142857	0.142857	0.996505	0.0256261	1
GO:0044242	cellular lipid catabolism	BP	12	1	1717	0.142857	0.142857	0.142857	0.142857	0.142857	0.142857	0.142857	0.142857	0.142857	0.142857	0.142857	0.996505	0.0256261	1
GO:0005089	Rho guanyl-nucleotide exchange factor activity	MF	8	1	1717	0.142857	0.142857	0.142857	0.142857	0.142857	0.142857	0.142857	0.142857	0.142857	0.142857	0.142857	0.996505	0.0256261	1
GO:0030278	regulation of ossification	BP	12	4	1714	0.142857	0.142857	0.142857	0.0306122	0.040404	0.05	0.0080972	0.009434	0.0038778	0.0043605	0.0048426	0.830586	0.008168	0.25
GO:0051252	regulation of RNA metabolism	BP	9	1	1717	0.142857	0.142857	0.142857	0.142857	0.142857	0.142857	0.142857	0.142857	0.142857	0.142857	0.142857	0.996797	0.0259173	1
GO:0006665	sphingolipid metabolism	BP	19	3	1715	0.142857	0.142857	0.142857	0.142857	0.0120968	0.0150754	0.0180361	0.0018968	0.0021672	0.0024375	0.0027076	0.765112	0.008552	0.333333
GO:0004725	protein tyrosine phosphatase activity	MF	22	2	1716	0.142857	0.142857	0.142857	0.142857	0.142857	0.142857	0.117647	0.134615	0.150943	0.166667	0.181818	0.995629	0.0247669	1
GO:0043025	cell soma	CC	15	1	1717	0.142857	0.142857	0.142857	0.142857	0.142857	0.142857	0.142857	0.142857	0.142857	0.142857	0.142857	0.996505	0.0256261	1
GO:0042803	protein homodimerization activity	MF	41	4	1714	0.142857	0.142857	0.142857	0.107143	0.137931	0.166667	0.0024631	0.0028724	0.003174	0.0035693	0.0039643	0.709306	0.012252	0.5
GO:0046903	secretion	BP	89	14	1704	0.111111	0.122807	0.141414	0.0558511	0.0406977	0.05	0.041708	0.0211755	0.0154867	0.0119704	0.0129032	0.808874	0.0048206	0.214286
GO:0051049	regulation of transport	BP	50	9	1709	0.25	0.25	0.140625	0.137056	0.0495868	0.0299003	0.0188547	0.0124187	0.0133284	0.0057484	0.006383	0.807425	0.0077043	0.333333
GO:0001763	morphogenesis of a branching structure	BP	31	11	1707	0.25	0.0909091	0.135802	0.15493	0.10628	0.104762	0.0753425	0.0830636	0.092827	0.0263368	0.0084034	0.89109	0.0090536	0.272727
GO:0006968	cellular defense response	BP	36	7	1711	1	1	0.134615	0.0721649	0.0939597	0.0231023	0.0228013	0.0265008	0.0204678	0.0096433	0.0107034	0.893087	0.0094765	0.285714
GO:0030324	lung development	BP	26	7	1711	0.166667	0.166667	0.134615	0.160305	0.202899	0.04	0.0224359	0.0260777	0.0222576	0.0196691	0.0218069	0.928864	0.0104367	0.428571
GO:0030323	respiratory tube development	BP	27	7	1711	0.125	0.125	0.134615	0.173554	0.21875	0.111111	0.126506	0.144543	0.0880503	0.0161829	0.0179487	0.956249	0.0139434	0.428571
GO:0019953	sexual reproduction	BP	124	17	1701	0.0909091	0.101796	0.133858	0.175258	0.128788	0.138211	0.128788	0.110287	0.0816327	0.0557783	0.0405728	0.942041	0.0066397	0.117647
GO:0051093	negative regulation of development	BP	48	10	1708	1	1	0.133333	0.0333333	0.0434783	0.0510204	0.0444444	0.0411765	0.0076555	0.0085308	0.0062972	0.754333	0.0050644	0.2
GO:0048291	isotype switching to IgG isotypes	BP	5	1	1717	0.125	0.125	0.125	0.125	0.125	0.125	0.125	0.125	0.125	0.125	0.125	0.995923	0.0250437	1
GO:0005126	hematopoietin/interferon-class (D200-domain) cytokine receptor binding	MF	8	1	1717	0.125	0.125	0.125	0.125	0.125	0.125	0.125	0.125	0.125	0.125	0.125	0.996214	0.0253349	1
GO:0019958	C-X-C chemokine binding	MF	3	1	1717	0.125	0.125	0.125	0.125	0.125	0.125	0.125	0.125	0.125	0.125	0.125	0.995632	0.0247525	1
GO:0019838	growth factor binding	MF	18	2	1716	0.125	0.125	0.125	0.125	0.125	0.125	0.0014793	0.0017254	0.0019714	0.0022173	0.0024631	0.762092	0.0125291	0.5
GO:0031252	leading edge	CC	49	5	1713	0.125	0.125	0.125	0.130435	0.166667	0.0359712	0.0428571	0.037037	0.0421053	0.0109356	0.0121359	0.931991	0.0096906	0.4
GO:0008170	N-methyltransferase activity	MF	20	1	1717	0.125	0.125	0.125	0.125	0.125	0.125	0.125	0.125	0.125	0.125	0.125	0.995923	0.0250437	1
GO:0042104	positive regulation of activated T cell proliferation	BP	4	1	1717	0.125	0.125	0.125	0.125	0.125	0.125	0.125	0.125	0.125	0.125	0.125	0.995923	0.0250437	1
GO:0006672	ceramide metabolism	BP	13	2	1716	0.125	0.125	0.125	0.125	0.125	0.125	0.0015785	0.0018411	0.0021036	0.0023659	0.0026281	0.776806	0.0125291	0.5
GO:0008406	gonad development	BP	26	2	1716	0.125	0.125	0.125	0.125	0.125	0.125	0.130435	0.148936	0.166667	0.183673	0.2	0.995629	0.0247669	1
GO:0043085	positive regulation of enzyme activity	BP	71	4	1714	0.125	0.125	0.125	0.0144231	0.0191388	0.0238095	0.0024306	0.0028346	0.0021766	0.002448	0.0027192	0.622447	0.0062719	0.25
GO:0016601	Rac protein signal transduction	BP	5	2	1716	0.125	0.125	0.125	0.125	0.125	0.125	0.0014829	0.0017297	0.0019763	0.0022228	0.0024691	0.775495	0.0125291	0.5
GO:0005769	early endosome	CC	19	2	1716	0.125	0.125	0.125	0.125	0.125	0.125	0.0010108	0.001179	0.0013473	0.0015154	0.0016835	0.591929	0.0125291	0.5
GO:0000187	activation of MAPK activity	BP	29	1	1717	0.125	0.125	0.125	0.125	0.125	0.125	0.125	0.125	0.125	0.125	0.125	0.995923	0.0250437	1
GO:0042775	ATP synthesis coupled electron transport (sensu Eukaryota)	BP	3	1	1717	0.125	0.125	0.125	0.125	0.125	0.125	0.125	0.125	0.125	0.125	0.125	0.996214	0.0253349	1
GO:0030832	regulation of actin filament length	BP	11	2	1716	0.125	0.125	0.125	0.125	0.125	0.125	0.0594059	0.0686275	0.0776699	0.0865385	0.0952381	0.992424	0.0215618	0.5
GO:0016655	oxidoreductase activity, acting on NADH or NADPH, quinone or similar compound as acceptor	MF	9	2	1716	0.125	0.125	0.125	0.125	0.125	0.125	0.146341	0.166667	0.186047	0.204545	0.222222	0.995921	0.0250583	1
GO:0035136	forelimb morphogenesis	BP	6	2	1716	0.125	0.125	0.125	0.125	0.125	0.125	0.0009083	0.0010595	0.0012107	0.0013618	0.0015129	0.630245	0.0125291	0.5
GO:0016494	C-X-C chemokine receptor activity	MF	3	1	1717	0.125	0.125	0.125	0.125	0.125	0.125	0.125	0.125	0.125	0.125	0.125	0.995632	0.0247525	1
GO:0006120	mitochondrial electron transport, NADH to ubiquinone	BP	3	1	1717	0.125	0.125	0.125	0.125	0.125	0.125	0.125	0.125	0.125	0.125	0.125	0.996214	0.0253349	1
GO:0000781	chromosome, telomeric region	CC	4	1	1717	0.125	0.125	0.125	0.125	0.125	0.125	0.125	0.125	0.125	0.125	0.125	0.995923	0.0250437	1
GO:0016079	synaptic vesicle exocytosis	BP	6	1	1717	0.125	0.125	0.125	0.125	0.125	0.125	0.125	0.125	0.125	0.125	0.125	0.995923	0.0250437	1
GO:0007276	gametogenesis	BP	106	15	1703	0.5	0.230769	0.12	0.157895	0.125	0.116279	0.123288	0.092511	0.0888889	0.0458404	0.0458716	0.947328	0.0072617	0.133333
GO:0007398	ectoderm development	BP	40	6	1712	0.1	0.1	0.117647	0.166667	0.0875912	0.107143	0.117647	0.0037968	0.0043368	0.0043325	0.0048115	0.766209	0.0126558	0.333333
GO:0001656	metanephros development	BP	26	6	1712	0.166667	0.166667	0.117647	0.166667	0.107143	0.130435	0.101124	0.0087282	0.0099626	0.0065822	0.0073082	0.867747	0.0130452	0.333333
GO:0044262	cellular carbohydrate metabolism	BP	104	12	1706	0.0588235	0.0659341	0.117647	0.0957447	0.0517241	0.0342857	0.0133038	0.0150161	0.0149161	0.015025	0.0081855	0.784633	0.0056174	0.166667
GO:0043009	embryonic development (sensu Vertebrata)	BP	60	9	1709	0.111111	0.111111	0.113924	0.0851735	0.0957447	0.108434	0.127358	0.0458849	0.0090657	0.0096417	0.0107015	0.875593	0.0091672	0.222222
GO:0001701	embryonic development (sensu Mammalia)	BP	36	7	1711	0.111111	0.111111	0.112903	0.0598291	0.0782123	0.0721649	0.0853659	0.0981964	0.0828402	0.0062296	0.006917	0.898556	0.0090173	0.285714
GO:0042802	identical protein binding	MF	89	7	1711	0.333333	0.333333	0.112903	0.160305	0.202899	0.0058188	0.0066017	0.0076935	0.0080855	0.008168	0.0090674	0.774067	0.0105202	0.428571
GO:0045045	secretory pathway	BP	61	12	1706	0.166667	0.107143	0.112149	0.0932642	0.0495868	0.0612245	0.0187402	0.0165877	0.011544	0.0091386	0.008427	0.769392	0.006399	0.166667
GO:0016526	G-protein coupled receptor activity, unknown ligand	MF	29	1	1717	0.111111	0.111111	0.111111	0.111111	0.111111	0.111111	0.111111	0.111111	0.111111	0.111111	0.111111	0.996797	0.0259173	1
GO:0009266	response to temperature stimulus	BP	19	4	1714	0.111111	0.111111	0.111111	0.0983607	0.126984	0.153846	0.123711	0.141414	0.122137	0.135338	0.148148	0.991394	0.0205659	0.75
GO:0046545	development of primary female sexual characteristics	BP	20	2	1716	0.111111	0.111111	0.111111	0.111111	0.111111	0.111111	0.0740741	0.0853659	0.0963855	0.107143	0.117647	0.993298	0.0224359	1
GO:0050854	regulation of antigen receptor mediated signaling pathway	BP	4	1	1717	0.111111	0.111111	0.111111	0.111111	0.111111	0.111111	0.111111	0.111111	0.111111	0.111111	0.111111	0.995341	0.0244613	1
GO:0016042	lipid catabolism	BP	24	3	1715	0.111111	0.111111	0.111111	0.111111	0.117647	0.142857	0.166667	0.0211907	0.0241449	0.0270812	0.03	0.977843	0.0161322	0.666667
GO:0030675	Rac GTPase activator activity	MF	4	2	1716	0.111111	0.111111	0.111111	0.111111	0.111111	0.111111	0.0909091	0.104478	0.117647	0.130435	0.142857	0.994027	0.0231643	1
GO:0001906	cell killing	BP	11	1	1717	0.111111	0.111111	0.111111	0.111111	0.111111	0.111111	0.111111	0.111111	0.111111	0.111111	0.111111	0.995341	0.0244613	1
GO:0046006	regulation of activated T cell proliferation	BP	5	1	1717	0.111111	0.111111	0.111111	0.111111	0.111111	0.111111	0.111111	0.111111	0.111111	0.111111	0.111111	0.995341	0.0244613	1
GO:0050856	regulation of T cell receptor signaling pathway	BP	4	1	1717	0.111111	0.111111	0.111111	0.111111	0.111111	0.111111	0.111111	0.111111	0.111111	0.111111	0.111111	0.995341	0.0244613	1
GO:0050906	detection of stimulus during sensory perception	BP	10	3	1715	0.111111	0.111111	0.111111	0.111111	0.0015244	0.0019048	0.0022848	0.0026613	0.0030403	0.003419	0.0037975	0.548688	0.0081633	0.333333
GO:0019840	isoprenoid binding	MF	7	1	1717	0.111111	0.111111	0.111111	0.111111	0.111111	0.111111	0.111111	0.111111	0.111111	0.111111	0.111111	0.993885	0.0230052	1
GO:0045656	negative regulation of monocyte differentiation	BP	6	1	1717	0.111111	0.111111	0.111111	0.111111	0.111111	0.111111	0.111111	0.111111	0.111111	0.111111	0.111111	0.995049	0.0241701	1
GO:0016811	hydrolase activity, acting on carbon-nitrogen (but not peptide) bonds, in linear amides	MF	22	2	1716	0.111111	0.111111	0.111111	0.111111	0.111111	0.111111	0.0010599	0.0012363	0.0014127	0.001589	0.0017652	0.668123	0.0122378	0.5
GO:0001909	immune cell mediated cytotoxicity	BP	11	1	1717	0.111111	0.111111	0.111111	0.111111	0.111111	0.111111	0.111111	0.111111	0.111111	0.111111	0.111111	0.995341	0.0244613	1
GO:0042417	dopamine metabolism	BP	11	1	1717	0.111111	0.111111	0.111111	0.111111	0.111111	0.111111	0.111111	0.111111	0.111111	0.111111	0.111111	0.995341	0.0244613	1
GO:0045830	positive regulation of isotype switching	BP	6	2	1716	0.111111	0.111111	0.111111	0.111111	0.111111	0.111111	0.0092879	0.0108192	0.0123457	0.0138675	0.0153846	0.960373	0.0122378	0.5
GO:0030282	bone mineralization	BP	11	5	1713	0.111111	0.111111	0.111111	0.0508475	0.0666667	0.0684932	0.0810811	0.0171149	0.0195122	0.0182556	0.0202429	0.940105	0.0093403	0.2
GO:0042087	cell-mediated immune response	BP	25	2	1716	0.111111	0.111111	0.111111	0.111111	0.111111	0.111111	0.0186916	0.0217391	0.0247678	0.0277778	0.0307692	0.979312	0.0122378	0.5
GO:0050909	sensory perception of taste	BP	11	1	1717	0.111111	0.111111	0.111111	0.111111	0.111111	0.111111	0.111111	0.111111	0.111111	0.111111	0.111111	0.995341	0.0244613	1
GO:0008361	regulation of cell size	BP	26	3	1715	0.111111	0.111111	0.111111	0.111111	0.0050378	0.0062893	0.0075377	0.0052096	0.0059494	0.0066881	0.0074257	0.874441	0.0081633	0.333333
GO:0050860	negative regulation of T cell receptor signaling pathway	BP	3	1	1717	0.111111	0.111111	0.111111	0.111111	0.111111	0.111111	0.111111	0.111111	0.111111	0.111111	0.111111	0.995341	0.0244613	1
GO:0005829	cytosol	CC	166	13	1705	0.0625	0.0797546	0.110169	0.126214	0.0576497	0.0588235	0.0340909	0.0191943	0.0110827	0.0089882	0.0096582	0.775321	0.0055493	0.153846
GO:0051239	regulation of organismal physiological process	BP	139	16	1702	1	0.186047	0.109589	0.130435	0.100946	0.121212	0.0823328	0.082232	0.090268	0.0175524	0.0117388	0.881591	0.0064079	0.1875
GO:0051707	response to other organism	BP	156	23	1695	1	0.0651558	0.107981	0.128015	0.129213	0.128492	0.130435	0.0999379	0.0746753	0.0441647	0.0320334	0.913287	0.0038861	0.0869565
GO:0006959	humoral immune response	BP	41	7	1711	0.5	0.5	0.104478	0.0615836	0.0804598	0.0322581	0.0226782	0.0263583	0.017042	0.0050107	0.0055644	0.829131	0.0088085	0.285714
GO:0003714	transcription corepressor activity	MF	37	7	1711	0.25	0.25	0.104478	0.0161414	0.0214067	0.0212766	0.0053695	0.0062588	0.006295	0.0061747	0.006856	0.75119	0.0070969	0.285714
GO:0007017	microtubule-based process	BP	70	8	1710	0.125	0.125	0.102564	0.146341	0.166667	0.2	0.0261153	0.0202458	0.0084948	0.0056639	0.0062893	0.817069	0.0108918	0.5
GO:0001837	epithelial to mesenchymal transition	BP	5	1	1717	0.1	0.1	0.1	0.1	0.1	0.1	0.1	0.1	0.1	0.1	0.1	0.994758	0.0238789	1
GO:0045765	regulation of angiogenesis	BP	16	3	1715	0.1	0.1	0.1	0.1	0.0048544	0.0060606	0.0072639	0.0058643	0.0066964	0.0075272	0.0083565	0.881244	0.0079689	0.333333
GO:0043473	pigmentation	BP	17	1	1717	0.1	0.1	0.1	0.1	0.1	0.1	0.1	0.1	0.1	0.1	0.1	0.994758	0.0238789	1
GO:0005657	replication fork	CC	12	1	1717	0.1	0.1	0.1	0.1	0.1	0.1	0.1	0.1	0.1	0.1	0.1	0.994758	0.0238789	1
GO:0050728	negative regulation of inflammatory response	BP	8	1	1717	0.1	0.1	0.1	0.1	0.1	0.1	0.1	0.1	0.1	0.1	0.1	0.994758	0.0238789	1
GO:0007249	I-kappaB kinase/NF-kappaB cascade	BP	25	3	1715	0.1	0.1	0.1	0.1	0.0659341	0.0810811	0.0957447	0.0196078	0.0223464	0.0250696	0.0277778	0.974538	0.0143829	0.666667
GO:0007369	gastrulation	BP	33	5	1713	0.1	0.1	0.1	0.030303	0.04	0.0062578	0.0075	0.0040627	0.0046404	0.0026478	0.0029412	0.649153	0.0050204	0.2
GO:0001782	B cell homeostasis	BP	9	1	1717	0.1	0.1	0.1	0.1	0.1	0.1	0.1	0.1	0.1	0.1	0.1	0.994758	0.0238789	1
GO:0050858	negative regulation of antigen receptor mediated signaling pathway	BP	3	1	1717	0.1	0.1	0.1	0.1	0.1	0.1	0.1	0.1	0.1	0.1	0.1	0.994758	0.0238789	1
GO:0007224	smoothened signaling pathway	BP	10	1	1717	0.1	0.1	0.1	0.1	0.1	0.1	0.1	0.1	0.1	0.1	0.1	0.994758	0.0238789	1
GO:0009894	regulation of catabolism	BP	4	1	1717	0.1	0.1	0.1	0.1	0.1	0.1	0.1	0.1	0.1	0.1	0.1	0.994758	0.0238789	1
GO:0005501	retinoid binding	MF	7	1	1717	0.1	0.1	0.1	0.1	0.1	0.1	0.1	0.1	0.1	0.1	0.1	0.993302	0.0224228	1
GO:0043405	regulation of MAPK activity	BP	37	2	1716	0.1	0.1	0.1	0.1	0.1	0.1	0.0009021	0.0010523	0.0012025	0.0013526	0.0015026	0.607954	0.0119464	0.5
GO:0051092	activation of NF-kappaB transcription factor	BP	5	1	1717	0.1	0.1	0.1	0.1	0.1	0.1	0.1	0.1	0.1	0.1	0.1	0.994758	0.0238789	1
GO:0048535	lymph node development	BP	14	3	1715	0.1	0.1	0.1	0.1	0.025974	0.0322581	0.0384615	0.0080429	0.0091813	0.0103172	0.0114504	0.939164	0.0089407	0.333333
GO:0043406	positive regulation of MAPK activity	BP	29	1	1717	0.1	0.1	0.1	0.1	0.1	0.1	0.1	0.1	0.1	0.1	0.1	0.994758	0.0238789	1
GO:0000377	RNA splicing, via transesterification reactions with bulged adenosine as nucleophile	BP	23	6	1712	0.25	0.25	0.0983607	0.140625	0.179104	0.214286	0.117647	0.0410959	0.0466926	0.0063649	0.0070671	0.903427	0.0144081	0.5
GO:0006644	phospholipid metabolism	BP	40	6	1712	1	1	0.0983607	0.140625	0.179104	0.214286	0.0159574	0.0052291	0.0059716	0.0033243	0.0036923	0.756863	0.0124124	0.5
GO:0009611	response to wounding	BP	125	13	1705	0.0555556	0.0640394	0.0977444	0.122257	0.107884	0.131313	0.153543	0.13767	0.115044	0.0455785	0.0308789	0.950553	0.0067674	0.0769231
GO:0006800	oxygen and reactive oxygen species metabolism	BP	30	7	1711	0.25	0.25	0.0972222	0.0381125	0.0501792	0.0205279	0.0230516	0.0267906	0.0296925	0.0199178	0.022082	0.92423	0.0070134	0.285714
GO:0009613	response to pest, pathogen or parasite	BP	143	19	1699	0.5	0.174312	0.0954774	0.102334	0.125412	0.121019	0.131944	0.1353	0.101877	0.0370852	0.0272206	0.930485	0.0042595	0.105263
GO:0009893	positive regulation of metabolism	BP	206	23	1695	0.0909091	0.0519187	0.0946502	0.132948	0.0759076	0.0916335	0.0742734	0.0429219	0.0328924	0.0205622	0.0179128	0.821085	0.0025907	0.0434783
GO:0006898	receptor mediated endocytosis	BP	7	2	1716	0.0909091	0.0909091	0.0909091	0.0909091	0.0909091	0.0909091	0.0909091	0.104478	0.117647	0.130435	0.142857	0.993735	0.022873	1
GO:0000794	condensed nuclear chromosome	CC	15	3	1715	0.0909091	0.0909091	0.0909091	0.0909091	0.0163934	0.0204082	0.0243902	0.0029326	0.0033501	0.0037673	0.0041841	0.846161	0.0077745	0.333333
GO:0007200	G-protein signaling, coupled to IP3 second messenger (phospholipase C activating)	BP	12	2	1716	0.0909091	0.0909091	0.0909091	0.0909091	0.0909091	0.0909091	0.0007915	0.0009232	0.001055	0.0011867	0.0013184	0.555653	0.011655	0.5
GO:0042640	anagen	BP	8	1	1717	0.0909091	0.0909091	0.0909091	0.0909091	0.0909091	0.0909091	0.0909091	0.0909091	0.0909091	0.0909091	0.0909091	0.994176	0.0232964	1
GO:0045670	regulation of osteoclast differentiation	BP	10	2	1716	0.0909091	0.0909091	0.0909091	0.0909091	0.0909091	0.0909091	0.0011938	0.0013925	0.0015911	0.0017896	0.0019881	0.704545	0.011655	0.5
GO:0007517	muscle development	BP	77	9	1709	0.125	0.125	0.0909091	0.0974729	0.117647	0.142857	0.109312	0.0336359	0.0069351	0.004787	0.005316	0.802094	0.0098823	0.111111
GO:0045671	negative regulation of osteoclast differentiation	BP	5	1	1717	0.0909091	0.0909091	0.0909091	0.0909091	0.0909091	0.0909091	0.0909091	0.0909091	0.0909091	0.0909091	0.0909091	0.993885	0.0230052	1
GO:0043488	regulation of mRNA stability	BP	5	1	1717	0.0909091	0.0909091	0.0909091	0.0909091	0.0909091	0.0909091	0.0909091	0.0909091	0.0909091	0.0909091	0.0909091	0.993885	0.0230052	1
GO:0015030	Cajal body	CC	5	1	1717	0.0909091	0.0909091	0.0909091	0.0909091	0.0909091	0.0909091	0.0909091	0.0909091	0.0909091	0.0909091	0.0909091	0.994176	0.0232964	1
GO:0006937	regulation of muscle contraction	BP	14	1	1717	0.0909091	0.0909091	0.0909091	0.0909091	0.0909091	0.0909091	0.0909091	0.0909091	0.0909091	0.0909091	0.0909091	0.994176	0.0232964	1
GO:0048232	male gamete generation	BP	70	10	1708	1	1	0.0869565	0.125	0.0754717	0.0892857	0.08	0.0897436	0.097561	0.0642857	0.03861	0.956879	0.0063525	0.1
GO:0006897	endocytosis	BP	59	9	1709	0.0833333	0.0833333	0.0865385	0.124424	0.0540541	0.0604027	0.041411	0.0069899	0.0059642	0.0051622	0.0057325	0.742214	0.0065665	0.111111
GO:0007498	mesoderm development	BP	24	2	1716	0.0833333	0.0833333	0.0833333	0.0833333	0.0833333	0.0833333	0.0331492	0.0384615	0.0437158	0.048913	0.0540541	0.986597	0.0157343	0.5
GO:0045637	regulation of myeloid cell differentiation	BP	23	3	1715	0.0833333	0.0833333	0.0833333	0.0833333	0.0069686	0.0086957	0.0104167	0.0022173	0.0025332	0.002849	0.0031646	0.780952	0.0075802	0.333333
GO:0006972	hyperosmotic response	BP	3	2	1716	0.0833333	0.0833333	0.0833333	0.0833333	0.0833333	0.0833333	0.0014885	0.0017361	0.0019836	0.002231	0.0024783	0.693765	0.0113636	0.5
GO:0045860	positive regulation of protein kinase activity	BP	40	1	1717	0.0833333	0.0833333	0.0833333	0.0833333	0.0833333	0.0833333	0.0833333	0.0833333	0.0833333	0.0833333	0.0833333	0.993593	0.022714	1
GO:0042088	T-helper 1 type immune response	BP	22	2	1716	0.0833333	0.0833333	0.0833333	0.0833333	0.0833333	0.0833333	0.0199336	0.0231788	0.0264026	0.0296053	0.0327869	0.979604	0.0113636	0.5
GO:0008134	transcription factor binding	MF	117	15	1703	0.5	0.2	0.0833333	0.0214797	0.0239044	0.0226244	0.0182927	0.0141034	0.0119284	0.0102936	0.0106308	0.68671	0.0043257	0.133333
GO:0045177	apical part of cell	CC	37	9	1709	0.333333	0.333333	0.0825688	0.0879479	0.0625	0.0213777	0.0148597	0.0147437	0.0142518	0.0049029	0.0054446	0.798973	0.0065015	0.111111
GO:0007338	fertilization (sensu Metazoa)	BP	16	2	1716	0.0769231	0.0769231	0.0769231	0.0769231	0.0769231	0.0769231	0.0007786	0.0009083	0.0010379	0.0011675	0.001297	0.547785	0.0110723	0.5
GO:0048557	embryonic digestive tract morphogenesis	BP	3	1	1717	0.0769231	0.0769231	0.0769231	0.0769231	0.0769231	0.0769231	0.0769231	0.0769231	0.0769231	0.0769231	0.0769231	0.993011	0.0221316	1
GO:0008045	motor axon guidance	BP	3	2	1716	0.0769231	0.0769231	0.0769231	0.0769231	0.0769231	0.0769231	0.0043447	0.0050651	0.0057845	0.0065029	0.0072202	0.916375	0.0110723	0.5
GO:0001541	ovarian follicle development	BP	9	1	1717	0.0769231	0.0769231	0.0769231	0.0769231	0.0769231	0.0769231	0.0769231	0.0769231	0.0769231	0.0769231	0.0769231	0.99272	0.0218404	1
GO:0001704	formation of primary germ layer	BP	11	1	1717	0.0769231	0.0769231	0.0769231	0.0769231	0.0769231	0.0769231	0.0769231	0.0769231	0.0769231	0.0769231	0.0769231	0.993011	0.0221316	1
GO:0001657	ureteric bud development	BP	18	3	1715	0.0769231	0.0769231	0.0769231	0.0769231	0.0248963	0.0309278	0.0368852	0.0038596	0.0044085	0.0049569	0.0055046	0.88309	0.0079689	0.333333
GO:0001569	patterning of blood vessels	BP	12	3	1715	0.0769231	0.0769231	0.0769231	0.0769231	0.0361446	0.0447761	0.0532544	0.0487239	0.0552995	0.0617849	0.0681818	0.983479	0.0126336	0.333333
GO:0007067	mitosis	BP	28	4	1714	0.0769231	0.0769231	0.0769231	0.0028558	0.0038041	0.0047506	0.0045334	0.005285	0.0052614	0.0059152	0.0065681	0.772097	0.0055426	0.25
GO:0006954	inflammatory response	BP	67	7	1711	0.0714286	0.0714286	0.076087	0.0523691	0.0686275	0.0721649	0.0734266	0.0846287	0.0376851	0.0393013	0.0434783	0.961384	0.0072639	0.285714
GO:0009434	flagellum (sensu Eukaryota)	CC	17	2	1716	0.0714286	0.0714286	0.0714286	0.0714286	0.0714286	0.0714286	0.0697674	0.0804598	0.0909091	0.101124	0.111111	0.991259	0.0203963	1
GO:0042534	regulation of tumor necrosis factor-alpha biosynthesis	BP	6	1	1717	0.0714286	0.0714286	0.0714286	0.0714286	0.0714286	0.0714286	0.0714286	0.0714286	0.0714286	0.0714286	0.0714286	0.99272	0.0218404	1
GO:0030534	adult behavior	BP	23	4	1714	0.0714286	0.0714286	0.0714286	0.028436	0.0375587	0.0465116	0.0390879	0.0453074	0.0414508	0.0463918	0.0512821	0.972725	0.0067095	0.25
GO:0006874	calcium ion homeostasis	BP	30	4	1714	0.0714286	0.0714286	0.0714286	0.0051458	0.0068493	0.008547	0.0026566	0.003098	0.0029985	0.003372	0.0037453	0.6778	0.0053967	0.25
GO:0001667	ameboidal cell migration	BP	3	1	1717	0.0714286	0.0714286	0.0714286	0.0714286	0.0714286	0.0714286	0.0714286	0.0714286	0.0714286	0.0714286	0.0714286	0.992429	0.0215492	1
GO:0004759	serine esterase activity	MF	3	1	1717	0.0714286	0.0714286	0.0714286	0.0714286	0.0714286	0.0714286	0.0714286	0.0714286	0.0714286	0.0714286	0.0714286	0.99272	0.0218404	1
GO:0043066	negative regulation of apoptosis	BP	70	10	1708	0.1	0.1	0.0714286	0.046875	0.0571429	0.0292398	0.024	0.027668	0.0167015	0.0109091	0.0108696	0.823331	0.0038056	0.1
GO:0009968	negative regulation of signal transduction	BP	29	8	1710	0.0555556	0.0555556	0.0707965	0.0697674	0.0590406	0.0727273	0.02746	0.0205429	0.0180587	0.0043316	0.0048106	0.812792	0.005848	0.125
GO:0045941	positive regulation of transcription	BP	161	17	1701	0.0434783	0.0519878	0.0688259	0.0727532	0.0862944	0.078341	0.0536278	0.0391576	0.0425532	0.0250286	0.0135674	0.860082	0.0020057	0
GO:0048066	pigmentation during development	BP	17	1	1717	0.0666667	0.0666667	0.0666667	0.0666667	0.0666667	0.0666667	0.0666667	0.0666667	0.0666667	0.0666667	0.0666667	0.991846	0.0209668	1
GO:0016540	protein autoprocessing	BP	19	2	1716	0.0666667	0.0666667	0.0666667	0.0666667	0.0666667	0.0666667	0.0441176	0.0510949	0.057971	0.0647482	0.0714286	0.988345	0.0174825	0.5
GO:0004222	metalloendopeptidase activity	MF	41	1	1717	0.0666667	0.0666667	0.0666667	0.0666667	0.0666667	0.0666667	0.0666667	0.0666667	0.0666667	0.0666667	0.0666667	0.991846	0.0209668	1
GO:0050708	regulation of protein secretion	BP	7	2	1716	0.0666667	0.0666667	0.0666667	0.0666667	0.0666667	0.0666667	0.028436	0.0330189	0.0375587	0.0420561	0.0465116	0.983974	0.0131119	0.5
GO:0051216	cartilage development	BP	13	1	1717	0.0666667	0.0666667	0.0666667	0.0666667	0.0666667	0.0666667	0.0666667	0.0666667	0.0666667	0.0666667	0.0666667	0.991846	0.0209668	1
GO:0007368	determination of left/right symmetry	BP	21	5	1713	0.0666667	0.0666667	0.0666667	0.0697674	0.0909091	0.0943396	0.111111	0.0120482	0.0137457	0.0109622	0.0121655	0.912318	0.0107414	0.2
GO:0046777	protein amino acid autophosphorylation	BP	19	2	1716	0.0666667	0.0666667	0.0666667	0.0666667	0.0666667	0.0666667	0.0517241	0.0598291	0.0677966	0.0756303	0.0833333	0.98951	0.018648	0.5
GO:0009799	determination of symmetry	BP	22	5	1713	0.0666667	0.0666667	0.0666667	0.0769231	0.1	0.0847458	0.1	0.0141988	0.0161943	0.0139535	0.0154799	0.927612	0.0106246	0.2
GO:0048820	hair follicle maturation	BP	9	2	1716	0.0666667	0.0666667	0.0666667	0.0666667	0.0666667	0.0666667	0.0697674	0.0804598	0.0909091	0.101124	0.111111	0.991259	0.0203963	1
GO:0031325	positive regulation of cellular metabolism	BP	200	20	1698	0.0434783	0.0833333	0.0655738	0.0882353	0.112676	0.0854701	0.0714286	0.055336	0.0321932	0.024	0.0167224	0.844435	0.0023263	0
GO:0045893	positive regulation of transcription, DNA-dependent	BP	133	13	1705	0.0588235	0.055794	0.0640394	0.0662139	0.0524194	0.0543933	0.0379009	0.0291573	0.0271257	0.0280105	0.0168394	0.878231	0.0033386	0.0769231
GO:0045935	positive regulation of nucleobase, nucleoside, nucleotide and nucleic acid metabolism	BP	161	18	1700	0.0526316	0.0354331	0.0636042	0.0825688	0.0630473	0.072	0.0767045	0.0343699	0.0220723	0.0128653	0.0134933	0.805784	0.0010784	0
GO:0007283	spermatogenesis	BP	70	10	1708	1	1	0.0625	0.0857143	0.0769231	0.0833333	0.0789474	0.0654206	0.0559441	0.047619	0.0408163	0.948156	0.00524	0.1
GO:0000278	mitotic cell cycle	BP	80	8	1710	0.0714286	0.0714286	0.0625	0.057971	0.0469208	0.057971	0.0306122	0.0125956	0.0093513	0.0084487	0.0093787	0.833224	0.0054094	0.125
GO:0051320	S phase	BP	3	1	1717	0.0625	0.0625	0.0625	0.0625	0.0625	0.0625	0.0625	0.0625	0.0625	0.0625	0.0625	0.993593	0.022714	1
GO:0008354	germ cell migration	BP	3	2	1716	0.0625	0.0625	0.0625	0.0625	0.0625	0.0625	0.0372671	0.0432099	0.0490798	0.054878	0.0606061	0.986597	0.0157343	0.5
GO:0001822	kidney development	BP	34	6	1712	0.333333	0.333333	0.0625	0.0909091	0.0789474	0.0967742	0.0250696	0.0058075	0.0066317	0.0034695	0.0038536	0.76066	0.0099299	0.166667
GO:0045446	endothelial cell differentiation	BP	6	1	1717	0.0625	0.0625	0.0625	0.0625	0.0625	0.0625	0.0625	0.0625	0.0625	0.0625	0.0625	0.991264	0.0203844	1
GO:0045596	negative regulation of cell differentiation	BP	38	9	1709	0.5	0.5	0.0625	0.0522244	0.0604027	0.0280374	0.0261628	0.006407	0.006772	0.0050908	0.0056533	0.735843	0.0047786	0.111111
GO:0015935	small ribosomal subunit	CC	19	2	1716	0.0625	0.0625	0.0625	0.0625	0.0625	0.0625	0.0024732	0.0028842	0.0032949	0.0037052	0.0041152	0.854458	0.0101981	0.5
GO:0003735	structural constituent of ribosome	MF	63	8	1710	0.2	0.2	0.0625	0.084507	0.0152236	0.0189573	0.0224509	0.0227088	0.024024	0.008293	0.009206	0.866082	0.0070175	0.125
GO:0001654	eye development	BP	63	8	1710	0.0625	0.0625	0.0625	0.0397351	0.0498442	0.0615385	0.0572792	0.0661939	0.0196681	0.0108076	0.011994	0.905409	0.0044591	0.125
GO:0007292	female gamete generation	BP	17	2	1716	0.0625	0.0625	0.0625	0.0625	0.0625	0.0625	0.0017852	0.0020821	0.0023788	0.0026754	0.0029718	0.800262	0.0101981	0.5
GO:0016126	sterol biosynthesis	BP	9	2	1716	0.0625	0.0625	0.0625	0.0625	0.0625	0.0625	0.0020754	0.0024205	0.0027653	0.0031099	0.0034542	0.827506	0.0101981	0.5
GO:0004683	calmodulin regulated protein kinase activity	MF	5	1	1717	0.0625	0.0625	0.0625	0.0625	0.0625	0.0625	0.0625	0.0625	0.0625	0.0625	0.0625	0.990681	0.019802	1
GO:0000314	organellar small ribosomal subunit	CC	7	1	1717	0.0625	0.0625	0.0625	0.0625	0.0625	0.0625	0.0625	0.0625	0.0625	0.0625	0.0625	0.990099	0.0192196	1
GO:0019861	flagellum	CC	18	3	1715	0.0625	0.0625	0.0625	0.0625	0.0566038	0.0697674	0.0825688	0.047619	0.0540541	0.0604027	0.0666667	0.984742	0.0145773	0.333333
GO:0045727	positive regulation of protein biosynthesis	BP	30	2	1716	0.0625	0.0625	0.0625	0.0625	0.0625	0.0625	0.0495868	0.057377	0.0650407	0.0725806	0.08	0.988928	0.0180653	0.5
GO:0019395	fatty acid oxidation	BP	13	2	1716	0.0625	0.0625	0.0625	0.0625	0.0625	0.0625	0.0055249	0.0064397	0.0073529	0.0082645	0.0091743	0.932692	0.0101981	0.5
GO:0043069	negative regulation of programmed cell death	BP	71	10	1708	0.2	0.2	0.0606061	0.0428571	0.0465116	0.0520833	0.029703	0.029661	0.0174292	0.0101237	0.0072516	0.80161	0.0038056	0.1
GO:0043549	regulation of kinase activity	BP	63	6	1712	1	1	0.0594059	0.0865385	0.0152478	0.0189873	0.0100671	0.0031503	0.0035987	0.0037858	0.0042046	0.680685	0.0078368	0.166667
GO:0016331	morphogenesis of embryonic epithelium	BP	37	6	1712	1	1	0.0594059	0.0865385	0.0225564	0.0280374	0.0102975	0.0062762	0.0071663	0.0056403	0.006263	0.797167	0.0078368	0.166667
GO:0006984	ER-nuclear signaling pathway	BP	7	2	1716	0.0588235	0.0588235	0.0588235	0.0588235	0.0588235	0.0588235	0.0011514	0.0013431	0.0015346	0.0017261	0.0019175	0.615967	0.0099068	0.5
GO:0006767	water-soluble vitamin metabolism	BP	18	2	1716	0.0588235	0.0588235	0.0588235	0.0588235	0.0588235	0.0588235	0.004065	0.0047393	0.0054127	0.0060852	0.0067568	0.909674	0.0099068	0.5
GO:0008064	regulation of actin polymerization and/or depolymerization	BP	11	1	1717	0.0588235	0.0588235	0.0588235	0.0588235	0.0588235	0.0588235	0.0588235	0.0588235	0.0588235	0.0588235	0.0588235	0.990681	0.019802	1
GO:0051128	regulation of cell organization and biogenesis	BP	19	2	1716	0.0588235	0.0588235	0.0588235	0.0588235	0.0588235	0.0588235	0.028436	0.0330189	0.0375587	0.0420561	0.0465116	0.983392	0.0125291	0.5
GO:0000087	M phase of mitotic cell cycle	BP	29	4	1714	0.0588235	0.0588235	0.0588235	0.002201	0.0029326	0.003663	0.004298	0.0050107	0.0031213	0.0035101	0.0038986	0.687938	0.0049592	0.25
GO:0006413	translational initiation	BP	23	1	1717	0.0588235	0.0588235	0.0588235	0.0588235	0.0588235	0.0588235	0.0588235	0.0588235	0.0588235	0.0588235	0.0588235	0.990681	0.019802	1
GO:0000139	Golgi membrane	CC	25	4	1714	0.0588235	0.0588235	0.0588235	0.0060241	0.008016	0.01	0.0024111	0.0028118	0.002744	0.0030859	0.0034276	0.623687	0.0049592	0.25
GO:0008285	negative regulation of cell proliferation	BP	66	12	1706	0.5	0.0361446	0.057971	0.0625	0.0433213	0.0204778	0.0143942	0.0099127	0.0062721	0.0067466	0.0073082	0.657215	0.0038345	0.0833333
GO:0016563	transcriptional activator activity	MF	105	10	1708	0.5	0.5	0.0571429	0.0612245	0.0266667	0.0282486	0.0222222	0.010687	0.0086022	0.0087464	0.0075643	0.73264	0.0041276	0.1
GO:0007286	spermatid development	BP	18	5	1713	0.0555556	0.0555556	0.0555556	0.030303	0.04	0.0025394	0.0030457	0.0024657	0.0028169	0.003011	0.0033445	0.53847	0.0040864	0.2
GO:0008344	adult locomotory behavior	BP	19	1	1717	0.0555556	0.0555556	0.0555556	0.0555556	0.0555556	0.0555556	0.0555556	0.0555556	0.0555556	0.0555556	0.0555556	0.990099	0.0192196	1
GO:0048732	gland development	BP	19	4	1714	0.0555556	0.0555556	0.0555556	0.0566038	0.0740741	0.0909091	0.0909091	0.104478	0.109589	0.121622	0.133333	0.98731	0.0164819	0.25
GO:0006766	vitamin metabolism	BP	37	3	1715	0.0555556	0.0555556	0.0555556	0.0555556	0.012605	0.0157068	0.0187891	0.0050835	0.0058055	0.0065265	0.0072464	0.898445	0.006414	0.333333
GO:0035115	embryonic forelimb morphogenesis	BP	6	1	1717	0.0555556	0.0555556	0.0555556	0.0555556	0.0555556	0.0555556	0.0555556	0.0555556	0.0555556	0.0555556	0.0555556	0.990099	0.0192196	1
GO:0006913	nucleocytoplasmic transport	BP	52	7	1711	1	1	0.0551181	0.0143737	0.0190736	0.0114192	0.0061566	0.0071753	0.0047676	0.0053286	0.0059172	0.708149	0.0063037	0.142857
GO:0009966	regulation of signal transduction	BP	90	14	1704	0.0833333	0.0909091	0.0540541	0.0340909	0.040404	0.0376344	0.039548	0.0374332	0.0307523	0.0340909	0.0333333	0.890111	0.0031858	0.142857
GO:0042533	tumor necrosis factor-alpha biosynthesis	BP	6	1	1717	0.0526316	0.0526316	0.0526316	0.0526316	0.0526316	0.0526316	0.0526316	0.0526316	0.0526316	0.0526316	0.0526316	0.989517	0.0186372	0
GO:0042254	ribosome biogenesis and assembly	BP	21	1	1717	0.0526316	0.0526316	0.0526316	0.0526316	0.0526316	0.0526316	0.0526316	0.0526316	0.0526316	0.0526316	0.0526316	0.989517	0.0186372	0
GO:0001819	positive regulation of cytokine production	BP	25	2	1716	0.0526316	0.0526316	0.0526316	0.0526316	0.0526316	0.0526316	0.0213523	0.0248227	0.0282686	0.0316901	0.0350877	0.97873	0.009324	0
GO:0048589	developmental growth	BP	11	1	1717	0.0526316	0.0526316	0.0526316	0.0526316	0.0526316	0.0526316	0.0526316	0.0526316	0.0526316	0.0526316	0.0526316	0.989517	0.0186372	0
GO:0051091	positive regulation of transcription factor activity	BP	5	1	1717	0.0526316	0.0526316	0.0526316	0.0526316	0.0526316	0.0526316	0.0526316	0.0526316	0.0526316	0.0526316	0.0526316	0.989517	0.0186372	0
GO:0050790	regulation of enzyme activity	BP	105	9	1709	0.0909091	0.0909091	0.0502793	0.059081	0.0415704	0.0452261	0.0448505	0.0081786	0.0074135	0.0050433	0.0056005	0.759053	0.004096	0.111111
GO:0019867	outer membrane	CC	10	3	1715	0.05	0.05	0.05	0.05	0.00238	0.0029732	0.0035658	0.0028842	0.0032949	0.0037052	0.0041152	0.758212	0.0060253	0
GO:0035264	body growth	BP	20	3	1715	0.05	0.05	0.05	0.05	0.0384615	0.047619	0.0566038	0.0103397	0.0117994	0.0132548	0.0147059	0.951409	0.0099125	0
GO:0050852	T cell receptor signaling pathway	BP	7	1	1717	0.05	0.05	0.05	0.05	0.05	0.05	0.05	0.05	0.05	0.05	0.05	0.989225	0.018346	0
GO:0030032	lamellipodium biogenesis	BP	13	1	1717	0.05	0.05	0.05	0.05	0.05	0.05	0.05	0.05	0.05	0.05	0.05	0.988934	0.0180547	0
GO:0006261	DNA-dependent DNA replication	BP	14	1	1717	0.05	0.05	0.05	0.05	0.05	0.05	0.05	0.05	0.05	0.05	0.05	0.988934	0.0180547	0
GO:0048332	mesoderm morphogenesis	BP	11	1	1717	0.05	0.05	0.05	0.05	0.05	0.05	0.05	0.05	0.05	0.05	0.05	0.988934	0.0180547	0
GO:0008543	fibroblast growth factor receptor signaling pathway	BP	8	1	1717	0.05	0.05	0.05	0.05	0.05	0.05	0.05	0.05	0.05	0.05	0.05	0.988934	0.0180547	0
GO:0007548	sex differentiation	BP	34	6	1712	0.1	0.1	0.0495868	0.0725806	0.0566038	0.0697674	0.0684411	0.0558511	0.0633245	0.0376569	0.0416667	0.967874	0.0076908	0.166667
GO:0051327	M phase of meiotic cell cycle	BP	31	3	1715	0.047619	0.047619	0.047619	0.047619	0.0213523	0.0265487	0.0316901	0.0023943	0.0027354	0.0030762	0.0034169	0.815355	0.0058309	0
GO:0048029	monosaccharide binding	MF	5	1	1717	0.047619	0.047619	0.047619	0.047619	0.047619	0.047619	0.047619	0.047619	0.047619	0.047619	0.047619	0.988352	0.0174723	0
GO:0042108	positive regulation of cytokine biosynthesis	BP	25	2	1716	0.047619	0.047619	0.047619	0.047619	0.047619	0.047619	0.0243902	0.0283401	0.0322581	0.0361446	0.04	0.980186	0.009324	0
GO:0048762	mesenchymal cell differentiation	BP	15	2	1716	0.047619	0.047619	0.047619	0.047619	0.047619	0.047619	0.0063091	0.0073529	0.0083945	0.009434	0.0104712	0.939103	0.0087413	0
GO:0048729	tissue morphogenesis	BP	26	4	1714	0.047619	0.047619	0.047619	0.0306122	0.040404	0.05	0.0219378	0.0255009	0.0054036	0.0060749	0.0067454	0.890023	0.006126	0
GO:0009855	determination of bilateral symmetry	BP	22	5	1713	0.047619	0.047619	0.047619	0.0638298	0.0833333	0.0724638	0.0857143	0.015873	0.0180995	0.017341	0.0192308	0.936252	0.0088733	0
GO:0051261	protein depolymerization	BP	13	1	1717	0.047619	0.047619	0.047619	0.047619	0.047619	0.047619	0.047619	0.047619	0.047619	0.047619	0.047619	0.988352	0.0174723	0
GO:0005516	calmodulin binding	MF	11	1	1717	0.047619	0.047619	0.047619	0.047619	0.047619	0.047619	0.047619	0.047619	0.047619	0.047619	0.047619	0.988352	0.0174723	0
GO:0003702	RNA polymerase II transcription factor activity	MF	49	4	1714	0.047619	0.047619	0.047619	0.0221402	0.029304	0.0363636	0.040404	0.0468227	0.0313112	0.0350877	0.038835	0.966599	0.0043757	0
GO:0001747	eye development (sensu Mammalia)	BP	34	6	1712	0.0384615	0.0384615	0.0458015	0.0671642	0.0340909	0.0422535	0.0458015	0.0374332	0.0425532	0.0233362	0.0258621	0.948695	0.0048676	0
GO:0051046	regulation of secretion	BP	16	3	1715	0.0454545	0.0454545	0.0454545	0.0454545	0.0081522	0.0101695	0.0121786	0.0033975	0.003881	0.004364	0.0048465	0.847716	0.0056365	0
GO:0000084	S phase of mitotic cell cycle	BP	3	1	1717	0.0454545	0.0454545	0.0454545	0.0454545	0.0454545	0.0454545	0.0454545	0.0454545	0.0454545	0.0454545	0.0454545	0.989808	0.0189284	0
GO:0050727	regulation of inflammatory response	BP	23	2	1716	0.0454545	0.0454545	0.0454545	0.0454545	0.0454545	0.0454545	0.0322581	0.0374332	0.0425532	0.047619	0.0526316	0.983392	0.0125291	0
GO:0001708	cell fate specification	BP	10	4	1714	0.0454545	0.0454545	0.0454545	0.0306122	0.040404	0.05	0.0390879	0.0453074	0.0431267	0.0482574	0.0533333	0.972214	0.0057614	0
GO:0006029	proteoglycan metabolism	BP	11	3	1715	0.0454545	0.0454545	0.0454545	0.0454545	0.0540541	0.0666667	0.0789474	0.0654206	0.0740741	0.0825688	0.0909091	0.986006	0.0151603	0
GO:0000122	negative regulation of transcription from RNA polymerase II promoter	BP	78	8	1710	0.166667	0.166667	0.0437158	0.048583	0.0590406	0.0727273	0.084507	0.0340219	0.024961	0.0055849	0.0062016	0.862244	0.0046053	0.125
GO:0006970	response to osmotic stress	BP	5	2	1716	0.0434783	0.0434783	0.0434783	0.0434783	0.0434783	0.0434783	0.0007202	0.0008401	0.00096	0.0010799	0.0011998	0.507284	0.0084499	0
GO:0008637	apoptotic mitochondrial changes	BP	10	1	1717	0.0434783	0.0434783	0.0434783	0.0434783	0.0434783	0.0434783	0.0434783	0.0434783	0.0434783	0.0434783	0.0434783	0.987187	0.0163075	0
GO:0008209	androgen metabolism	BP	3	1	1717	0.0434783	0.0434783	0.0434783	0.0434783	0.0434783	0.0434783	0.0434783	0.0434783	0.0434783	0.0434783	0.0434783	0.979324	0.008445	0
GO:0048515	spermatid differentiation	BP	19	5	1713	0.0434783	0.0434783	0.0434783	0.0315789	0.0416667	0.0046168	0.0055351	0.0034263	0.0039139	0.0032086	0.0035638	0.64711	0.0037361	0
GO:0050777	negative regulation of immune response	BP	22	1	1717	0.0416667	0.0416667	0.0416667	0.0416667	0.0416667	0.0416667	0.0416667	0.0416667	0.0416667	0.0416667	0.0416667	0.986604	0.0157251	0
GO:0005730	nucleolus	CC	81	4	1714	0.0416667	0.0416667	0.0416667	0.0397351	0.0522876	0.0645161	0.004171	0.0048628	0.0046702	0.0052509	0.0058309	0.811333	0.0070012	0
GO:0008289	lipid binding	MF	37	5	1713	0.0416667	0.0416667	0.0416667	0.04	0.0526316	0.010989	0.0131579	0.0029155	0.0033306	0.0036043	0.0040032	0.681436	0.0047869	0
GO:0005913	cell-cell adherens junction	CC	17	2	1716	0.0416667	0.0416667	0.0416667	0.0416667	0.0416667	0.0416667	0.0372671	0.0432099	0.0490798	0.054878	0.0606061	0.984411	0.013549	0
GO:0006635	fatty acid beta-oxidation	BP	7	1	1717	0.0416667	0.0416667	0.0416667	0.0416667	0.0416667	0.0416667	0.0416667	0.0416667	0.0416667	0.0416667	0.0416667	0.986604	0.0157251	0
GO:0045944	positive regulation of transcription from RNA polymerase II promoter	BP	110	11	1707	0.1	0.026764	0.0413534	0.0596745	0.0398551	0.0285714	0.0300546	0.0290895	0.0251572	0.0265487	0.0129412	0.869095	0.0027161	0.0909091
GO:0031267	small GTPase binding	MF	27	1	1717	0.04	0.04	0.04	0.04	0.04	0.04	0.04	0.04	0.04	0.04	0.04	0.986022	0.0151427	0
GO:0051020	GTPase binding	MF	27	1	1717	0.04	0.04	0.04	0.04	0.04	0.04	0.04	0.04	0.04	0.04	0.04	0.986022	0.0151427	0
GO:0009566	fertilization	BP	16	2	1716	0.04	0.04	0.04	0.04	0.04	0.04	0.000808	0.0009425	0.001077	0.0012115	0.0013459	0.56046	0.0075758	0
GO:0007019	microtubule depolymerization	BP	6	1	1717	0.04	0.04	0.04	0.04	0.04	0.04	0.04	0.04	0.04	0.04	0.04	0.986022	0.0151427	0
GO:0051248	negative regulation of protein metabolism	BP	25	1	1717	0.04	0.04	0.04	0.04	0.04	0.04	0.04	0.04	0.04	0.04	0.04	0.986022	0.0151427	0
GO:0006695	cholesterol biosynthesis	BP	6	2	1716	0.04	0.04	0.04	0.04	0.04	0.04	0.003148	0.0036707	0.0041929	0.0047145	0.0052356	0.883158	0.0075758	0
GO:0014031	mesenchymal cell development	BP	15	2	1716	0.04	0.04	0.04	0.04	0.04	0.04	0.0059055	0.006883	0.0078585	0.0088322	0.0098039	0.934149	0.0075758	0
GO:0001839	neural plate morphogenesis	BP	30	3	1715	0.0384615	0.0384615	0.0384615	0.0384615	0.0015996	0.0019987	0.0023974	0.0019569	0.0022359	0.0025147	0.0027933	0.641399	0.0048591	0
GO:0051090	regulation of transcription factor activity	BP	5	1	1717	0.0384615	0.0384615	0.0384615	0.0384615	0.0384615	0.0384615	0.0384615	0.0384615	0.0384615	0.0384615	0.0384615	0.985731	0.0148515	0
GO:0050804	regulation of synaptic transmission	BP	8	1	1717	0.0384615	0.0384615	0.0384615	0.0384615	0.0384615	0.0384615	0.0384615	0.0384615	0.0384615	0.0384615	0.0384615	0.98544	0.0145603	0
GO:0051338	regulation of transferase activity	BP	64	6	1712	0.5	0.5	0.0384615	0.0566038	0.0136054	0.0169492	0.0098738	0.0057361	0.0065502	0.0039694	0.0044085	0.742066	0.006766	0.166667
GO:0048730	epidermis morphogenesis	BP	15	3	1715	0.0384615	0.0384615	0.0384615	0.0384615	0.0115163	0.0143541	0.0171756	0.0014809	0.001692	0.0019032	0.0021142	0.699903	0.0048591	0
GO:0030224	monocyte differentiation	BP	21	3	1715	0.0384615	0.0384615	0.0384615	0.0384615	0.0095087	0.0118577	0.0141956	0.0028109	0.0032111	0.0036111	0.0040107	0.826045	0.0048591	0
GO:0050818	regulation of coagulation	BP	3	1	1717	0.0384615	0.0384615	0.0384615	0.0384615	0.0384615	0.0384615	0.0384615	0.0384615	0.0384615	0.0384615	0.0384615	0.98544	0.0145603	0
GO:0051402	neuron apoptosis	BP	5	1	1717	0.0384615	0.0384615	0.0384615	0.0384615	0.0384615	0.0384615	0.0384615	0.0384615	0.0384615	0.0384615	0.0384615	0.98544	0.0145603	0
GO:0030334	regulation of cell migration	BP	29	6	1712	0.333333	0.333333	0.0372671	0.054878	0.0197694	0.0245902	0.0137615	0.0156018	0.017791	0.0099374	0.0110294	0.881912	0.0065226	0.166667
GO:0043487	regulation of RNA stability	BP	8	1	1717	0.037037	0.037037	0.037037	0.037037	0.037037	0.037037	0.037037	0.037037	0.037037	0.037037	0.037037	0.984566	0.0136867	0
GO:0006869	lipid transport	BP	8	2	1716	0.037037	0.037037	0.037037	0.037037	0.037037	0.037037	0.0016234	0.0018934	0.0021633	0.0024331	0.0027027	0.797494	0.006993	0
GO:0007611	learning and/or memory	BP	38	2	1716	0.037037	0.037037	0.037037	0.037037	0.037037	0.037037	0.0159574	0.0185676	0.021164	0.0237467	0.0263158	0.971008	0.0071387	0
GO:0009416	response to light stimulus	BP	33	1	1717	0.037037	0.037037	0.037037	0.037037	0.037037	0.037037	0.037037	0.037037	0.037037	0.037037	0.037037	0.984857	0.0139779	0
GO:0051329	interphase of mitotic cell cycle	BP	34	2	1716	0.037037	0.037037	0.037037	0.037037	0.037037	0.037037	0.0130152	0.0151515	0.0172786	0.0193966	0.0215054	0.965909	0.006993	0
GO:0051969	regulation of transmission of nerve impulse	BP	8	1	1717	0.0357143	0.0357143	0.0357143	0.0357143	0.0357143	0.0357143	0.0357143	0.0357143	0.0357143	0.0357143	0.0357143	0.984275	0.0133955	0
GO:0042098	T cell proliferation	BP	34	4	1714	0.0357143	0.0357143	0.0357143	0.0425532	0.0559441	0.0689655	0.0517241	0.0598291	0.0201005	0.0225564	0.025	0.962952	0.0075846	0
GO:0051325	interphase	BP	34	2	1716	0.0357143	0.0357143	0.0357143	0.0357143	0.0357143	0.0357143	0.0134529	0.01566	0.0178571	0.0200445	0.0222222	0.966492	0.0067016	0
GO:0050803	regulation of synapse structure and function	BP	9	1	1717	0.0357143	0.0357143	0.0357143	0.0357143	0.0357143	0.0357143	0.0357143	0.0357143	0.0357143	0.0357143	0.0357143	0.984275	0.0133955	0
GO:0005178	integrin binding	MF	18	2	1716	0.0357143	0.0357143	0.0357143	0.0357143	0.0357143	0.0357143	0.0069686	0.0081206	0.00927	0.0104167	0.0115607	0.930216	0.0059732	0
GO:0048568	embryonic organ development	BP	20	3	1715	0.0344828	0.0344828	0.0344828	0.0344828	0.0095847	0.0119522	0.0143084	0.015897	0.0181269	0.0203466	0.0225564	0.945189	0.004276	0
GO:0045121	lipid raft	CC	16	4	1714	0.0344828	0.0344828	0.0344828	0.0397351	0.0522876	0.0645161	0.0149626	0.0174129	0.0030852	0.0034695	0.0038536	0.808635	0.0061989	0
GO:0006891	intra-Golgi vesicle-mediated transport	BP	4	1	1717	0.0333333	0.0333333	0.0333333	0.0333333	0.0333333	0.0333333	0.0333333	0.0333333	0.0333333	0.0333333	0.0333333	0.98311	0.0122306	0
GO:0042074	cell migration during gastrulation	BP	3	3	1715	0.0333333	0.0333333	0.0333333	0.0333333	0.0038936	0.0048622	0.005829	0.0012604	0.0014402	0.00162	0.0017996	0.613411	0.0041788	0
GO:0007219	Notch signaling pathway	BP	17	2	1716	0.0333333	0.0333333	0.0333333	0.0333333	0.0333333	0.0333333	0.001078	0.0012574	0.0014368	0.0016161	0.0017953	0.667395	0.0061189	0
GO:0006818	hydrogen transport	BP	30	5	1713	0.0333333	0.0333333	0.0333333	0.0100334	0.0133333	0.0100604	0.0120482	0.0048985	0.0055944	0.0035197	0.0039093	0.718856	0.0024518	0
GO:0008366	nerve ensheathment	BP	13	1	1717	0.0333333	0.0333333	0.0333333	0.0333333	0.0333333	0.0333333	0.0333333	0.0333333	0.0333333	0.0333333	0.0333333	0.98311	0.0122306	0
GO:0048562	embryonic organ morphogenesis	BP	16	3	1715	0.0333333	0.0333333	0.0333333	0.0333333	0.0314136	0.038961	0.0463918	0.0138067	0.015748	0.0176817	0.0196078	0.958017	0.0066084	0
GO:0031644	regulation of neurophysiological process	BP	8	1	1717	0.0322581	0.0322581	0.0322581	0.0322581	0.0322581	0.0322581	0.0322581	0.0322581	0.0322581	0.0322581	0.0322581	0.982528	0.0116482	0
GO:0008629	induction of apoptosis by intracellular signals	BP	18	2	1716	0.0322581	0.0322581	0.0322581	0.0322581	0.0322581	0.0322581	0.0384615	0.044586	0.0506329	0.0566038	0.0625	0.982517	0.011655	0
GO:0007623	circadian rhythm	BP	20	1	1717	0.0322581	0.0322581	0.0322581	0.0322581	0.0322581	0.0322581	0.0322581	0.0322581	0.0322581	0.0322581	0.0322581	0.982528	0.0116482	0
GO:0010001	glial cell differentiation	BP	13	1	1717	0.0322581	0.0322581	0.0322581	0.0322581	0.0322581	0.0322581	0.0322581	0.0322581	0.0322581	0.0322581	0.0322581	0.982528	0.0116482	0
GO:0042113	B cell activation	BP	40	4	1714	0.03125	0.03125	0.03125	0.0322581	0.0425532	0.0526316	0.0366972	0.0425532	0.0229885	0.025788	0.0285714	0.961202	0.0048133	0
GO:0005543	phospholipid binding	MF	26	1	1717	0.03125	0.03125	0.03125	0.03125	0.03125	0.03125	0.03125	0.03125	0.03125	0.03125	0.03125	0.982236	0.011357	0
GO:0009150	purine ribonucleotide metabolism	BP	19	3	1715	0.03125	0.03125	0.03125	0.03125	0.0128755	0.0160428	0.0191898	0.0019407	0.0022173	0.0024938	0.0027701	0.766278	0.0036929	0
GO:0006364	rRNA processing	BP	11	1	1717	0.03125	0.03125	0.03125	0.03125	0.03125	0.03125	0.03125	0.03125	0.03125	0.03125	0.03125	0.981945	0.0110658	0
GO:0050900	immune cell migration	BP	21	1	1717	0.03125	0.03125	0.03125	0.03125	0.03125	0.03125	0.03125	0.03125	0.03125	0.03125	0.03125	0.981945	0.0110658	0
GO:0001707	mesoderm formation	BP	10	1	1717	0.03125	0.03125	0.03125	0.03125	0.03125	0.03125	0.03125	0.03125	0.03125	0.03125	0.03125	0.981945	0.0110658	0
GO:0008017	microtubule binding	MF	23	3	1715	0.030303	0.030303	0.030303	0.030303	0.0079365	0.009901	0.0118577	0.0032352	0.0036957	0.0041558	0.0046154	0.83586	0.0033042	0
GO:0043523	regulation of neuron apoptosis	BP	5	1	1717	0.030303	0.030303	0.030303	0.030303	0.030303	0.030303	0.030303	0.030303	0.030303	0.030303	0.030303	0.981363	0.0104834	0
GO:0031110	regulation of microtubule polymerization or depolymerization	BP	7	1	1717	0.030303	0.030303	0.030303	0.030303	0.030303	0.030303	0.030303	0.030303	0.030303	0.030303	0.030303	0.981363	0.0104834	0
GO:0000228	nuclear chromosome	CC	41	3	1715	0.0294118	0.0294118	0.0294118	0.0294118	0.0086207	0.0107527	0.0128755	0.0035527	0.0040582	0.0045631	0.0050676	0.85277	0.0033042	0
GO:0006605	protein targeting	BP	127	14	1704	0.25	0.0654206	0.0292276	0.022082	0.0221694	0.0245614	0.0202703	0.0128812	0.0112653	0.012505	0.0138477	0.734993	0.0032277	0.0714286
GO:0043010	eye development (sensu Vertebrata)	BP	35	7	1711	0.0285714	0.0285714	0.0289256	0.039548	0.0520446	0.0526316	0.039548	0.0458372	0.042879	0.0251698	0.0278884	0.944435	0.0015864	0
GO:0051606	detection of stimulus	BP	34	3	1715	0.0285714	0.0285714	0.0285714	0.0285714	0.0010997	0.0013743	0.0016487	0.0014829	0.0016944	0.0019058	0.0021171	0.480272	0.0031098	0
GO:0007379	segment specification	BP	5	2	1716	0.0277778	0.0277778	0.0277778	0.0277778	0.0277778	0.0277778	0.012605	0.0146751	0.0167364	0.0187891	0.0208333	0.962413	0.0043706	0
GO:0007026	negative regulation of microtubule depolymerization	BP	5	1	1717	0.0277778	0.0277778	0.0277778	0.0277778	0.0277778	0.0277778	0.0277778	0.0277778	0.0277778	0.0277778	0.0277778	0.979616	0.0087362	0
GO:0007046	ribosome biogenesis	BP	15	1	1717	0.0277778	0.0277778	0.0277778	0.0277778	0.0277778	0.0277778	0.0277778	0.0277778	0.0277778	0.0277778	0.0277778	0.979616	0.0087362	0
GO:0048646	anatomical structure formation	BP	14	1	1717	0.0277778	0.0277778	0.0277778	0.0277778	0.0277778	0.0277778	0.0277778	0.0277778	0.0277778	0.0277778	0.0277778	0.979616	0.0087362	0
GO:0001841	neural tube formation	BP	29	3	1715	0.0277778	0.0277778	0.0277778	0.0277778	0.0023157	0.002893	0.0034695	0.0020998	0.002399	0.0026981	0.002997	0.698737	0.0028183	0
GO:0009201	ribonucleoside triphosphate biosynthesis	BP	14	1	1717	0.027027	0.027027	0.027027	0.027027	0.027027	0.027027	0.027027	0.027027	0.027027	0.027027	0.027027	0.979033	0.0081538	0
GO:0031341	regulation of cell killing	BP	7	1	1717	0.027027	0.027027	0.027027	0.027027	0.027027	0.027027	0.027027	0.027027	0.027027	0.027027	0.027027	0.979033	0.0081538	0
GO:0043524	negative regulation of neuron apoptosis	BP	5	1	1717	0.027027	0.027027	0.027027	0.027027	0.027027	0.027027	0.027027	0.027027	0.027027	0.027027	0.027027	0.979033	0.0081538	0
GO:0009798	axis specification	BP	7	5	1713	0.027027	0.027027	0.027027	0.0212766	0.028169	0.0344828	0.0410959	0.0191781	0.0218579	0.0032955	0.0036603	0.800642	0.0016346	0
GO:0046651	lymphocyte proliferation	BP	44	6	1712	0.0285714	0.0285714	0.0265487	0.0393013	0.0425532	0.0526316	0.0604027	0.0537084	0.0609137	0.0340909	0.0377358	0.959599	0.0021417	0
GO:0016072	rRNA metabolism	BP	13	1	1717	0.0263158	0.0263158	0.0263158	0.0263158	0.0263158	0.0263158	0.0263158	0.0263158	0.0263158	0.0263158	0.0263158	0.978451	0.0075713	0
GO:0047496	vesicle transport along microtubule	BP	3	2	1716	0.0263158	0.0263158	0.0263158	0.0263158	0.0263158	0.0263158	0.0163934	0.0190736	0.0217391	0.0243902	0.027027	0.96824	0.0039336	0
GO:0051321	meiotic cell cycle	BP	31	3	1715	0.0263158	0.0263158	0.0263158	0.0263158	0.017341	0.0215827	0.025788	0.0023834	0.0027229	0.0030623	0.0034014	0.808941	0.0025267	0
GO:0001910	regulation of immune cell mediated cytotoxicity	BP	7	1	1717	0.025641	0.025641	0.025641	0.025641	0.025641	0.025641	0.025641	0.025641	0.025641	0.025641	0.025641	0.977868	0.0069889	0
GO:0001832	blastocyst growth	BP	6	1	1717	0.025641	0.025641	0.025641	0.025641	0.025641	0.025641	0.025641	0.025641	0.025641	0.025641	0.025641	0.979324	0.008445	0
GO:0016645	oxidoreductase activity, acting on the CH-NH group of donors	MF	10	1	1717	0.025641	0.025641	0.025641	0.025641	0.025641	0.025641	0.025641	0.025641	0.025641	0.025641	0.025641	0.977868	0.0069889	0
GO:0031109	microtubule polymerization or depolymerization	BP	7	1	1717	0.025	0.025	0.025	0.025	0.025	0.025	0.025	0.025	0.025	0.025	0.025	0.977286	0.0064065	0
GO:0030672	synaptic vesicle membrane	CC	10	1	1717	0.025	0.025	0.025	0.025	0.025	0.025	0.025	0.025	0.025	0.025	0.025	0.976704	0.0058241	0
GO:0045859	regulation of protein kinase activity	BP	59	5	1713	0.0243902	0.0243902	0.0243902	0.0109091	0.0144928	0.0081566	0.009772	0.0026667	0.0030465	0.0032526	0.0036127	0.630064	0.0011675	0
GO:0007628	adult walking behavior	BP	7	1	1717	0.0243902	0.0243902	0.0243902	0.0243902	0.0243902	0.0243902	0.0243902	0.0243902	0.0243902	0.0243902	0.0243902	0.976704	0.0058241	0
GO:0006916	anti-apoptosis	BP	49	6	1712	0.0357143	0.0357143	0.0243902	0.0361446	0.012605	0.0157068	0.0181269	0.0055176	0.0063009	0.0039091	0.0043415	0.747712	0.0024825	0
GO:0001726	ruffle	CC	14	2	1716	0.0243902	0.0243902	0.0243902	0.0243902	0.0243902	0.0243902	0.0007025	0.0008195	0.0009364	0.0010534	0.0011703	0.490822	0.0029138	0
GO:0030595	immune cell chemotaxis	BP	16	1	1717	0.0243902	0.0243902	0.0243902	0.0243902	0.0243902	0.0243902	0.0243902	0.0243902	0.0243902	0.0243902	0.0243902	0.976704	0.0058241	0
GO:0007126	meiosis	BP	31	3	1715	0.0243902	0.0243902	0.0243902	0.0243902	0.0225564	0.0280374	0.0334572	0.0027519	0.0031438	0.0035354	0.0039267	0.836346	0.0019436	0
GO:0000578	embryonic axis specification	BP	3	1	1717	0.0238095	0.0238095	0.0238095	0.0238095	0.0238095	0.0238095	0.0238095	0.0238095	0.0238095	0.0238095	0.0238095	0.975539	0.0046593	0
GO:0017156	calcium ion-dependent exocytosis	BP	5	1	1717	0.0238095	0.0238095	0.0238095	0.0238095	0.0238095	0.0238095	0.0238095	0.0238095	0.0238095	0.0238095	0.0238095	0.975247	0.0052417	0
GO:0040012	regulation of locomotion	BP	32	8	1710	0.5	0.5	0.0233236	0.0248963	0.0322581	0.04	0.0120361	0.0131889	0.0145322	0.0088322	0.0098039	0.830958	0.0036184	0.125
GO:0009145	purine nucleoside triphosphate biosynthesis	BP	14	1	1717	0.0232558	0.0232558	0.0232558	0.0232558	0.0232558	0.0232558	0.0232558	0.0232558	0.0232558	0.0232558	0.0232558	0.975539	0.0046593	0
GO:0009205	purine ribonucleoside triphosphate metabolism	BP	16	1	1717	0.0232558	0.0232558	0.0232558	0.0232558	0.0232558	0.0232558	0.0232558	0.0232558	0.0232558	0.0232558	0.0232558	0.975539	0.0046593	0
GO:0006753	nucleoside phosphate metabolism	BP	12	1	1717	0.0232558	0.0232558	0.0232558	0.0232558	0.0232558	0.0232558	0.0232558	0.0232558	0.0232558	0.0232558	0.0232558	0.975539	0.0046593	0
GO:0005789	endoplasmic reticulum membrane	CC	25	5	1713	0.0232558	0.0232558	0.0232558	0.015544	0.0206186	0.0035186	0.0042194	0.0029155	0.0033306	0.0032668	0.0036284	0.573789	0.000934	0
GO:0035137	hindlimb morphogenesis	BP	8	3	1715	0.0232558	0.0232558	0.0232558	0.0232558	0.017341	0.0215827	0.025788	0.0015305	0.0017488	0.0019669	0.002185	0.720991	0.0015549	0
GO:0050876	reproductive physiological process	BP	33	7	1711	0.02	0.02	0.0228013	0.0246769	0.032634	0.0250896	0.0195167	0.0226957	0.0113914	0.0048488	0.0053846	0.806421	8.35e-05	0
GO:0040014	regulation of body size	BP	20	3	1715	0.0227273	0.0227273	0.0227273	0.0227273	0.0163934	0.0204082	0.0243902	0.002628	0.0030023	0.0033763	0.00375	0.82274	0.0013605	0
GO:0007281	germ cell development	BP	16	4	1714	0.0227273	0.0227273	0.0227273	0.0199336	0.0264026	0.0327869	0.0133038	0.0154867	0.013901	0.0156114	0.017316	0.92605	0.001021	0
GO:0000077	DNA damage checkpoint	BP	11	2	1716	0.0222222	0.0222222	0.0222222	0.0222222	0.0222222	0.0222222	0.0052817	0.0061566	0.0070299	0.0079017	0.0087719	0.921329	0.0017483	0
GO:0008499	UDP-galactose:beta-N-acetylglucosamine beta-1,3-galactosyltransferase activity	MF	5	1	1717	0.0222222	0.0222222	0.0222222	0.0222222	0.0222222	0.0222222	0.0222222	0.0222222	0.0222222	0.0222222	0.0222222	0.970297	0.0026209	0
GO:0048531	beta-1,3-galactosyltransferase activity	MF	5	1	1717	0.0222222	0.0222222	0.0222222	0.0222222	0.0222222	0.0222222	0.0222222	0.0222222	0.0222222	0.0222222	0.0222222	0.970297	0.0026209	0
GO:0006754	ATP biosynthesis	BP	12	1	1717	0.0222222	0.0222222	0.0222222	0.0222222	0.0222222	0.0222222	0.0222222	0.0222222	0.0222222	0.0222222	0.0222222	0.974374	0.0034945	0
GO:0042733	embryonic digit morphogenesis	BP	8	1	1717	0.0212766	0.0212766	0.0212766	0.0212766	0.0212766	0.0212766	0.0212766	0.0212766	0.0212766	0.0212766	0.0212766	0.973209	0.0023296	0
GO:0001838	embryonic epithelial tube formation	BP	30	4	1714	0.0212766	0.0212766	0.0212766	0.005059	0.006734	0.0084034	0.0054127	0.0063091	0.0052016	0.005848	0.0064935	0.805353	0.0005834	0
GO:0007568	aging	BP	15	1	1717	0.0208333	0.0208333	0.0208333	0.0208333	0.0208333	0.0208333	0.0208333	0.0208333	0.0208333	0.0208333	0.0208333	0.973209	0.0023296	0
GO:0000075	cell cycle checkpoint	BP	17	2	1716	0.0208333	0.0208333	0.0208333	0.0208333	0.0208333	0.0208333	0.0028763	0.0033541	0.0038314	0.0043083	0.0047847	0.865093	0.0008741	0
GO:0048609	reproductive organismal physiological process	BP	33	7	1711	0.0172414	0.0172414	0.0207715	0.0255786	0.0338164	0.0378378	0.0322581	0.0374332	0.0108611	0.0047971	0.0053272	0.813351	0	0
GO:0009048	dosage compensation, by inactivation of X chromosome	BP	6	1	1717	0.0204082	0.0204082	0.0204082	0.0204082	0.0204082	0.0204082	0.0204082	0.0204082	0.0204082	0.0204082	0.0204082	0.972044	0.0011648	0
GO:0000279	M phase	BP	60	7	1711	0.0357143	0.0357143	0.0198864	0.0228013	0.0301724	0.0338164	0.0115958	0.0135023	0.0078807	0.0050835	0.0056452	0.782333	0.0019203	0
GO:0009206	purine ribonucleoside triphosphate biosynthesis	BP	14	1	1717	0.0196078	0.0196078	0.0196078	0.0196078	0.0196078	0.0196078	0.0196078	0.0196078	0.0196078	0.0196078	0.0196078	0.970879	0	0
GO:0009617	response to bacteria	BP	26	3	1715	0.0196078	0.0196078	0.0196078	0.0196078	0.0034169	0.0042674	0.0051165	0.0016017	0.0018301	0.0020584	0.0022866	0.667833	0	0
GO:0009948	anterior/posterior axis specification	BP	5	4	1714	0.0196078	0.0196078	0.0196078	0.0149626	0.0198511	0.0246914	0.0096618	0.011254	0.0023895	0.0026874	0.0029851	0.752407	0	0
GO:0030667	secretory granule membrane	CC	4	2	1716	0.0196078	0.0196078	0.0196078	0.0196078	0.0196078	0.0196078	0.0024331	0.0028375	0.0032415	0.0036452	0.0040486	0.677885	0	0
GO:0000775	chromosome, pericentric region	CC	29	2	1716	0.0196078	0.0196078	0.0196078	0.0196078	0.0196078	0.0196078	0.0007025	0.0008195	0.0009364	0.0010534	0.0011703	0.552302	0	0
GO:0007405	neuroblast proliferation	BP	13	1	1717	0.0192308	0.0192308	0.0192308	0.0192308	0.0192308	0.0192308	0.0192308	0.0192308	0.0192308	0.0192308	0.0192308	0.970297	0	0
GO:0046034	ATP metabolism	BP	14	1	1717	0.0192308	0.0192308	0.0192308	0.0192308	0.0192308	0.0192308	0.0192308	0.0192308	0.0192308	0.0192308	0.0192308	0.970297	0	0
GO:0045120	pronucleus	CC	9	2	1716	0.0192308	0.0192308	0.0192308	0.0192308	0.0192308	0.0192308	0.0159574	0.0185676	0.021164	0.0237467	0.0263158	0.962995	0	0
GO:0051297	centrosome organization and biogenesis	BP	5	1	1717	0.0188679	0.0188679	0.0188679	0.0188679	0.0188679	0.0188679	0.0188679	0.0188679	0.0188679	0.0188679	0.0188679	0.969715	0	0
GO:0007098	centrosome cycle	BP	5	1	1717	0.0188679	0.0188679	0.0188679	0.0188679	0.0188679	0.0188679	0.0188679	0.0188679	0.0188679	0.0188679	0.0188679	0.969715	0	0
GO:0042393	histone binding	MF	6	1	1717	0.0188679	0.0188679	0.0188679	0.0188679	0.0188679	0.0188679	0.0188679	0.0188679	0.0188679	0.0188679	0.0188679	0.971753	0	0
GO:0050768	negative regulation of neurogenesis	BP	10	1	1717	0.0185185	0.0185185	0.0185185	0.0185185	0.0185185	0.0185185	0.0185185	0.0185185	0.0185185	0.0185185	0.0185185	0.969132	0	0
GO:0005996	monosaccharide metabolism	BP	47	4	1714	0.0185185	0.0185185	0.0185185	0.005102	0.0067912	0.0084746	0.0050378	0.0058725	0.0052701	0.005925	0.0065789	0.800977	0	0
GO:0009144	purine nucleoside triphosphate metabolism	BP	18	1	1717	0.0181818	0.0181818	0.0181818	0.0181818	0.0181818	0.0181818	0.0181818	0.0181818	0.0181818	0.0181818	0.0181818	0.96855	0	0
GO:0009142	nucleoside triphosphate biosynthesis	BP	16	1	1717	0.0181818	0.0181818	0.0181818	0.0181818	0.0181818	0.0181818	0.0181818	0.0181818	0.0181818	0.0181818	0.0181818	0.96855	0	0
GO:0009110	vitamin biosynthesis	BP	5	1	1717	0.0181818	0.0181818	0.0181818	0.0181818	0.0181818	0.0181818	0.0181818	0.0181818	0.0181818	0.0181818	0.0181818	0.968259	0	0
GO:0015980	energy derivation by oxidation of organic compounds	BP	47	4	1714	0.0181818	0.0181818	0.0181818	0.0202703	0.0268456	0.0333333	0.0061792	0.0072016	0.0030558	0.0034364	0.0038168	0.775452	0	0
GO:0009314	response to radiation	BP	43	2	1716	0.0178571	0.0178571	0.0178571	0.0178571	0.0178571	0.0178571	0.0019763	0.0023049	0.0026333	0.0029615	0.0032895	0.807401	0	0
GO:0006446	regulation of translational initiation	BP	13	1	1717	0.0178571	0.0178571	0.0178571	0.0178571	0.0178571	0.0178571	0.0178571	0.0178571	0.0178571	0.0178571	0.0178571	0.967967	0	0
GO:0003705	RNA polymerase II transcription factor activity, enhancer binding	MF	13	1	1717	0.0178571	0.0178571	0.0178571	0.0178571	0.0178571	0.0178571	0.0178571	0.0178571	0.0178571	0.0178571	0.0178571	0.967967	0	0
GO:0046851	negative regulation of bone remodeling	BP	4	3	1715	0.0175439	0.0175439	0.0175439	0.0175439	0.0007393	0.0009239	0.0011085	0.001247	0.0014248	0.0016027	0.0017804	0.348105	0	0
GO:0000819	sister chromatid segregation	BP	6	1	1717	0.0175439	0.0175439	0.0175439	0.0175439	0.0175439	0.0175439	0.0175439	0.0175439	0.0175439	0.0175439	0.0175439	0.967676	0	0
GO:0042445	hormone metabolism	BP	34	3	1715	0.0175439	0.0175439	0.0175439	0.0175439	0.0087464	0.0109091	0.0130624	0.0038525	0.0044004	0.0049478	0.0054945	0.857434	0	0
GO:0016567	protein ubiquitination	BP	15	1	1717	0.0172414	0.0172414	0.0172414	0.0172414	0.0172414	0.0172414	0.0172414	0.0172414	0.0172414	0.0172414	0.0172414	0.966803	0	0
GO:0048015	phosphoinositide-mediated signaling	BP	17	2	1716	0.0172414	0.0172414	0.0172414	0.0172414	0.0172414	0.0172414	0.0007701	0.0008984	0.0010266	0.0011547	0.0012829	0.52972	0	0
GO:0019318	hexose metabolism	BP	46	2	1716	0.016129	0.016129	0.016129	0.016129	0.016129	0.016129	0.0051903	0.0060501	0.0069085	0.0077653	0.0086207	0.915355	0	0
GO:0048048	embryonic eye morphogenesis	BP	12	1	1717	0.016129	0.016129	0.016129	0.016129	0.016129	0.016129	0.016129	0.016129	0.016129	0.016129	0.016129	0.964473	0	0
GO:0000070	mitotic sister chromatid segregation	BP	6	1	1717	0.016129	0.016129	0.016129	0.016129	0.016129	0.016129	0.016129	0.016129	0.016129	0.016129	0.016129	0.964764	0	0
GO:0016835	carbon-oxygen lyase activity	MF	19	2	1716	0.015625	0.015625	0.015625	0.015625	0.015625	0.015625	0.0012998	0.0015161	0.0017324	0.0019485	0.0021645	0.71285	0	0
GO:0019901	protein kinase binding	MF	30	2	1716	0.0153846	0.0153846	0.0153846	0.0153846	0.0153846	0.0153846	0.0022091	0.0025764	0.0029433	0.00331	0.0036765	0.823427	0	0
GO:0005506	iron ion binding	MF	12	3	1715	0.0151515	0.0151515	0.0151515	0.0151515	0.0078329	0.009772	0.0117035	0.0019754	0.0022569	0.0025383	0.0028195	0.739553	0	0
GO:0006598	polyamine catabolism	BP	3	1	1717	0.0151515	0.0151515	0.0151515	0.0151515	0.0151515	0.0151515	0.0151515	0.0151515	0.0151515	0.0151515	0.0151515	0.962143	0	0
GO:0007350	blastoderm segmentation	BP	3	1	1717	0.0151515	0.0151515	0.0151515	0.0151515	0.0151515	0.0151515	0.0151515	0.0151515	0.0151515	0.0151515	0.0151515	0.961561	0	0
GO:0006469	negative regulation of protein kinase activity	BP	18	3	1715	0.0149254	0.0149254	0.0149254	0.0149254	0.0012723	0.0015898	0.0019072	0.0019551	0.0022338	0.0025123	0.0027907	0.595432	0	0
GO:0009199	ribonucleoside triphosphate metabolism	BP	17	1	1717	0.0147059	0.0147059	0.0147059	0.0147059	0.0147059	0.0147059	0.0147059	0.0147059	0.0147059	0.0147059	0.0147059	0.960978	0	0
GO:0042551	neuron maturation	BP	18	4	1714	0.0144928	0.0144928	0.0144928	0.0110906	0.014733	0.0183486	0.0031315	0.0036515	0.0037374	0.0042027	0.0046674	0.738696	0	0
GO:0001776	immune cell homeostasis	BP	15	1	1717	0.0144928	0.0144928	0.0144928	0.0144928	0.0144928	0.0144928	0.0144928	0.0144928	0.0144928	0.0144928	0.0144928	0.960396	0	0
GO:0006752	group transfer coenzyme metabolism	BP	19	2	1716	0.0144928	0.0144928	0.0144928	0.0144928	0.0144928	0.0144928	0.0017852	0.0020821	0.0023788	0.0026754	0.0029718	0.784674	0	0
GO:0046661	male sex differentiation	BP	13	3	1715	0.0144928	0.0144928	0.0144928	0.0144928	0.0117417	0.0146341	0.0175097	0.0134529	0.0153453	0.0172304	0.0191083	0.937221	0	0
GO:0031023	microtubule organizing center organization and biogenesis	BP	6	1	1717	0.0138889	0.0138889	0.0138889	0.0138889	0.0138889	0.0138889	0.0138889	0.0138889	0.0138889	0.0138889	0.0138889	0.958649	0	0
GO:0007163	establishment and/or maintenance of cell polarity	BP	14	1	1717	0.0138889	0.0138889	0.0138889	0.0138889	0.0138889	0.0138889	0.0138889	0.0138889	0.0138889	0.0138889	0.0138889	0.958649	0	0
GO:0005763	mitochondrial small ribosomal subunit	CC	7	1	1717	0.0138889	0.0138889	0.0138889	0.0138889	0.0138889	0.0138889	0.0138889	0.0138889	0.0138889	0.0138889	0.0138889	0.957775	0	0
GO:0007549	dosage compensation	BP	8	1	1717	0.0138889	0.0138889	0.0138889	0.0138889	0.0138889	0.0138889	0.0138889	0.0138889	0.0138889	0.0138889	0.0138889	0.959231	0	0
GO:0006893	Golgi to plasma membrane transport	BP	3	2	1716	0.0136986	0.0136986	0.0136986	0.0136986	0.0136986	0.0136986	0.0018513	0.0021592	0.0024669	0.0027744	0.0030817	0.665647	0	0
GO:0006914	autophagy	BP	7	3	1715	0.0136986	0.0136986	0.0136986	0.0136986	0.0075377	0.0094044	0.0112641	0.0017825	0.0020367	0.0022907	0.0025445	0.738387	0	0
GO:0035088	establishment and/or maintenance of apical/basal cell polarity	BP	6	1	1717	0.0135135	0.0135135	0.0135135	0.0135135	0.0135135	0.0135135	0.0135135	0.0135135	0.0135135	0.0135135	0.0135135	0.957484	0	0
GO:0005758	mitochondrial intermembrane space	CC	3	1	1717	0.0133333	0.0133333	0.0133333	0.0133333	0.0133333	0.0133333	0.0133333	0.0133333	0.0133333	0.0133333	0.0133333	0.957193	0	0
GO:0030384	phosphoinositide metabolism	BP	16	2	1716	0.0131579	0.0131579	0.0131579	0.0131579	0.0131579	0.0131579	0.0048741	0.0056818	0.0064882	0.0072934	0.0080972	0.90676	0	0
GO:0048168	regulation of neuronal synaptic plasticity	BP	4	1	1717	0.0131579	0.0131579	0.0131579	0.0131579	0.0131579	0.0131579	0.0131579	0.0131579	0.0131579	0.0131579	0.0131579	0.956319	0	0
GO:0030901	midbrain development	BP	10	1	1717	0.0131579	0.0131579	0.0131579	0.0131579	0.0131579	0.0131579	0.0131579	0.0131579	0.0131579	0.0131579	0.0131579	0.956319	0	0
GO:0042364	water-soluble vitamin biosynthesis	BP	4	1	1717	0.0131579	0.0131579	0.0131579	0.0131579	0.0131579	0.0131579	0.0131579	0.0131579	0.0131579	0.0131579	0.0131579	0.956319	0	0
GO:0001894	tissue homeostasis	BP	20	1	1717	0.012987	0.012987	0.012987	0.012987	0.012987	0.012987	0.012987	0.012987	0.012987	0.012987	0.012987	0.955737	0	0
GO:0035250	UDP-galactosyltransferase activity	MF	9	1	1717	0.012987	0.012987	0.012987	0.012987	0.012987	0.012987	0.012987	0.012987	0.012987	0.012987	0.012987	0.952242	0	0
GO:0009152	purine ribonucleotide biosynthesis	BP	16	1	1717	0.012987	0.012987	0.012987	0.012987	0.012987	0.012987	0.012987	0.012987	0.012987	0.012987	0.012987	0.955737	0	0
GO:0030141	secretory granule	CC	24	3	1715	0.012987	0.012987	0.012987	0.012987	0.0025199	0.003148	0.0037752	0.0022362	0.0025548	0.0028733	0.0031915	0.699806	0	0
GO:0042100	B cell proliferation	BP	16	1	1717	0.0128205	0.0128205	0.0128205	0.0128205	0.0128205	0.0128205	0.0128205	0.0128205	0.0128205	0.0128205	0.0128205	0.955154	0	0
GO:0030100	regulation of endocytosis	BP	25	3	1715	0.0128205	0.0128205	0.0128205	0.0128205	0.0088757	0.0110701	0.0132548	0.0124926	0.0142518	0.0160047	0.0177515	0.926725	0	0
GO:0014032	neural crest cell development	BP	10	1	1717	0.0126582	0.0126582	0.0126582	0.0126582	0.0126582	0.0126582	0.0126582	0.0126582	0.0126582	0.0126582	0.0126582	0.954572	0	0
GO:0051270	regulation of cell motility	BP	31	6	1712	0.5	0.5	0.012605	0.0187891	0.0217391	0.027027	0.0088539	0.006381	0.007286	0.004099	0.0045524	0.749708	0.0048189	0.166667
GO:0009620	response to fungi	BP	5	2	1716	0.0125	0.0125	0.0125	0.0125	0.0125	0.0125	0.000733	0.000855	0.000977	0.001099	0.001221	0.483246	0	0
GO:0009141	nucleoside triphosphate metabolism	BP	22	1	1717	0.0119048	0.0119048	0.0119048	0.0119048	0.0119048	0.0119048	0.0119048	0.0119048	0.0119048	0.0119048	0.0119048	0.95166	0	0
GO:0015992	proton transport	BP	23	4	1714	0.0119048	0.0119048	0.0119048	0.0076336	0.0101523	0.0126582	0.0091813	0.0106952	0.0020995	0.0023613	0.002623	0.705513	0	0
GO:0050729	positive regulation of inflammatory response	BP	14	1	1717	0.0119048	0.0119048	0.0119048	0.0119048	0.0119048	0.0119048	0.0119048	0.0119048	0.0119048	0.0119048	0.0119048	0.95166	0	0
GO:0007028	cytoplasm organization and biogenesis	BP	33	1	1717	0.0119048	0.0119048	0.0119048	0.0119048	0.0119048	0.0119048	0.0119048	0.0119048	0.0119048	0.0119048	0.0119048	0.95166	0	0
GO:0009306	protein secretion	BP	15	2	1716	0.0119048	0.0119048	0.0119048	0.0119048	0.0119048	0.0119048	0.0009731	0.0011351	0.001297	0.0014589	0.0016207	0.616841	0	0
GO:0001570	vasculogenesis	BP	13	1	1717	0.0116279	0.0116279	0.0116279	0.0116279	0.0116279	0.0116279	0.0116279	0.0116279	0.0116279	0.0116279	0.0116279	0.950495	0	0
GO:0030425	dendrite	CC	19	1	1717	0.0116279	0.0116279	0.0116279	0.0116279	0.0116279	0.0116279	0.0116279	0.0116279	0.0116279	0.0116279	0.0116279	0.950495	0	0
GO:0042742	defense response to bacteria	BP	18	3	1715	0.0114943	0.0114943	0.0114943	0.0114943	0.0050167	0.006263	0.0075063	0.0036326	0.0041494	0.0046656	0.0051813	0.825073	0	0
GO:0007351	regional subdivision	BP	3	1	1717	0.011236	0.011236	0.011236	0.011236	0.011236	0.011236	0.011236	0.011236	0.011236	0.011236	0.011236	0.949039	0	0
GO:0007613	memory	BP	11	1	1717	0.0111111	0.0111111	0.0111111	0.0111111	0.0111111	0.0111111	0.0111111	0.0111111	0.0111111	0.0111111	0.0111111	0.948165	0	0
GO:0030183	B cell differentiation	BP	18	2	1716	0.0111111	0.0111111	0.0111111	0.0111111	0.0111111	0.0111111	0.0014282	0.0016659	0.0019034	0.0021408	0.0023781	0.729604	0	0
GO:0016032	viral life cycle	BP	6	1	1717	0.010989	0.010989	0.010989	0.010989	0.010989	0.010989	0.010989	0.010989	0.010989	0.010989	0.010989	0.948165	0	0
GO:0035116	embryonic hindlimb morphogenesis	BP	7	3	1715	0.010989	0.010989	0.010989	0.010989	0.0080972	0.010101	0.0120968	0.0015508	0.001772	0.0019931	0.002214	0.700389	0	0
GO:0001764	neuron migration	BP	38	1	1717	0.0108696	0.0108696	0.0108696	0.0108696	0.0108696	0.0108696	0.0108696	0.0108696	0.0108696	0.0108696	0.0108696	0.946127	0	0
GO:0019221	cytokine and chemokine mediated signaling pathway	BP	21	2	1716	0.0107527	0.0107527	0.0107527	0.0107527	0.0107527	0.0107527	0.001857	0.0021658	0.0024745	0.0027829	0.0030912	0.785256	0	0
GO:0044432	endoplasmic reticulum part	CC	27	6	1712	0.0107527	0.0107527	0.0106007	0.0158172	0.0059791	0.0074627	0.0065147	0.0063234	0.0072202	0.0039091	0.0043415	0.686137	0	0
GO:0051301	cell division	BP	24	6	1712	0.015873	0.015873	0.0104167	0.015544	0.015544	0.0193548	0.0198238	0.0039803	0.0045463	0.0038643	0.0042918	0.712958	0	0
GO:0030099	myeloid cell differentiation	BP	55	5	1713	0.0104167	0.0104167	0.0104167	0.0150754	0.02	0.015674	0.01875	0.0033931	0.003876	0.003255	0.0036153	0.678109	0	0
GO:0051348	negative regulation of transferase activity	BP	19	3	1715	0.01	0.01	0.01	0.01	0.002947	0.003681	0.0044139	0.0025544	0.0029183	0.0032819	0.0036452	0.742468	0	0
GO:0001833	inner cell mass cell proliferation	BP	3	1	1717	0.01	0.01	0.01	0.01	0.01	0.01	0.01	0.01	0.01	0.01	0.01	0.942341	0	0
GO:0006164	purine nucleotide biosynthesis	BP	20	3	1715	0.01	0.01	0.01	0.01	0.0070093	0.0087464	0.0104773	0.0083632	0.0095465	0.0107271	0.0119048	0.89932	0	0
GO:0044453	nuclear membrane part	CC	23	6	1712	1	1	0.009901	0.0147783	0.0105541	0.0131579	0.0070922	0.0034252	0.0039126	0.0042674	0.0047393	0.635027	0.0048189	0.166667
GO:0016780	phosphotransferase activity, for other substituted phosphate groups	MF	6	1	1717	0.009901	0.009901	0.009901	0.009901	0.009901	0.009901	0.009901	0.009901	0.009901	0.009901	0.009901	0.938264	0	0
GO:0006290	pyrimidine dimer repair	BP	3	1	1717	0.009901	0.009901	0.009901	0.009901	0.009901	0.009901	0.009901	0.009901	0.009901	0.009901	0.009901	0.941759	0	0
GO:0050913	sensory perception of bitter taste	BP	8	1	1717	0.0098039	0.0098039	0.0098039	0.0098039	0.0098039	0.0098039	0.0098039	0.0098039	0.0098039	0.0098039	0.0098039	0.876529	0	0
GO:0007015	actin filament organization	BP	30	3	1715	0.0098039	0.0098039	0.0098039	0.0098039	0.001552	0.0019392	0.0023262	0.002019	0.0023068	0.0025944	0.0028818	0.628377	0	0
GO:0031965	nuclear membrane	CC	23	6	1712	1	1	0.0096618	0.0144231	0.0103717	0.012931	0.007023	0.0034169	0.0039031	0.0042573	0.0047281	0.632934	0.0048189	0.166667
GO:0031570	DNA integrity checkpoint	BP	12	2	1716	0.009434	0.009434	0.009434	0.009434	0.009434	0.009434	0.0058766	0.0068493	0.0078201	0.0087891	0.0097561	0.910256	0	0
GO:0030145	manganese ion binding	MF	7	1	1717	0.0092593	0.0092593	0.0092593	0.0092593	0.0092593	0.0092593	0.0092593	0.0092593	0.0092593	0.0092593	0.0092593	0.937973	0	0
GO:0007050	cell cycle arrest	BP	15	2	1716	0.009009	0.009009	0.009009	0.009009	0.009009	0.009009	0.0020195	0.0023553	0.0026909	0.0030262	0.0033613	0.795309	0	0
GO:0017015	regulation of transforming growth factor beta receptor signaling pathway	BP	5	2	1716	0.0089286	0.0089286	0.0089286	0.0089286	0.0089286	0.0089286	0.0011161	0.0013018	0.0014875	0.0016732	0.0018587	0.61116	0	0
GO:0030501	positive regulation of bone mineralization	BP	3	1	1717	0.0087719	0.0087719	0.0087719	0.0087719	0.0087719	0.0087719	0.0087719	0.0087719	0.0087719	0.0087719	0.0087719	0.934187	0	0
GO:0001725	stress fiber	CC	9	1	1717	0.0087719	0.0087719	0.0087719	0.0087719	0.0087719	0.0087719	0.0087719	0.0087719	0.0087719	0.0087719	0.0087719	0.93477	0	0
GO:0031069	hair follicle morphogenesis	BP	5	1	1717	0.0086207	0.0086207	0.0086207	0.0086207	0.0086207	0.0086207	0.0086207	0.0086207	0.0086207	0.0086207	0.0086207	0.932149	0	0
GO:0009260	ribonucleotide biosynthesis	BP	20	1	1717	0.008547	0.008547	0.008547	0.008547	0.008547	0.008547	0.008547	0.008547	0.008547	0.008547	0.008547	0.93244	0	0
GO:0016486	peptide hormone processing	BP	5	1	1717	0.0084746	0.0084746	0.0084746	0.0084746	0.0084746	0.0084746	0.0084746	0.0084746	0.0084746	0.0084746	0.0084746	0.933314	0	0
GO:0005929	cilium	CC	22	5	1713	0.0083333	0.0083333	0.0083333	0.0121457	0.016129	0.0052576	0.0063025	0.0031574	0.0036069	0.0029079	0.00323	0.617513	0	0
GO:0042588	zymogen granule	CC	3	1	1717	0.0082645	0.0082645	0.0082645	0.0082645	0.0082645	0.0082645	0.0082645	0.0082645	0.0082645	0.0082645	0.0082645	0.933605	0	0
GO:0005762	mitochondrial large ribosomal subunit	CC	17	1	1717	0.0080645	0.0080645	0.0080645	0.0080645	0.0080645	0.0080645	0.0080645	0.0080645	0.0080645	0.0080645	0.0080645	0.906814	0	0
GO:0000315	organellar large ribosomal subunit	CC	17	1	1717	0.0080645	0.0080645	0.0080645	0.0080645	0.0080645	0.0080645	0.0080645	0.0080645	0.0080645	0.0080645	0.0080645	0.906232	0	0
GO:0030500	regulation of bone mineralization	BP	7	3	1715	0.008	0.008	0.008	0.008	0.0090772	0.0113208	0.0135542	0.003756	0.0042903	0.004824	0.0053571	0.841594	0	0
GO:0001658	ureteric bud branching	BP	10	2	1716	0.0079365	0.0079365	0.0079365	0.0079365	0.0079365	0.0079365	0.0021269	0.0024805	0.0028339	0.003187	0.0035398	0.802885	0	0
GO:0008286	insulin receptor signaling pathway	BP	16	2	1716	0.0077519	0.0077519	0.0077519	0.0077519	0.0077519	0.0077519	0.0008004	0.0009337	0.001067	0.0012002	0.0013333	0.526369	0	0
GO:0008595	determination of anterior/posterior axis, embryo	BP	3	1	1717	0.0076923	0.0076923	0.0076923	0.0076923	0.0076923	0.0076923	0.0076923	0.0076923	0.0076923	0.0076923	0.0076923	0.924869	0	0
GO:0043086	negative regulation of enzyme activity	BP	19	3	1715	0.0076336	0.0076336	0.0076336	0.0076336	0.001368	0.0017094	0.0020506	0.0016758	0.0019148	0.0021536	0.0023923	0.561127	0	0
GO:0005932	basal body	CC	4	2	1716	0.0076336	0.0076336	0.0076336	0.0076336	0.0076336	0.0076336	0.0009731	0.0011351	0.001297	0.0014589	0.0016207	0.677448	0	0
GO:0006775	fat-soluble vitamin metabolism	BP	18	1	1717	0.0075758	0.0075758	0.0075758	0.0075758	0.0075758	0.0075758	0.0075758	0.0075758	0.0075758	0.0075758	0.0075758	0.923704	0	0
GO:0030728	ovulation	BP	7	1	1717	0.0075188	0.0075188	0.0075188	0.0075188	0.0075188	0.0075188	0.0075188	0.0075188	0.0075188	0.0075188	0.0075188	0.923122	0	0
GO:0043566	structure-specific DNA binding	MF	23	2	1716	0.0075188	0.0075188	0.0075188	0.0075188	0.0075188	0.0075188	0.0040928	0.0047716	0.0054496	0.0061266	0.0068027	0.876457	0	0
GO:0005868	cytoplasmic dynein complex	CC	4	1	1717	0.0073529	0.0073529	0.0073529	0.0073529	0.0073529	0.0073529	0.0073529	0.0073529	0.0073529	0.0073529	0.0073529	0.931858	0	0
GO:0000287	magnesium ion binding	MF	10	4	1714	0.0073529	0.0073529	0.0073529	0.0083799	0.0111421	0.0138889	0.0092166	0.0107362	0.0048106	0.0054087	0.006006	0.826867	0	0
GO:0009410	response to xenobiotic stimulus	BP	7	1	1717	0.0071942	0.0071942	0.0071942	0.0071942	0.0071942	0.0071942	0.0071942	0.0071942	0.0071942	0.0071942	0.0071942	0.919336	0	0
GO:0042535	positive regulation of tumor necrosis factor-alpha biosynthesis	BP	6	1	1717	0.0071429	0.0071429	0.0071429	0.0071429	0.0071429	0.0071429	0.0071429	0.0071429	0.0071429	0.0071429	0.0071429	0.919045	0	0
GO:0030902	hindbrain development	BP	10	1	1717	0.0071429	0.0071429	0.0071429	0.0071429	0.0071429	0.0071429	0.0071429	0.0071429	0.0071429	0.0071429	0.0071429	0.919336	0	0
GO:0006805	xenobiotic metabolism	BP	7	1	1717	0.0070922	0.0070922	0.0070922	0.0070922	0.0070922	0.0070922	0.0070922	0.0070922	0.0070922	0.0070922	0.0070922	0.91788	0	0
GO:0048592	eye morphogenesis	BP	28	2	1716	0.006993	0.006993	0.006993	0.006993	0.006993	0.006993	0.0041351	0.0048209	0.0055058	0.0061898	0.0068729	0.874417	0	0
GO:0030539	male genitalia development	BP	3	1	1717	0.0068966	0.0068966	0.0068966	0.0068966	0.0068966	0.0068966	0.0068966	0.0068966	0.0068966	0.0068966	0.0068966	0.917298	0	0
GO:0006310	DNA recombination	BP	18	2	1716	0.0068966	0.0068966	0.0068966	0.0068966	0.0068966	0.0068966	0.0012669	0.0014777	0.0016885	0.0018991	0.0021097	0.682255	0	0
GO:0031968	organelle outer membrane	CC	9	3	1715	0.0068027	0.0068027	0.0068027	0.0068027	0.0023024	0.0028763	0.0034496	0.0029244	0.0033408	0.0037568	0.0041725	0.734014	0	0
GO:0002011	morphogenesis of an epithelial sheet	BP	4	1	1717	0.0068027	0.0068027	0.0068027	0.0068027	0.0068027	0.0068027	0.0068027	0.0068027	0.0068027	0.0068027	0.0068027	0.914968	0	0
GO:0005938	cell cortex	CC	23	3	1715	0.0067114	0.0067114	0.0067114	0.0067114	0.0042827	0.0053476	0.0064103	0.0015601	0.0017825	0.0020049	0.0022272	0.624295	0	0
GO:0030855	epithelial cell differentiation	BP	17	5	1713	0.0066225	0.0066225	0.0066225	0.0077922	0.0103627	0.0088496	0.0106007	0.0086741	0.009901	0.0052786	0.0058617	0.781845	0	0
GO:0048167	regulation of synaptic plasticity	BP	5	1	1717	0.0065789	0.0065789	0.0065789	0.0065789	0.0065789	0.0065789	0.0065789	0.0065789	0.0065789	0.0065789	0.0065789	0.912056	0	0
GO:0042063	gliogenesis	BP	17	1	1717	0.0065789	0.0065789	0.0065789	0.0065789	0.0065789	0.0065789	0.0065789	0.0065789	0.0065789	0.0065789	0.0065789	0.912056	0	0
GO:0031970	organelle envelope lumen	CC	11	2	1716	0.0064516	0.0064516	0.0064516	0.0064516	0.0064516	0.0064516	0.0011592	0.0013521	0.001545	0.0017378	0.0019305	0.568619	0	0
GO:0005741	mitochondrial outer membrane	CC	8	2	1716	0.0062893	0.0062893	0.0062893	0.0062893	0.0062893	0.0062893	0.0024331	0.0028375	0.0032415	0.0036452	0.0040486	0.813228	0	0
GO:0051704	interaction between organisms	BP	25	5	1713	0.00625	0.00625	0.00625	0.0029791	0.0039683	0.0023821	0.0028571	0.0025613	0.0029261	0.0028134	0.003125	0.4554	0	0
GO:0045744	negative regulation of G-protein coupled receptor protein signaling pathway	BP	3	1	1717	0.0062112	0.0062112	0.0062112	0.0062112	0.0062112	0.0062112	0.0062112	0.0062112	0.0062112	0.0062112	0.0062112	0.906814	0	0
GO:0006909	phagocytosis	BP	23	1	1717	0.0062112	0.0062112	0.0062112	0.0062112	0.0062112	0.0062112	0.0062112	0.0062112	0.0062112	0.0062112	0.0062112	0.906814	0	0
GO:0001542	ovulation (sensu Mammalia)	BP	7	1	1717	0.0062112	0.0062112	0.0062112	0.0062112	0.0062112	0.0062112	0.0062112	0.0062112	0.0062112	0.0062112	0.0062112	0.906814	0	0
GO:0019724	B cell mediated immunity	BP	10	1	1717	0.0060976	0.0060976	0.0060976	0.0060976	0.0060976	0.0060976	0.0060976	0.0060976	0.0060976	0.0060976	0.0060976	0.905941	0	0
GO:0030216	keratinocyte differentiation	BP	8	2	1716	0.0060976	0.0060976	0.0060976	0.0060976	0.0060976	0.0060976	0.0032503	0.0037899	0.004329	0.0048675	0.0054054	0.84528	0	0
GO:0019206	nucleoside kinase activity	MF	3	1	1717	0.0057143	0.0057143	0.0057143	0.0057143	0.0057143	0.0057143	0.0057143	0.0057143	0.0057143	0.0057143	0.0057143	0.870122	0	0
GO:0048193	Golgi vesicle transport	BP	17	5	1713	0.0057143	0.0057143	0.0057143	0.0018259	0.0024331	0.0024546	0.0029441	0.0030688	0.0035057	0.0033796	0.0037538	0.477642	0	0
GO:0016358	dendrite development	BP	19	3	1715	0.0057143	0.0057143	0.0057143	0.0057143	0.0047581	0.0059406	0.0071203	0.0019003	0.0021712	0.0024419	0.0027125	0.703013	0	0
GO:0046513	ceramide biosynthesis	BP	3	1	1717	0.0056497	0.0056497	0.0056497	0.0056497	0.0056497	0.0056497	0.0056497	0.0056497	0.0056497	0.0056497	0.0056497	0.90099	0	0
GO:0046852	positive regulation of bone remodeling	BP	4	1	1717	0.005618	0.005618	0.005618	0.005618	0.005618	0.005618	0.005618	0.005618	0.005618	0.005618	0.005618	0.896913	0	0
GO:0006739	NADP metabolism	BP	6	1	1717	0.005618	0.005618	0.005618	0.005618	0.005618	0.005618	0.005618	0.005618	0.005618	0.005618	0.005618	0.901572	0	0
GO:0005773	vacuole	CC	63	7	1711	1	1	0.0053558	0.0029699	0.0039559	0.0043024	0.0045249	0.0052751	0.0050018	0.0042217	0.0046885	0.554479	0.0041329	0.142857
GO:0042175	nuclear envelope-endoplasmic reticulum network	CC	27	6	1712	0.0163934	0.0163934	0.0053286	0.0079717	0.0033131	0.0041379	0.0043447	0.0034791	0.0039742	0.0039062	0.0043384	0.548433	0	0
GO:0042226	interleukin-6 biosynthesis	BP	5	1	1717	0.005291	0.005291	0.005291	0.005291	0.005291	0.005291	0.005291	0.005291	0.005291	0.005291	0.005291	0.890507	0	0
GO:0030335	positive regulation of cell migration	BP	4	2	1716	0.005291	0.005291	0.005291	0.005291	0.005291	0.005291	0.0016367	0.0019089	0.002181	0.002453	0.0027248	0.746503	0	0
GO:0006092	main pathways of carbohydrate metabolism	BP	26	2	1716	0.0052632	0.0052632	0.0052632	0.0052632	0.0052632	0.0052632	0.0014048	0.0016386	0.0018722	0.0021058	0.0023392	0.696387	0	0
GO:0051272	positive regulation of cell motility	BP	5	2	1716	0.0052356	0.0052356	0.0052356	0.0052356	0.0052356	0.0052356	0.0015806	0.0018436	0.0021064	0.002369	0.0026316	0.731643	0	0
GO:0045047	protein targeting to ER	BP	5	1	1717	0.0052356	0.0052356	0.0052356	0.0052356	0.0052356	0.0052356	0.0052356	0.0052356	0.0052356	0.0052356	0.0052356	0.895457	0	0
GO:0051017	actin filament bundle formation	BP	7	2	1716	0.0052083	0.0052083	0.0052083	0.0052083	0.0052083	0.0052083	0.0007029	0.00082	0.000937	0.001054	0.001171	0.447115	0	0
GO:0040017	positive regulation of locomotion	BP	5	2	1716	0.0050761	0.0050761	0.0050761	0.0050761	0.0050761	0.0050761	0.0015381	0.001794	0.0020497	0.0023053	0.0025608	0.723922	0	0
GO:0006888	ER to Golgi vesicle-mediated transport	BP	3	1	1717	0.0049505	0.0049505	0.0049505	0.0049505	0.0049505	0.0049505	0.0049505	0.0049505	0.0049505	0.0049505	0.0049505	0.86721	0	0
GO:0019915	sequestering of lipid	BP	7	1	1717	0.0049261	0.0049261	0.0049261	0.0049261	0.0049261	0.0049261	0.0049261	0.0049261	0.0049261	0.0049261	0.0049261	0.882644	0	0
GO:0009123	nucleoside monophosphate metabolism	BP	4	1	1717	0.004878	0.004878	0.004878	0.004878	0.004878	0.004878	0.004878	0.004878	0.004878	0.004878	0.004878	0.878858	0	0
GO:0007032	endosome organization and biogenesis	BP	3	2	1716	0.004878	0.004878	0.004878	0.004878	0.004878	0.004878	0.00163	0.0019011	0.0021721	0.002443	0.0027137	0.624563	0	0
GO:0009161	ribonucleoside monophosphate metabolism	BP	4	1	1717	0.004878	0.004878	0.004878	0.004878	0.004878	0.004878	0.004878	0.004878	0.004878	0.004878	0.004878	0.878858	0	0
GO:0015934	large ribosomal subunit	CC	26	2	1716	0.0048544	0.0048544	0.0048544	0.0048544	0.0048544	0.0048544	0.0023157	0.0027006	0.0030852	0.0034695	0.0038536	0.780594	0	0
GO:0006006	glucose metabolism	BP	31	1	1717	0.0048309	0.0048309	0.0048309	0.0048309	0.0048309	0.0048309	0.0048309	0.0048309	0.0048309	0.0048309	0.0048309	0.880023	0	0
GO:0045197	establishment and/or maintenance of epithelial cell polarity	BP	3	1	1717	0.0048077	0.0048077	0.0048077	0.0048077	0.0048077	0.0048077	0.0048077	0.0048077	0.0048077	0.0048077	0.0048077	0.881771	0	0
GO:0050851	antigen receptor-mediated signaling pathway	BP	13	1	1717	0.0047619	0.0047619	0.0047619	0.0047619	0.0047619	0.0047619	0.0047619	0.0047619	0.0047619	0.0047619	0.0047619	0.878276	0	0
GO:0019827	stem cell maintenance	BP	3	1	1717	0.0047619	0.0047619	0.0047619	0.0047619	0.0047619	0.0047619	0.0047619	0.0047619	0.0047619	0.0047619	0.0047619	0.882062	0	0
GO:0048637	skeletal muscle development	BP	26	1	1717	0.0045662	0.0045662	0.0045662	0.0045662	0.0045662	0.0045662	0.0045662	0.0045662	0.0045662	0.0045662	0.0045662	0.873034	0	0
GO:0001558	regulation of cell growth	BP	15	2	1716	0.0044643	0.0044643	0.0044643	0.0044643	0.0044643	0.0044643	0.0023753	0.0027701	0.0031646	0.0035587	0.0039526	0.78817	0	0
GO:0004860	protein kinase inhibitor activity	MF	7	2	1716	0.0044248	0.0044248	0.0044248	0.0044248	0.0044248	0.0044248	0.0035482	0.0041371	0.0047253	0.0053129	0.0058997	0.839889	0	0
GO:0005761	mitochondrial ribosome	CC	31	2	1716	0.004329	0.004329	0.004329	0.004329	0.004329	0.004329	0.0079365	0.0079365	0.0079365	0.0079365	0.0079365	0.847028	0	0
GO:0000313	organellar ribosome	CC	31	2	1716	0.004329	0.004329	0.004329	0.004329	0.004329	0.004329	0.007874	0.007874	0.007874	0.007874	0.007874	0.846445	0	0
GO:0019210	kinase inhibitor activity	MF	8	2	1716	0.0042918	0.0042918	0.0042918	0.0042918	0.0042918	0.0042918	0.0036452	0.0042502	0.0048544	0.0054579	0.0060606	0.847611	0	0
GO:0006611	protein export from nucleus	BP	10	1	1717	0.0042918	0.0042918	0.0042918	0.0042918	0.0042918	0.0042918	0.0042918	0.0042918	0.0042918	0.0042918	0.0042918	0.852068	0	0
GO:0030178	negative regulation of Wnt receptor signaling pathway	BP	6	1	1717	0.0042553	0.0042553	0.0042553	0.0042553	0.0042553	0.0042553	0.0042553	0.0042553	0.0042553	0.0042553	0.0042553	0.863716	0	0
GO:0007492	endoderm development	BP	12	2	1716	0.0042553	0.0042553	0.0042553	0.0042553	0.0042553	0.0042553	0.0008546	0.0009969	0.0011391	0.0012813	0.0014235	0.522873	0	0
GO:0048741	skeletal muscle fiber development	BP	26	1	1717	0.0042373	0.0042373	0.0042373	0.0042373	0.0042373	0.0042373	0.0042373	0.0042373	0.0042373	0.0042373	0.0042373	0.863133	0	0
GO:0009925	basal plasma membrane	CC	4	2	1716	0.0041667	0.0041667	0.0041667	0.0041667	0.0041667	0.0041667	0.0080321	0.0080321	0.0080321	0.0080321	0.0080321	0.858392	0	0
GO:0017124	SH3 domain binding	MF	7	1	1717	0.0040984	0.0040984	0.0040984	0.0040984	0.0040984	0.0040984	0.0040984	0.0040984	0.0040984	0.0040984	0.0040984	0.883809	0	0
GO:0050879	organismal movement	BP	15	2	1716	0.0040486	0.0040486	0.0040486	0.0040486	0.0040486	0.0040486	0.0035907	0.0041866	0.0047818	0.0053763	0.0059701	0.831294	0	0
GO:0042402	biogenic amine catabolism	BP	10	1	1717	0.004	0.004	0.004	0.004	0.004	0.004	0.004	0.004	0.004	0.004	0.004	0.85498	0	0
GO:0046456	icosanoid biosynthesis	BP	4	1	1717	0.003937	0.003937	0.003937	0.003937	0.003937	0.003937	0.003937	0.003937	0.003937	0.003937	0.003937	0.855271	0	0
GO:0046328	regulation of JNK cascade	BP	9	1	1717	0.0039216	0.0039216	0.0039216	0.0039216	0.0039216	0.0039216	0.0039216	0.0039216	0.0039216	0.0039216	0.0039216	0.851485	0	0
GO:0045453	bone resorption	BP	6	3	1715	0.003861	0.003861	0.003861	0.003861	0.0028832	0.0036014	0.0043186	0.0024732	0.0028255	0.0031776	0.0035294	0.709912	0	0
GO:0050907	detection of chemical stimulus during sensory perception	BP	7	1	1717	0.0037313	0.0037313	0.0037313	0.0037313	0.0037313	0.0037313	0.0037313	0.0037313	0.0037313	0.0037313	0.0037313	0.513687	0	0
GO:0006892	post-Golgi vesicle-mediated transport	BP	7	2	1716	0.0036101	0.0036101	0.0036101	0.0036101	0.0036101	0.0036101	0.0014489	0.00169	0.001931	0.0021718	0.0024125	0.580565	0	0
GO:0050912	detection of chemical stimulus during sensory perception of taste	BP	6	1	1717	0.0035842	0.0035842	0.0035842	0.0035842	0.0035842	0.0035842	0.0035842	0.0035842	0.0035842	0.0035842	0.0035842	0.472627	0	0
GO:0006506	GPI anchor biosynthesis	BP	4	2	1716	0.0035842	0.0035842	0.0035842	0.0035842	0.0035842	0.0035842	0.000756	0.0008819	0.0010078	0.0011336	0.0012594	0.618735	0	0
GO:0001580	detection of chemical stimulus during sensory perception of bitter taste	BP	6	1	1717	0.0035842	0.0035842	0.0035842	0.0035842	0.0035842	0.0035842	0.0035842	0.0035842	0.0035842	0.0035842	0.0035842	0.472627	0	0
GO:0046489	phosphoinositide biosynthesis	BP	4	2	1716	0.0035842	0.0035842	0.0035842	0.0035842	0.0035842	0.0035842	0.000756	0.0008819	0.0010078	0.0011336	0.0012594	0.618735	0	0
GO:0009225	nucleotide-sugar metabolism	BP	5	1	1717	0.0035461	0.0035461	0.0035461	0.0035461	0.0035461	0.0035461	0.0035461	0.0035461	0.0035461	0.0035461	0.0035461	0.843623	0	0
GO:0016055	Wnt receptor signaling pathway	BP	27	2	1716	0.0035336	0.0035336	0.0035336	0.0035336	0.0035336	0.0035336	0.0026834	0.0031292	0.0035746	0.0040197	0.0044643	0.787879	0	0
GO:0048747	muscle fiber development	BP	26	1	1717	0.0034364	0.0034364	0.0034364	0.0034364	0.0034364	0.0034364	0.0034364	0.0034364	0.0034364	0.0034364	0.0034364	0.831101	0	0
GO:0009063	amino acid catabolism	BP	18	2	1716	0.0034364	0.0034364	0.0034364	0.0034364	0.0034364	0.0034364	0.0007411	0.0008645	0.0009879	0.0011112	0.0012346	0.444056	0	0
GO:0051223	regulation of protein transport	BP	5	2	1716	0.0034247	0.0034247	0.0034247	0.0034247	0.0034247	0.0034247	0.0007163	0.0008356	0.0009549	0.0010741	0.0011933	0.427739	0	0
GO:0009303	rRNA transcription	BP	4	1	1717	0.003413	0.003413	0.003413	0.003413	0.003413	0.003413	0.003413	0.003413	0.003413	0.003413	0.003413	0.849447	0	0
GO:0006612	protein targeting to membrane	BP	6	1	1717	0.0034014	0.0034014	0.0034014	0.0034014	0.0034014	0.0034014	0.0034014	0.0034014	0.0034014	0.0034014	0.0034014	0.840419	0	0
GO:0006352	transcription initiation	BP	12	2	1716	0.0033898	0.0033898	0.0033898	0.0033898	0.0033898	0.0033898	0.0011809	0.0013774	0.0015739	0.0017703	0.0019666	0.618735	0	0
GO:0045778	positive regulation of ossification	BP	4	1	1717	0.0033557	0.0033557	0.0033557	0.0033557	0.0033557	0.0033557	0.0033557	0.0033557	0.0033557	0.0033557	0.0033557	0.827024	0	0
GO:0001871	pattern binding	MF	26	1	1717	0.0033223	0.0033223	0.0033223	0.0033223	0.0033223	0.0033223	0.0033223	0.0033223	0.0033223	0.0033223	0.0033223	0.825277	0	0
GO:0051050	positive regulation of transport	BP	28	1	1717	0.0032787	0.0032787	0.0032787	0.0032787	0.0032787	0.0032787	0.0032787	0.0032787	0.0032787	0.0032787	0.0032787	0.822947	0	0
GO:0007140	male meiosis	BP	5	1	1717	0.0031646	0.0031646	0.0031646	0.0031646	0.0031646	0.0031646	0.0031646	0.0031646	0.0031646	0.0031646	0.0031646	0.816541	0	0
GO:0050764	regulation of phagocytosis	BP	15	1	1717	0.0031348	0.0031348	0.0031348	0.0031348	0.0031348	0.0031348	0.0031348	0.0031348	0.0031348	0.0031348	0.0031348	0.814793	0	0
GO:0030111	regulation of Wnt receptor signaling pathway	BP	9	1	1717	0.003096	0.003096	0.003096	0.003096	0.003096	0.003096	0.003096	0.003096	0.003096	0.003096	0.003096	0.812464	0	0
GO:0006613	cotranslational protein targeting to membrane	BP	3	1	1717	0.0030769	0.0030769	0.0030769	0.0030769	0.0030769	0.0030769	0.0030769	0.0030769	0.0030769	0.0030769	0.0030769	0.8212	0	0
GO:0016283	eukaryotic 48S initiation complex	CC	12	1	1717	0.0030303	0.0030303	0.0030303	0.0030303	0.0030303	0.0030303	0.0030303	0.0030303	0.0030303	0.0030303	0.0030303	0.805766	0	0
GO:0005843	cytosolic small ribosomal subunit (sensu Eukaryota)	CC	12	1	1717	0.0030303	0.0030303	0.0030303	0.0030303	0.0030303	0.0030303	0.0030303	0.0030303	0.0030303	0.0030303	0.0030303	0.805766	0	0
GO:0030859	polarized epithelial cell differentiation	BP	3	1	1717	0.0030303	0.0030303	0.0030303	0.0030303	0.0030303	0.0030303	0.0030303	0.0030303	0.0030303	0.0030303	0.0030303	0.808678	0	0
GO:0043281	regulation of caspase activity	BP	24	2	1716	0.002994	0.002994	0.002994	0.002994	0.002994	0.002994	0.0023753	0.0027701	0.0031646	0.0035587	0.0039526	0.756119	0	0
GO:0030010	establishment of cell polarity	BP	8	1	1717	0.002994	0.002994	0.002994	0.002994	0.002994	0.002994	0.002994	0.002994	0.002994	0.002994	0.002994	0.806057	0	0
GO:0045178	basal part of cell	CC	5	2	1716	0.0029762	0.0029762	0.0029762	0.0029762	0.0029762	0.0029762	0.0035377	0.0041249	0.0047114	0.0052972	0.0058824	0.806527	0	0
GO:0046427	positive regulation of JAK-STAT cascade	BP	3	1	1717	0.0028818	0.0028818	0.0028818	0.0028818	0.0028818	0.0028818	0.0028818	0.0028818	0.0028818	0.0028818	0.0028818	0.801398	0	0
GO:0009636	response to toxin	BP	4	1	1717	0.0028736	0.0028736	0.0028736	0.0028736	0.0028736	0.0028736	0.0028736	0.0028736	0.0028736	0.0028736	0.0028736	0.829062	0	0
GO:0044270	nitrogen compound catabolism	BP	26	3	1715	0.0028653	0.0028653	0.0028653	0.0028653	0.0016168	0.0020202	0.0024233	0.0012389	0.0014156	0.0015923	0.0017689	0.459281	0	0
GO:0006836	neurotransmitter transport	BP	16	1	1717	0.0028571	0.0028571	0.0028571	0.0028571	0.0028571	0.0028571	0.0028571	0.0028571	0.0028571	0.0028571	0.0028571	0.79703	0	0
GO:0000060	protein import into nucleus, translocation	BP	9	1	1717	0.002849	0.002849	0.002849	0.002849	0.002849	0.002849	0.002849	0.002849	0.002849	0.002849	0.002849	0.796156	0	0
GO:0030162	regulation of proteolysis	BP	7	1	1717	0.002849	0.002849	0.002849	0.002849	0.002849	0.002849	0.002849	0.002849	0.002849	0.002849	0.002849	0.796156	0	0
GO:0051789	response to protein stimulus	BP	7	4	1714	0.0027933	0.0027933	0.0027933	0.0021269	0.0028339	0.0035398	0.0030992	0.0036138	0.0038452	0.0043238	0.0048019	0.539527	0	0
GO:0042509	regulation of tyrosine phosphorylation of STAT protein	BP	6	1	1717	0.0027701	0.0027701	0.0027701	0.0027701	0.0027701	0.0027701	0.0027701	0.0027701	0.0027701	0.0027701	0.0027701	0.790623	0	0
GO:0006986	response to unfolded protein	BP	7	4	1714	0.0027624	0.0027624	0.0027624	0.0021045	0.0028041	0.0035026	0.0028592	0.0033341	0.0035826	0.0040286	0.0044743	0.524358	0	0
GO:0006040	amino sugar metabolism	BP	12	2	1716	0.0027548	0.0027548	0.0027548	0.0027548	0.0027548	0.0027548	0.0009194	0.0010725	0.0012255	0.0013785	0.0015314	0.51486	0	0
GO:0017053	transcriptional repressor complex	CC	7	3	1715	0.0027027	0.0027027	0.0027027	0.0027027	0.0053908	0.0053908	0.0053908	0.0013565	0.00155	0.0017434	0.0019367	0.559184	0	0
GO:0030317	sperm motility	BP	9	1	1717	0.0026882	0.0026882	0.0026882	0.0026882	0.0026882	0.0026882	0.0026882	0.0026882	0.0026882	0.0026882	0.0026882	0.787129	0	0
GO:0042491	auditory receptor cell differentiation	BP	5	1	1717	0.002681	0.002681	0.002681	0.002681	0.002681	0.002681	0.002681	0.002681	0.002681	0.002681	0.002681	0.804601	0	0
GO:0035089	establishment of apical/basal cell polarity	BP	3	1	1717	0.002681	0.002681	0.002681	0.002681	0.002681	0.002681	0.002681	0.002681	0.002681	0.002681	0.002681	0.784217	0	0
GO:0009310	amine catabolism	BP	26	3	1715	0.0025773	0.0025773	0.0025773	0.0025773	0.0029542	0.00369	0.0044248	0.0015118	0.0017274	0.0019429	0.0021583	0.576676	0	0
GO:0050881	musculoskeletal movement	BP	11	2	1716	0.002551	0.002551	0.002551	0.002551	0.002551	0.002551	0.0007411	0.0008645	0.0009879	0.0011112	0.0012346	0.414336	0	0
GO:0051187	cofactor catabolism	BP	7	2	1716	0.0025445	0.0025445	0.0025445	0.0025445	0.0025445	0.0025445	0.0009645	0.001125	0.0012856	0.001446	0.0016064	0.527098	0	0
GO:0051219	phosphoprotein binding	MF	7	1	1717	0.0025063	0.0025063	0.0025063	0.0025063	0.0025063	0.0025063	0.0025063	0.0025063	0.0025063	0.0025063	0.0025063	0.748107	0	0
GO:0006919	caspase activation	BP	16	1	1717	0.0025063	0.0025063	0.0025063	0.0025063	0.0025063	0.0025063	0.0025063	0.0025063	0.0025063	0.0025063	0.0025063	0.762959	0	0
GO:0035315	hair cell differentiation	BP	5	1	1717	0.002445	0.002445	0.002445	0.002445	0.002445	0.002445	0.002445	0.002445	0.002445	0.002445	0.002445	0.782178	0	0
GO:0045667	regulation of osteoblast differentiation	BP	9	2	1716	0.0023866	0.0023866	0.0023866	0.0023866	0.0023866	0.0023866	0.0012381	0.0014442	0.0016502	0.0018561	0.0020619	0.596154	0	0
GO:0001666	response to hypoxia	BP	9	1	1717	0.002381	0.002381	0.002381	0.002381	0.002381	0.002381	0.002381	0.002381	0.002381	0.002381	0.002381	0.75597	0	0
GO:0014020	primary neural tube formation	BP	25	2	1716	0.0023697	0.0023697	0.0023697	0.0023697	0.0023697	0.0023697	0.0009802	0.0011434	0.0013065	0.0014696	0.0016327	0.520833	0	0
GO:0016282	eukaryotic 43S preinitiation complex	CC	14	1	1717	0.0023697	0.0023697	0.0023697	0.0023697	0.0023697	0.0023697	0.0023697	0.0023697	0.0023697	0.0023697	0.0023697	0.75364	0	0
GO:0008277	regulation of G-protein coupled receptor protein signaling pathway	BP	12	1	1717	0.0023529	0.0023529	0.0023529	0.0023529	0.0023529	0.0023529	0.0023529	0.0023529	0.0023529	0.0023529	0.0023529	0.753058	0	0
GO:0042306	regulation of protein import into nucleus	BP	4	2	1716	0.0023474	0.0023474	0.0023474	0.0023474	0.0023474	0.0023474	0.0007357	0.0008582	0.0009806	0.0011031	0.0012255	0.402389	0	0
GO:0006100	tricarboxylic acid cycle intermediate metabolism	BP	4	1	1717	0.0023256	0.0023256	0.0023256	0.0023256	0.0023256	0.0023256	0.0023256	0.0023256	0.0023256	0.0023256	0.0023256	0.751893	0	0
GO:0004520	endodeoxyribonuclease activity	MF	4	3	1715	0.0023148	0.0023148	0.0023148	0.0023148	0.002381	0.002381	0.002381	0.0022288	0.0022288	0.0022288	0.0022288	0.423032	0	0
GO:0005830	cytosolic ribosome (sensu Eukaryota)	CC	21	2	1716	0.0022989	0.0022989	0.0022989	0.0022989	0.0022989	0.0022989	0.002181	0.0025436	0.0029059	0.003268	0.0036298	0.715181	0	0
GO:0006595	polyamine metabolism	BP	11	1	1717	0.0022883	0.0022883	0.0022883	0.0022883	0.0022883	0.0022883	0.0022883	0.0022883	0.0022883	0.0022883	0.0022883	0.746069	0	0
GO:0050766	positive regulation of phagocytosis	BP	15	1	1717	0.0022831	0.0022831	0.0022831	0.0022831	0.0022831	0.0022831	0.0022831	0.0022831	0.0022831	0.0022831	0.0022831	0.745195	0	0
GO:0009116	nucleoside metabolism	BP	9	1	1717	0.0022676	0.0022676	0.0022676	0.0022676	0.0022676	0.0022676	0.0022676	0.0022676	0.0022676	0.0022676	0.0022676	0.715492	0	0
GO:0045668	negative regulation of osteoblast differentiation	BP	3	2	1716	0.0022422	0.0022422	0.0022422	0.0022422	0.0022422	0.0022422	0.0007608	0.0008875	0.0010142	0.0011408	0.0012674	0.410111	0	0
GO:0007565	pregnancy	BP	11	3	1715	0.0022272	0.0022272	0.0022272	0.0022272	0.0012642	0.0015798	0.0018951	0.0018403	0.0021027	0.0023649	0.002627	0.507191	0	0
GO:0050750	low-density lipoprotein receptor binding	MF	5	1	1717	0.0022173	0.0022173	0.0022173	0.0022173	0.0022173	0.0022173	0.0022173	0.0022173	0.0022173	0.0022173	0.0022173	0.761794	0	0
GO:0006997	nuclear organization and biogenesis	BP	7	1	1717	0.0022124	0.0022124	0.0022124	0.0022124	0.0022124	0.0022124	0.0022124	0.0022124	0.0022124	0.0022124	0.0022124	0.735876	0	0
GO:0003713	transcription coactivator activity	MF	51	3	1715	0.0022026	0.0022026	0.0022026	0.0022026	0.0023112	0.0028874	0.0034629	0.0024052	0.0027479	0.0030903	0.0034325	0.640622	0	0
GO:0006505	GPI anchor metabolism	BP	6	2	1716	0.0021786	0.0021786	0.0021786	0.0021786	0.0021786	0.0021786	0.0007471	0.0008715	0.0009959	0.0011202	0.0012446	0.548951	0	0
GO:0045639	positive regulation of myeloid cell differentiation	BP	8	1	1717	0.0021692	0.0021692	0.0021692	0.0021692	0.0021692	0.0021692	0.0021692	0.0021692	0.0021692	0.0021692	0.0021692	0.733547	0	0
GO:0001738	morphogenesis of a polarized epithelium	BP	4	1	1717	0.0021598	0.0021598	0.0021598	0.0021598	0.0021598	0.0021598	0.0021598	0.0021598	0.0021598	0.0021598	0.0021598	0.730926	0	0
GO:0048806	genitalia development	BP	4	1	1717	0.0021413	0.0021413	0.0021413	0.0021413	0.0021413	0.0021413	0.0021413	0.0021413	0.0021413	0.0021413	0.0021413	0.728596	0	0
GO:0048305	immunoglobulin secretion	BP	8	1	1717	0.0021413	0.0021413	0.0021413	0.0021413	0.0021413	0.0021413	0.0021413	0.0021413	0.0021413	0.0021413	0.0021413	0.730635	0	0
GO:0046164	alcohol catabolism	BP	12	1	1717	0.0021097	0.0021097	0.0021097	0.0021097	0.0021097	0.0021097	0.0021097	0.0021097	0.0021097	0.0021097	0.0021097	0.724519	0	0
GO:0000082	G1/S transition of mitotic cell cycle	BP	21	1	1717	0.0021053	0.0021053	0.0021053	0.0021053	0.0021053	0.0021053	0.0021053	0.0021053	0.0021053	0.0021053	0.0021053	0.723937	0	0
GO:0007617	mating behavior	BP	7	2	1716	0.0020704	0.0020704	0.0020704	0.0020704	0.0020704	0.0020704	0.0021536	0.0025117	0.0028694	0.003227	0.0035842	0.69697	0	0
GO:0030968	unfolded protein response	BP	3	2	1716	0.002045	0.002045	0.002045	0.002045	0.002045	0.002045	0.0034014	0.0034014	0.0034014	0.0034014	0.0034014	0.425117	0	0
GO:0004536	deoxyribonuclease activity	MF	5	3	1715	0.0020325	0.0020325	0.0020325	0.0020325	0.002265	0.002265	0.002265	0.002201	0.002201	0.002201	0.002201	0.402915	0	0
GO:0001843	neural tube closure	BP	24	2	1716	0.0020284	0.0020284	0.0020284	0.0020284	0.0020284	0.0020284	0.0022338	0.0026051	0.0029762	0.003347	0.0037175	0.700466	0	0
GO:0031114	regulation of microtubule depolymerization	BP	5	1	1717	0.0020161	0.0020161	0.0020161	0.0020161	0.0020161	0.0020161	0.0020161	0.0020161	0.0020161	0.0020161	0.0020161	0.711707	0	0
GO:0030865	cortical cytoskeleton organization and biogenesis	BP	3	1	1717	0.002008	0.002008	0.002008	0.002008	0.002008	0.002008	0.002008	0.002008	0.002008	0.002008	0.002008	0.693943	0	0
GO:0030866	cortical actin cytoskeleton organization and biogenesis	BP	3	1	1717	0.002	0.002	0.002	0.002	0.002	0.002	0.002	0.002	0.002	0.002	0.002	0.692778	0	0
GO:0007190	adenylate cyclase activation	BP	9	1	1717	0.0019763	0.0019763	0.0019763	0.0019763	0.0019763	0.0019763	0.0019763	0.0019763	0.0019763	0.0019763	0.0019763	0.711415	0	0
GO:0045762	positive regulation of adenylate cyclase activity	BP	9	1	1717	0.0019531	0.0019531	0.0019531	0.0019531	0.0019531	0.0019531	0.0019531	0.0019531	0.0019531	0.0019531	0.0019531	0.708503	0	0
GO:0015631	tubulin binding	MF	31	3	1715	0.0019417	0.0019417	0.0019417	0.0019417	0.001692	0.0021142	0.0025359	0.0018102	0.0020683	0.0023262	0.002584	0.537415	0	0
GO:0051349	positive regulation of lyase activity	BP	9	1	1717	0.001938	0.001938	0.001938	0.001938	0.001938	0.001938	0.001938	0.001938	0.001938	0.001938	0.001938	0.706174	0	0
GO:0044454	nuclear chromosome part	CC	35	1	1717	0.0019342	0.0019342	0.0019342	0.0019342	0.0019342	0.0019342	0.0019342	0.0019342	0.0019342	0.0019342	0.0019342	0.701223	0	0
GO:0030247	polysaccharide binding	MF	23	1	1717	0.0019342	0.0019342	0.0019342	0.0019342	0.0019342	0.0019342	0.0019342	0.0019342	0.0019342	0.0019342	0.0019342	0.429528	0	0
GO:0000795	synaptonemal complex	CC	11	1	1717	0.0019342	0.0019342	0.0019342	0.0019342	0.0019342	0.0019342	0.0019342	0.0019342	0.0019342	0.0019342	0.0019342	0.701223	0	0
GO:0031111	negative regulation of microtubule polymerization or depolymerization	BP	6	1	1717	0.0019305	0.0019305	0.0019305	0.0019305	0.0019305	0.0019305	0.0019305	0.0019305	0.0019305	0.0019305	0.0019305	0.699185	0	0
GO:0046879	hormone secretion	BP	13	1	1717	0.0019268	0.0019268	0.0019268	0.0019268	0.0019268	0.0019268	0.0019268	0.0019268	0.0019268	0.0019268	0.0019268	0.697437	0	0
GO:0046520	sphingoid biosynthesis	BP	3	1	1717	0.0019084	0.0019084	0.0019084	0.0019084	0.0019084	0.0019084	0.0019084	0.0019084	0.0019084	0.0019084	0.0019084	0.753058	0	0
GO:0001835	blastocyst hatching	BP	3	1	1717	0.0019048	0.0019048	0.0019048	0.0019048	0.0019048	0.0019048	0.0019048	0.0019048	0.0019048	0.0019048	0.0019048	0.676762	0	0
GO:0046666	retinal cell programmed cell death	BP	5	1	1717	0.0019048	0.0019048	0.0019048	0.0019048	0.0019048	0.0019048	0.0019048	0.0019048	0.0019048	0.0019048	0.0019048	0.693652	0	0
GO:0009109	coenzyme catabolism	BP	6	2	1716	0.0019011	0.0019011	0.0019011	0.0019011	0.0019011	0.0019011	0.000999	0.0011653	0.0013316	0.0014978	0.0016639	0.496795	0	0
GO:0031281	positive regulation of cyclase activity	BP	9	1	1717	0.0018939	0.0018939	0.0018939	0.0018939	0.0018939	0.0018939	0.0018939	0.0018939	0.0018939	0.0018939	0.0018939	0.698893	0	0
GO:0006354	RNA elongation	BP	3	1	1717	0.0018939	0.0018939	0.0018939	0.0018939	0.0018939	0.0018939	0.0018939	0.0018939	0.0018939	0.0018939	0.0018939	0.382062	0	0
GO:0045761	regulation of adenylate cyclase activity	BP	9	1	1717	0.0018797	0.0018797	0.0018797	0.0018797	0.0018797	0.0018797	0.0018797	0.0018797	0.0018797	0.0018797	0.0018797	0.696855	0	0
GO:0001755	neural crest cell migration	BP	10	1	1717	0.0018797	0.0018797	0.0018797	0.0018797	0.0018797	0.0018797	0.0018797	0.0018797	0.0018797	0.0018797	0.0018797	0.69074	0	0
GO:0030833	regulation of actin filament polymerization	BP	4	1	1717	0.0018587	0.0018587	0.0018587	0.0018587	0.0018587	0.0018587	0.0018587	0.0018587	0.0018587	0.0018587	0.0018587	0.687536	0	0
GO:0051640	organelle localization	BP	4	1	1717	0.0018519	0.0018519	0.0018519	0.0018519	0.0018519	0.0018519	0.0018519	0.0018519	0.0018519	0.0018519	0.0018519	0.686372	0	0
GO:0042475	odontogenesis (sensu Vertebrata)	BP	19	1	1717	0.0018484	0.0018484	0.0018484	0.0018484	0.0018484	0.0018484	0.0018484	0.0018484	0.0018484	0.0018484	0.0018484	0.685498	0	0
GO:0009593	detection of chemical stimulus	BP	8	1	1717	0.0018349	0.0018349	0.0018349	0.0018349	0.0018349	0.0018349	0.0018349	0.0018349	0.0018349	0.0018349	0.0018349	0.404776	0	0
GO:0019835	cytolysis	BP	4	1	1717	0.0018315	0.0018315	0.0018315	0.0018315	0.0018315	0.0018315	0.0018315	0.0018315	0.0018315	0.0018315	0.0018315	0.42516	0	0
GO:0016831	carboxy-lyase activity	MF	8	2	1716	0.0018018	0.0018018	0.0018018	0.0018018	0.0018018	0.0018018	0.0007837	0.0009142	0.0010447	0.0011751	0.0013055	0.501311	0	0
GO:0008378	galactosyltransferase activity	MF	17	1	1717	0.0017857	0.0017857	0.0017857	0.0017857	0.0017857	0.0017857	0.0017857	0.0017857	0.0017857	0.0017857	0.0017857	0.674432	0	0
GO:0009064	glutamine family amino acid metabolism	BP	6	1	1717	0.0017825	0.0017825	0.0017825	0.0017825	0.0017825	0.0017825	0.0017825	0.0017825	0.0017825	0.0017825	0.0017825	0.654339	0	0
GO:0016363	nuclear matrix	CC	11	1	1717	0.0017825	0.0017825	0.0017825	0.0017825	0.0017825	0.0017825	0.0017825	0.0017825	0.0017825	0.0017825	0.0017825	0.670064	0	0
GO:0051336	regulation of hydrolase activity	BP	30	2	1716	0.0017762	0.0017762	0.0017762	0.0017762	0.0017762	0.0017762	0.0019601	0.0022861	0.0026118	0.0029373	0.0032626	0.658217	0	0
GO:0045766	positive regulation of angiogenesis	BP	3	1	1717	0.0017699	0.0017699	0.0017699	0.0017699	0.0017699	0.0017699	0.0017699	0.0017699	0.0017699	0.0017699	0.0017699	0.363425	0	0
GO:0020037	heme binding	MF	33	2	1716	0.0017483	0.0017483	0.0017483	0.0017483	0.0017483	0.0017483	0.0007652	0.0008926	0.00102	0.0011474	0.0012747	0.394668	0	0
GO:0006367	transcription initiation from RNA polymerase II promoter	BP	5	2	1716	0.0017422	0.0017422	0.0017422	0.0017422	0.0017422	0.0017422	0.0017668	0.0020606	0.0023543	0.0026478	0.0029412	0.487908	0	0
GO:0050678	regulation of epithelial cell proliferation	BP	4	1	1717	0.0017065	0.0017065	0.0017065	0.0017065	0.0017065	0.0017065	0.0017065	0.0017065	0.0017065	0.0017065	0.0017065	0.627839	0	0
GO:0043407	negative regulation of MAPK activity	BP	8	1	1717	0.0016892	0.0016892	0.0016892	0.0016892	0.0016892	0.0016892	0.0016892	0.0016892	0.0016892	0.0016892	0.0016892	0.63774	0	0
GO:0015103	inorganic anion transporter activity	MF	17	2	1716	0.0016835	0.0016835	0.0016835	0.0016835	0.0016835	0.0016835	0.0013289	0.0013289	0.0013289	0.0013289	0.0013289	0.333625	0	0
GO:0000119	mediator complex	CC	19	1	1717	0.0016611	0.0016611	0.0016611	0.0016611	0.0016611	0.0016611	0.0016611	0.0016611	0.0016611	0.0016611	0.0016611	0.652592	0	0
GO:0045408	regulation of interleukin-6 biosynthesis	BP	4	1	1717	0.0016447	0.0016447	0.0016447	0.0016447	0.0016447	0.0016447	0.0016447	0.0016447	0.0016447	0.0016447	0.0016447	0.647932	0	0
GO:0019098	reproductive behavior	BP	10	2	1716	0.0016181	0.0016181	0.0016181	0.0016181	0.0016181	0.0016181	0.0014454	0.0016859	0.0019263	0.0021666	0.0024067	0.579108	0	0
GO:0051345	positive regulation of hydrolase activity	BP	17	1	1717	0.0016181	0.0016181	0.0016181	0.0016181	0.0016181	0.0016181	0.0016181	0.0016181	0.0016181	0.0016181	0.0016181	0.640652	0	0
GO:0006904	vesicle docking during exocytosis	BP	3	1	1717	0.0016155	0.0016155	0.0016155	0.0016155	0.0016155	0.0016155	0.0016155	0.0016155	0.0016155	0.0016155	0.0016155	0.641526	0	0
GO:0048546	digestive tract morphogenesis	BP	3	1	1717	0.0016077	0.0016077	0.0016077	0.0016077	0.0016077	0.0016077	0.0016077	0.0016077	0.0016077	0.0016077	0.0016077	0.638614	0	0
GO:0042219	amino acid derivative catabolism	BP	12	1	1717	0.0016026	0.0016026	0.0016026	0.0016026	0.0016026	0.0016026	0.0016026	0.0016026	0.0016026	0.0016026	0.0016026	0.637449	0	0
GO:0016830	carbon-carbon lyase activity	MF	11	2	1716	0.0015798	0.0015798	0.0015798	0.0015798	0.0015798	0.0015798	0.0015932	0.0018582	0.0021231	0.0023879	0.0026525	0.596737	0	0
GO:0045598	regulation of fat cell differentiation	BP	6	1	1717	0.0015699	0.0015699	0.0015699	0.0015699	0.0015699	0.0015699	0.0015699	0.0015699	0.0015699	0.0015699	0.0015699	0.662201	0	0
GO:0006054	N-acetylneuraminate metabolism	BP	4	1	1717	0.0015649	0.0015649	0.0015649	0.0015649	0.0015649	0.0015649	0.0015649	0.0015649	0.0015649	0.0015649	0.0015649	0.665114	0	0
GO:0044445	cytosolic part	CC	33	2	1716	0.0015601	0.0015601	0.0015601	0.0015601	0.0015601	0.0015601	0.0016081	0.0018757	0.002143	0.0024103	0.0026774	0.596882	0	0
GO:0050885	regulation of balance	BP	11	2	1716	0.0015552	0.0015552	0.0015552	0.0015552	0.0015552	0.0015552	0.0007642	0.0008915	0.0010187	0.0011459	0.0012731	0.356498	0	0
GO:0000226	microtubule cytoskeleton organization and biogenesis	BP	32	2	1716	0.0015528	0.0015528	0.0015528	0.0015528	0.0015528	0.0015528	0.0009786	0.0011416	0.0013044	0.0014672	0.00163	0.396853	0	0
GO:0048278	vesicle docking	BP	3	1	1717	0.0015385	0.0015385	0.0015385	0.0015385	0.0015385	0.0015385	0.0015385	0.0015385	0.0015385	0.0015385	0.0015385	0.622015	0	0
GO:0000188	inactivation of MAPK activity	BP	8	1	1717	0.0015385	0.0015385	0.0015385	0.0015385	0.0015385	0.0015385	0.0015385	0.0015385	0.0015385	0.0015385	0.0015385	0.602504	0	0
GO:0009065	glutamine family amino acid catabolism	BP	3	1	1717	0.0015291	0.0015291	0.0015291	0.0015291	0.0015291	0.0015291	0.0015291	0.0015291	0.0015291	0.0015291	0.0015291	0.368957	0	0
GO:0030863	cortical cytoskeleton	CC	7	1	1717	0.0015267	0.0015267	0.0015267	0.0015267	0.0015267	0.0015267	0.0015267	0.0015267	0.0015267	0.0015267	0.0015267	0.42283	0	0
GO:0051271	negative regulation of cell motility	BP	10	1	1717	0.0014793	0.0014793	0.0014793	0.0014793	0.0014793	0.0014793	0.0014793	0.0014793	0.0014793	0.0014793	0.0014793	0.606872	0	0
GO:0016671	oxidoreductase activity, acting on sulfur group of donors, disulfide as acceptor	MF	4	1	1717	0.0014265	0.0014265	0.0014265	0.0014265	0.0014265	0.0014265	0.0014265	0.0014265	0.0014265	0.0014265	0.0014265	0.419918	0	0
GO:0015991	ATP hydrolysis coupled proton transport	BP	6	1	1717	0.0014205	0.0014205	0.0014205	0.0014205	0.0014205	0.0014205	0.0014205	0.0014205	0.0014205	0.0014205	0.0014205	0.621724	0	0
GO:0016579	protein deubiquitination	BP	7	1	1717	0.0014144	0.0014144	0.0014144	0.0014144	0.0014144	0.0014144	0.0014144	0.0014144	0.0014144	0.0014144	0.0014144	0.395457	0	0
GO:0006958	complement activation, classical pathway	BP	5	1	1717	0.0014065	0.0014065	0.0014065	0.0014065	0.0014065	0.0014065	0.0014065	0.0014065	0.0014065	0.0014065	0.0014065	0.41293	0	0
GO:0007566	embryo implantation	BP	6	2	1716	0.0013986	0.0013986	0.0013986	0.0013986	0.0013986	0.0013986	0.0016367	0.0019089	0.002181	0.002453	0.0027248	0.565268	0	0
GO:0043280	positive regulation of caspase activity	BP	17	1	1717	0.0013966	0.0013966	0.0013966	0.0013966	0.0013966	0.0013966	0.0013966	0.0013966	0.0013966	0.0013966	0.0013966	0.583867	0	0
GO:0051323	metaphase	BP	3	1	1717	0.001387	0.001387	0.001387	0.001387	0.001387	0.001387	0.001387	0.001387	0.001387	0.001387	0.001387	0.337216	0	0
GO:0050974	detection of mechanical stimulus during sensory perception	BP	4	1	1717	0.0013736	0.0013736	0.0013736	0.0013736	0.0013736	0.0013736	0.0013736	0.0013736	0.0013736	0.0013736	0.0013736	0.347699	0	0
GO:0015988	energy coupled proton transport, against electrochemical gradient	BP	6	1	1717	0.0013699	0.0013699	0.0013699	0.0013699	0.0013699	0.0013699	0.0013699	0.0013699	0.0013699	0.0013699	0.0013699	0.612114	0	0
GO:0046332	SMAD binding	MF	3	1	1717	0.0013569	0.0013569	0.0013569	0.0013569	0.0013569	0.0013569	0.0013569	0.0013569	0.0013569	0.0013569	0.0013569	0.368957	0	0
GO:0007052	mitotic spindle organization and biogenesis	BP	6	1	1717	0.0013459	0.0013459	0.0013459	0.0013459	0.0013459	0.0013459	0.0013459	0.0013459	0.0013459	0.0013459	0.0013459	0.307513	0	0
GO:0009994	oocyte differentiation	BP	3	1	1717	0.0013369	0.0013369	0.0013369	0.0013369	0.0013369	0.0013369	0.0013369	0.0013369	0.0013369	0.0013369	0.0013369	0.331101	0	0
GO:0019205	nucleobase, nucleoside, nucleotide kinase activity	MF	11	1	1717	0.0013333	0.0013333	0.0013333	0.0013333	0.0013333	0.0013333	0.0013333	0.0013333	0.0013333	0.0013333	0.0013333	0.563774	0	0
GO:0051706	physiological interaction between organisms	BP	13	3	1715	0.0013298	0.0013298	0.0013298	0.0013298	0.0012131	0.0015159	0.0018185	0.0013591	0.001553	0.0017468	0.0019405	0.362002	0	0
GO:0001702	gastrulation (sensu Deuterostomia)	BP	20	1	1717	0.0013175	0.0013175	0.0013175	0.0013175	0.0013175	0.0013175	0.0013175	0.0013175	0.0013175	0.0013175	0.0013175	0.558532	0	0
GO:0001911	negative regulation of immune cell mediated cytotoxicity	BP	3	1	1717	0.0013158	0.0013158	0.0013158	0.0013158	0.0013158	0.0013158	0.0013158	0.0013158	0.0013158	0.0013158	0.0013158	0.458649	0	0
GO:0031342	negative regulation of cell killing	BP	3	1	1717	0.0013158	0.0013158	0.0013158	0.0013158	0.0013158	0.0013158	0.0013158	0.0013158	0.0013158	0.0013158	0.0013158	0.458649	0	0
GO:0045953	negative regulation of natural killer cell mediated cytotoxicity	BP	3	1	1717	0.0013158	0.0013158	0.0013158	0.0013158	0.0013158	0.0013158	0.0013158	0.0013158	0.0013158	0.0013158	0.0013158	0.458649	0	0
GO:0044275	cellular carbohydrate catabolism	BP	17	1	1717	0.0013038	0.0013038	0.0013038	0.0013038	0.0013038	0.0013038	0.0013038	0.0013038	0.0013038	0.0013038	0.0013038	0.554164	0	0
GO:0005641	nuclear envelope lumen	CC	8	1	1717	0.0013038	0.0013038	0.0013038	0.0013038	0.0013038	0.0013038	0.0013038	0.0013038	0.0013038	0.0013038	0.0013038	0.405941	0	0
GO:0045333	cellular respiration	BP	7	1	1717	0.0012903	0.0012903	0.0012903	0.0012903	0.0012903	0.0012903	0.0012903	0.0012903	0.0012903	0.0012903	0.0012903	0.550087	0	0
GO:0000089	mitotic metaphase	BP	3	1	1717	0.0012804	0.0012804	0.0012804	0.0012804	0.0012804	0.0012804	0.0012804	0.0012804	0.0012804	0.0012804	0.0012804	0.302563	0	0
GO:0048276	gastrulation (sensu Vertebrata)	BP	20	1	1717	0.0012706	0.0012706	0.0012706	0.0012706	0.0012706	0.0012706	0.0012706	0.0012706	0.0012706	0.0012706	0.0012706	0.542807	0	0
GO:0004428	inositol or phosphatidylinositol kinase activity	MF	14	2	1716	0.0012658	0.0012658	0.0012658	0.0012658	0.0012658	0.0012658	0.0023121	0.0023121	0.0023121	0.0023121	0.0023121	0.644231	0	0
GO:0046933	hydrogen-transporting ATP synthase activity, rotational mechanism	MF	3	1	1717	0.0012626	0.0012626	0.0012626	0.0012626	0.0012626	0.0012626	0.0012626	0.0012626	0.0012626	0.0012626	0.0012626	0.436517	0	0
GO:0048599	oocyte development	BP	3	1	1717	0.00125	0.00125	0.00125	0.00125	0.00125	0.00125	0.00125	0.00125	0.00125	0.00125	0.00125	0.303727	0	0
GO:0030133	transport vesicle	CC	6	1	1717	0.0012407	0.0012407	0.0012407	0.0012407	0.0012407	0.0012407	0.0012407	0.0012407	0.0012407	0.0012407	0.0012407	0.58707	0	0
GO:0042398	amino acid derivative biosynthesis	BP	13	1	1717	0.0012392	0.0012392	0.0012392	0.0012392	0.0012392	0.0012392	0.0012392	0.0012392	0.0012392	0.0012392	0.0012392	0.530868	0	0
GO:0050982	detection of mechanical stimulus	BP	5	1	1717	0.001227	0.001227	0.001227	0.001227	0.001227	0.001227	0.001227	0.001227	0.001227	0.001227	0.001227	0.305766	0	0
GO:0042490	mechanoreceptor differentiation	BP	11	1	1717	0.0012225	0.0012225	0.0012225	0.0012225	0.0012225	0.0012225	0.0012225	0.0012225	0.0012225	0.0012225	0.0012225	0.523879	0	0
GO:0006220	pyrimidine nucleotide metabolism	BP	5	1	1717	0.0012034	0.0012034	0.0012034	0.0012034	0.0012034	0.0012034	0.0012034	0.0012034	0.0012034	0.0012034	0.0012034	0.373617	0	0
GO:0006221	pyrimidine nucleotide biosynthesis	BP	5	1	1717	0.0012034	0.0012034	0.0012034	0.0012034	0.0012034	0.0012034	0.0012034	0.0012034	0.0012034	0.0012034	0.0012034	0.373326	0	0
GO:0048477	oogenesis	BP	5	1	1717	0.001182	0.001182	0.001182	0.001182	0.001182	0.001182	0.001182	0.001182	0.001182	0.001182	0.001182	0.301398	0	0
GO:0030176	integral to endoplasmic reticulum membrane	CC	4	1	1717	0.001182	0.001182	0.001182	0.001182	0.001182	0.001182	0.001182	0.001182	0.001182	0.001182	0.001182	0.324112	0	0
GO:0031227	intrinsic to endoplasmic reticulum membrane	CC	4	1	1717	0.001182	0.001182	0.001182	0.001182	0.001182	0.001182	0.001182	0.001182	0.001182	0.001182	0.001182	0.310134	0	0
GO:0046961	hydrogen-transporting ATPase activity, rotational mechanism	MF	4	1	1717	0.0011765	0.0011765	0.0011765	0.0011765	0.0011765	0.0011765	0.0011765	0.0011765	0.0011765	0.0011765	0.0011765	0.408561	0	0
GO:0042269	regulation of natural killer cell mediated cytotoxicity	BP	5	1	1717	0.001171	0.001171	0.001171	0.001171	0.001171	0.001171	0.001171	0.001171	0.001171	0.001171	0.001171	0.417589	0	0
GO:0046906	tetrapyrrole binding	MF	33	2	1716	0.0011561	0.0011561	0.0011561	0.0011561	0.0011561	0.0011561	0.0007416	0.0008651	0.0009885	0.0011119	0.0012353	0.294289	0	0
GO:0030159	receptor signaling complex scaffold activity	MF	4	1	1717	0.0011416	0.0011416	0.0011416	0.0011416	0.0011416	0.0011416	0.0011416	0.0011416	0.0011416	0.0011416	0.0011416	0.303727	0	0
GO:0016628	oxidoreductase activity, acting on the CH-CH group of donors, NAD or NADP as acceptor	MF	6	1	1717	0.0011211	0.0011211	0.0011211	0.0011211	0.0011211	0.0011211	0.0011211	0.0011211	0.0011211	0.0011211	0.0011211	0.273151	0	0
GO:0031300	intrinsic to organelle membrane	CC	5	3	1715	0.0011173	0.0011173	0.0011173	0.0011173	0.000707	0.0008837	0.0010602	0.0012244	0.0013991	0.0015737	0.0017483	0.106122	0	0
GO:0007051	spindle organization and biogenesis	BP	10	1	1717	0.001105	0.001105	0.001105	0.001105	0.001105	0.001105	0.001105	0.001105	0.001105	0.001105	0.001105	0.257717	0	0
GO:0010003	gastrulation (sensu Mammalia)	BP	20	1	1717	0.0011001	0.0011001	0.0011001	0.0011001	0.0011001	0.0011001	0.0011001	0.0011001	0.0011001	0.0011001	0.0011001	0.471171	0	0
GO:0042476	odontogenesis	BP	19	1	1717	0.0010953	0.0010953	0.0010953	0.0010953	0.0010953	0.0010953	0.0010953	0.0010953	0.0010953	0.0010953	0.0010953	0.468841	0	0
GO:0014033	neural crest cell differentiation	BP	10	1	1717	0.0010905	0.0010905	0.0010905	0.0010905	0.0010905	0.0010905	0.0010905	0.0010905	0.0010905	0.0010905	0.0010905	0.477286	0	0
GO:0009408	response to heat	BP	11	1	1717	0.0010811	0.0010811	0.0010811	0.0010811	0.0010811	0.0010811	0.0010811	0.0010811	0.0010811	0.0010811	0.0010811	0.461852	0	0
GO:0043112	receptor metabolism	BP	6	1	1717	0.0010672	0.0010672	0.0010672	0.0010672	0.0010672	0.0010672	0.0010672	0.0010672	0.0010672	0.0010672	0.0010672	0.264706	0	0
GO:0045807	positive regulation of endocytosis	BP	18	1	1717	0.0010661	0.0010661	0.0010661	0.0010661	0.0010661	0.0010661	0.0010661	0.0010661	0.0010661	0.0010661	0.0010661	0.453989	0	0
GO:0046365	monosaccharide catabolism	BP	12	1	1717	0.001065	0.001065	0.001065	0.001065	0.001065	0.001065	0.001065	0.001065	0.001065	0.001065	0.001065	0.453698	0	0
GO:0030336	negative regulation of cell migration	BP	9	1	1717	0.0010627	0.0010627	0.0010627	0.0010627	0.0010627	0.0010627	0.0010627	0.0010627	0.0010627	0.0010627	0.0010627	0.451951	0	0
GO:0046668	regulation of retinal programmed cell death	BP	3	1	1717	0.0010593	0.0010593	0.0010593	0.0010593	0.0010593	0.0010593	0.0010593	0.0010593	0.0010593	0.0010593	0.0010593	0.453116	0	0
GO:0016052	carbohydrate catabolism	BP	17	1	1717	0.0010593	0.0010593	0.0010593	0.0010593	0.0010593	0.0010593	0.0010593	0.0010593	0.0010593	0.0010593	0.0010593	0.449913	0	0
GO:0004865	type 1 serine/threonine specific protein phosphatase inhibitor activity	MF	3	1	1717	0.0010593	0.0010593	0.0010593	0.0010593	0.0010593	0.0010593	0.0010593	0.0010593	0.0010593	0.0010593	0.0010593	0.337799	0	0
GO:0015872	dopamine transport	BP	3	1	1717	0.0010384	0.0010384	0.0010384	0.0010384	0.0010384	0.0010384	0.0010384	0.0010384	0.0010384	0.0010384	0.0010384	0.325568	0	0
GO:0031301	integral to organelle membrane	CC	5	3	1715	0.0010256	0.0010256	0.0010256	0.0010256	0.0013175	0.0013175	0.0013175	0.0012251	0.0013999	0.0015746	0.0017493	0.177065	0	0
GO:0009612	response to mechanical stimulus	BP	8	1	1717	0.0010225	0.0010225	0.0010225	0.0010225	0.0010225	0.0010225	0.0010225	0.0010225	0.0010225	0.0010225	0.0010225	0.26325	0	0
GO:0045445	myoblast differentiation	BP	16	1	1717	0.0010215	0.0010215	0.0010215	0.0010215	0.0010215	0.0010215	0.0010215	0.0010215	0.0010215	0.0010215	0.0010215	0.430693	0	0
GO:0006007	glucose catabolism	BP	12	1	1717	0.0010183	0.0010183	0.0010183	0.0010183	0.0010183	0.0010183	0.0010183	0.0010183	0.0010183	0.0010183	0.0010183	0.428363	0	0
GO:0046483	heterocycle metabolism	BP	31	1	1717	0.0010121	0.0010121	0.0010121	0.0010121	0.0010121	0.0010121	0.0010121	0.0010121	0.0010121	0.0010121	0.0010121	0.42516	0	0
GO:0046356	acetyl-CoA catabolism	BP	4	2	1716	0.000995	0.000995	0.000995	0.000995	0.000995	0.000995	0.0018182	0.0018182	0.0018182	0.0018182	0.0018182	0.380536	0	0
GO:0005776	autophagic vacuole	CC	4	2	1716	0.0009653	0.0009653	0.0009653	0.0009653	0.0009653	0.0009653	0.001642	0.001642	0.001642	0.001642	0.001642	0.345571	0	0
GO:0043161	proteasomal ubiquitin-dependent protein catabolism	BP	8	1	1717	0.0009542	0.0009542	0.0009542	0.0009542	0.0009542	0.0009542	0.0009542	0.0009542	0.0009542	0.0009542	0.0009542	0.246651	0	0
GO:0051705	behavioral interaction between organisms	BP	12	2	1716	0.0009381	0.0009381	0.0009381	0.0009381	0.0009381	0.0009381	0.000792	0.0009238	0.0010557	0.0011875	0.0013193	0.248252	0	0
GO:0030856	regulation of epithelial cell differentiation	BP	3	2	1716	0.0009355	0.0009355	0.0009355	0.0009355	0.0009355	0.0009355	0.0017873	0.0017873	0.0017873	0.0017873	0.0017873	0.403555	0	0
GO:0008022	protein C-terminus binding	MF	3	1	1717	0.0009346	0.0009346	0.0009346	0.0009346	0.0009346	0.0009346	0.0009346	0.0009346	0.0009346	0.0009346	0.0009346	0.42516	0	0
GO:0040013	negative regulation of locomotion	BP	10	1	1717	0.0009328	0.0009328	0.0009328	0.0009328	0.0009328	0.0009328	0.0009328	0.0009328	0.0009328	0.0009328	0.0009328	0.376238	0	0
GO:0009060	aerobic respiration	BP	4	1	1717	0.0009116	0.0009116	0.0009116	0.0009116	0.0009116	0.0009116	0.0009116	0.0009116	0.0009116	0.0009116	0.0009116	0.38177	0	0
GO:0006099	tricarboxylic acid cycle	BP	4	1	1717	0.0009116	0.0009116	0.0009116	0.0009116	0.0009116	0.0009116	0.0009116	0.0009116	0.0009116	0.0009116	0.0009116	0.38177	0	0
GO:0015986	ATP synthesis coupled proton transport	BP	8	1	1717	0.0008993	0.0008993	0.0008993	0.0008993	0.0008993	0.0008993	0.0008993	0.0008993	0.0008993	0.0008993	0.0008993	0.286255	0	0
GO:0015985	energy coupled proton transport, down electrochemical gradient	BP	8	1	1717	0.0008953	0.0008953	0.0008953	0.0008953	0.0008953	0.0008953	0.0008953	0.0008953	0.0008953	0.0008953	0.0008953	0.283343	0	0
GO:0007229	integrin-mediated signaling pathway	BP	11	1	1717	0.0008842	0.0008842	0.0008842	0.0008842	0.0008842	0.0008842	0.0008842	0.0008842	0.0008842	0.0008842	0.0008842	0.341875	0	0
GO:0042345	regulation of NF-kappaB import into nucleus	BP	3	1	1717	0.000878	0.000878	0.000878	0.000878	0.000878	0.000878	0.000878	0.000878	0.000878	0.000878	0.000878	0.405649	0	0
GO:0042348	NF-kappaB import into nucleus	BP	3	1	1717	0.0008749	0.0008749	0.0008749	0.0008749	0.0008749	0.0008749	0.0008749	0.0008749	0.0008749	0.0008749	0.0008749	0.40332	0	0
GO:0019829	cation-transporting ATPase activity	MF	8	1	1717	0.0008569	0.0008569	0.0008569	0.0008569	0.0008569	0.0008569	0.0008569	0.0008569	0.0008569	0.0008569	0.0008569	0.247233	0	0
GO:0030165	PDZ domain binding	MF	5	1	1717	0.0008503	0.0008503	0.0008503	0.0008503	0.0008503	0.0008503	0.0008503	0.0008503	0.0008503	0.0008503	0.0008503	0.283634	0	0
GO:0016469	proton-transporting two-sector ATPase complex	CC	11	1	1717	0.0008482	0.0008482	0.0008482	0.0008482	0.0008482	0.0008482	0.0008482	0.0008482	0.0008482	0.0008482	0.0008482	0.248398	0	0
GO:0019320	hexose catabolism	BP	12	1	1717	0.0008418	0.0008418	0.0008418	0.0008418	0.0008418	0.0008418	0.0008418	0.0008418	0.0008418	0.0008418	0.0008418	0.308678	0	0
GO:0007270	nerve-nerve synaptic transmission	BP	12	2	1716	0.0008319	0.0008319	0.0008319	0.0008319	0.0008319	0.0008319	0.0007339	0.0008561	0.0009782	0.0011004	0.0012225	0.174242	0	0
GO:0016525	negative regulation of angiogenesis	BP	9	1	1717	0.0008258	0.0008258	0.0008258	0.0008258	0.0008258	0.0008258	0.0008258	0.0008258	0.0008258	0.0008258	0.0008258	0.253058	0	0
GO:0044448	cell cortex part	CC	14	1	1717	0.0008097	0.0008097	0.0008097	0.0008097	0.0008097	0.0008097	0.0008097	0.0008097	0.0008097	0.0008097	0.0008097	0.157251	0	0
GO:0000299	integral to membrane of membrane fraction	CC	9	1	1717	0.0008097	0.0008097	0.0008097	0.0008097	0.0008097	0.0008097	0.0008097	0.0008097	0.0008097	0.0008097	0.0008097	0.362551	0	0
GO:0016566	specific transcriptional repressor activity	MF	5	1	1717	0.0007968	0.0007968	0.0007968	0.0007968	0.0007968	0.0007968	0.0007968	0.0007968	0.0007968	0.0007968	0.0007968	0.309843	0	0
GO:0031279	regulation of cyclase activity	BP	11	1	1717	0.0007776	0.0007776	0.0007776	0.0007776	0.0007776	0.0007776	0.0007776	0.0007776	0.0007776	0.0007776	0.0007776	0.251602	0	0
GO:0019233	sensory perception of pain	BP	11	1	1717	0.0007686	0.0007686	0.0007686	0.0007686	0.0007686	0.0007686	0.0007686	0.0007686	0.0007686	0.0007686	0.0007686	0.243157	0	0
GO:0042391	regulation of membrane potential	BP	3	1	1717	0.0007424	0.0007424	0.0007424	0.0007424	0.0007424	0.0007424	0.0007424	0.0007424	0.0007424	0.0007424	0.0007424	0.381188	0	0
GO:0042692	muscle cell differentiation	BP	24	1	1717	0.0007278	0.0007278	0.0007278	0.0007278	0.0007278	0.0007278	0.0007278	0.0007278	0.0007278	0.0007278	0.0007278	0.200349	0	0
GO:0051339	regulation of lyase activity	BP	11	1	1717	0.0007252	0.0007252	0.0007252	0.0007252	0.0007252	0.0007252	0.0007252	0.0007252	0.0007252	0.0007252	0.0007252	0.197437	0	0
GO:0016721	oxidoreductase activity, acting on superoxide radicals as acceptor	MF	5	1	1717	0.0007163	0.0007163	0.0007163	0.0007163	0.0007163	0.0007163	0.0007163	0.0007163	0.0007163	0.0007163	0.0007163	0.324112	0	0
GO:0004784	superoxide dismutase activity	MF	5	1	1717	0.0007158	0.0007158	0.0007158	0.0007158	0.0007158	0.0007158	0.0007158	0.0007158	0.0007158	0.0007158	0.0007158	0.324112	0	0
GO:0006096	glycolysis	BP	7	1	1717	0.0007077	0.0007077	0.0007077	0.0007077	0.0007077	0.0007077	0.0007077	0.0007077	0.0007077	0.0007077	0.0007077	0.286837	0	0
GO:0004540	ribonuclease activity	MF	23	1	1717	0.0006859	0.0006859	0.0006859	0.0006859	0.0006859	0.0006859	0.0006859	0.0006859	0.0006859	0.0006859	0.0006859	0.151427	0	0
GO:0016868	intramolecular transferase activity, phosphotransferases	MF	4	1	1717	0.0006845	0.0006845	0.0006845	0.0006845	0.0006845	0.0006845	0.0006845	0.0006845	0.0006845	0.0006845	0.0006845	0.337507	0	0
GO:0016763	transferase activity, transferring pentosyl groups	MF	7	1	1717	0.0006789	0.0006789	0.0006789	0.0006789	0.0006789	0.0006789	0.0006789	0.0006789	0.0006789	0.0006789	0.0006789	0.240245	0	0
GO:0045576	mast cell activation	BP	5	1	1717	0.000678	0.000678	0.000678	0.000678	0.000678	0.000678	0.000678	0.000678	0.000678	0.000678	0.000678	0.365754	0	0
GO:0016866	intramolecular transferase activity	MF	7	1	1717	0.0006711	0.0006711	0.0006711	0.0006711	0.0006711	0.0006711	0.0006711	0.0006711	0.0006711	0.0006711	0.0006711	0.287711	0	0
GO:0030276	clathrin binding	MF	3	1	1717	0.000668	0.000668	0.000668	0.000668	0.000668	0.000668	0.000668	0.000668	0.000668	0.000668	0.000668	0.426034	0	0
GO:0046540	U4/U6 x U5 tri-snRNP complex	CC	3	1	1717	0.000668	0.000668	0.000668	0.000668	0.000668	0.000668	0.000668	0.000668	0.000668	0.000668	0.000668	0.506115	0	0
GO:0050767	regulation of neurogenesis	BP	23	1	1717	0.0006519	0.0006519	0.0006519	0.0006519	0.0006519	0.0006519	0.0006519	0.0006519	0.0006519	0.0006519	0.0006519	0.107164	0	0
GO:0005842	cytosolic large ribosomal subunit (sensu Eukaryota)	CC	8	1	1717	0.0006506	0.0006506	0.0006506	0.0006506	0.0006506	0.0006506	0.0006506	0.0006506	0.0006506	0.0006506	0.0006506	0.332848	0	0
GO:0004521	endoribonuclease activity	MF	11	1	1717	0.0006477	0.0006477	0.0006477	0.0006477	0.0006477	0.0006477	0.0006477	0.0006477	0.0006477	0.0006477	0.0006477	0.0663949	0	0
GO:0016702	oxidoreductase activity, acting on single donors with incorporation of molecular oxygen, incorporation of two atoms of oxygen	MF	6	1	1717	0.0006447	0.0006447	0.0006447	0.0006447	0.0006447	0.0006447	0.0006447	0.0006447	0.0006447	0.0006447	0.0006447	0.279266	0	0
GO:0051213	dioxygenase activity	MF	6	1	1717	0.0006447	0.0006447	0.0006447	0.0006447	0.0006447	0.0006447	0.0006447	0.0006447	0.0006447	0.0006447	0.0006447	0.279266	0	0
GO:0016701	oxidoreductase activity, acting on single donors with incorporation of molecular oxygen	MF	6	1	1717	0.0006447	0.0006447	0.0006447	0.0006447	0.0006447	0.0006447	0.0006447	0.0006447	0.0006447	0.0006447	0.0006447	0.279266	0	0
GO:0006206	pyrimidine base metabolism	BP	4	1	1717	0.0006357	0.0006357	0.0006357	0.0006357	0.0006357	0.0006357	0.0006357	0.0006357	0.0006357	0.0006357	0.0006357	0.358474	0	0
GO:0019843	rRNA binding	MF	5	1	1717	0.0006337	0.0006337	0.0006337	0.0006337	0.0006337	0.0006337	0.0006337	0.0006337	0.0006337	0.0006337	0.0006337	0.336925	0	0
GO:0009112	nucleobase metabolism	BP	6	1	1717	0.0006285	0.0006285	0.0006285	0.0006285	0.0006285	0.0006285	0.0006285	0.0006285	0.0006285	0.0006285	0.0006285	0.298777	0	0
GO:0006112	energy reserve metabolism	BP	18	1	1717	0.0006258	0.0006258	0.0006258	0.0006258	0.0006258	0.0006258	0.0006258	0.0006258	0.0006258	0.0006258	0.0006258	0.0698893	0	0
GO:0006044	N-acetylglucosamine metabolism	BP	5	1	1717	0.0006246	0.0006246	0.0006246	0.0006246	0.0006246	0.0006246	0.0006246	0.0006246	0.0006246	0.0006246	0.0006246	0.330227	0	0
GO:0019213	deacetylase activity	MF	8	1	1717	0.0006139	0.0006139	0.0006139	0.0006139	0.0006139	0.0006139	0.0006139	0.0006139	0.0006139	0.0006139	0.0006139	0.223937	0	0
GO:0042267	natural killer cell mediated cytotoxicity	BP	5	1	1717	0.0006135	0.0006135	0.0006135	0.0006135	0.0006135	0.0006135	0.0006135	0.0006135	0.0006135	0.0006135	0.0006135	0.0492137	0	0
GO:0006041	glucosamine metabolism	BP	6	1	1717	0.000612	0.000612	0.000612	0.000612	0.000612	0.000612	0.000612	0.000612	0.000612	0.000612	0.000612	0.317705	0	0
GO:0050435	beta-amyloid metabolism	BP	3	1	1717	0.0006116	0.0006116	0.0006116	0.0006116	0.0006116	0.0006116	0.0006116	0.0006116	0.0006116	0.0006116	0.0006116	0.353232	0	0
GO:0042990	regulation of transcription factor import into nucleus	BP	4	1	1717	0.000609	0.000609	0.000609	0.000609	0.000609	0.000609	0.000609	0.000609	0.000609	0.000609	0.000609	0.0442632	0	0
GO:0048488	synaptic vesicle endocytosis	BP	5	1	1717	0.0006079	0.0006079	0.0006079	0.0006079	0.0006079	0.0006079	0.0006079	0.0006079	0.0006079	0.0006079	0.0006079	0.243157	0	0
GO:0051023	regulation of immunoglobulin secretion	BP	5	1	1717	0.000601	0.000601	0.000601	0.000601	0.000601	0.000601	0.000601	0.000601	0.000601	0.000601	0.000601	0.031159	0	0
GO:0009311	oligosaccharide metabolism	BP	7	1	1717	0.0005999	0.0005999	0.0005999	0.0005999	0.0005999	0.0005999	0.0005999	0.0005999	0.0005999	0.0005999	0.0005999	0.213454	0	0
GO:0030330	DNA damage response, signal transduction by p53 class mediator	BP	4	1	1717	0.0005995	0.0005995	0.0005995	0.0005995	0.0005995	0.0005995	0.0005995	0.0005995	0.0005995	0.0005995	0.0005995	0.0253349	0	0
GO:0046822	regulation of nucleocytoplasmic transport	BP	6	2	1716	0.0005977	0.0005977	0.0005977	0.0005977	0.0005977	0.0005977	0.0007013	0.000818	0.0009348	0.0010515	0.0011682	0.0145688	0	0
GO:0007585	respiratory gaseous exchange	BP	10	1	1717	0.000597	0.000597	0.000597	0.000597	0.000597	0.000597	0.000597	0.000597	0.000597	0.000597	0.000597	0.0238789	0	0
GO:0007595	lactation	BP	4	2	1716	0.000597	0.000597	0.000597	0.000597	0.000597	0.000597	0.0011926	0.0011926	0.0011926	0.0011926	0.0011926	0.0268065	0	0
GO:0009312	oligosaccharide biosynthesis	BP	4	1	1717	0.0005963	0.0005963	0.0005963	0.0005963	0.0005963	0.0005963	0.0005963	0.0005963	0.0005963	0.0005963	0.0005963	0.296738	0	0
GO:0042991	transcription factor import into nucleus	BP	4	1	1717	0.0005963	0.0005963	0.0005963	0.0005963	0.0005963	0.0005963	0.0005963	0.0005963	0.0005963	0.0005963	0.0005963	0.0238789	0	0
GO:0051656	establishment of organelle localization	BP	3	1	1717	0.0005917	0.0005917	0.0005917	0.0005917	0.0005917	0.0005917	0.0005917	0.0005917	0.0005917	0.0005917	0.0005917	0.0163075	0	0
GO:0007213	acetylcholine receptor signaling, muscarinic pathway	BP	3	1	1717	0.0005896	0.0005896	0.0005896	0.0005896	0.0005896	0.0005896	0.0005896	0.0005896	0.0005896	0.0005896	0.0005896	0.0174723	0	0
GO:0016188	synaptic vesicle maturation	BP	3	1	1717	0.0005886	0.0005886	0.0005886	0.0005886	0.0005886	0.0005886	0.0005886	0.0005886	0.0005886	0.0005886	0.0005886	0.278392	0	0
GO:0004091	carboxylesterase activity	MF	3	1	1717	0.0005831	0.0005831	0.0005831	0.0005831	0.0005831	0.0005831	0.0005831	0.0005831	0.0005831	0.0005831	0.0005831	0.0020384	0	0
GO:0051098	regulation of binding	BP	6	1	1717	0.0005831	0.0005831	0.0005831	0.0005831	0.0005831	0.0005831	0.0005831	0.0005831	0.0005831	0.0005831	0.0005831	0.0017472	0	0
GO:0018208	peptidyl-proline modification	BP	3	1	1717	0.0005824	0.0005824	0.0005824	0.0005824	0.0005824	0.0005824	0.0005824	0.0005824	0.0005824	0.0005824	0.0005824	0.001456	0	0
GO:0048565	gut development	BP	5	1	1717	0.0005821	0.0005821	0.0005821	0.0005821	0.0005821	0.0005821	0.0005821	0.0005821	0.0005821	0.0005821	0.0005821	0	0	0
