# Supplementary material for: A critical assessment of Mus musculus gene function prediction using integrated genomic evidence
Source: Genome Biol. 2008 Jun 27;9(Suppl 1):S2. doi: 10.1186/gb-2008-9-s1-s2 (PMC2447536; doi:10.1186/gb-2008-9-s1-s2)
Supplement: Additional data file 14 — High-scoring predictions evaluated against existing literature. [file gb-2008-9-s1-s2-S14.xls]

## Sheet: Sheet1
				Number of Genes in each assessment class	9	12	6	3	6	0
Evaluation Category	MGI_ID	Gene Symbol	GO_ID	GO term	would be annotated	likely to be true	unclear	seems unlikely	very unlikely or not true	already annotated	Assessment explanation
BP_3_10	MGI:1336883	Smad6	GO:0030902	hindbrain development					1		Null mutants show only a cardiovascular phenotype.
BP_3_10	MGI:99673	Adcy5	GO:0051349	positive regulation of lyase activity					1		This protein is an adenylate cyclase.This is interesting because if you mutate the protein, activity does decrease, but from a GO perspective, we would not consider the activity itself an positive regualtor of the activity. There appears to be evidence that cAMP may decrease rather than increase the activity of adenylate cyclase in some conte1ts.
BP_3_10	MGI:893575	Plscr1	GO:0042632	cholesterol homeostasis	1						IMP J:92404
BP_11-30	MGI:2665001	Slc36a3	GO:0015807	L-amino acid transport		1					Highly conserved, but no experimental evidence for it or its orthologs. Experimental evidence for homologs exists.
BP_11-30	MGI:3588265	4930430D24Rik	GO:00006479	protein amino acid methylation		1					No literature about this gene, however a related gene (Btg1) has been shown to interact with protein methyl transferases.
BP_11-30	MGI:2135672	Lmod2	GO:0051248	negative regulation of protein metabolism				1			Almost no data about this gene. Seems to be a member of the tropomodulin gene family. More likely to do with actin dynamics than protein biosynthesis or catabolism.
BP_31-100	MGI:1350924	Tnpo1	GO:0006913	nucleocytoplasmic transport		1					Based on ISS UniProt:Q92973 , PMID:8986607 where they directly test the human ortholog.
BP_31-100	MGI:2144967	Ighg	GO:0006897	endocytosis		1					Based on Ale1 Diehl's knowledge of immunology. No literature in MGI to support this.
BP_31-100	MGI:2672859	Slfn8	GO:0008285	negative regulation of cell proliferation	1						T cells, J:93660, IDA
BP_101-300	MGI:3588265	4930430D24Rik	GO:0006915	apoptosis		1					This gene is the same as in line 6. Based on similarity to Btg1 it may be involved in apoptosis. BTG1 has been shown to be involved PMID:16818519 in apoptosis.
BP_101-300	MGI:1333111	Amd2	GO:0009790	embryonic development		1					Considering this enzyme is involved in spermine and spermidine biosynthesis, it is hard to believe it is not involved in development or differentiation (see PMID:6173280). However, this is not a very meaningful annotation. It would be far better to determine the more specific processes that are affected by its function.
BP_101-300	MGI:1341073	Psme2b	GO:0006955	immune response					1		This has been determined to be a pseudogene. Therefore it cannot function.
CC_3_10	MGI:2385619	Klhl12	GO:0001725	stress fiber			1				This is a member of the kelch family of Drosophila proteins that are found in a variety of cellular locations. Some members of the family regulate stress fiber formation through the ras pathway. There is evidence that the human ortholog binds proteins in a variety of locations and that this protein functions in the conte1t of the ubiquitin E3 ligase comple1.
CC_3_10	MGI:1924741	8030451F13Rik	GO:0031672	A band	1						This protein is likely the ortholog of UniProt:Q00872. The bovine ortholog has been shown to bind both myosin heads and titin.
CC_3_10	MGI:1351600	Tcl1b3	GO:0045120	pronucleus			1				This is a member of a cluster of genes from a cancer-related breakpoint. Not much is known about these. The gene product from Tcl1a has been found in the pronucleus as well as several other places. The RNA has been isolated from fertilized eggs, but I think it is a stretch to assume the protein is there and in the pronuleus.
CC_11_30	MGI:1888986	Dlgh3	GO:0044456	synapse part	1						Based on binding studies in J:80555. J:113926 shows that the rat ortholog interacts with proteins complexes that are being built at the synapse and performs immunolocalization in the rat.
CC_11_30	MGI:1346874	Map3k3	GO:0005819	spindle				1			Interacts with proteosome components, J:84306.Part of Mapk signalling cascade. Evidence it phosphorylates a microtubule associated protein, but no evidence for spindle localization.
CC_11_30	MGI:1349764	Dpysl4	GO:0030425	dendrite		1					Interacts with Dpysl5. Dpysl5 has been localized to the dendrite and the cell soma.Other members of this family are found in axons and dendrites.
CC_31_100	MGI:2449568	BC023055	GO:0042598	vesicular fraction			1				Nothing known about this or related genes.
CC_31_100	MGI:2443181	Dlgap2	GO:0045202	synapse	1						Rat ortholog shown to be at postsynaptic densities. PMID: 9115257
CC_31_100	MGI:1915954	Snx2	GO:0005768	endosome	1						J:102476 IGI with MGI:1928395. Shown to be part of the functional retromer complex.
CC_101_300	MGI:1891442	Pcdhac1	GO:0005624	membrane fraction		1					Member of a large gene family that is well known to be integral membrane receptors.
CC_101_300	MGI:102496	mt-Nd5	GO:0031975	envelope		1					No direct evidence for the mouse gene product, but this is a well known enzyme of bacterial cell walls. PMID: 3223928 gives a detailed analysis of the bovine enzyme.
CC_101_300	MGI:1916846	2310035K24Rik	GO:0031967	organelle envelope			1				Nothing known about this one either.
MF_3_10	MGI:1858257	Mpp2	GO:0016776	phosphotransferase activity, phosphate group as acceptor			1				Member of a family of proteins all containing a guanylate kinase domain. Interesting that there is no InterPro translation of this domain to a GO term. This means that there are probably examples of proteins that contain this domain that do not have this function.
MF_3_10	MGI:1351341	Grm4	GO:0005246	calcium channel regulator activity					1		This gene product is a G-protein coupled receptor. I find no evidence that it directly regulates a calcium channel, although a related rat receptor L-AP4 may regulate calcium PMID:1318954. It also may regulate calcium levels through cAMP.
MF_3_10	MGI:1915013	Prpsap1	GO:0000287	magnesium ion binding				1			MgCl2 was used to dissociate the enzyme complex in a rat extract. No indication that Mg-binding plays a functional role. Mg may bind the catalytic subunit.
MF_11_30	MGI:2684060	Akap11	GO:0019901	protein kinase binding	1						ISS with UniProt:Q9UKA4, PMID:12147701
MF_11_30	MGI:98257	Msr1	GO:0005507	copper ion binding					1		This is a scavenger receptor tha binds copper-oxidized LDL.
MF_11_30	MGI:1913778	2210020M01Rik	GO:0004620	phospholipase activity			1				Nothing known about this gene product.
MF_31_100	MGI:1915010	Slc38a2	GO:0015290	electrochemical potential-driven transporter activity	1						ISS with UniProt:Q9JHE5, PMID:10747860
MF_31_100	MGI:2182255	V1re13	GO:0005550	pheromone binding		1					It is in the right family to be a pheromone receptor, but there is no supporting experimental evidence.
MF_31_100	MGI:1341073	Psme2b	GO:0008047	enzyme activator activity					1		This gene encodes a pseudogene and therefore has no function.
MF_101_300	MGI:1915010	Slc38a2	GO:0005386	carrier activity	1						ISS with UniProt:Q9JHE5, PMID:10747860
MF_101_300	MGI:1921813	Rasgef1c	GO:0030234	enzyme regulator activity		1					Has sequence similarity to this family, but can't find any experimental evidence for this protein.
MF_101_300	MGI:3586330	4930474N05Rik	GO:0005509	calcium ion binding		1					Interpro domain suggests this is true.
