# Supplementary material for: A critical assessment of Mus musculus gene function prediction using integrated genomic evidence
Source: Genome Biol. 2008 Jun 27;9(Suppl 1):S2. doi: 10.1186/gb-2008-9-s1-s2 (PMC2447536; doi:10.1186/gb-2008-9-s1-s2)
Supplement: Additional data file 15 — Mitochondrial part predictions with data from a previous study [38]. [file gb-2008-9-s1-s2-S15.xls]

## Sheet: Sheet1
Mitochondrial part (GO:0044429) predictions in Kislinger et al, 2006 (http://tap.med.utoronto.ca/~mts/)
SwissProt ID	Gene Symbol	Found in mitochondria by Kislinger et al, 2006?
Q9D023	Brp44	yes
P05201	Got1	yes
Q8VCF0	D430028G21Rik	yes
P35486	Pdha1	yes
Q91X50	Gstt1	yes
P09528	Fth1	yes
P97493	Txn2	yes
Q8R117	4732466D17Rik	yes
Q9DCQ2	0610012D14Rik	yes
Q9D187	1110019N10Rik	no
O08600	Endog	yes
Q8CHD9	1300001I01Rik	no
Q8VCB3	Gys2	yes
Q8K1Z0	Coq9	yes
Q91WU0	AU018778	yes
Q9CQR4	Them2	yes
Q8VCF3	0610038K03Rik	no
Q9DBN4	4833439L19Rik	yes
Q8BRR3	Narfl	no
Q8BK19	Acad11	yes
P36552	Cpox	yes
Q8K2C6	Sirt5	yes
Q91Z53	Grhpr	no
Q8R156	Xylb	no
P09411	Pgk1	yes
Q9CR09	Ufc1	no
Q9D2G2	Dlst	yes
Q8VDC0	Lars2	yes
Q91WD5	Ndufs2	yes
O35215	Ddt	no
P54797	D16H22S680E	no
Q99M87	Dnaja3	yes
Q8JZZ0	Ugt3a2	yes
Q91WS0	D10Ertd214e	yes
Q9JIK9	Mrps34	yes
Q9CWE7	Tpi1	yes
Q9D819	Ppa1	yes
Q9CPV3	D10Ertd322e	yes
P05064	Aldoa	yes
Q8BW15	Ndg2	yes
Q8K1C2	2010003J03Rik	no
Q91VT4	BC009118	yes
O54749	Cyp2j5	yes
Q9CPW9	Metapl1	yes
Q9JME7	1810017G16Rik	no
Q8CI37	Pck1	no
Q8QZR5	Gpt1	no
Q9D7J4	2310005N03Rik	no
P11404	Fabp3	yes
Q8BWM0	Ptges2	yes
Q8R135	BC051244	no
P50544	Acadvl	yes
P99026	Psmb4	no
Q8VE95	C030006K11Rik	yes
Q99LC3	Ndufa10	yes
Q9D826	Pipox	yes
Q8R3F5	BC025519	yes
Q64516	Gyk	yes
Q9DBA6	Tysnd1	yes
Q91VA6	Poldip2	yes
Q91VM9	Ppa2	yes
Q91VA7	Idh3b	yes
P06745	Gpi1	yes
Q9D2U5	Lsmd1	no
Q99KB8	Hagh	yes
P20108	Prdx3	yes
Q9D1H8	Mrpl53	no
Q91WK1	4633402N23Rik	yes
Q99KI0	Aco2	yes
Q9ERI6	Rdh14	no
Q8R1G2	2310016A09Rik	yes
Q8QZS1	Hibch	yes
Q9DCN1	Nudt12	yes
Q8R2U6	Nudt4	no
Q9DB20	Atp5o	yes
Q8K2L0	Ndufv2	yes
Q64442	Sord	yes
Q8CAK1	A230051G13Rik	yes
Q8CEW7	2410018M08Rik	yes
P31786	Dbi	yes
Q9DD20	0610006F02Rik	yes
P51174	Acadl	yes
Q06185	Atp5k	no
Q99LC9	Pex6	yes
Q8R4N0	Clybl	yes
P97807	Fh1	yes
Q9JMD3	Stard10	no
Q99KQ4	Pbef1	no
Q99LD3	Dld	yes
O88545	Cops6	no
Q91WP2	Ogdh	yes
Q9DCS2	0610011F06Rik	yes
Q8R0Z8	Zadh2	yes
Q9D172	D10Jhu81e	yes
Q9D404	Oxsm	yes
P16332	Mut	yes
P19253	Rpl13a	yes
P70404	Idh3g	yes
Q8VC30	Dak	yes
Q8VC63	Pdk2	yes
P70195	Psmb7	no
P52825	Cpt2	yes
P53810	Pitpna	yes
Q8VCR7	Abhd14b	yes
Q99L13	Hibadh	yes
Q8K0V8	Fahd2a	yes
P10518	Alad	yes
Q8BME2	Ndufa12	yes
