# Supplementary material for: A critical assessment of Mus musculus gene function prediction using integrated genomic evidence
Source: Genome Biol. 2008 Jun 27;9(Suppl 1):S2. doi: 10.1186/gb-2008-9-s1-s2 (PMC2447536; doi:10.1186/gb-2008-9-s1-s2)
Supplement: Additional data file 16 — Data underlying Figure 6. [file gb-2008-9-s1-s2-S16.xls]

## Sheet: Predicted Genes
Cell adhesion predictions (GO:0007155)
Dsc3
Ltbp2
Emb
9530053A07Rik
Pcdhgb5
Cdh10
Pcdhgb4
Si
Pcdh8
BC064033
Dsg1a
Itgae
Pcdha12
Dsg1b
Fgb
F830043G12Rik
Dsg2
Pcdhgb7
AI324046
Susd2
G630049C14Rik
Pcdhgb6
Itga7
Csf1r
Fbn1
Clec2f
Siglecf
Pcdhga5
Efemp2
Thbs3
Angptl7
Cdh11
Pcdhgc5
A030009A09Rik
Pcdha11
Cdh8
Ceacam20
Egfl3
Cntn3
Ceacam1
Gm312
Gp9
Tnfaip6
Pcdha4
Pcdha5
4930487N19Rik
Pcdhga11
Hspg2
BC047219
Dsg1c
Grinl1a
9030425E11Rik
Mag
3830422K02Rik
Sned1
Psg16
Psg28
Pcdhga9
1500001A10Rik
Itgb1
Cdh6
Dsc1
Egfl8
D8Wsu49e
Clec4a1
Pcdha8
Mpl
Pcdhga3
Cd69
Pcdha2
Psg21
Ptgfrn
Pcdha6
Pcdh9
4933439F11Rik
AU040320
Flrt2
Cubn
Btn2a2
2410080H04Rik
BC050099
E030049G20Rik
Fat3
Krtap16-5
Egfl6
Psg29
Gm467
C130033P17Rik
Cdh15
Fbln2
9330155M09Rik
Pcdhac2
1700019G17Rik
Pcdhgb1
Pcdh19
Cspg2
A730089K16Rik
Igsf4c
Nat9
Mmp9
Gas6
Pcdhga2
Dsc2
Frem3
Pkp3
Cmar
Pcdhga8
1110049B09Rik
Itgb5
Prssl1
Emilin3
Psg17
Fat4
4931433E08Rik
Armcx1
Psg23
Pcdhgb2
Cdh4
0610010O12Rik
Zyg11bl
Icam5
Lrig1
F830045P16Rik
Dmbt1
BC067004
BC072620
Zan
Cdh12
Chad
6530418L21Rik
Nope
Pros1
AW146299
Nat5
Muc13
Itgad
Pdzd7
Celsr2
Cdh22
Pcdhga4
Aanat
Ltbp3
Pcdhgb8
Pcdhgc4
Jam2
D130043K22Rik
D18Wsu98e
Krtap16-4
AI450948
1110002B05Rik
Cd164l2
Cdh9
Lrrc22
Pcdha1
Ctnna1
1110038O08Rik
Boc
Mak3
2610005L07Rik
Pcdhga1
Gm1409
6130401L20Rik
Cdh26
9130204L05Rik
1190017O12Rik
BC040758
1110014K08Rik
Satl1
Lrp4
Crtac1
Kcnmb4
Krtap16-1
Krtap15
D730001G18Rik
Thbs2
Mustn1
Itga2
A930017N06Rik
BC061194
Cdh13
Pcdha7
Slitl2
Ager
Pcdhac1
Itgb7
Creld1
Pcdhga7
Siglech
Lrig3
Gypc
1700021K14Rik
Pcdha9
1810011H11Rik
Pcdh17
Siglecg
Itga10
AI987662
Rtdr1
Psg19
Pcdha10
C80008
B230220E17Rik
Itga5
Rgma
1200013P24Rik
Pcdhga6
Psg30
Icam2
Pcdhga10
Dcn
Elp3
Psg25
Pkp4
Krtap8-2

## Sheet: Su
Expression data from Affymetrix arrays (Su et al, 2004)
Gene	spinal.cord.upper	spinal.cord.lower	substantia.nigra	preoptic	cerebellum	hypothalamus	dorsal.striatum	cerebral.cortex	frontal.cortex	olfactory.bulb	amygdala	hippocampus	vomeralnasal.organ	large.intestine	small.intestine	placenta	testis	B220..B.cells	CD4.T.cells	CD8.T.cells	blastocysts	bonemarrow	lymphnode	skeletal.muscle	dorsal.root.ganglia	trigeminal	medial.olfactory.epithelium	stomach	fertilized.egg	oocyte	salivary.gland	thyroid	prostate	uterus	retina	bladder	ovary	trachea	adrenalgland	embryo.day.6.5	embryo.day.7.5	embryo.day.8.5	embryo.day.10.5	embryo.day.9.5	pituitary	thymus	digits	tongue	epidermis
Cdh20	196.833	175.933	160.5	152.467	188.25	139.833	119.95	130.667	145.017	160.633	149.533	102.717	95.5667	90.8833	103.183	98.7	95.0333	92.2167	94.0167	92.85	93.5833	119.4	97.6167	107.25	98.4167	95.6833	84.4833	101.667	157.417	192.467	107.533	113.067	95.55	95.25	97.25	99.7	88.7833	86.95	90.5	99.9667	105.533	111.25	100.567	101.2	169.75	88.7167	87.4333	95.5333	98.7167
Pkp4	7398.87	5945.18	4690.48	2284.97	4918.75	3610.92	1792.37	2395.85	3260.83	2159.18	3354.45	3842.8	1756.87	902.567	1103.68	522.6	159.833	84.75	242.367	331.5	1693.57	232.25	329.517	255.567	608.067	892.117	1276.87	1626.3	2449.52	2764.15	888.633	2136.47	1690.38	1399.37	1626.82	1083.65	1189.57	908.467	443.167	719.467	813.383	767.517	335.95	630.083	1748.55	608.633	770.133	734.1	641.383
Cldn11	28283.2	20875.1	20033.8	6702.5	7713.5	5515.35	9422.6	5849.05	11449.6	3203.8	3497.5	8622.6	863.3	146.9	157.25	1259	2551.65	133.25	141.7	144.7	144	315.05	603.95	146.15	504.2	1492.9	3152	115.8	151.6	129.9	112.75	132.45	260.5	132.1	131.15	120.35	183.65	258.25	280.7	128.9	133.65	142.55	145.25	148.3	922.35	135.95	130.2	133.85	149.75
Tnfaip6	2989.55	2190.15	1589.8	338.05	379.4	443.3	170.15	478.2	740.2	487.6	182.3	275.5	115.15	116.45	94.7	112.75	103.3	76.25	78.95	88.45	105.85	158.75	98.15	119.3	94.35	120.55	87	104.45	136.8	108.5	132.65	133.5	92.9	292.6	88.85	96.45	138.9	131.9	119.75	123.65	110.4	103.05	132.55	130.25	106.9	87.85	119.7	90.3	252.6
Mag	25263.1	21776.2	19120.8	7023.1	5543.65	2319.9	4114.55	2959.4	4935.6	1803.6	1046.2	3934.8	512.75	242.7	391.5	378.4	754.1	329.7	340.55	351.05	292.3	445.5	446.1	497.3	522.45	1792.3	445.25	331.15	141.55	137.4	556.5	313.15	289.4	317.4	342.25	402.65	276.3	368.7	305.25	426.15	341.4	502.2	499.35	515.15	600.8	283.85	351.05	377.55	322.7
Pcdhb16	70.55	99.15	67	58.8	71.8	66.95	70.2	65.85	79.35	89.8	63.2	71.6	65.15	59.9	64.7	64.65	62.85	63	64.05	64.3	64.7	77.25	64.55	68.1	63.45	62	70.4	66.95	68.1	62.5	72	76.05	64.75	63.75	90.45	66.4	61.2	58.35	61.45	66.55	67.8	65.45	68.65	66.35	69.5	60.65	59.75	63.7	63.35
C920006C10Rik	317.642	896.2	802.392	415.983	655.117	199.375	145.25	211.35	343.483	307.842	462.475	316.367	213.308	247.542	141.8	110.2	159.792	272.5	390.917	394.65	386.083	78.2667	219.842	99.6917	331.808	247.625	156.133	89.7417	290.933	219.133	94.6917	97.7417	156.7	225.867	298.175	218.442	203.117	379.233	318.4	241.242	180.267	136.583	70.55	106	206.175	227.583	373.683	132.642	207.908
Rhob	21310.8	25213.8	23986	12750.9	12889.9	12899.5	15181.7	16040.4	16901.1	15006.5	15595	21161.8	2971.3	9910.25	4592.15	11300.3	2046.7	1788.4	866.35	368.4	1048.85	1712.05	2684.2	3507.85	5088.25	6220.55	4469.05	3616.45	786.15	694.2	2097.9	1412.05	3629	11774.8	5399.6	10676.5	10914.5	5575.15	15787.5	5280.4	4828	1906.65	3207	3354.6	5580.5	1227.05	5328.95	4924.25	5184.45
Crtac1	165.883	223.117	81.8	119.55	63.3167	124.9	63.9	207.85	102.867	138.1	114.117	194.75	54.4333	55.55	58.8	61.85	58.6167	56.2167	58.85	58.75	58.15	73.9	59.4333	66.1167	93.8167	102.8	56.9667	61.1667	62.8333	54.9833	69.6833	76.2167	57.9	93.4667	58.5167	61.9833	54.3167	53.8667	55.8167	64.9667	65.2667	58.9667	62.0333	58.8667	68.5	53.4167	53.3667	57.95	57.7667
Igsf4c	6179.55	9259.35	8340.65	5121.6	6976.95	5615.4	5742.55	7433.8	6792.6	6668.5	3415.2	4585.4	1028.4	259.7	484.3	632.9	242.05	288.6	145.7	211.5	314	257.3	217.2	260.45	1482.2	4307.35	755.85	871.1	172.5	139.8	1982.2	763.55	615.05	355.2	897.75	494.5	259.5	288.9	238.65	253.05	497.8	310.7	497.95	371.95	948.5	180.65	291.45	1276.7	224.95
Pcdhb3	43.55	45.65	57.4	44.3	43.7	46.5	46.6	43.65	43.3	44.05	52.95	45.65	48.05	41.95	44.8	45.85	45.1	44.5	45.15	44.65	45.2	52.45	47.95	46.9	43.4	43	42	45.35	48.1	43.95	50.9	55.15	44.75	44.5	43.45	47.2	42.45	42.8	43.55	48.85	46.95	45.25	47.55	46.25	46.55	43.55	42.8	44.65	44.55
Nlgn3	266.85	219.95	508.45	435.45	260.375	315.975	448.625	369.2	274.35	308.375	364.9	383.75	182.025	180.4	205.975	192.15	195.8	176.075	170.6	178.6	206.8	182.925	222.5	220	232.675	229.65	190.95	229.6	242.8	207.45	227	246.025	174.75	183.225	179.125	193.325	174.4	152.175	207.05	185.475	212.125	219.4	250.95	200	226.425	153.9	175.2	190.875	204.9
Pcdh9	2033.64	2684.18	2769.64	1140.72	2318.11	1633.66	966.388	1296.91	2207.07	893.55	1158.99	1210.29	304.113	167.45	175.95	162.463	171.45	143.45	150.975	156.075	188.012	215.55	160.6	191.725	972.013	985.112	173.887	163.525	226.088	219.838	205.825	225.825	152.762	156.125	321.425	178.375	144.175	131.713	146.5	183.1	174.25	176.887	183.175	166.325	280.062	149.988	147.775	168.875	178.6
Pcdh11x	42.4	41.4	40	55.2	41.15	42.6	46.15	39.6	44.5	40.7	40.4	39.95	38.2	39.25	41.85	45.65	40.35	42.25	40.35	40.65	43.7	44.5	40.7	41.05	39.4	39.6	37.8	43.6	42.35	39.2	49.95	50	40.9	40.2	40.5	41	38.95	35.15	38.55	41.3	40.5	42.7	47.7	46.2	53.65	35.9	39.3	40.3	40
Pcdh18	56.95	67	63	199.85	53.65	57.35	63.15	57.65	59.6	62.2	86.85	63.75	158.15	51.6	57.45	56.4	53.2	52.6	47.4	57.15	49.85	66.45	55.3	58.35	55.85	56.9	133.2	59	67.3	58.15	63	66.5	60.15	59.75	56.75	61.85	56.5	55.9	56.95	58.3	73.1	84.65	178.3	164.6	56.7	52.7	56.4	59.4	58.5
Arhgap6	404.7	459.925	234.025	1513.83	149.4	1446.55	228.8	213.425	297.875	200.375	1248.88	161.125	154.175	197.925	146.6	193.2	159.025	301.65	142.775	169.625	142.85	537.35	198.975	286.275	162.075	130.375	200.4	217.575	156.7	171.5	228.325	295.225	243.625	580.35	143.975	447.55	572.775	449.375	173.725	193.4	179.525	175.25	167.65	156.125	148.25	125.8	264.05	215.4	235.15
Celsr2	909.9	991	1071.05	1583.1	866.15	661.45	1408.8	852.85	674.4	879.1	1327.45	1443.15	440.35	537.2	620.2	357.3	570.5	697.25	516.35	539.55	671.4	824.8	622.15	645.05	736.3	672.65	681.75	684.5	480.55	386.55	819.6	807	738.75	692.6	646.75	640.5	519.4	316.1	538.6	693.65	794.75	700.05	849.7	735.85	390.1	412.25	825.8	851.4	759.6
Pcdh7	830.467	1360.08	942.95	1580.62	87.4667	1092.03	494.167	983.35	1260.6	918.283	1547.52	392.1	453.117	64.6333	55.4833	60.8167	54.5333	53.35	55.7833	61.2333	60.4667	72.3667	63.05	61.5	725.05	725.35	1011.73	56.9	58.0833	53.8833	59.1	68.4167	55.1667	350.917	121.867	1002.9	338.867	83.05	52.6667	69.2167	58.8833	71.7	59.3333	64.5333	55.75	52.2333	370.167	180.883	350.3
Cdk5	73.95	135.2	127.85	304.4	102.55	121.75	81.7	86.15	88.5	86.4	88.65	88.75	39.35	39.4	41	41.05	41.6	39.4	39.55	37.3	40.45	43.1	46.8	42.2	178.4	132.9	61.7	41.3	42.15	47.65	41.1	42.55	41.35	39.95	39.25	40.15	39.05	41.15	39.4	38.75	39.8	38.9	40.4	39.65	52.45	39.25	39	40.45	39.85
Tro	1128.75	1417.45	3052.15	13136.7	858.85	5422.85	1537.15	944.2	1547.8	1297.05	3025.05	1368.7	127.25	139.95	137.6	206.5	147.55	172.3	153.2	187.6	151.3	88.45	164.75	138.55	3015.1	939.7	126.7	104.65	146.4	163.3	120.25	151.5	143.5	167.65	249.7	130.15	178.6	127.85	163.8	156.25	163.2	238.65	349.85	357	662.1	131.75	132.8	195.75	149.85
Lsamp	359.125	786.475	742.275	893.65	557.1	481.225	159.425	240.7	358.325	186.45	612.525	342.775	72.925	62.7	76.325	84.025	72.025	73.65	83.275	78.4	85.325	74.8	79.775	76.05	224.375	148.375	72.4	77.725	95.875	90.3	80.675	110.35	75.6	105	122.55	80.625	82.875	70.675	75.7	76.475	76.775	91.275	80.775	77.975	94.825	64.65	69.1	75.75	72.05
Astn1	1137.6	1594.4	2201	6376.7	1072.05	4270.05	1853.95	3012.25	2840.4	3441.6	5232.7	2542.35	39.55	39.05	40.6	42.25	36.9	37.5	40.7	39.1	42.85	46.8	45.45	44.6	1210.5	512.9	56.7	38.5	39.95	42.1	41.9	57.65	37.45	36.45	106	41.8	38.3	47.7	88.45	41.05	42.65	41.5	81.15	48.45	61.85	40.95	38.25	51.15	40.25
8430419L09Rik	1337.6	1887.58	1760.25	2754.22	1334.5	1743.05	1640.97	2005.47	1722.6	2614.55	2046.22	1812.47	749.75	263.475	894.25	304.05	569.5	346.125	507.85	473.85	316.475	597.125	321.475	371.025	1410.97	867.85	777.175	642.15	414.2	343.75	643.125	619.925	786.475	545.3	491.7	216.6	736.875	322.575	462.9	197.45	286.425	427.9	586.425	474.875	398.375	584.875	417.3	380.25	466.725
Cdh15	68.95	58.9	60.2	62.5	312.15	59.15	79.8	60.45	58.55	60.45	62.75	65.75	61.05	59.35	63.7	79.95	53.15	59.65	63.1	84.9	62.15	66.65	64.4	66.3	123.9	75.35	101.3	63.9	100.15	62.85	70.55	82.1	62.8	60.25	59.35	63.7	53.35	57.35	59.25	61.35	65.25	72.7	75.65	64.4	59.5	58.8	61.05	62.35	61.6
Itgbl1	92.3	112.15	98.85	110.9	609.375	107.125	129.5	143.15	181.65	112.15	123.8	105.525	82.325	81.125	92.375	92.675	92.475	85.725	84.025	83	89.3	146.475	90.8	102.95	81	79.575	82.025	95.075	99.825	85.45	126.15	145.35	89.1	88.4	85.975	99.9	81.95	81.675	82.55	105.2	102.075	99.1	105.1	105.925	81.675	82	89.8	88.95	98.05
2410080H04Rik	143.4	123.183	152.65	139.683	532.183	127.283	130.283	120.55	129	118.033	133.267	117.4	156.083	123.667	115.183	115.083	129.917	105.8	108.6	106.65	116.183	127.45	126.167	123.483	108.383	139.617	127.883	124.283	129.233	127.983	117.55	145.217	96.4	100.817	114.45	121.65	93.1833	101.033	113.7	118.717	143.033	123.417	131.95	113.817	138.483	101.567	112.767	105.5	132.067
Igsf4b	1251.85	1467.45	1393.05	1393.35	3762.8	1435.05	1817.75	1915.85	2085.95	2189.9	2132.15	2016.9	559.6	659.5	529.6	437.05	479.2	506	488.6	564.25	597.55	494.15	619.55	525.85	3274.35	3404.9	435.15	529.1	511.5	391.4	571.6	565.8	506.35	498.45	1411.85	505.8	449.35	403.25	462.3	526.75	632.6	642.85	686.55	765.7	491.9	501.4	466.35	513.15	625.35
Ppp2ca	13521	15586.9	17708.8	17008.4	21201.7	14572.3	13607.5	14204.1	17124.2	18253.3	17766.5	14551.4	8528.4	14583.5	6047.7	8249.9	1607.85	11385.2	11993.3	10209.5	10045.5	4595.1	9761.75	7145.4	13028.5	10443.3	8893.95	7442.05	2698	3998.85	4946.7	3683.4	10308.5	11081.8	10709.6	6619.8	14141.6	13997.2	12261.2	13488.2	10991.5	11274	11163.6	12979.1	7432.05	18968.2	12207.1	10698	10238.5
Cdh22	330.55	361.8	261.3	761.3	816.05	657.55	298.7	616.45	279.8	621.4	308.65	158	98.15	124.35	113.95	128.5	159.7	107.2	130.5	151	110.9	73.3	115.65	127.75	160.4	126.4	100.05	105.5	110.8	102.8	113.45	116	113.5	108.55	121.3	89.45	112	88.05	129.65	111.25	124.4	104.75	110.3	108.25	102.5	110	107.4	129.7	132.55
Igsf4a	1531.03	1789.8	2624.13	6315.63	2324.18	6360.13	2090.27	3486.75	3973.7	1605.38	6010.65	4087.2	1143.03	153.767	104.9	92.45	629.65	154.033	135.683	139.4	242.233	107.967	293.467	134.567	6177.78	4408.87	4484.23	149.333	704.667	1106.57	187.167	130.2	593.05	568.467	4913.47	522.9	337	512.617	800.783	552.633	521.883	1275.2	1791.2	2313.08	3483	240.933	520.783	226.233	482.2
Amigo2	99.65	128.65	384.95	1403.3	110.55	1562.7	113.2	100.1	115.05	456.75	170.75	296.15	549.7	122.95	94.7	169.25	118	124.7	515.35	216.1	78.4	110.95	137.1	116.2	690	421.15	95.25	96.65	102.3	84.05	92.3	137.05	103	190.2	482.95	104.7	401.7	158.2	120.65	99.1	98.2	107.75	110	103.85	218.3	116.7	105.8	107.15	103.9
Pcdh17	246.083	327.583	380.967	649.65	134.8	1250.23	260.683	255.233	283.917	325.3	406.017	155.633	103.683	98.45	111.95	113.517	119.483	104.667	103.9	100.567	112.833	255.933	124.3	144.333	117.967	96.0833	219.217	119.933	131.933	115.433	170.8	202.433	111.55	120.55	99.2333	133.7	109.05	98.9	103.9	159.3	132.1	117.683	143.667	129.983	142.083	103.433	100.967	111.15	117.217
Tecta	186.3	181.15	182.1	171.65	185.25	182.7	245.65	188.9	189.2	185.95	190.45	196.3	176.3	183.6	206.4	193.95	187.3	190.65	193.05	191.85	194	219.65	192.25	203.2	184.2	194	172.3	213.7	219.85	189.4	211.85	220.25	207.2	189.55	182.75	205.35	181.2	178.15	201.15	199.35	212.85	196.2	204.15	198.3	179.85	184.35	177.7	192.75	190.4
Zyg11bl	161.4	162.483	168.9	137.5	169.833	160.267	214.6	159.567	146.283	172.383	164.8	159.35	151.567	138.667	162.233	160.717	170.45	160.367	167.933	186.433	158.033	186.7	203.733	174.683	148.65	141.383	142.05	165.317	149.217	148.967	160.9	204.967	144.7	168.417	153.7	175.617	161.667	144.583	165.533	199.833	179.933	182.817	213	167.517	148.817	158.883	165.667	174.583	174.333
Cdk5r1	566.75	839.85	2527.8	3150.75	1499.65	4079.97	5053.35	22035	16202.2	8000.6	18476	9185.42	252.475	225.6	238.4	275.2	247.475	241.7	227.05	221.85	233.425	467.975	284.875	402.3	617.475	857.925	240.275	274.075	315.625	279.95	307.825	416.975	236.2	240.4	417.1	244.025	211.55	213.35	235.5	331.65	311.95	255.15	367.475	311.675	488.4	299.325	235.4	290.525	258.525
6530418L21Rik	71.3	71.85	71.25	82.5	101.95	73.85	315.45	576.5	473.8	135.75	542.5	349.05	84.5	72.75	74.7	72.35	56.05	70.5	74.4	66.7	74.45	80.8	73.3	76.75	112.15	99.15	70.9	78.5	77.55	71.2	88.35	82.2	74.25	117.3	144.6	124.8	79.05	83.65	70.8	76.2	75.85	67.95	70.3	66.75	111.1	71.05	98.2	80.65	95
P140	351.9	251.25	391.95	322.2	375.15	304.55	467.65	591.65	293	311.5	408.95	333.1	224.45	251.35	224.6	213.95	262	249.55	287.45	234.8	212	315.7	234.85	244.05	287.6	255	240.5	241.75	305.75	257.9	247.6	304.3	251.15	224.2	249.2	209.9	184.95	220.85	285.6	261.65	244.05	235.7	248	256.4	264.55	236.15	240.4	231.2	220.6
Cdh10	321.093	349.586	421.071	309.736	189.214	400	275.6	615.55	464.179	402.207	419.1	263.25	89.25	95.5429	103.921	100.6	108.814	109.971	108	100.507	119.907	208.186	117.136	119.307	164.743	171.886	89.3	113.636	124.729	106.543	128.771	162.136	117.086	105.864	96.1857	116.136	96.2	101.286	93.05	151.05	122.629	113.836	130.493	135.393	129.15	94.7857	101.986	162.736	111.393
Pcdhb13	65.55	56.3	56.15	53.15	70.6	58.65	67.35	91.9	118.45	60.05	61.55	61.25	57.05	56.8	60.45	63.5	60.35	57.4	59.65	59.25	60.1	82.3	60.15	68.6	59.15	60.15	53.45	64.15	64.95	58.3	72.7	75.15	59.95	58.7	59.15	71.5	56.7	53.9	56.35	60.85	63.15	59.9	61.7	61.55	56.45	56.65	55.1	59.6	58.95
Camk2n1	14707.2	17952.6	22807.3	9668.65	13281.6	12980.6	88443.9	78341.2	95334.7	25191.4	57926	33516.7	2872.5	4124.4	1226.75	537.55	1382.8	142.8	155	141.55	159.55	614.4	195.25	247.15	1681.25	2284.75	1122.3	656.15	82.45	72.1	176.55	934.55	574.35	389.5	4326	1551.75	1148.05	1120.45	1476.8	175.8	180.5	171.45	277.6	169.2	7487.35	152.8	404	239.7	330.8
Igsf4d	910.82	1007.14	1231.61	539.7	836.41	1163.92	1248.9	2424.59	2763.15	1898.37	2102.81	2309.68	106.84	117.82	128.14	128.29	133.57	121.75	121.5	123.09	131.05	252.86	149.55	149.4	173.67	188.23	99.43	146.25	155.72	128.85	177.84	238.92	126.38	137.24	1576.91	147.89	112.55	111.55	112.36	213.75	155.85	136.03	168.74	151.58	127.28	120.48	128.17	121.09	133.16
Pcdhb20	261.85	227.85	237.5	245.05	244.85	352.05	284	476.1	522.15	371.6	444.45	254.55	284.6	131.05	138.8	130.2	132.6	137.25	152.45	141.4	165.4	184.95	158.65	165.15	204.1	199.35	279.7	139.1	174.05	143.8	175.35	178.65	146.75	238.55	333	171.95	193.45	149.45	201.7	163.9	156.6	129.7	157.05	148.8	228	162.55	164.85	164.3	165.5
Pcdhga12	1329.72	2395.28	2729.93	3265.65	4570.35	2485.79	3551.26	3803.34	3652.71	4726.54	3569.93	2929.91	1281.16	389.512	236.05	372.225	505.962	148.7	168.175	170.35	184.225	190.275	435.863	305.575	1153.4	829.737	1353.35	354.4	123.312	141.9	171.812	159.675	343.938	855.675	879.15	541.65	1408.71	437.05	1554.04	229.075	324.975	240.562	745.888	682.625	2469.14	164.863	999.938	536.5	767.275
Cdh4	132.05	136.5	141.5	359.3	140.8	276.1	172.45	168.35	144.05	449.75	179.85	136.35	171.85	125.7	135.15	130.8	147.25	122	126.1	129.45	126.1	222.7	134.15	221.95	144.2	138.95	157.7	143.35	161.5	228.8	144.55	151	134.5	159.6	151.65	149.85	133.2	88.5	129.3	167	177.95	152.95	158.95	137.95	104.65	192.25	124.85	133.3	169.3
Pcdh21	71.95	68.35	67.75	67.75	70.15	110.95	92.35	323.3	81.65	20373.3	71.25	110.95	3228.85	148.7	73.75	84.35	71.4	73	72.45	80.75	69.45	74.15	73.25	74.2	1060.25	291.3	3037.65	87.95	126.85	71.7	82.95	102.9	79.45	73.6	17786	75.45	68.75	68.05	69.5	88.5	94.1	108.5	85.15	97.75	93.05	83.7	79.05	121.65	74.95
Jam2	200.425	454.2	235.425	160.3	165.525	150.15	158.6	167	222.425	756.1	182.15	150.925	199.275	137.575	147.25	152.75	142.125	141.575	144.425	140.15	233.975	184.725	144.55	224.25	162.7	162.175	142.3	158.1	195.025	214.275	177.375	185.675	145.55	163.975	312.3	154.525	564.425	176.675	148.05	203.425	190.4	166.35	196.575	168.4	136.3	137.05	149.875	181.2	151.5
Nlgn1	95.6125	102.531	135.506	205.881	100.019	265	134.931	164.581	278.169	130.381	280.906	179.512	70.5938	70.3563	81.5563	80.8438	79.725	76.4625	74.2938	72.6625	76.6688	152.269	81.5625	89.4062	71.15	75.6625	66.8	83.875	92.6	87.6375	104.806	124.131	82.8375	84.9062	70.5	85.5438	72.075	69.5375	72.1125	101.088	90.65	84.0938	91.0812	95.0563	83.3688	71.5062	70.7188	75.7375	80.7438
Kifap3	2102.15	3121.28	3323.03	3114.12	1912	2702.65	2919.35	2867.05	3245.15	2244.15	4522.85	2294.3	695.575	181.625	128.625	184.35	383.95	70.175	85.3	94	702.2	176.175	106.075	245.825	4065.22	2977.45	1158.2	142.2	103.7	85.125	133.975	137.275	265.1	315.6	714.15	220.525	421.425	306	193.3	371.6	202.05	242.75	395.875	397.925	332.225	139.375	260.35	230.25	157.675
Ptpns1	842	1328.55	1427.1	3185.05	3480.6	1697.3	2969.55	3904.6	2946.8	3587.4	5556.95	2440.15	422	110	150.3	211.45	119.05	332.3	316.15	131.55	91.7	963.55	1572.4	166.8	453.25	464.4	379.35	165.5	93.6	83.65	175.35	172.05	156.85	464.8	751.1	179.45	623.85	887.8	469.5	106.5	91.65	114.25	157.5	161.5	211.15	360.6	691.25	309.2	531.85
Pcdh10	149.667	236.067	677.533	1091.72	106.433	1186.43	377.067	1062.73	1018.65	1223.77	1880.92	235.55	136.1	76.3333	81.5	83.7333	82.15	78.2333	80.25	83.5333	86.65	106.467	85.95	94.2167	147.3	86.5667	618.35	85.8333	90.1667	128.933	104.5	112.65	79.4	80.9333	85.9	92.0167	75.55	71.8333	77.1833	147.967	93.55	92.0167	98.5333	92	238.367	80.3833	70.75	85.1167	82.9333
Fat3	63.475	79.75	67.225	108.062	49.7125	84.8	71.95	86.0875	98.3375	109.138	168.575	74.4375	55.625	47.3625	58.2125	47.175	45.6	48.875	58.825	46.725	54.375	59.225	51.8375	49.3375	74.575	63.975	48.5	50.975	56.725	54.4875	67.75	51.825	51.475	55.175	77.775	48.875	50.525	45.85	54.1625	48.7	47.275	50.3125	54.125	56.1375	44.675	46.975	49.8875	48.9	53.475
Ptpru	205.2	265	330.95	330.3	312.7	247.95	200.8	215.55	232.9	204.8	444.6	285.35	232.85	185.95	205.8	327.2	177.9	172.2	218.3	179.25	190.45	150.6	174.3	222.9	243.3	177.95	223	201.85	210.8	223.25	208.85	74.7	201.25	310.55	255.1	314.75	212.45	224.85	255.55	195.25	213.9	199.4	215.9	238.75	234.8	176.1	179.65	206.15	167.6
Cdh8	132.875	132.1	223.025	134.475	219.75	153.55	208.1	147.875	206.875	124.2	286.9	192.825	113.55	120	131.5	131.825	131.1	117.875	121.45	125.4	130.425	178.825	132.075	154.575	120.175	125.975	97.75	136.275	142.25	127.875	165.5	183.825	128.65	129.075	123.875	146.375	118.45	112.55	118.275	142.725	146.825	134.425	149.825	141.775	115.3	123.85	117.075	128.9	149
Cdh9	54.325	53.225	54.65	50.275	56.4	56.225	80.975	61.325	85.8	55.25	271.625	93.325	51.225	53	57.85	58.325	56.45	54.6	55.075	54.85	60.3	76.075	57.575	60.475	54.9	53.625	49.975	59.275	61.6	60.175	69.8	76.675	57.175	55.2	54.225	60.225	51.7	51.325	53.9	61.5	61.9	57.675	61.1	61.15	53.275	53.7	51.35	55.875	56.85
Dscaml1	93.3333	86	91.0167	77.25	83.4	80.9333	125.35	121.6	105.833	144.383	112.1	153.833	75.3667	88.5	93.2667	83.1833	89.8167	84.8167	83.2667	80.0333	85.2667	113	86.2	94.1667	74.2333	77.2	99.3333	87.3333	104.567	79.8833	93.7833	107.85	84.2	85.6833	122.35	88.8333	78.7333	72.7	76.0833	101.717	91.9833	104.867	90.4833	93.2	77.4333	75.1333	78.2667	89.9167	74.5333
Dab1	97.75	102.4	98.45	77.575	94.925	87.325	151.725	104.5	123.175	133.4	90.95	190.55	77.75	87.25	101	95.05	92.65	77.425	87.1	92.8	94.225	164.5	83.475	142.7	81.525	77.45	67	109.95	99.4	92.325	114.725	108.8	97.25	90.45	87.45	99.05	82.45	65.55	87.975	113.2	133.175	124.3	126.65	119.9	79.625	80.275	72.1	92.875	102.375
Vezt	52.9	59.3167	72.9833	77.7	59.45	56.5	59.9167	64.3167	58.2167	59.9667	69.3167	106.417	52.7333	52.4167	56.4333	57.8	53.75	55.95	55.9167	55	56.2833	62.1833	54.4833	58.4833	90.45	72.6833	60.85	55.7167	62.15	54.4167	64.1	67.4167	54.2167	53	57.4	57.5833	53.65	52.1833	52.1	58.4833	60.6	57.9	60.05	60.8833	50.3333	53.6333	53.4	58.25	55.35
Pcdh20	55	49.05	140.35	410.55	109.55	362.65	51	62.75	104	1044.55	449.25	1757.4	35.8	35.75	37.65	37.45	36.6	36.5	36.8	36.65	37.2	39.2	36.8	38.05	36	37.65	34.8	37.95	44.65	41	39.35	39.45	37	36.4	44.5	37.6	35.4	35.5	35.75	37.4	38.15	37.05	37.85	37.5	73.2	36.15	35.95	37.15	36.8
Icam5	91.075	102.425	130.275	263.125	102.525	128.6	1439.9	2829.35	1222.78	1707.03	2719.8	3005.28	89	89	94.725	96.1	91.975	90.575	91.725	90.4	96.9	106.625	98.4	98.225	91.325	90.275	84.1	98.925	99.075	93.725	101.95	103.85	90.85	92.675	91.35	98	86.775	84.725	88.725	96.925	127.275	103.475	113.125	112.05	91.825	89.625	86.3	90.725	94.95
Pcdh8	103.4	127.55	167.1	339.1	85.15	162.35	155.15	292.6	151.55	226.2	268.2	416.5	85.9	75.2	84.55	85.1	87.8	75.55	81.9	81.1	81.8	100.35	82.5	79.05	80	76.4	199.65	86.3	87.15	87.75	92.85	98.8	74.45	83.9	80.7	85.2	71.45	66.3	78.4	110.7	132.3	85.45	264.7	144.85	78.05	79.75	67.15	81	81.75
Adam8	698	650.95	595.6	598.5	651.1	592.3	621.35	608.15	554.9	658.8	688.4	663.85	8189.5	662.9	758.55	902.4	698.35	811.8	822.1	939.85	618.5	888.3	1851.4	639.25	693.45	697	968.35	695.3	699.85	639.7	612.55	742.5	616.45	763.85	709.65	587.3	2618.15	5720.15	765.15	963.05	1384.35	698.7	726	732	563.25	1203	759.7	884.95	1097.75
Dmbt1	28.4	28.15	27.9	27.25	28.55	28.3	29.75	28.6	28.25	28.55	29	29.25	217325	79122.9	29080	29.7	28.95	29.05	29.35	29.05	29.4	31.9	31.7	30.45	28.35	28.35	8898.95	2084.2	30.55	52.75	9097.1	32.15	29.35	28.6	28.35	29.75	28.2	819.9	28.35	29.75	30.15	29.5	29.9	29.65	28.3	28.15	28.2	29.2	37.2
Cdh1	100.7	588.2	107.55	64.15	153.35	106.25	105.35	101.7	76.35	104.6	81.4	88.8	6730	27703.2	18066.7	7127.05	91.35	73	74.4	84.45	22537.8	194.05	110.2	104.6	7872.75	6765.8	9908.55	26135.7	11271.7	12799.3	3554.8	4229.9	18561.8	11292.7	4656.1	11352.3	5434.7	11421	64.3	6673.05	4991.15	2779	359	631.25	359.8	2005.4	13051.5	9010.45	11828.1
Cldn23	59.675	58.675	59.475	55.625	60.625	59.45	67.2	64.975	55.5	59.775	64.025	62.425	342.075	2455.2	499.8	162	62.275	61.15	60.45	63.525	127.35	77.625	61.15	65.3	59.125	59.025	569.475	65.4	68.275	60.85	90.25	80.475	542.975	371.575	529.55	456.1	204.7	312.7	60.4	61.625	66.325	64.175	66.75	65.15	104.05	60.25	1021.42	256.325	812.375
Lrig3	65.88	66.73	65.52	61.85	61.91	67.31	72.03	65.79	67.43	65.14	66.38	68.3	83.86	275.89	118.07	70.66	83.07	108.81	85.26	85.64	69.04	71.48	71.84	71.19	67.86	67.92	66.22	74.74	74.58	79.38	94.4	134.52	83.54	85.97	73.38	68.89	100.07	72.32	67.9	76.9	81.04	117.6	138.19	144.94	61.69	67.19	133.83	141.89	130.19
AI987662	73.75	81.7	66.1	61.45	65.65	64.3	71	64.9	64.25	66.75	66.9	68.25	69.95	5329.55	414	68	67.35	146.95	68.55	72	67.45	70.45	75.65	67.1	64.75	78.95	199	73.75	67.15	67.1	74.5	103.35	68.85	66.65	66.6	68.7	64.05	75.5	71.15	72	72.25	69.45	70.85	70.4	2360.1	61.2	63.3	70.5	67.65
Cldn3	39.9	39.2	39.1	38.6	40.2	39.5	44.65	39.8	39.85	39.8	40.55	41.4	5084.45	18798.7	4873.25	256.5	41.15	40.35	41.05	40.7	3256.9	45.05	41	45.35	40.2	39.65	5336.4	42.45	43.4	40.55	713.95	577.3	4411.35	1833.7	45	41.4	565.55	687.15	39	59.3	42.8	41.95	43.2	42.45	296.7	39.6	39.15	40.6	44.6
Ceacam1	76.1	73.275	69.175	57.225	66.95	54.775	47.3	76.975	73	47.2	61.75	56.55	2950.9	88168.9	14312	307.75	76.475	1190.83	46.95	61.5	93.4	313.875	207.8	61.7	59.3	93.25	1666.9	78.15	82.15	64.85	4668.02	1116.83	33610.8	6091.1	1172.2	113.325	491.625	461.45	95.6	79.125	58.325	60.1	47.1	56.375	119.5	59.875	79.55	64.225	60.375
Muc13	702.05	634.6	748.8	629.3	766.4	683.6	973.35	727.5	720.15	716.85	715.9	771.1	1020.85	65789.6	60723.2	3362.2	655.45	1092	1110.7	1473.45	765.65	789.55	793.95	690.85	708.05	621.6	639.5	1643.2	687.45	734.15	751.85	5684.85	937.4	935.2	696.7	794.25	674.9	527.65	828	1323.85	1304.95	1357.3	713.25	849.75	856.35	608.8	731.35	751	910.9
Dsg2	50.925	49.475	49.3	52.575	50.45	57.925	67.7	52.15	51.45	56.15	51.7	59.4	1401.8	11320.9	6159.05	4342.88	54.7	57.275	61.2	62.875	5418.4	69.175	272.775	57.9	51.475	55.325	798.75	4439.3	76.1	65	951.225	2890.88	1253.38	1360.78	180.775	2905.93	545.5	266.25	63.575	1317	1114.15	983.45	90.025	120.475	974.875	671.75	547.05	86.45	167.625
Cml5	72.35	73.35	83.8	90.65	79.65	76.65	95.7	72.85	70.1	75.9	74.15	79.15	70.9	76.5	7687	80.45	81.6	76	76.6	72.4	79.55	125.5	79.75	91.6	73.05	69.85	197.5	82.85	88.35	76.7	92.55	98.25	79.45	78	71.9	83.65	73.25	72.15	194.8	86.65	88.3	81.2	94.75	84.15	73.35	74.6	72.7	77.95	78
Cldn15	269.4	179.2	169.4	204	212.05	191.4	247.1	201.15	225.35	189.8	182.1	204.1	161	5640.65	18134	234.95	194.8	174.95	255.4	254.5	215.15	237	244.55	227.7	200.5	199.55	191.75	187.85	1917.1	939.7	228.1	183.9	200.45	554.95	184.55	245.25	447.15	159.55	354.6	169	257.3	270.9	255.25	246	224.8	217.8	184.65	194.45	226.25
BC040758	80.85	79.45	83.9	95.75	93	106.65	85.3	81.65	78.2	86.15	81.45	83.4	86.3	13859.1	44895.3	621.3	96.95	81.75	94.45	117.55	82.8	95.4	84.8	88.3	81.7	85.2	76.95	175.75	98.5	82.4	190.25	98.5	86.15	83.6	77.85	82.45	80.35	79.8	78.45	88.5	132.65	279	85.65	83	81.7	91.25	80.2	87.8	83.95
Cldn7	57.3	47.85	48.4	54.25	53.6	57.5	63.3	56.7	55.85	58	57.3	54.85	10457.5	38501.5	40254.2	689.1	64.4	64.95	64.05	61.4	16752.9	68.95	63.85	66.55	55.2	57	2694.35	61.3	70.15	63	88.65	585	2426.55	11318.9	910.05	1324.5	2417.15	1010	55.45	1436.3	454.65	726.2	70.95	75.55	114.6	63.6	61.3	62.6	53.95
Fcgbp	364.175	324.225	389.675	296.225	311.525	315.85	467.75	281.2	342.65	328.3	372.625	365.15	1426.35	27171.9	29798.6	381.05	342.75	347.45	356.175	401.5	353.275	385.65	361.725	344.25	329.825	330.1	444.3	397.275	440.25	511.15	815.4	460.95	3958.38	2323.38	366.125	344.325	529.55	463.15	331.425	337.125	426.75	474.8	457.6	452.275	327.225	1875	491.35	416.2	2021.75
Mucdhl	62.8	67.5	56.75	55.65	53.45	68.25	67.85	64.35	60.15	55.05	56.6	59.35	51.7	18623.2	27791.5	174.35	60	68.1	73.3	76.6	56.2	52.95	74.6	64.45	57.35	54.4	51.8	59.5	55.55	54.3	74.25	58.6	58.6	56.95	66.8	57.55	62.55	53.05	93.25	57.05	60.8	59.6	58.3	62.75	57.7	54.7	66.7	68	55.65
Cdh17	28.4	27.8	28	27.05	28.5	28.25	30.75	28.75	28.2	28.8	29.1	29.45	27.75	14639	29974	31.1	29	326	29.6	30.3	29.8	34.25	29.3	32.35	29.15	28	26.7	30.3	32.85	53.7	31.35	35.05	29.45	28.65	28.35	30.4	28.1	28.7	28.25	32.6	30.85	30.95	33.15	30.4	28.4	28.3	29.2	29.45	28.95
Nid1	877.8	1253.95	381.15	228.85	587.15	229.9	207	233.15	165.05	749.8	221.6	242.3	1885.6	1334.1	740.3	25109.7	590.8	429.6	238.35	216.1	14239.2	336.35	1836.95	2788.75	1536.8	2860.85	763.3	1343.9	243.2	240.75	834.15	597.15	2370.3	10307.2	4416.3	3401.7	10274.2	4124.25	3818.55	3503.75	4827.3	943.9	1294.95	920.1	723.15	457.05	1995.4	2386.9	4572.6
Fn1	965.95	875.6	807.6	380.55	514.65	422.2	160.85	483.55	221.2	1652.1	308.45	370.25	3659.25	2225.85	946.05	56574.3	114.35	294	100.3	109.1	938.35	1287.7	4898.7	2156.1	810.7	463	513.05	1907.2	76.35	275.25	332.85	184.65	2536.65	16804.2	2053.1	14993	9530.9	9039.95	732.1	301.75	3197.9	11668.5	4829.5	7857.55	96.8	538.4	17540	7360.5	10316.5
Itgb5	370.85	574.2	412.4	548.9	1056.1	381.75	200.3	276.2	323.85	414.3	308.55	318.05	994.25	623.25	401.15	5697.55	562.45	49.5	33.3	37.65	444.9	37.15	312.25	907.6	248.2	520.25	958.75	578.8	154.35	150.4	327	572.85	1054.35	1627.9	729.1	897.05	2459.4	650.8	4403.6	360.5	293.55	343.35	470.05	457.35	730.5	253.05	1858.1	1297.5	1107.35
Pvrl2	197.2	136.625	171.275	156.425	166.75	165.6	180.5	175.4	142.65	186.6	135.775	184.825	214.725	1009.8	922.725	2526.15	457.05	148.2	158.1	153.65	1466.08	117.45	424.975	181.775	350.325	205.55	335.7	289.6	178.85	147.625	240.375	208.675	229.25	352.1	210.1	507.9	593.625	249.625	649.35	648.725	681.95	1218.7	449.95	491.775	243.85	127.375	223.425	192.05	278.625
Csf1r	637.5	542.95	783.95	967.5	451.7	620.95	866.55	1831.8	1541.85	735.95	1124.7	723.9	682.45	401.45	542.5	12870.5	168	301.35	391.2	137.45	94.85	1146.75	7210.3	416.45	251.3	460.15	509.35	153.15	99.7	123.5	167.2	177.6	410.45	739.4	240.3	562.75	766.3	2565.55	488.15	966.05	237.65	119.45	153.85	109.6	287.15	385.15	1441.95	419.3	1712.75
Pvr	326.6	326.55	323.65	290.925	328.575	329.15	351.5	310.6	311.5	381.275	327.675	340.575	424.775	327.475	343.875	1976.9	338.05	334.15	632.425	341.325	319.175	370.9	361.825	356.7	380.3	332.625	312.975	347.75	297.4	294.3	370.175	392.95	360.15	370.625	328.8	341.225	383.275	367.35	443.75	523	411.5	544.4	445.85	417.6	315.95	1156.9	315.9	324.725	335.75
Pcdh12	33.9	33.125	33.125	31.475	33.55	33.575	35.375	33.725	33.025	33.675	34.2	34.625	33.3	33.9	35.3	183.975	35.15	35.175	35.025	34.875	34.875	37.125	35.175	36.25	33.8	33.3	32.225	35.575	36.35	33.775	38.525	38.6	34.85	34.15	33.525	35.35	36.25	32.675	33.75	43.225	35.925	35.025	36.125	35.475	33.675	33.325	33.275	34.825	34.35
Psg17	54.7	54.65	53.3	51.25	54.55	53.3	64.65	54.2	52.45	54.65	55.85	56.35	62.95	59.75	56.95	13211.9	55.9	54.7	57.1	56.15	70.9	75.65	56.65	72.5	54.55	54.5	52.55	59.85	79.95	80	105.65	133.55	56.3	57.35	53.75	57.4	52.65	53.45	54.2	58.85	59.4	57.1	61.4	57.15	61.35	52.75	52.7	57.15	61.3
Psg16	204.475	173.075	199.825	169.3	209.45	208.875	211.7	185.55	176.475	182.025	189.725	193.775	152.775	180.2	214.825	38121.4	188.55	176.175	185	193.625	200.425	279.6	214.5	203.225	182.975	202.25	158.9	197.25	206.275	178.95	231.325	298.775	187.75	188.35	200.4	193.95	178.775	169.075	181.675	211.075	198.375	191.275	209.575	189.375	173.25	179.2	182.55	197.15	207.75
Psg19	52.5	51.45	51.7	54.1	56.8	52.3	58.75	52.7	51.15	54.2	53.75	54.3	52.35	51.7	54.35	10562.8	53.65	53.55	52.6	51.4	57.2	62.75	56.2	55.3	50.6	51.8	48.35	55.45	55.8	53.05	61.3	76.45	53.15	54.5	52.65	55	52.15	49.85	50.4	77.85	61.7	70.3	75.2	66.65	53.05	52.65	52.9	53.85	54.25
BC050099	52.5	51.45	51.7	54.1	56.8	52.3	58.75	52.7	51.15	54.2	53.75	54.3	52.35	51.7	54.35	10562.8	53.65	53.55	52.6	51.4	57.2	62.75	56.2	55.3	50.6	51.8	48.35	55.45	55.8	53.05	61.3	76.45	53.15	54.5	52.65	55	52.15	49.85	50.4	77.85	61.7	70.3	75.2	66.65	53.05	52.65	52.9	53.85	54.25
Psg28	47.55	47.175	46.425	44.125	48.65	47.85	56.35	48.225	47.275	48.475	173.875	50.725	46.05	47.475	51.275	99449.1	50.2	50	50.2	49.075	50.675	64.3	51.175	56.75	48.125	46.725	44.525	52.05	53.65	49.375	62.825	66.575	50.925	49.575	47.375	52.6	47.15	46.525	48.25	54.25	53.925	55.675	54.175	52.35	48.675	47.875	47.3	50.075	51.775
Psg30	77.25	76.05	76	75.125	79.05	77	85.85	78.625	74.325	78.85	103.325	81.25	76.225	76.85	82.525	117965	82.925	79.6	81.025	75.325	84.3	107.525	88.05	89.575	76.625	75.9	83.45	84.7	87.825	134.575	101	117.625	71.325	80.475	80.55	85.675	76.775	76.225	80	91.15	89.1	91.075	95.475	83.725	78.575	77.175	76.15	80.425	84.125
1700021K14Rik	171.025	147.475	145.65	187.825	184.4	141.275	160.275	153.725	139.475	142.75	150.175	166.25	950.075	135.075	158.1	148	1488.22	136.775	144.575	133.1	142.15	177.075	154.325	150.35	136.625	146.3	428.9	146.625	186.25	145.225	157.05	150.3	220.575	142.2	143.45	149.95	315.325	468.35	133.625	156.225	207.6	147.35	191.85	163.425	153.125	139.85	135.75	151.375	139.8
Kcnmb4	105.467	82.6333	103.7	177.9	631.9	233.9	368	626	401.417	226.017	233.383	290.533	61.85	61.85	67.1667	65.55	1516.28	69.3667	95.1333	84.0167	64.5	70.3	63.3333	68.0667	175.017	154.483	68.8	69.0833	66.9	61.9	70.6833	79.5	65.7	60.45	70.8333	65.2	61.5333	57.9333	63.5	69.5667	66.8333	65.35	67.0167	65.8833	454.533	94.1833	62.15	64.4167	62.75
Itgae	343.4	280.35	303.85	229.35	278.15	308.65	356.85	298.45	308.05	300.85	321.7	331.65	290.1	334.6	470.65	364.1	5293.75	325.85	361.45	3190.85	371.2	289.9	545.55	314.35	308.15	304.3	289.95	347.5	347.25	319.35	345.75	379.4	373.9	325.8	330.35	412	303.2	324.45	334.3	276.9	353.85	355.35	341	335.85	316.95	393.8	319.45	324.65	393.3
Pvrl3	108.1	120.575	124.263	131.475	172.262	255.925	140.725	149.3	168.375	287.988	154.55	311.038	570.038	1511.08	1655.42	118.388	8045.36	111.612	112.55	111.638	123.838	168.188	128.113	129.037	320.1	240.95	481.875	138.3	438.825	1028.14	143.275	176.975	118.225	677.575	215.575	545.95	390.962	112.838	252.338	357.688	263.613	416.938	320.275	484.1	129.838	109.575	145.325	115.35	523.95
Satl1	38.45	37.25	37.85	36.95	38.3	42.85	39.65	38.4	38.2	37.85	38.85	39.1	37.3	38.3	44.55	40.1	762.1	39.15	39.45	39.45	39.55	46.4	38.8	40.8	38.4	44.45	36.65	40.55	50	120	41.9	47.9	39.45	38.7	38	41.25	37.35	37.4	38.05	41.5	40.65	46.35	40.55	41.25	38.25	37.95	37.95	39.25	40.45
Tcam1	28.25	27.95	27.65	27.1	28.15	27.8	29.15	28.3	28.05	28.3	28.6	28.7	27.8	28.4	29.75	29.2	5598.6	28.65	29.05	28.75	28.95	30.4	28.65	32.9	28.1	28.2	27.1	29.7	30	33.05	30.15	31.2	28.8	28.35	28.1	29.2	27.8	28	28.9	29.4	29.35	28.95	29.25	29	28.1	27.95	28	29.15	28.35
Ctnna3	43.3	43.4	41.8	41.6	44.05	43.05	48.3	43	42.1	43.45	44.65	45.65	51.1	43.25	46.1	46.05	1162.6	46.85	45.8	44.9	45.6	51.45	45.35	51.15	42.25	44.25	42.45	48.3	50.75	45.3	53.05	53.95	44.45	44.6	42.15	45.5	44	42.9	42.95	49.2	60.65	51.75	48.95	49.6	44.45	43.15	41.3	45.9	44.6
Sympk	844.2	855.25	1049.25	959.85	942.35	864.35	1114.5	1174.95	883.5	910.2	672.6	1058.55	603.45	928.6	854.1	1041.25	3868.25	1326.55	1186.4	1212.85	1212.15	577.8	1141.45	798.8	1135.65	572.3	984.5	751.4	350.5	565.1	574.95	858.7	934.65	1126.4	735.25	757.35	1222.15	674.85	1086.5	1137.5	956.1	909.2	1235.6	1282.45	1135.05	925.85	784.75	726.85	870.8
Nat9	101.8	118.55	102.85	97.4	102.15	108.5	117	101.15	100.3	105.9	102.35	108	177.85	118.9	129.25	283.55	1016.8	118.3	104.55	98.45	276.2	127.35	106.3	123.8	127.4	102.35	226.25	118.55	91.15	95.3	183.5	154.95	112.75	109.7	89.65	110.05	124.95	244.7	106.1	102.35	113.35	115.35	109.75	114.25	188.5	79.7	116.1	109.9	107.7
Tln2	362.1	433.525	312.2	274.35	137.2	214.625	407.475	407.35	413.55	318.05	358.1	170.75	46.15	77.85	57.475	71.55	2224.82	52.9	49.35	41.925	405.35	52.725	52.9	774	1710	1027.42	43.875	96.3	39.7	76.325	57.15	72.45	287.95	103.65	407.775	72.4	158.725	64.6	100.3	168.925	138.25	304.525	311.5	322.825	54.25	36	169.825	152.975	130.225
Zan	167.75	173.3	161.7	153.7	172.9	179.55	200.25	163.5	159.45	171.05	170.05	175.45	161.75	245.7	178.95	199.1	303.75	161.55	179.95	173.25	183.05	222.55	192.65	183.55	172.1	167.15	142.3	194.55	157.3	169.45	189.95	248.4	174.85	167.55	184	178.25	164.95	141.85	171.6	209.45	214.3	236.25	243	189.65	183.65	158.9	165.95	186.7	170.2
Pvrl4	93.85	84.15	90.65	93.55	98.65	88.6	117.7	119.75	87.15	99.85	116.5	102.55	84.4	99.15	97.7	105	91.55	233.55	136	128.55	94.35	130.35	123.85	109.75	92.55	96.2	71	106.5	105.9	110.95	163.5	177.15	96.8	146.2	99.8	108.4	84.75	91.9	112.6	121.25	128.9	107.7	116.6	171.25	82.6	157.25	112.5	138.85	128.4
Itga4	96.025	77	78.425	78.7	85.325	83.45	94.825	87.2	82.5	80.875	84.075	88.5	110.1	87.6	90.8	88.65	85.575	1047.47	843.85	699.2	84.575	294.45	465.75	102.25	78.725	77.5	82	88.175	91.4	81.7	98.425	107.65	83.9	83.2	91.475	95.25	80.8	155.95	78.875	111.85	92.8	88	95.975	112.575	76.15	256.1	78.025	84.35	99.05
Vav1	90.05	79.4	88.45	84.1	86.4	79.9	115.65	91.35	87.55	101.1	77.8	93.3	101.6	90.5	97.15	89.4	122.4	3731.75	3414.9	3105.15	79.6	996.65	2142.8	101.45	93.45	83.65	119.35	99.75	67.55	80.55	98.05	105.25	83.75	110.15	81.1	88.9	89.3	519.05	86.1	116.8	107.1	93.55	93.7	106.6	72.4	2812.95	89.35	97.6	102.3
Cd69	56.75	54.45	54.2	52.525	55.125	54.875	59.025	54.55	54.975	58.05	56.75	62.775	53.1	54.6	63.925	58.55	56.4	1472.53	1141.58	1309.15	58.025	92.575	225.025	67.8	53.325	55.675	53.25	65	66.025	74.8	64.1	80.475	58	55.75	54.15	62.925	53.65	104.05	59.675	57.925	59.575	55.375	57.475	55.4	60.95	704.425	57.1	57.675	57.3
Siglecg	170.75	157.05	162.7	172.85	168.1	163.2	220.55	180.75	164.4	161.6	168.95	186.25	223.05	198.35	192.2	148.7	221.6	4498.7	170.55	170.55	145.6	555.55	1174.95	251.5	140.9	141	159.8	179	187.8	157.75	146.3	115.1	173.45	166.3	147.8	169.4	155.65	773.65	165.25	262.95	281.2	273.25	361.6	326.3	160	149.4	159.95	166.9	176.15
Sipa1	55.45	55.35	57.4	63.15	56.9	56.25	68.6	57.7	58.65	58.45	60.85	63.35	57.05	61.55	74.6	79.35	60.65	8093.6	2052.9	1964.8	62.35	385.25	2496.45	70.7	61.05	58.15	56.8	67.25	68.4	70.4	69.8	74	60.65	135.8	55.75	69.85	148.55	367.05	140.9	98.85	82.8	124.65	146.4	92.7	55.55	522.5	61.15	61.1	77.25
Lpxn	59.35	79.6	64.45	56.85	59.1	58.4	59.35	62.65	66.6	64.7	59.45	62.8	95.25	71.7	77.35	62.6	1140.2	6754.2	2187.2	2432	56.8	142.5	1881.95	75.45	60.95	99.35	62.7	62.65	75.7	59.2	124.1	71.5	56.05	73.95	61.55	60.95	61.3	1925.7	66.9	61.15	62.5	58.05	62.5	61.4	57.65	1502.45	69.15	59.45	156.25
Rhoa	2238.75	2941.7	2503	3259.1	2531.8	2484.7	2587.15	2845.1	2482.55	2752.05	2292.15	2853.55	5521.45	4051.95	4000.65	3333.55	519.15	10183	7769.6	5833.15	2329.35	3270.45	3830.1	3318.25	4079.25	3581.35	5301.7	5061.25	2625.05	2437.15	2667.15	1810.15	6593.9	5807.05	3095.65	5066.75	6984.5	10057.5	5643.9	8830.9	5293.05	7619.7	5527.2	6558.15	3695.8	4153.45	6898.8	3135.25	2867.75
1200013P24Rik	677.65	1186.8	1358.45	1410.55	1670.85	995.8	1062.25	1233.3	1305.5	1753.05	1066.85	822.75	630.45	675.7	900.65	457.55	118.55	1887.7	1379.45	1118.7	371.85	627.25	1337.45	704.3	1031.2	641.85	948.55	537.45	821.2	940.15	572.45	430.7	724.1	761.2	876.7	565.45	872	1203.4	1726.2	587.55	596.5	365.05	580.25	550	427.15	1002.3	943.55	653.05	590.4
Edg1	3020.65	3401.55	4602.8	2309.7	7514.35	4439.7	2504.7	6151.45	7711.75	3154.1	3831.8	4185.95	1081.45	83.05	47.7	388.6	42.05	16594.3	16889.7	14659.5	698.55	216.95	10148	1753.05	255	153.35	126.8	47.25	42.5	42.65	47	47.45	80.9	687.5	208.15	144.4	773.05	4062.85	476.35	106.95	43.9	58.55	61.5	80.2	133.25	389.55	188.3	263.55	413.9
Cd2	81.65	72.25	77.1	68.55	73.9	73.8	77.15	74.85	74.5	75.4	75.6	75.9	74.5	74.8	82.1	77.7	75.65	11690.9	20711.8	13988.4	76.9	142.8	2672.6	150.85	74.9	75	72.85	77.9	78.4	74.25	112.8	87.4	76.8	75.55	71.25	76.85	74.25	692.9	72.75	78.95	80.05	76.7	92	77.15	87.75	4011.45	67.05	75.5	75.25
Itgb7	497.75	483.05	461.3	510.85	456.65	451.55	450.2	470.8	451	473.65	478.1	482.4	459.75	466.2	482.55	629.15	409.55	3554.1	8852.6	8247.1	417.25	673.95	3503.65	495.55	726.05	491.4	452.9	494.55	501.55	473.8	515.05	480.3	483.8	590.75	491	452.9	482.2	1122.25	447.05	497.1	552.35	542.95	577.35	490.95	398.75	1043.95	525.85	477.55	478.5
Itgb2	92.85	87.35	92	79	82.95	76.75	105.05	96.95	84.05	110.8	83.25	101.05	175.6	102.55	149.45	98.7	95.3	3136.5	10459	8916.5	95.4	1636	5140.45	198.55	97.45	110.3	121.3	145.7	104.7	79.35	112.1	130.8	99.2	139.65	83.5	113.85	124.8	1689.9	148.4	116.6	100.95	94.35	98.9	97.35	108.5	4280.85	185.55	97.05	314.15
Spn	689.225	605.875	663.175	531.7	521.425	569.425	622.3	580.7	654.075	622.25	600.55	679.6	629.2	512.25	604.6	821.25	533.175	926.975	8265.33	6259.02	507.475	2341.85	1656.08	663.275	581.25	642.625	599.675	546	518.125	530.275	646.375	541.225	605.175	597.225	563.85	581.45	578.3	855.125	638.775	1757.5	1799.7	830.85	847.375	1051.05	485.65	4375.82	631.775	662.475	709.425
Myh9	435.75	561.367	371.85	485.383	744.4	369.167	413.083	497.983	398.25	566.333	504.05	617.917	1801.12	1902.78	1584.13	3148.45	263.417	3742.87	5054.87	5549.57	4291.15	1541.08	5157.8	874.183	1541.08	925.767	2069.25	1628.32	590.783	567.733	921.767	729.167	2392.2	2401.87	839.933	2333.87	2311.92	3899.53	1955.1	2333.4	3295.08	2374.77	1281.58	1627.28	652.633	3923.1	1916.65	1347.37	1858.58
Stat5a	85.85	62.225	75.025	57.2	69.25	63.175	88.225	71.475	65.825	69.725	69.15	73.625	59.825	64.725	70.15	70.2	66.75	87.05	197.775	261.175	68.825	83.85	116.2	77.525	67.05	66.975	58.35	78.25	85.05	74.8	85.9	90.15	140.35	124.825	72.225	75.775	154.6	63.2	106.375	79.7	74.375	75.7	75.15	70.575	65.525	183.8	70.425	77.575	79.5
Aatf	99.9	98.95	90.3	89.85	94	95.2	98.2	91.35	92.4	92.65	94.75	95.1	81.8	92.6	96.4	90.35	165.4	94	96.95	113.8	210.1	132.65	109.45	103.55	90.9	98.2	84.95	98.35	96.6	81.35	92.3	111.6	90.6	106.9	92.8	99.55	105.85	165.35	94.9	98.9	101.9	97.45	98.6	96.6	101.1	145.3	165.05	111	99.4
Pkp2	206.6	169.4	238.6	268.95	145.15	236.75	213.65	233.45	214.5	158.75	427.85	1430.6	1665.25	2160.25	1231.3	3864.95	148.75	146.75	180.6	206.3	9584.45	178.6	162.05	170.95	209.75	228.25	2130.3	976.45	355.35	588.15	666.95	635.15	992.8	1108.85	610.85	1407.1	1635.7	480.95	145.1	5426.35	4640.85	2042.1	348.35	683.35	1003.4	209.95	217.2	205.4	252.3
1110014K08Rik	2619.15	2766.75	2918.85	3104.45	2857.2	2751.3	2563.7	3920.4	3123.25	4591.45	2736.4	3573.6	5693.4	10883.7	9275.6	6014	3630.3	7285.35	7626.05	6324.15	35540.9	5188.1	5872.5	6233.1	2500.3	3030.85	8216.7	5479.6	514.75	850.25	1885.75	3913.4	4215.05	6127.1	3914.65	7851.2	5642.1	5721.2	4072.1	9376.45	7628.3	5032.6	5065.95	4650.35	3414.45	13565.3	6953.95	6699.6	5372.55
Cldn4	67.8	69.85	67.6	65	64.1	68.2	72.1	79.15	68.05	66.8	71.35	80.5	725.5	521.05	237.3	2922.95	70.65	83.7	72.05	77.4	22089.3	74.7	71.85	73.9	70.7	68.8	117.55	72.7	377	263.1	64.3	156	2559.1	117.1	251.15	6894.55	84.9	174	67.55	683.5	125.95	79.9	72.7	89.65	74.6	75.75	293.45	346.95	100.75
Pik3cb	244.85	304.5	262.55	207.85	217.5	186.3	119.75	193.25	154.7	246.05	274.75	219.25	146.35	124.4	124.35	1060.55	102.95	104.55	104.6	156.2	5073.5	132.25	154.3	129.9	273	158.1	189.2	116.15	562.95	528.4	144.4	131	153.75	151.35	328.35	181.1	158.25	662.95	202.15	688.85	598.7	158.4	116.8	117.2	104.1	149.3	727.55	421.75	315.8
Faf1	394.8	407.175	408.825	613.075	455.675	454.125	257.875	191.575	276.6	295.325	276.6	274.575	580.975	638.225	438.175	426.075	1526.72	671.6	500.025	472.95	3674.45	233.6	433.4	1118.25	593.125	494.425	382.575	720.6	146.1	543.4	510.025	221.375	1013.98	506.9	408.1	522.25	498.275	768.35	453.725	1556.75	1146.95	768.95	532.4	539.9	599.7	812.325	976.85	882.7	596.325
Tdgf1	83.2	84.75	78.85	76.6	146.75	79.4	102.7	83.35	77.3	85	81.9	90.4	76.8	78.85	89.75	92	88.65	84.75	87.3	86.05	2521.55	116.55	90.45	103.35	80.7	79.1	74.05	94.25	100.45	86.75	107.8	140.55	90.25	91.8	78.8	96.95	82.05	76.1	85.8	1071.9	1325.05	91.1	98.6	94.45	87.2	81.45	78.15	88.1	88.05
Pxn	359.475	547.475	309.25	503.375	1321.83	422.225	323.9	340.05	333.45	318.725	321.275	580.525	899	1402.88	1006.38	1539.28	1204.78	1130.38	1085.75	1102.08	2403.15	996.65	1346.42	925.5	437.5	757	750.975	781.65	1679.8	1513.88	538.775	575.75	1042.9	1394.58	670.35	1327.17	1019.52	1031.95	700.85	737.1	1124	788.625	765.5	694.9	412.175	1265.83	757.375	859.1	784.975
Pros1	675.85	773.5	593.9	562.45	446.55	613.35	637.7	442.6	495.75	596.5	611.4	513.05	3667.1	689.25	1297.25	3726.85	721.1	352.7	531.95	579	5435.95	669.15	1184.35	732.5	676.95	653.3	830.95	680.75	533.2	296.35	687.85	644.35	839.4	1554.8	879.25	1274.1	2943.15	2188.9	2911.3	697.95	696.55	698.5	573	571.55	538.9	569.15	2496.7	1319.85	3184.6
F11r	121.05	106	110.8	82.85	79.5	131.9	106.75	103.4	91.25	89.1	95.6	99.55	174.5	291.45	240.05	172.1	84.1	93.8	97.75	84.7	637.75	113.75	180.75	124.2	113.6	111.4	284.45	467.55	117.35	85.75	167.6	96.75	138.8	169	176.05	240.7	189.15	181.65	117.7	117.25	139.85	113.7	96.3	102.2	90.1	89.5	164.75	173	140.55
Ctnna1	2385.12	3303.78	2324.25	1833	1996.95	2098.8	1263.47	1262.2	1808.97	1379.47	1365.2	1198.45	9806.62	12900.2	14065.4	13343.5	922.95	1084.55	727.275	624.85	27373.3	1542.3	3769.47	1743.2	5065.85	5784.7	8099.77	13323.8	14906.2	14273.6	3084.4	2564.65	10175.6	10413.7	8055.27	11355.9	10593.4	10948.9	10373.7	9832.45	7338	7403.27	5776.48	6880.98	6045.3	2603.8	11106.1	6493.27	9839.38
Itga2b	24.05	23.8	23.85	23.5	23.95	23.8	24.75	24.05	23.8	24	24.3	24.45	23.9	24.05	24.8	24.9	24.2	24.55	24.85	24.75	24.65	272.4	27.05	25.05	24.05	23.9	23.8	24.9	25.3	24.25	26.6	26.4	24.55	24.25	23.95	24.65	23.9	24.35	23.9	24.85	25	24.7	24.85	24.75	23.8	23.95	30.75	24.7	24.15
Cldn14	85.1	83.85	84.1	75.35	81.65	75.8	92.5	85.65	80.95	85.05	84.2	86.4	84.45	94.75	86.2	99.75	87.15	90.4	91.4	90.5	87.35	114.95	86.15	104	83.65	80.9	73.35	87.95	106.15	83.25	93.9	96.9	86.55	84.55	78.75	87.7	84.35	72.9	78.6	110.45	99.75	90.35	96.25	92.1	86.55	80	78.85	89.2	85.4
Cntn3	103.475	78.725	81.9	66.9	71.1	71.85	105.075	88.575	111.6	81.875	93.725	92.275	64.4	96.725	84.325	103.075	69.575	95.075	97.55	100.95	84.75	176.875	76.975	93.925	112.8	89.4	63.675	80.1	154.6	95.675	85.15	130.8	83.875	76.25	69.425	84.6	72.55	66.35	70.05	100.55	90.8	94.35	91.1	123.475	87.975	72.375	68	85.1	74.825
Itgb1bp1	90.4	85.5	89.65	80.6	110.15	91.5	126.2	94.85	88.8	95.25	95.65	103.75	86.65	91.3	104.3	103.45	102.55	95.75	101.25	98.25	100.8	204.05	111.1	120.4	102.85	94.05	87.3	110.2	117.05	99.2	125.8	177.4	103.2	105.1	90.4	117.75	95.15	89.95	95.8	113.55	118.1	106.7	126.25	114.95	89.55	94.95	91.35	102.2	103.25
B230220E17Rik	73.0333	73.2667	69.3167	67.05	105.033	74.1667	111	76.7	69.95	83.6667	76.75	82.9333	71.4333	71.9167	81.8667	83.3833	89.7333	75.75	76.3	75.6167	82.3	201.933	90.35	108.433	75.7833	70.15	63.4667	89.2333	93.85	81.2333	122.167	155.433	82.5833	86.8667	71.35	97.75	75.8333	70.5167	74.2167	128.9	97.8333	87.2167	104.217	95.6167	70.6167	76.5667	75.05	83.2667	89.4833
Myf5	79.1	78.15	77	73.4	90.1	81.5	108.55	84.25	78.5	84.85	85.45	90.45	77.55	81.35	91.3	93.5	91.05	85.4	85.55	83.5	91.95	205.4	94.65	124.2	81.8	75.45	71.9	105.75	103	88.6	126.3	151.65	90.5	91.1	81.45	104.5	91.5	79.1	81.1	112.85	104.4	92.6	156.7	98.6	80.2	81.4	79.45	94	99.15
Cdh3	41.05	40.2	40.1	39.65	41.9	40.6	46.55	41.4	40.6	41.35	41.9	43.45	39.45	40.65	43.2	43.1	42.2	41.95	42.4	41.9	44.75	56.6	42.8	43.9	40.7	40.45	38.75	43.5	45.1	41.55	48.15	49.7	42.95	41.55	40.85	43.65	40.35	39.85	40.8	47.65	48.5	44.15	50.55	45.3	40.7	40.65	39.85	42.3	41.95
Pcdhb19	34.95	34.15	34.2	32.8	35	34.6	38.75	35.1	34.7	35.35	35.6	36.35	34.25	35.95	36.7	36.65	35.95	35.55	35.95	35.55	36.3	55.85	36.1	38.95	34.85	34.55	33	37.25	38.45	35.3	39.75	42.6	36.4	35.8	34.95	38.7	34.15	34.05	34.6	37.6	37.95	36.6	38.05	37.05	34.4	34.6	34.2	36.05	35.75
F830045P16Rik	78.05	72.25	71.15	67.9	74.35	73.75	91.55	79.6	71.7	72.5	79.4	84.35	67.85	67.15	76.25	77.65	73.05	69.55	72.5	74.9	75.55	122.3	75.05	84.15	72.6	68	65	80.3	79.1	70.05	94.6	114.4	75.8	72.65	70.6	77.5	67.85	66.3	70.1	85.55	82.45	74.95	79.9	78.1	67.75	66.55	67.15	82.2	81.5
Pcdhb7	83.25	85.4	90.55	83.3	112.6	85.35	121.7	99.15	109.65	137.25	91.9	112.3	97.5	80.75	92	91.05	92.55	83.45	87.7	85.65	91.4	159.15	98.7	108.15	85.85	86.8	94.85	95.2	99.05	90.1	142.6	140.55	90.65	100.6	91.4	103.25	101.4	80.65	83.4	141.35	106.45	97.75	108.4	101.8	107.15	85.25	83.55	92.25	91.6
Pcdhb22	83.35	80.6	81.75	72.95	86	77.95	87.7	80.15	77.6	87.05	80.9	83.7	79.9	76.35	85.9	88.8	83.4	80.65	82.8	80.55	82.85	125.25	83.7	95.15	86.45	88.7	78.55	83.4	90	80.75	114.8	121.1	84.1	81.4	106.5	88.65	80.7	81.7	104.5	91.15	87.35	86.45	87.75	84.8	86.05	76.35	81.1	83.6	83.45
Cd209d	45	42.7	42.35	40	44.25	42.7	46.75	42.85	43.2	44.65	44.95	45.4	41.55	42.75	45.35	48.9	47.9	43.6	44.35	44.35	44.5	54.75	352.8	52	42.7	42.35	39.35	46.5	49.6	43.35	51.45	71.6	45.55	43.7	42.25	49.35	42.15	49.15	42.5	47.25	46.95	49.7	48.15	46.15	42.05	46.35	69.8	45.85	305.8
Itgax	35.9	35.15	34.45	33.2	35.9	35.9	37.5	36.4	35.85	35.6	36.8	36.9	37.65	35.65	71.6	37.4	36.6	158.65	61.9	97.5	36.25	48.7	504.85	38.05	34.35	35.75	34.5	37.65	38.35	36.5	40.3	40	36.85	42.65	35.75	37.65	35.55	51.75	37.75	37.6	37.85	36.8	37.55	37.3	34.2	51.05	35.5	37.2	36.7
Stab2	214.35	160.85	226	183.4	164.15	173.3	249.1	195.7	198.2	202.2	205.05	218.15	158.9	225.15	190.1	333.95	211.55	174.15	198.8	410.15	207.7	504.8	1976.55	304.8	202.6	171.25	167.55	193.6	171.9	172.75	219.75	218.25	194.85	222.8	207.5	210.65	206.85	463.45	201.2	231.55	212.1	277.1	208.45	196.8	232.9	325.25	279.95	179.35	217.95
Rapgef1	600.25	679.45	626.75	738.6	621.45	627.35	721	598.6	588.6	709.9	591.65	669.45	494.4	515.25	550.8	649.3	565.05	600.8	577.2	597.05	579.65	635.05	1052.95	664.55	562.05	528.65	547.4	613.5	536.5	405.75	589.5	675.7	451.2	595.6	645.65	539.75	522.8	589.25	582.15	588.25	653.7	588.95	682.6	653.95	575.35	888.95	607.65	671.85	631.35
Siglece	73.15	67	72.55	65.4	59	73.3	72.9	72.45	68.65	69	71.65	65.85	56.45	98.3	95.4	76.9	78.1	78.8	89.35	81.55	102.05	58.85	78.45	115.15	80.65	72.95	71.45	98.9	85.85	77.4	74.3	79.2	75.2	80.3	72.45	78.5	72.1	72.7	69.95	76.95	91.05	79.3	77.45	78.7	49.05	73.7	78	93.35	74.45
Mpdz	351.387	423.3	292.087	376.762	237.05	229.575	217.338	241.725	256.238	204.125	505.938	285.038	267.125	157.1	168.875	216.463	135.45	176.887	183.625	164.188	159.025	234.912	166.988	619.712	474.075	432.2	141.463	184.637	240.9	236.2	217.412	236.887	189.25	209.6	481.113	263.225	299.45	242.662	468.525	228.95	217.075	212.45	430.887	348.9	169.05	150.15	233.713	269.575	193.887
Mak3	895.9	1016.35	674.15	1450.45	862.15	1293.25	140.35	692.8	862.15	436.1	839.4	971.9	456.35	526.85	147.95	236.55	236.35	347.9	262.55	157.45	725.6	219.25	155.15	3182.15	553.85	574.1	458.5	452.7	798.85	1554.55	431.2	333.7	760.3	1199.15	586.6	1688.45	1461.15	702.9	1213.55	754	500.85	754.65	602.3	1175.1	399.9	626.1	1354.15	949.3	591.55
Pcdhb21	34.7	32.6	33.1	40.45	30.95	30.35	34.2	33.05	31.35	35.5	31.45	32.9	30.85	30.3	32.05	48.25	30.85	31.2	31.85	31.5	31.55	33.45	31.15	32	49.6	35.1	43.4	32.05	32.55	31	38.3	37.05	31.55	32.55	34.2	31.95	30.5	30.45	30.8	31.8	32.05	31.45	32	31.45	40.85	29.95	30.85	31.1	30.8
Egfl8	43.65	45.85	45.45	34.65	43.2	44.85	52.85	49.95	46.65	44.35	44.6	44.15	42.45	44.8	45.5	60.8	44.5	44.8	45.5	45.55	48.2	47.4	42.95	44.7	74.95	67.9	51.75	42.2	49.95	59.2	48.1	51.55	47.75	44.7	43.75	45.1	42.85	42.95	42.15	49.4	53.95	45.4	61.5	45.45	43.2	43	39.95	43.25	45
D130043K22Rik	202.55	442.95	671.95	1072.45	119.2	1074.1	680.55	879.7	675.35	148.75	743.5	451.05	507.3	88.8	225.6	101.4	91.8	93.15	92.2	90.15	109.15	109.85	92.8	95	3153.8	2031.85	2731.45	92.2	98.6	89.4	109.1	105.5	92.8	92.6	84.75	93.9	86.05	84.3	85.1	123.85	99.7	92.25	97.55	94.1	99.7	84.3	84.15	91.5	89.3
Creld1	726.45	639.65	903.75	2167.8	802.05	894.15	930.1	1126.4	826.95	1245.55	782.55	757.3	512.85	326.25	314.95	508.85	256.75	296.6	237.4	236.7	183.2	328	382.75	980.75	2354.9	1153.35	1026.15	334.95	364.35	341.5	233.45	570.15	353.1	347.4	450.05	906.5	614.85	423.35	822	334.1	331.6	287.4	395.85	340.8	1073.7	300.95	302.2	520.95	401.4
Pcdha4	902.2	1344.95	1160.53	1347.55	1926.83	1146.65	1659.28	2208.95	2220.95	1654.47	2428.85	1700.65	1202.58	44.15	48.725	45.975	59.75	44.425	46.25	80.725	43.5	54.125	46.775	49.575	4342.1	3044.32	1650.25	55.725	70.125	52	54.05	58.65	44.85	61.95	359.825	48.425	45.375	44.4	47.4	50.35	47.125	44.675	44.75	45.475	854.775	46.5	48.825	51.4	46.375
Epdr2	3592.68	4306.73	4097.55	4852.38	4649.65	4793.05	2176.62	3415.6	3522.8	1393.1	3269.18	3111.18	1800.75	140.325	127.225	748.825	85.45	81.125	99.8	86.25	99.65	336.7	211.45	5319.73	10162	8629.25	928.8	149.625	95.9	72.8	87.975	88.075	201.5	1125.6	733.9	503.45	1298.95	622.025	857.425	154.225	96.55	161.325	192	190.65	924.95	98.225	563.35	1520.25	521.275
Armcx1	3112.65	3482.65	3338.5	3600.35	2117.1	4483.5	1424.85	2373.95	3005.3	1543.15	3608.3	1467.2	873	240.9	256.1	156.2	192.4	111.15	92.75	92.55	222.5	237.55	208	228.9	10248.5	8851.6	333.65	208.05	93	117.15	272.7	168.05	225.8	702.65	887.7	362.75	1009.55	230.1	601.05	225.5	266.4	490.6	578.7	658.8	3909.75	255.5	264.4	172.5	409.6
D18Wsu98e	1519.15	1843.28	1725.33	2058.7	2112.38	1691.85	1179.08	1884.9	1655.2	1236.4	1537.33	1552.3	1374.35	818.325	655.025	1544.97	238.425	2460.07	2441.68	2303.6	3220.1	1159.85	1627.58	1089.58	3472.07	3011.15	1346.83	612.6	246.55	268.7	1040.65	752.2	1727.65	1718.8	916.2	1422.03	2087.8	1582.78	2043.8	2171.5	2669.6	1707.22	1529.4	1846.95	1911.42	2099.03	1366.47	1294.3	1024.17
Itga7	80.1	72.3	78.05	68.55	119.8	72.6	74.85	70.15	59.5	75	72.9	76.15	65.9	80.1	60.6	77.1	73.45	60.9	74.2	63.55	79.45	75.25	68.95	140.4	657.6	132.65	57.1	78.05	75.55	73.05	74.6	82.1	74.05	74.95	81.2	164.05	83.5	82.3	77.85	376.95	148.2	76.75	77.2	71.7	66.9	72.45	73	219	113.8
Bcam	530.9	699.3	572.2	843.3	515.5	643.2	580.4	522.9	460.8	567.9	506.3	646.1	2242.95	477.4	569.35	723.2	465.95	450.85	490.3	448.5	552.7	480.05	710.4	535.8	13987	8432.05	687.75	583.85	384.2	402.6	578.3	629.3	931.35	1606.8	831.9	2132.15	1525.1	578.4	1190.75	901.1	568.55	985.25	1125.95	1371.8	606.4	456.9	1425.95	1732.7	2351.05
Rgmb	592.375	729.375	891	994.575	497.45	890.65	382.5	476	566.275	874.775	674.75	583.4	619.7	652.525	283.825	129.85	130.975	118.3	129.9	138.525	90.85	130.8	140.625	428.8	2856.28	1450.15	478.625	758.275	97.7	100.825	186.3	186.575	341.825	327.35	366.125	320.6	346.425	418.625	192.725	187.7	139.15	144.05	309.575	183.45	279.125	142.5	345.95	381.525	709.475
Amigo3	40.2	38.4	37.6	37.3	39.7	40.15	46.1	40.2	38.3	41.5	40.95	40.2	44.95	44.4	42	45.6	39.15	42.1	41.8	51.8	40.95	46.1	43.25	41.9	454.05	353	41.6	95.7	43.65	44.25	44.75	46.7	44.45	42.25	40.35	40.5	40.5	39.25	40.6	42.5	44.5	42.95	44.35	44.35	69.95	39.95	41.4	42.2	42.55
Cd9	1531.27	4198.2	1033.23	853.833	839.333	1144.52	396.983	631.467	849.433	783.8	532.35	795.667	6423.78	5416.58	661.583	8325.2	203.417	1196.93	1351.13	398.1	5629.95	1633.85	837.533	567	15048	19050	8691.52	1596.55	191.017	240.05	3465.73	5682.55	3696.28	5403.22	2748.7	7505.62	4299.93	9108.93	1867.13	2203.63	1412.85	333.917	241.3	223.467	1205.25	584.817	17549.3	8326.05	9511.82
Jam3	782.975	983.625	797.525	457.5	357.725	453.725	290.85	320.625	426.85	349.1	410.75	329.95	723.1	156.225	204.55	174.75	331.15	104.975	82.3	90.025	134.05	138.925	718.375	214.425	537.4	1456.35	722.125	207.65	564.525	664.5	169	135.275	142.475	494.525	397.75	401.4	966.475	875.75	644.85	830.7	1108.6	485.45	622.2	901.375	588.025	91.225	148.075	184.875	155.7
Robo2	395.775	450.875	345.525	211.542	253.567	298.442	494.075	807.142	886.792	930.45	793.925	319.533	471.275	177.592	133.175	180.9	145.458	128.425	140.033	122.142	160.65	323.633	161.733	155.075	1083.53	1086.47	390.083	199.758	170.917	154.433	190.458	212.9	153.792	270.358	335.942	172.542	204.617	162.942	164.042	204.4	164.858	187.35	232.55	235.892	235.783	132.875	224.667	217.4	206.642
Edil3	2562.22	2643.67	2414.63	1199.1	799.783	2035.48	569.4	1285.47	1933.35	833.533	1958.83	1140.53	115.65	121.383	122.917	126	124.633	114.8	115.583	110.917	122.85	252.833	127.867	145.85	3068.77	3117.85	137.55	129.75	148.867	117.45	174.367	226.283	121.317	124.433	504.517	157.333	109.867	119.45	115.617	177.367	141.233	128.117	154.45	138.617	1121.85	108.083	108.05	119.283	125.567
Nphp4	42.9	43.225	42.975	44.025	43.425	42.85	46.575	44.55	43.025	43.175	45.275	46.125	44.3	42.975	45.375	45.55	44.525	43.975	45.5	44.15	44.7	50.2	49.4	45.8	42.75	46.35	65.625	45.8	46.3	44.525	49.4	55.8	44.925	44.025	46.05	45.85	42.575	42.975	43.125	46.075	46.125	44.75	45.85	45.225	43.7	42.7	40.45	42.5	44.125
BC047219	1402.45	1390.6	2282.45	3075.45	1303.05	3050.95	4086.3	4041.45	3115.95	3699.25	3827.2	3231.7	1128.4	901.25	1024.95	1050.65	622.9	699.3	690.1	899.35	716.45	962.8	726.6	1034.1	938.7	1164	6458.6	873.35	6128	5991.75	887.95	1542.4	840.9	947.55	1789.5	1044.2	763.15	493.85	792.35	520.8	871.6	940	936	845.25	1628.75	721.6	541.75	753.7	747
Pcdhb17	199.3	225.95	142.75	209.3	461.4	191.4	212.75	354.5	367.35	579.5	394.6	299.65	396.75	82.15	116.15	113.05	92.55	89.85	78.45	93.1	105.8	136.15	113.45	124.3	135.65	212.75	816.6	109.25	124.05	110.55	132.2	119.95	116.85	137.5	440.35	132.65	168.9	127.7	134.35	119.8	119.5	102.7	122.05	113.65	315.6	73.6	182.45	116.2	119.1
Cntn4	57.85	67.4	111.3	104.45	86	77.6	73.5	218.35	279.15	53.65	763.9	53.35	4976.45	44.55	48.2	48.55	47.8	45.75	46.35	46.2	48.2	56.55	47.85	50.25	48.1	53.65	6648.75	50.35	563.4	1217.35	54	56.8	47.5	45.9	73.35	54.85	43.65	43.9	45.4	50.3	50.25	48.5	50.2	49.25	44.7	45.5	44.65	47.1	47.95
Cldn9	22.2	22	21.9	21.45	22.25	22	22.95	22.35	22.1	22.3	22.6	22.75	42.35	22.3	23.1	23.2	22.55	22.65	22.95	22.85	22.9	24.4	22.7	23.3	22.15	22.25	1048.35	23.45	23.85	22.5	24.1	24.45	22.85	22.45	22.15	23.15	22.15	22.05	22.25	23.15	23.3	22.9	23.1	22.95	349.75	22.1	22.1	22.8	22.5
G630049C14Rik	39.2	33.3	33.15	48.5	33.35	33.3	40.25	54	35	38.75	42.15	34.45	1984.15	34.6	35.15	114.15	34.25	34.85	34.75	34.6	34.6	36.75	34.35	36.25	452.5	128.1	14888.6	35.1	2736.9	2458.35	39.05	37.4	34.7	33.95	66.45	35.85	33.5	33.4	33.55	35.2	35.35	34.95	35.3	34.75	33.6	33.45	32.95	34.35	33.75
Pcdhb1	60.65	50.7	48.6	47.95	49.55	50.25	53.1	48.3	47.15	49.55	48.7	50.8	297.65	46.95	51.05	50.9	49.05	47.65	46.05	48.75	50	55	50.25	52.2	46.9	51.1	1094.7	51.75	59.05	47.85	57.4	55.75	49.95	49.05	47.55	50.65	46.9	46.25	48.25	50.5	54.55	54.5	52.6	51.25	46.25	47.25	47.15	56.85	49.45
Cdh26	36.75	36.5	36.35	37.7	37.15	36.7	39	36.9	36.6	37.15	37.8	38.2	130.2	36.9	38.6	38.85	37.9	37.55	38.25	38.1	38.2	42.3	37.75	39.55	36.55	36.4	708	39.55	38.95	37.45	42.8	44.4	38.25	37.85	36.8	38.8	36.55	38.4	36.8	43.1	44.3	38.8	40	42.9	37.05	36.65	36.35	37.85	37.6
Jam4	157.1	110	113.95	121.85	115.9	178.7	120.7	123.45	144.55	113.75	145	164.15	288.2	2135.1	2026.8	116.85	101.6	113.9	133.65	117.75	549.8	86	168.65	109.7	110.7	144.7	212.3	4369.4	91.55	93.8	547.5	817	1419.65	418.5	123.75	2210.2	260.35	156.7	105.25	96.1	120.05	150.05	128	111.7	88.4	131.55	113.55	109.95	121.1
Il18	1002.9	1071.05	1262.95	1028.25	479.7	1053.4	420.9	817.75	1210.1	942.95	1067.2	675.95	119	4955.6	9196.75	142.15	99.65	259.3	140	89.65	126.3	549.65	970.9	154.6	154.3	147.1	382.65	11110.9	223.45	174	129.7	206.15	147	121.3	1033.05	154.85	291.8	4190.7	112.75	114.9	137.8	132.3	124.3	120.85	461.6	207.2	5404.05	4363.1	1957
1190017O12Rik	1337.45	1403.7	1260.45	1560.75	1630.05	1261.7	1305.35	1310.8	1027.5	1195.25	973.25	1100.85	1848.15	1861.1	1328.5	1406.85	1228.6	2533.75	2525	1744.05	1102.95	1521.85	1431.55	3148.2	1118.7	1447.9	2740.15	2040.6	4933.9	4415.2	1754.5	3654.05	1563.3	2130.9	1171.95	2239.55	2359.6	1930.1	2310.55	2607.55	1769	1714	1803.05	1775.35	3327.75	1950.1	1800.85	2059.1	1511.4
Pnn	2010.8	2183.75	1888.22	2250	2586.9	2554.25	1088.15	1583.7	2025.35	2068.2	2051.38	1371.15	1080.83	1144.25	1201.58	587.175	450.275	1451.45	1274.7	1269.85	2060.62	1203.62	1950.15	817.325	1037.7	1609.7	1970.45	894.25	6373.18	6034.77	554.925	524.5	1344.1	2207	2324.75	1177.22	2056.55	2289.75	1477.78	2030.78	2890.9	3177.45	3091.97	4009.32	1867.2	3929.03	1176.35	992.375	1321.67
Tspan5	103.575	134.95	207.925	261.45	754.35	107.05	409.375	867.95	541.775	474.5	507.35	389.85	51.9	38.475	61.5	43.05	47.1	38.5	39.5	42.7	37.8	43.7	38.05	38.975	329.475	74.175	54.6	38.95	2167.75	1668.25	42.35	42.175	98.275	39.15	174.8	48.225	43.7	57.675	115.25	40.925	40.025	40.725	42.375	51.5	173.5	39.075	113.875	59.6	84.275
4931433E08Rik	114.75	116.2	131.5	125.6	142.25	121.4	125.45	139.15	143.15	289.55	191.85	153.35	191.2	241.25	127.3	130.4	942.85	938.85	528	630.5	422.25	248.95	242.5	136.25	109.9	109.35	316.65	189.85	7207.25	6716.1	147.7	135.35	152.6	283.35	143.2	185.7	343.2	449.35	167.1	435.45	573.1	455.65	372.65	596.4	191.45	2585.4	198.75	122.55	128.85
Fert2	414.5	469.075	419.225	384.15	527.9	429.85	410.85	428.475	479.275	392.85	430.85	386.1	634.6	448.325	431.525	885.05	979.8	330.025	316.2	374.15	556.65	509.825	495.075	387.375	438.775	407.7	535.125	620.525	3272.85	2954.35	663.475	440.7	461.95	759.85	372.725	585.025	648.425	693.95	573.775	818.225	681.7	473.65	678.4	565.775	541.075	308.125	727.2	767.925	659.575
Cd164l2	64.65	58.8	58.75	43.35	46	58.4	63.8	59.75	58.1	64.4	60.2	61.25	57.25	57.7	61.95	62.35	60.45	60	61.4	63.6	61.55	65.25	60.3	63.2	73.05	62.45	51.4	54.25	6308.8	4678.3	90.9	82	93.2	59.45	58.85	62.25	58.45	58.05	58.2	49.4	63.8	61.95	62.8	62.15	58.75	57.8	56.35	59.05	60.3
Adam10	2016.83	3050.72	1809	1887.28	2525.87	2346.23	1260.55	2094.18	2397.37	1668.18	2855.47	1771.53	3196.23	2941.03	2327.42	6410.23	712.417	4326.5	4422.63	4451.52	1688.58	2781.95	2714.7	965.65	2154.62	4087.58	2284.42	4070.73	5016.82	6582.33	1010.95	864.783	2137.08	4405.85	2262.67	5720.92	4108.07	3638.97	2066.75	2235.92	2364.83	1710.22	2016.62	1901.1	1268.82	4999.88	2490.9	1835.18	2167.87
Itga6	1057.62	2186.8	695.3	451.75	454.975	716.15	386.7	329.675	446.675	811.375	380.3	422.175	2842.62	4603.85	7266.65	2928.47	281.35	495.725	3549.1	2405.65	3224.88	2153.6	1554.6	1016.3	1540.38	3231.22	1167.88	4254.68	15486.2	16027.1	2168.57	3515.38	1875.05	7012.52	3085.4	1509.3	3942.97	2026.38	4405.52	632.375	879.175	879.775	1011.58	1766.55	357.75	2616.9	9290.5	4478.93	5782.43
Lrig1	1431.95	1753.7	2548.3	2570.85	2063.4	1345.5	320.85	395.1	538.4	973.45	413.6	407.4	648.75	1648.65	550.95	312.55	117.35	147.35	1235	598	719	95	348.2	1571.4	278.25	325.3	679.25	2068.4	5054	6337.2	257.15	307.95	429.05	2388.55	1341.85	281.95	2044.6	554.15	381.1	127.95	201.75	312.4	565.45	515.25	1571.5	1015.8	840.3	534.85	1625
Fath	877.85	1244.75	936.65	828.75	3934.43	688.65	235.275	382.775	466.65	2867.32	662.05	406.775	2390.57	2281.95	3840.62	934.175	157.575	46.95	60.325	64.825	4150.25	42.675	142.025	56.725	409.975	682.05	2192.53	1197.47	10814.9	12697.1	286.05	766.75	2469.85	2052.32	2289.68	3271.35	3612.07	2111.2	3460.93	2508.07	1312.08	1220.65	1498.62	1599.42	1596.45	372.875	2267.43	1367.05	1841.42
4930487N19Rik	528.55	811.425	651.925	837.325	667.45	1045.03	454.9	659.875	824.4	502.175	980.75	897.725	548.675	577.675	506.45	544	493.4	665.65	1042.72	969.45	689.675	375.65	533.175	604.7	660.25	519.775	597.825	346.75	10088.3	11963.1	406.075	297.15	642.75	559.925	513.525	811.75	815	915.625	692.875	731.725	626.6	597.2	548.375	626.575	579.85	1571.33	657.5	578.15	526.1
AU040320	656.65	866.525	836.7	1091.28	787	903.65	680.45	891.425	720.125	988.75	908.725	695.95	878.875	1814.08	3243.12	776.325	1176.85	638.55	663.675	453.8	708.325	352.225	719.15	581.725	927.45	698.575	1120.55	665.85	5809	5933.5	636.95	603.175	895.275	700.625	396.925	408.025	810.05	727.425	699.775	342.675	345.7	348.225	340.9	363.625	1222.4	421.25	286.6	315.275	477.1
Rasa1	541.417	700.583	487.767	925.633	835.883	873.583	334.6	887.767	884.383	1817.55	1306.98	1079.37	826.35	843.65	432	535.6	1413.47	893.967	1208.38	854.35	1650.5	357.517	830.783	479.283	1081.68	973.1	839.583	455.167	2480.58	2861.73	401.167	234.767	806.683	1045.88	1141.45	1239.3	1215.27	1339.12	995	559.367	469.767	551.183	655.7	875.083	714.55	2631.35	1284.73	515.45	778.517
Pard3	136.13	138.6	124.18	125.38	137.16	137.42	201.95	141.69	118.69	156.84	130.22	161.45	131.46	171.44	170.12	284.28	157.39	113.95	127.36	129.99	1209.59	253.74	153.13	193.76	136.34	121.99	199.66	158.14	984.65	1230.36	198.77	291.06	355.11	174.53	165.38	295.63	203.53	212.08	141.07	479.53	215.65	203.47	233.22	217.08	120.4	131.25	297.22	622.46	286.65
Pcdhb12	48.85	46.9	49.25	46.05	52.2	51.15	52.2	48.55	61.7	48.3	53.2	50.65	47.5	49	51.05	55.65	49.55	49.2	50.95	61.2	50.3	55.2	55.6	52.05	48.9	51.05	45.05	50.3	69.7	94.7	53.75	62	51.4	49.2	48.35	55.85	47.75	47.95	47.7	52.65	51.7	50	51.3	51.15	46.45	55.3	55.65	49.5	59.4
Cbll1	354.9	449.6	468.45	318.5	661.5	467.4	609.95	494.85	475.95	492.4	588.8	456.7	364.15	467.1	408.05	231.15	509.9	501.7	377.3	467	527.85	1105.8	588.3	612.25	411.3	281.9	758.75	270.4	1319	1613.95	705.4	558.8	597.95	564.8	614.8	663.1	602.55	445.1	418	769.3	604.3	549.15	657.15	679.5	583.95	967.5	437.65	422.95	551.65
Cldn22	51.3	48.25	49.4	47.65	50.3	49.8	65.05	51.2	49.8	50.85	51.3	54.1	49.65	50.9	55	55.9	53.15	58.5	55.8	53.35	55.6	62.85	52	55.8	52.25	51.2	48	54.1	56.8	51.6	1074.65	74.4	54.05	54.55	51.15	56.45	53.15	54.7	50.8	55.75	62.15	57.35	60.2	55.6	50.65	49.05	49.9	53.3	52.8
Eda	75.3	74.3333	72.5667	72.9167	77.2	74.9833	86.35	75.4667	74.25	77.0333	75.1	76.55	72.85	70.0667	79.25	79.4167	75.9	73.75	75.15	72.75	78.05	107.567	78.1167	90.55	72.9667	73.9	70.4667	79.3167	83.7167	77.6333	108.817	107.817	77.35	76.6833	72.2833	79.2333	71.5	69.3833	72.65	87.6167	89.9667	78.1667	87.65	82.4333	89.2	72.0167	71.15	76.3667	85.6333
Itga2	278.7	259.3	256	231.8	268.9	249.6	313.2	257.3	264.9	268.8	273.25	280.8	258.4	322.15	279.35	311.75	276.25	264.2	277.05	277.35	282.35	350.3	280.9	293.35	252.8	272.45	254.25	291.25	299.15	268.65	512.9	415.95	281.3	272	264.3	302.2	252.65	247.8	256.9	295.4	296.15	287.05	315.85	296.05	261.9	243.75	255.55	283.9	276.8
Arvcf	355.7	403.6	420.7	517.3	363.9	382.25	422.5	393.15	380.9	390.25	406.6	404.3	513.9	370.55	423.1	497.05	404.15	394.4	387.25	405.6	402.2	479.85	373.75	419.65	403.2	424.35	498.8	409.7	431.15	391.3	550.1	670.4	409	406.8	479.7	396.05	362.45	407.8	438.35	431.15	427.65	402.85	419.05	449.35	398.75	382	442.45	409.95	470.6
Pcdhb11	35.3	32.15	31.85	31.15	33.1	32.4	35.55	33	32.35	36.25	33.5	37.65	31.85	32.35	34.7	34.45	33.5	33.45	34	33.25	34	38.4	34.1	36.95	32.75	32.35	31.9	34.7	35.75	33.15	36.5	39.55	34.05	33.3	38.05	34.8	32.35	32.15	32.75	35.65	36.05	34.7	35.5	37.25	32.7	32.45	32.5	34	34.15
Pcdhb5	132.55	175.95	131.3	143.05	173.05	199.9	201.25	177.05	169.5	164.85	145.5	177.2	132.2	138	156.75	158.8	161.95	147.55	155.65	147.95	152.2	308.9	190.85	201.95	143	136.9	125.2	156.05	165.8	148.55	207.6	309.55	147.85	199.6	140.4	176.55	176.5	135.25	141.15	263.6	187.3	157.6	206.6	178.85	134.8	144.7	145.8	152	162.85
9530053A07Rik	80.7	80.95	83	80.05	82.1	80.95	103.25	85.5	86.75	82.75	84.5	84.9	85.4	79.55	86.1	85.1	91.15	84.15	84.65	83.5	84.4	89.9	85	87.3	78	81.2	77.45	100.85	87.7	84.7	91.85	130.85	77.65	82.4	81.6	87	79.7	78.85	81.6	86.95	91.2	86.9	105.2	92.95	81.2	81.6	78.75	83.55	84.55
Pcdhb6	53.7	57.45	52.6	49.15	54.1	73	58.8	56.5	53.45	70	54.5	56.85	50.25	55.95	58.3	56.55	54.85	54.5	55.3	54.8	55.4	65.7	57.05	60.25	53.2	56.35	50.75	57.75	67.6	54.45	68	81	56.05	54.9	53.65	58.85	52.3	51.7	52.7	58.9	59.2	57.15	60.1	61.7	53.9	52.4	52.7	56	54.9
Emcn	37.9	37.15	36.95	35.95	38.1	37.15	41.15	38.05	38	38.5	38.9	39.55	37.05	38.4	41.3	39.95	39.15	39.05	39.3	38.65	39.6	44.35	39.3	40.95	37.6	37.65	33.7	40.85	48.85	38.05	42.8	55.55	40.05	38.3	37.7	40.95	37.4	37.3	38.05	40.85	41.3	40.05	41.25	40.6	38.35	37.7	37.4	39.35	40.3
Sn	61.4	60.75	60.55	57.5	62.3	61.75	67.75	61.3	61.5	62.05	64.35	64.95	60.4	61.7	64	65.1	63	63.1	63.25	62.6	65.8	82.7	65.15	66.6	60.8	60.3	54.6	65.15	66.75	61.85	75.05	94.75	63.6	63	60.35	70.3	61.1	61.1	61	67.1	66.7	64.7	68.15	65.4	70.85	60.6	59.15	62.9	65.9
Cldn10	520.45	561.975	548.3	363.825	190.4	337.8	96.05	181.975	442.2	261.225	172.15	253.25	913.675	56.55	58	108.6	59.3	62.625	65.45	59.075	59.6	72.775	60.5	64.6	56.675	55.875	1604.33	61.325	63.25	60.2	2218.62	1326.17	3698.32	350.725	130.675	73.675	342.675	104.475	59.65	67.95	63.6	63.15	62.875	66.625	70.625	52.825	61.45	58.15	121.025
D8Wsu49e	2375.4	3557.72	2934.03	3809.4	2454.62	3958.75	2274.72	2848.97	2925.53	2313.18	3753.35	2742.1	2788.28	3225.38	1674.7	1975.7	2390.38	1322.12	1365.2	1122.3	1170.03	536.5	1311.7	1673.35	4394.2	3774.7	2436.43	2193.57	1397.28	1896.78	1748.45	1540.83	4687.12	1563.8	1536.7	2688.3	2477.97	2075.28	2555.97	887.75	736.975	642.525	681.975	858.325	2556.68	1661.47	1599.35	1590.95	1282.33
Spink5	65.5	63.9	64.6	60.1	67	65	79.45	66.85	65.05	67.1	67.95	70.6	68.85	68.65	79.7	96.4	69.4	67.75	70.75	69.25	70.5	99.35	69.7	83.5	68	73.05	58.25	75.05	79.4	68.25	78.9	108.45	52416.6	66.7	152.45	74	64.85	4448.35	66.9	75.7	82.25	72	71.75	71.6	77.3	68.6	16513.4	24386.5	18337.4
Tesk2	54.8	56.55	49.75	51.75	46.95	47.4	49.35	49.1	52.85	47.25	40.1	47.5	43	95.2	216.3	104.8	89.65	84.15	62.7	61.95	266.6	55.55	51.25	50.3	60.05	82.15	51.85	39.65	96.1	128.45	62.35	62.45	541	66.1	53.95	63.95	64.65	49.8	60.1	239.6	72.4	66.85	58.15	54.4	55.8	58	66.4	74.15	62.75
Itgb8	63.225	67.35	66.875	54.75	61.35	60.825	68.725	60.275	61.5	67.45	63.675	65.625	62.375	62.175	64.45	66.05	64.25	81.275	78.65	70.4	62.775	68.25	68.125	68.35	62.9	66.15	56.575	65.625	69.575	68.4	68.85	75.625	82.175	63.675	60.85	71.075	67.8	58.475	61.225	65.7	68.8	70.625	69.325	67.475	59.525	64.425	63.25	66.35	61.875
Cdh24	45	44.4	46.3	42.45	44.6	44.55	49.25	45.7	44.7	46.3	46.65	48.5	45.15	55.7	47.4	48.75	53.15	47.3	55.65	47.25	49.95	51.35	49.3	56.25	50.65	44.6	45.15	47.8	48.8	44.25	50.5	52.4	64.7	47.3	45.05	51.2	44.35	39.8	45.1	47.6	52.55	47.4	53	47.55	50.6	45.15	44.95	46.7	45.1
Cdh11	489.817	375.433	341.433	241.9	222.533	735.283	344.667	660.017	628.067	205.717	502.15	371.633	1790.4	231.133	205.6	213.8	164.8	164.467	183.067	204.517	210.25	277.217	232.567	201.483	1526.15	1580	1391.52	224.35	213.867	174.817	198.1	276.65	253.433	5256.12	705.3	347.883	1615.65	332.333	256.067	224.967	218.717	428.9	908.317	861.3	249.1	163.967	415.2	177.317	228.133
Aebp1	1874.6	1529.45	1085.4	980.15	785.8	929.4	885.3	960.85	851.6	899.35	704.75	876.6	1406.15	808.65	708.6	5382.7	595.2	297.05	259.75	204.75	386.2	866.6	2203.7	4536.5	1012.35	1151.4	1129.8	868.75	297.3	367.8	477.5	500.95	1220.55	36299.4	2068.35	4603.2	13533.7	1950	22439.8	847.4	441.6	618.5	523.3	569.9	1303.9	453.35	1899.1	1716.1	9257
Ptk7	55.05	54	55.075	55.2	54.325	54.925	61.85	56.775	53.675	54.275	55.55	57.525	84.025	58.325	57.9	58.075	56.45	64.875	56.275	54.925	59.375	60.9	56.05	60.55	60.975	58.475	79.175	59.025	59.175	52.25	63.05	77.25	56.45	957.075	54.675	131.6	293.125	55.225	52.65	92.575	78.525	197.375	206.825	257.125	71.075	55.45	177.15	111.575	69.625
Tgm2	288.05	408.55	322.4	231.8	249.95	246.2	264.45	288.85	285.65	278.15	266.3	260.35	6740.55	1005.1	1602.55	25499.4	326.15	227.9	220.2	195.1	142.5	574.35	6750.75	2344.7	341.1	350.05	799.3	535.65	130.85	113.35	290.3	433.3	3119.45	41443.8	1169.15	6015.6	13449.4	4797.3	2675.45	566.7	572.55	551.25	440.15	473.75	857.65	496.65	504.1	748.75	2553.2
Spon1	3007.25	3896.5	9047.2	6818.75	6106.85	8937.5	2448.25	2785.1	3078.4	9066.95	9996.7	3512.05	1085.35	618.85	601.3	5425.9	1037.85	248.85	325.2	492.35	464.25	636.85	1364.5	705.4	753.55	726.55	372.2	553.5	580.1	520.1	430.95	661.4	626.7	25891	11726.5	1930.7	13713	2975.8	2022.15	528.3	659.3	704.5	1875.1	1633.5	702.75	553.35	4412.85	304.5	1897.8
Lmln	130.95	107.05	93.5	78.1	82.1	119.8	115.1	90.3	104.95	83.05	121.45	129.15	73.45	76.8	101.8	86.35	86.1	84.3	78.4	77	82.55	105.35	84.35	91.7	82.4	127.4	77.75	83.95	96.45	71.95	114.2	108.95	87.5	80.85	139.5	90.45	76.2	71.2	133.85	87.45	82.35	88.3	88.75	89.85	95.4	69.5	69.35	88.7	88.75
Pcdhb4	67.5	62.85	62.5	60.8	64.85	62.6	82.2	64.45	64.2	71.95	66.85	71.4	64.7	67.05	67	70.85	64.65	64.55	62.85	65.3	65.9	78.95	65.25	69.2	64.15	63.05	58.95	70.55	69.75	63.85	74.3	73.4	66.8	63.15	90.1	68.75	60.4	61.3	62.85	68.65	75.4	67.45	69.1	70.1	63.6	62.2	62.25	65.95	67.4
Mass1	278.95	181.417	281.833	277.15	174.983	237.7	168.8	174.95	186.333	157.833	145.483	151.783	112.033	122.367	186.883	126.867	191.667	220.733	161.017	174.167	137.467	188.7	178.867	172.15	150.333	158.9	301.883	204.65	176.917	166.833	189.1	165.467	170.917	159.4	400.1	165.933	232.5	141.667	174.133	165.817	151.95	141.683	248.35	192.883	132.717	126.167	155.7	171.483	160.567
A930017N06Rik	187.7	331.1	270.65	285.2	76.95	202.15	173.4	140.9	159.3	165.65	228.6	202.95	80.05	120.7	86.2	81	253.3	94.8	89.3	94.4	98.2	134.65	96.95	85.35	305.75	141.85	92.85	103.45	104.6	81.75	106.15	113.35	121	83.7	580.75	94.45	89.95	80.95	144.45	156.1	104.5	88.45	105.35	89.3	84.2	79.8	78.3	89.15	81.3
9330155M09Rik	974.75	837.2	571.45	258.65	1448.8	1246.8	912.4	1440.9	2283.35	2604.05	1634.05	1478.5	118.7	143.75	168.7	149.65	158.1	133	134.15	129.3	142.4	294.3	165.25	197.8	152.7	249.7	108.65	159.25	175.55	158.65	235.2	239.95	147.85	169.15	5525.4	187.7	128.65	121.4	130.8	207.6	183.15	157.8	194.55	182.9	128.55	123.75	129.95	132.9	155.05
Lrrc22	136.025	122.6	88.45	88.25	106.425	98.35	112.025	97.625	98.725	101.475	97.525	115.8	88.1	89	102.85	101.375	110.825	76.125	88.575	96.05	98.475	176.85	107.925	127.175	86.075	127.225	82.575	104.65	112.075	104	156.25	169.8	93.175	103.925	1530.08	101.85	86.9	89.875	91.7	130.3	115.225	144.925	117.15	96.225	86.275	91.775	94.5	100.9	137.875
Si	59.1	55.45	54	50.75	55.7	55.95	59.9	55.75	55.4	58.3	56.75	58.45	52.7	53.8	57.9	57.65	88.4	57.05	57.35	57.35	72.35	65.15	58.15	58.05	53.6	55.7	71.6	61.6	60.15	58.7	62.45	68.1	57.65	56.4	6157.6	74.7	54.4	55.4	56.5	58.4	59.75	56.75	59.45	57.7	61.2	59.25	93.75	62.1	69.4
9030425E11Rik	182.95	238.525	212.875	226.175	254.825	233.375	182.425	147.85	231.375	349.8	163.25	147.975	115.1	284.975	171.175	170.95	70.975	113.95	108.025	90.2	99.5	148.15	138.375	139.2	254.9	291.6	221.725	291.05	151.95	112.325	98.275	86.9	140.4	590.65	151.85	622.725	374.5	168.9	149.2	99.325	83.6	126.025	323.075	221.6	76.325	82.75	207.875	111.575	424.575
Hes1	69.55	75.15	87.45	70.75	74.4	71.55	73.05	98.05	79.35	75.8	79.45	87.8	150.5	234.6	131.5	104.2	78.55	252.4	84.95	91.3	115.5	67.05	92.35	101.6	82.1	80.5	193.45	243.6	86.35	86.25	90.95	96	165.8	139.7	148.85	414.65	196.5	149.2	100.9	94.2	95.2	95.75	112.35	114.1	87.55	93.55	264.35	344.7	132.9
Sele	60.45	57.7	59.95	54.2	62.2	59.2	70.35	60.95	58	61.45	62.55	64.55	57.55	60.95	65.8	101.85	64.7	62.5	63.95	64.45	64.4	86.65	65.05	68.4	61.85	58.95	55.45	68	68.55	62	79.65	82.55	65.35	64.75	60	160.65	60.1	58.45	60.5	67.85	68.5	65.65	68.95	66.5	59.1	60	58.75	63.65	63.9
Thbs2	28.4	31.15	27.25	25.7	27.65	28.7	28.6	27.8	28.7	45.15	28.25	28.45	239.6	27.75	28.7	1001.85	28.1	28.3	28.2	28.25	28	29.9	32.5	30	27.35	27.65	36.65	28.75	29.45	28.05	29.8	31.1	28.55	50.95	264.2	1375.15	136.45	146.55	31	28.45	28.95	28.5	28.7	28.75	27.7	27.55	742.25	28.15	915.6
Pgm5	120.75	153.4	59.15	54	65.9	59.45	54.5	58.15	55.05	61.95	62.85	60.75	8552.75	2211.6	350.6	96	61.85	57.65	64.95	61.75	58.35	55.9	67.05	134.5	57.55	57.9	67.25	667.75	78.4	63.55	80.75	66.95	3470.7	3293.2	145.5	17210.2	2511.6	267.85	305.15	59.9	59.5	64.2	91.3	107.3	56.4	122.35	70.9	1496.65	159
Mustn1	85.3	49.8	50.75	47.3	50.1	51.6	55.2	50.9	51.3	51.65	52.7	52.6	901.65	887.7	85.15	1714.75	51.85	52.7	53.25	64.75	56.15	52.8	107.95	1605.7	86	61.8	57.4	490.55	56.3	52.05	59.45	65.95	294.5	106.25	53.45	6622.35	514	2056.35	59.8	48	58.15	54.1	56.2	60.7	57.45	50.3	700.3	2755.75	152.2
Sned1	221.062	283.738	277.925	221.65	362.613	227.963	169.625	153.912	171.088	182.162	149.637	180.562	271.887	161.3	150.787	162.438	163.75	133.725	125.688	132.463	162.162	202.438	273.1	203.838	245.037	220.2	259.975	166.275	183.762	207.25	242.213	329	193.425	869.712	646.038	180.662	917.125	600.275	401.45	182.662	165.325	193.963	171.375	161.675	254.075	116.263	712.95	281.812	424.7
Gas6	1889.35	2746.35	2607.45	2100.75	1886.85	1294.4	867.65	1128	1058.1	1146.35	927.05	1130.85	2431.75	4272.25	647.15	596.15	771	33.85	38.35	36.6	40.5	1267.8	1249.85	2247.3	3014.3	2578.15	4897.2	5027.05	397.75	547.3	705.25	1392.9	1911.9	10788.8	3428.8	2749.05	19679	3002.95	5325.1	174.15	39.65	176.85	39.4	38.95	916.35	3040.6	5219.55	4790.6	6973.35
Chad	97.5	73.4	74	72.5	75.45	69.4	85.55	75.35	64.55	75.95	68.4	76.9	224.15	75.3	78.9	82.55	77.1	77.5	100	80.3	78.5	274.6	77.7	102.7	73.9	73.3	124.15	257.75	80.5	72.85	124.05	117.1	78.8	75.75	253.25	81.75	78.5	8102.5	73	150.1	82.6	93.55	84.9	80.4	73.7	74.15	5085.35	77.7	70.6
Ltbp2	24.825	24.6	24.5	23.825	25.125	24.775	25.925	25.125	24.725	25.1	25.425	25.725	39.925	25.025	26.175	26.45	25.325	25.625	26.775	25.725	25.725	32.95	42.5	26.225	24.75	24.75	24.225	26.4	26.775	25.325	27.725	29.55	25.825	25.1	24.975	26.15	24.75	62.825	26.45	26.125	26.525	25.975	26.275	25.95	24.925	24.8	24.9	25.725	25.65
1110049B09Rik	50.9	49.75	50.075	49.025	51.25	50.6	55.125	51.025	50.6	52.025	52.025	52.9	502.05	50.85	54	53.9	52.2	52.1	52.65	52.275	53.175	63.2	52.775	57.225	50.4	49.9	267.025	54.45	56.5	51.55	63.1	62	52.8	51.075	50.95	54	58.65	531.775	50.875	54.1	67	54.15	56.425	54.425	50.3	50.4	49.975	59.15	52.25
Ctnnb1	20064.7	21472.8	23877.5	21658	32086.7	30278.7	15975	21201.7	26766	35774.4	37803.2	25965.8	43091.8	49544.4	33884.5	36864.2	4861.25	13395.4	12684	13853.1	13799	5363.7	19970.2	13833.8	24286.9	24822.3	42077.3	22852.2	25940.5	23695.8	13698.5	6211.85	37038.8	44724.1	31488.9	39552.6	38400.1	39802.6	56255.2	26239.1	21411.1	26686.9	33754.9	36996.7	17694.2	28837.9	27542.2	23544.3	28094.8
Itga9	51.55	48.9	46.975	48.475	47.4	51.325	69.725	49.625	46.6	48.325	48.225	54.1	61.6	45.175	53.725	50.65	49.975	50.2	48.8	49.25	49.575	54.075	77.675	49.675	48.925	49.275	100.525	53.325	49.525	47	54.05	54	47.475	55.95	45.4	68.925	63.125	47.35	263.55	51.8	51.375	54.75	62.875	59.175	47.175	47.7	48.125	48.325	52.25
Tnfrsf12a	94.15	81.95	58.35	47.5	174.75	50.05	51.45	43.7	46.65	65.45	36.25	42.45	165.7	71.4	55.25	311.05	54.5	53.75	57.3	50.45	55.8	57.2	52.65	101.85	53.7	73.9	59.6	72.55	46.4	45.15	52.05	57.6	50.7	163.65	51.45	165.35	97.45	89.5	2612.95	268.9	125.7	90.6	58.9	58.75	83.35	51.4	222.1	63.65	159.55
Scarb1	106.05	148.675	141.95	209.45	74.85	191.975	207.175	223.225	156.8	143.575	118.125	234.5	149.875	175.4	94.05	700.625	1715.2	126.75	106.175	116.825	210.125	293.575	934.8	343.35	139.075	139.55	740.925	210.325	1058.65	921.95	91.525	160.175	151.325	540.6	938.7	402.3	4111.35	175	32904.8	773.425	749.725	437.375	108.6	193.275	355.05	273.75	215.525	123.025	863.75
Ltbp3	2021	2151.4	1500.8	3058.8	2113.2	2133.7	682.5	1159.2	890.1	1579.65	750.9	930.65	1532.65	797.2	398.1	3909.75	386.7	287.95	214.25	306.65	438.05	721.75	885.5	1718.65	2539.2	1818.3	1625.2	1016.45	489.45	531.8	2479.25	1423	4616.95	3817.8	3070.25	2947.8	8740	2547.15	12443.1	557.55	401.8	552.95	482	485.05	3390.75	690.7	3756.2	1380.55	2801.1
Boc	478.3	571.05	391.425	378.525	2541.18	322	253.625	694.25	486.425	337.05	734.3	453.15	1098.33	1366.12	291.725	390.85	413.575	223.45	195.55	116.125	238.15	368.5	354.95	293.925	839.65	527.725	1300.38	302.8	217.625	384.25	597.175	579.6	1277.38	525.375	873.3	975.9	1337.62	1603.65	4512.57	174.125	268.525	575.85	1454.55	892.425	509.75	601.05	2281.35	1227.33	1278.9
Cldn6	73.75	72.8	72.3	70.5	73.7	73.1	76.85	73.9	72.9	74	75.15	74.55	73	73.7	76.55	83.6	74.95	75.3	76.05	75.65	110.8	79.15	75.25	77.2	73.4	73.2	125.05	77.25	78.4	74.5	80.75	82.3	75.65	73.9	73.1	76.75	73	73	73.45	2845.3	2174.05	2470.25	136.8	161.8	88.15	73.1	72.9	75.55	74.7
Cfdp1	1668.1	3232.9	3372.85	4838.95	3634.5	4275.35	2317.1	2388.7	2627.7	2941.8	2926.65	2791.35	2253.25	1830	724.75	2134.05	2231.45	4279.3	3746.45	2444.6	9465.9	1033.4	2155.25	474.85	3104.9	2954.6	2585.45	901.15	4046.35	4576.6	1487	852.95	2084.2	3708.05	2454.5	2646.7	4744.45	2895.55	2978.45	12440.9	9686.05	6973	6088.65	6788.05	2764.85	3394.15	2949.4	1382.35	1724.4
Dsg4	59.15	54.8	52.3	51.5	56.4	55	61.65	60.45	54.4	53.4	57.35	60.85	53.4	57.5	75.8	63.8	61.2	65.9	59.15	63.75	66.55	87.4	60.75	63.7	52.9	56.15	51.75	65.6	67.3	73.55	66.6	84.55	59.35	58.2	56.3	65.3	54.05	55.85	53.35	74.9	95.45	97.65	76.7	86.6	52.85	54.85	65.3	73.3	61.95
Nid2	75.15	74.15	69.725	73.825	73.25	71.025	78.6	77.35	68.15	80.725	71.7	85.1	104.525	86.15	88.4	610.025	166.15	70.6	74.45	68.95	452.675	108.975	89.4	115.475	125.3	130.9	98.025	82.95	83.55	75.8	129.075	132.75	80.8	273.375	203.15	98.65	920.625	95.525	183.05	797.3	559.9	1370.35	381.3	534.875	338.15	69.8	89.95	84.575	171.925
Emb	139.817	133.467	179.35	209.033	148.05	165.317	148.483	112.983	116.233	106.717	129.3	127.133	506.367	106.417	111.75	149.467	120.233	114.2	476.383	602.3	132	221.117	198.9	120.8	851.15	691.817	966.7	117.133	218.283	220.133	161	137.95	125.65	406.067	176.533	129.417	811.467	389.583	108.333	2709.73	3564.42	3939.33	155.05	246.367	790.067	446.7	182.033	138.3	370.45
Cubn	52.55	51.05	50.075	46.175	45.9	56.525	52.125	51.525	49.725	49.2	51.625	54.425	48.45	50.6	1717.75	654.125	43.925	57.975	53.35	73.8	74.075	55.675	55.6	48.875	50.95	51.225	46.925	51.7	40.4	44.775	56.225	55.425	50.25	50.95	49.5	61.7	46.6	47.95	49.55	3447.55	2835.28	5462.85	57.1	62.45	44.025	56.025	58.3	51.575	50.275
Hes5	72.55	83.65	219.25	666.6	73.55	398.55	393.85	565.95	168.1	781.7	216.5	151.85	64.3	64.3	75.2	72.6	70.3	234.2	73.7	78	74.7	73.7	78.15	77.4	88.3	75.15	81.75	67.7	77.4	68.05	71.75	88.4	67.95	65.85	86.1	73.15	64.75	59.4	64	76.15	99.25	123.55	1230	785.55	68.95	72	65.05	68.25	69.6
Cdh6	26.35	26.35	26.1	25.05	26.15	29.15	27.15	28.3	27.3	26.95	26.7	26.8	26.25	27.75	27.4	27.25	26.95	26.75	27.45	27.05	27.05	32.45	30.3	27.6	29.1	26.35	26.9	27.7	29.05	26.75	30.45	28.35	27.15	27.3	26.8	27.65	26.05	25.6	26.75	27.55	27.65	28.1	38.35	41.25	26.3	25.7	31.25	26.95	28.4
Bysl	323.7	166.75	299.5	220.15	264.95	285.9	247.15	404.35	458.25	405.7	313.15	600.25	407.2	264.3	172.85	476.3	1208.8	591.3	679.55	719.05	1758.85	401	557.85	590.85	329.5	317.5	335.3	345.05	195.25	324.9	273.45	341.8	288.2	661.85	255.6	276.35	422.75	416.45	438.55	1593.35	1593.05	1335.7	1016.7	1779.7	185.85	373.2	209.55	461.1	203
Elp3	708.35	983.5	926.7	1480.9	782.85	902.7	482.55	667.1	720.45	973.95	1005.5	696.85	677.2	401.15	294.9	510.85	480	893.7	770.5	698.35	1955.9	412.95	494.45	862.65	1161.55	1117.85	538.55	193.1	493.35	1060.4	344.1	433.25	829.25	834.75	506.05	474.8	1176.7	659.8	805.8	1858.7	1283.55	1450.95	1918.15	1983.2	992.95	687.3	577.15	526.75	440.85
Grinl1a	7712.6	9154	12357.9	15592.1	8759.8	13621	5432.2	8239.8	8259.7	8504.7	9168.4	7830.3	7103.75	6977.1	3011.3	5102.25	3057.9	8809.45	7682.95	7338.4	13298.5	3984.4	6911.1	8979.05	5670.5	5894.1	7468.8	5521.75	322.6	1133	4047.65	3235.75	6647.25	9476.35	7419.3	7693.75	8615.5	6993.35	7943.1	11613.5	10208.5	14110.2	17689.2	19254.2	9103.75	8477.45	5535.05	6552.15	5975.9
Cdh7	127.25	149.8	130.625	130.9	216.1	135.475	153.125	154.6	145.2	139.525	192.125	124.6	126.875	117.775	135.125	127.9	123.25	119.075	121.55	120.1	120.675	157.75	126.9	140.325	118.8	122.5	109.25	132.55	131.125	119.3	140.225	147.05	123.675	122.525	120	129.25	114.725	112.075	117.075	132.25	138	147.15	130.7	131.675	235.875	114.475	112.8	123.05	125.325
Mia1	124.725	112.925	115.85	198.4	113.2	139.7	135.4	108.025	110.875	111.75	104.475	125.625	137.1	121.775	118.025	116.5	116.325	102.575	104.275	121.275	141.25	186.65	116.5	133.85	102.975	143.1	108.525	242.25	119.85	110.8	126.425	181.175	1050.6	99.525	115	123.15	100.475	459.075	102.425	131.25	155.15	114.25	144.625	147.3	4484.95	108.4	98.425	112.25	113.55
Pcdhb14	120.55	137.95	162.2	118.7	151.6	138.9	135.4	149.55	121.4	122.5	145.2	165.3	106.65	109.55	115.65	126.7	123.3	108.05	110.15	106.2	124.45	266.2	128.55	143	111.25	118.2	303.95	131.35	152	115.8	147.4	234	122.9	125.3	161.55	134.35	117.8	116.7	115.15	159.05	142.05	125.25	128.4	127	378.85	111.1	117.1	125.3	125.7
Stat5b	935.45	1180	965.5	2338.9	1716.45	1791.15	576.05	787.15	730.05	1463.95	874.85	611.3	594.15	373.85	662.1	524.3	240.85	2335.95	4217.05	3507.85	311.45	1266.45	2453.7	5622.25	1100.5	975.65	389.35	817.3	334.25	248.75	915.15	432.45	1164.7	1403.6	1089.3	701.25	1869.8	1709.45	1424.2	238.65	293	533.4	345.95	316.15	1201.6	7086.3	1305.5	923.2	1654.15
Thy1	428.55	1057.7	1413.7	996.7	427.45	354.3	1133.85	719.65	685.15	337.65	996.55	527.1	220.1	142.3	166.75	168.15	152.8	170.95	1719.4	1923.95	165.7	178.25	516.75	180.95	1373	524.9	165	168.55	91.7	145.25	168.75	134.95	128.85	179.35	166.75	175.15	179.95	165.8	173.8	174.55	171.6	161.25	145	138.15	167.6	2698.65	148.9	172.3	168.25
Aggf1	666.7	800.35	1220.7	770.85	1077.75	971.2	733	835.3	1017.8	1217.25	1048.05	636.9	677.45	1019.05	665.4	683.25	596.9	1552.8	1254.55	1206.85	876.8	535.95	908.9	594.9	751.65	721.75	1380.1	621	531.85	731.1	381.65	109.65	1151.35	1037.05	1473.3	814.65	1361.45	1311.25	1273.2	1246.15	909.75	755.5	696.95	855.3	847.4	1982.25	974.15	667.8	1057
Trpm7	778.333	824.9	638.1	526.583	803.667	1041.85	459.033	555.417	687.283	595.767	713.45	518.417	1019.62	1356.2	931.1	917.55	308.717	1335.88	1737.12	1901.93	1766	721.45	1369.47	834.667	723.1	1038.17	1199.25	899.15	467.033	799.1	814.183	708.933	1775.93	1457.08	1545.8	1130.83	1424.22	1759.08	1592.78	905.767	808.85	831.683	834.417	1050.63	687.15	2542.73	1848.43	987.9	1300.62
Pten	630.475	1591.08	920.25	1136.15	927.7	1418.33	1170.9	2202.68	2919.68	1950.15	2513.03	1743.62	1621.78	825.625	671.225	718.75	1323.4	3444.9	1634.78	1674.17	217.975	795.475	1455.3	1280.9	2802.18	1666.17	2143.88	1139.53	498.975	354.4	902.7	738.9	1286.08	1268.08	1426.83	1296.2	2064.4	2561.28	1714.72	638.825	371.525	441.275	537.45	510.25	558.25	3966.55	2165.2	1263.08	946
Dlgh1	359.083	413.35	377.667	395.217	433.533	359.3	460.183	471.917	494.667	491.583	544.017	376.383	408.05	321.683	360.383	334.95	331.25	357.133	331.767	392.95	491.517	350.817	372.867	352.75	319.267	328.167	479.433	371.583	338.217	308.117	379.467	358.05	423.333	359.083	411.017	427.35	383.967	481.767	450.65	348.1	404.983	423.433	367.467	429.4	342.75	601.15	425.717	396.683	383.733
1110002B05Rik	3137.2	3661.55	2554.35	2515.8	2810.6	3827.9	1149.25	1814.95	2471.8	1413.1	1753.4	1605.7	8478.8	9423.35	17727.2	9671.05	2033.8	8893.55	12185.4	7322.9	5999.05	2324.85	4554.4	3668.85	3097.45	4929.1	8711.6	4684.35	2982.65	2641.85	4931.15	1833.4	24953.3	20643.9	13063.8	5388.95	13422.3	8709.75	10239.5	8725.6	4442.8	4645.7	3022.2	3600.75	12657.1	9787.6	32259.5	5910.65	20816.5
Dsc3	177.75	163.1	164.25	158.25	168.5	160.55	177.95	167.05	162.95	171.75	173.25	175.6	170.3	192.9	197.4	177.4	174	175.45	177.15	175.9	176.25	170.2	210.3	190.05	170.15	171.05	228	214.8	184.3	173	187.25	188.45	177.75	172.15	414.55	179.85	170.4	260.55	171.2	182.25	178.85	175.75	164.2	176.5	172.45	182.95	4199.5	1185.95	2337.4
Vav3	454.225	464.95	545.075	373.375	533.775	310.125	263.55	243.275	334.775	336.025	317	220.4	1452.22	740.55	261.5	390.375	278.85	428.425	535.1	443.05	294.825	423.2	485.725	276.95	568.525	682.375	242.175	347.35	740.625	664.25	313.025	365.65	321	602.575	500.725	624.7	528.2	926.725	302.2	284.15	285.25	321.5	347.05	328.05	580.175	722.15	2935.32	2000.1	1481.55
Dsg1a	49.65	48.25	50.1	47.8	51.4	51.3	64.45	52	50.4	52.45	51.65	53.1	49.9	49.4	53.6	54.45	67.35	51.4	51.8	50.4	58.85	87.7	55.85	56.45	48.95	47.2	50.05	54.8	96.35	60.25	81.4	97.7	52.25	53.35	2999.35	61.9	50.45	2389.6	49.55	89.95	56.6	55.15	72.7	64.7	48.25	72.35	40615	32618.3	19845.4
Pkp1	27.75	27.65	27.7	27.25	28.05	27.8	29.65	27.95	27.85	28.05	28.45	28.85	31	39.95	36.4	29.2	28.5	28.45	28.75	28.65	28.95	31.1	28.6	29.6	27.9	27.6	30.05	29.35	30.2	31.9	31.6	293.8	30.45	28.25	1399.85	29.25	27.55	7149.85	27.9	29.25	29.7	28.95	29.4	29.2	28.05	221.3	55412.4	41127	13241.9
Dsc1	65.525	63.7	63.725	58.775	67.275	64.875	75.65	66.525	63.75	65.8	67.65	69.75	60.9	65.025	70.825	71.15	69.45	67.8	68.575	67.275	69.8	97.9	71.275	78.325	65.35	64.2	58.875	73.95	77.5	67.1	82.975	91.75	70.15	67.9	64.625	74.15	64.85	2983.35	65	82.8	75.8	72.3	76.4	74.25	64.4	65.675	13879.3	13112.6	2556.4
Comp	49.7	46	43.7	40.4	47	42.7	49.25	44.25	43.75	43.7	43.9	46.7	68.3	46.2	46.3	46.55	5861.7	46.9	47.45	50.45	47.7	78.55	45.4	86.8	86.3	45.5	76.8	47.05	71.2	168.3	51.55	51.85	45.35	44	283.55	49.1	47.8	1219.85	45.7	50.55	50.15	48.1	52.95	45.65	45.65	45.3	8672.45	52.55	44.6
Jup	27.6	26.85	27.1	26.9	27.6	26.55	28.25	33.95	27.4	27.6	27.85	27.95	27.35	27.75	28.5	35.1	27.7	28.1	28.45	28.4	28.35	29.65	27.95	28.8	29.7	27.4	26.8	29.45	29.35	30.45	45	30.45	28.25	27.7	27.35	28.15	27.35	27	27.6	28.4	28.7	28.2	28.4	28.15	27.6	27.4	76.4	40.2	27.75
Pcdh1	84.3	89.1	82.65	91.5	89.1	88.35	91.5	93.05	85	119.35	89.1	111.35	97.75	1023.05	670.2	150.25	89.25	89.05	84.45	80.65	123.75	114.05	96.6	94.6	87.25	81.1	116.95	285.5	97.45	98	136.95	133.45	150.15	89.95	147.6	96.9	86.05	217.35	88.25	343.9	191.2	152.5	105.8	93.95	113.95	74	1057.85	3699.6	614.85
Lypd3	103.35	103.5	105.3	100.6	104.6	101.35	110.3	104.95	115.65	109.65	108.25	123.25	94.85	133.6	108.95	109.75	105.85	110.85	150.25	143.95	153.25	117.35	106.85	121.75	105.25	103.35	96.8	110.85	3242.85	3080	116.2	119.3	102.05	106.55	960.5	436.4	100.35	4170	111.05	119	114.9	166.7	107.7	153.4	105.2	103.7	29054	31979	3363
Dsg3	62.85	60.4	60.05	57.2	62.6	60.3	67.55	62.85	60.95	64.15	63.35	64.3	59.2	60.9	67.6	66.85	63.6	63.45	63.85	63.2	64.05	69.9	64.85	67.2	60.85	61	58.4	69.9	70.7	65.05	76.05	77.5	64	64.4	106.95	69.5	60.65	97.9	61.4	65.4	67.65	66.65	72.55	70.7	61.15	61.35	127.45	605	80.85
Cldn17	52.3	52.15	51.35	51.35	46.2	51.7	58.55	52.6	52.2	56.7	52.85	54.25	52.15	55.5	67.25	63.75	53.95	62.2	54.85	53.9	54.6	56.95	53.05	55.55	62.4	55.05	50	55.95	56.95	53.25	69.15	66.2	54.55	53.25	51.65	56.2	51.75	699.55	51.85	56.05	72	55.5	55.55	56.1	61.6	51.6	56.05	958.1	52.05
Dsc2	102.3	120.8	113.2	108.5	136.9	125.75	180.55	109.9	126.55	153.15	131.6	139.8	1255.05	10037.3	6474.65	2911.25	145.75	124.25	96.25	82.7	3430.3	194.85	206.85	136.75	74	129.55	882.7	8700.7	520.3	594.9	597.6	746.15	207.4	2628.1	11668	574.8	371.85	9727.8	159.75	496.95	766	893.95	219.15	280.3	186	310	445.4	29309.8	260.45
Tgfbi	711.9	1228.35	431.2	236.65	306	271.8	122.7	182.1	182.65	267.35	257.3	269.6	2810.85	3771	14008.1	1103.65	564.55	1504.8	712.35	720.05	1068.9	4688.65	13224.5	3098	3496.1	3128.85	654.65	3735.05	95.65	77.5	704.9	289.75	1537.5	5100.95	12227	5848.4	9624.95	8406.55	5701.2	905.65	201.2	246.7	1325.65	617.1	473.6	1657.05	22722.6	6780.05	32809.4
Krtap16-1	75.7	73.5	74.8	71.55	79.55	76	89.85	76.3	73.45	76.95	76.95	81.7	72.1	75.85	83.15	85.8	91.6	80.45	77.25	77.1	80.8	107.9	85.8	87.1	78.15	73.95	72.05	86	88.9	80.65	95.1	110.55	80.95	87.15	75.85	85.9	74.85	76.5	76.85	93.3	88.6	85.75	90.65	86.5	75.4	80.05	84.2	81.95	3652.4
Krtap8-2	54.3	52.25	54.45	52.75	54.65	52.4	58.65	55.5	56.6	54.4	55.2	56.8	51.55	53.4	57.75	59	56.45	59.4	56.2	56.55	82.05	81.95	56.75	65.45	54.4	52.1	49.4	58.75	61.6	55.25	60.75	81.75	57.55	55.5	55.45	58.2	53.3	53.1	55.1	63.5	64	57.9	60.55	59	53	52.25	322.95	56.95	6863.75
Rnd3	33.3	34.25	39.15	43.55	32.25	62.75	35.45	34.45	35.55	124.3	38.3	33.1	179.75	94.7	34.3	34.95	32.55	35.5	34.15	34.6	32.8	37.2	33.75	35.7	33.35	34.5	33.8	48.45	34.4	32.05	35.85	38.25	34.6	44.95	142.45	47.15	75.4	118.45	111.95	36.1	35.9	151.15	214.35	216.05	32.35	35.4	132.65	50	65.1
Jub	191.95	170	166.7	185.75	180.65	155.8	174.6	185.85	157.75	168.2	167.8	183.15	401.2	220.55	253.9	1054	300.9	157.15	165.05	159.1	1182.1	188.8	209.7	238.95	176.2	201.35	303.45	369.5	186.05	172.95	274.4	295.9	497.95	974.45	760.4	1627.35	999.95	339.35	548.4	593.45	1080.95	1482.5	797.55	2412.7	151.25	283.95	1536.05	2928.15	2738.2
Cldn1	67.95	66.95	66.05	63.85	69.7	70.05	67.55	67.25	67.95	66.95	66.85	70.75	71.75	67.75	70.8	1386.1	68.1	55.3	56.55	59.8	64.6	74	81.45	75.75	177.25	165.9	60.85	70.45	80.65	69.95	121.45	126.55	80	83.7	246.25	71.8	322.65	230.15	247.4	68	70.7	68.9	69.15	73.8	60	99.85	7556.55	1404.3	5534.55
Anxa9	67.2	61.65	63.1	65	62.05	69.2	66.7	67.15	61.9	86.85	64.3	68.95	64.4	80.85	74.5	117.1	65.8	71.5	80.95	76.95	1374.7	70.75	77.2	74.35	61.2	65.05	64.25	82.1	67.65	57.95	71.95	74.7	69.6	83.75	155.65	67.7	72.15	1248.9	55.7	163.95	111.45	91	69.75	85.05	64.85	73.9	1207.05	1568.45	1547.35
Itgb4	386.7	393.9	295.8	134.3	150.35	103.55	165.5	120.95	122.9	116.2	130.5	123.4	630.15	821.05	1108.2	145.1	121.45	108.1	105.4	105.7	169.7	116.85	110.05	134.95	624	564.55	145.2	533.65	338.95	147.25	228.55	140	348.8	426.4	260.75	498.95	256	710.15	114.1	149.1	181.1	129.25	126.2	106.65	114.05	144.55	4058.3	4437.6	2005.4
Pkp3	322.45	276.8	314.5	309.05	454.3	307	405.7	317.45	356.35	342.65	322.25	323.45	527.1	1079.75	1674.7	738.25	294.55	1171.25	3931.25	1050.9	445.05	383.45	864.4	391.5	360.1	357.9	430.7	840.6	388.2	417	684.3	680.55	684.15	619.25	1291.3	562.55	390.65	2438.25	355.25	316	439.9	328.55	347.45	310.9	695.85	607.7	17369.3	17732.1	6201.65
BC064033	180.05	162.35	220.55	154.25	176.35	175.3	191.55	192.8	168	245.6	177.2	184.15	165.1	174.4	200.15	195.8	184.7	177.75	179.4	195.9	208.45	219.5	313.35	196.15	216.9	223.05	186.15	204.55	182.95	153.9	197.35	197.5	195.4	194.9	184.05	237.65	388.7	213.1	274.05	226.4	191.7	167.25	191.1	202.5	254.8	184.6	288.6	179.05	298.6
A030009A09Rik	850.75	924.75	981.2	1145.8	1140.6	857.35	838.7	831.35	980.4	900.05	795.15	691.25	925.65	693.1	740.85	1170.55	583.45	561.5	697.85	697.1	618.65	641	690.55	663.8	816	794.1	700.35	556.4	684.45	732.55	710.6	770.65	685.55	733.2	710.55	706.7	681.65	488.5	731.3	740.1	866.7	745.4	740.6	920.05	670.35	596.2	691.8	675.15	1306.25
D730001G18Rik	814.2	763.05	834.15	733.6	858.9	770.5	1154.05	813.05	890.35	839.25	822.6	883.6	789.55	788.85	1113.45	1285	957.25	777.35	858.9	852.55	841.75	536	967	936.4	878.65	793.4	662.85	951.5	946.85	915.15	720.55	807.85	893.4	909.45	890.25	970.95	812.35	778.8	817	787.45	977.4	919.25	852.55	954.6	754.3	837.9	1088.3	908.15	1569.3
Krtap16-5	83.1	82.8	83.8	81.15	94.8	85.85	119.35	88.95	83.3	90.7	90.25	96.9	79.4	84.5	96.9	98.95	101.6	90.85	91.05	88.55	96.05	191.25	105.65	116.85	85.7	81	74.45	103.7	109.25	92.65	141.6	197.5	96.1	102.3	85.6	111.45	86.8	82.85	88.25	164.4	112.45	100.1	116.15	107.95	82.7	87	339.75	95.15	8912.45
Krtap16-4	90.1	83.2	88.4	75.05	92.45	86.3	121.35	91.8	83.45	91.35	90.7	99.5	79.45	86.1	105.65	105.3	106.35	93.95	92.2	92	96.75	232.15	100	113.15	86.05	82.2	73.4	156.05	110.2	93.5	144.75	161.7	98.1	96.7	89.3	117.3	87.2	83.5	87.55	107.35	112.2	119.3	119.25	107.9	84.7	87.15	87	96.45	2626.05
Thbs4	116	38.2	36.15	36.3	35.95	38.95	51.05	48.05	55.9	38.6	51.05	75.65	37.5	922.95	40.8	40.25	36.75	38.7	39.05	38.95	39.3	43.35	39.25	1555.4	95.95	128.35	34.8	40.95	70.3	168.45	42.8	44.6	42.4	39.3	1710.7	40.8	1759.15	675.6	36	43.45	41	40.8	40.7	43.05	37.7	37.85	2668.25	761.95	65.25
9130204L05Rik	88.3	86.5	85.6	77.5	97.3	85.2	126.3	88.25	85	91.8	91.1	96.7	83.05	86.6	95.5	96.1	178.15	89.85	91.1	89.5	94.05	197.55	106.65	105.05	125.65	88.95	78	947.55	110.6	93.95	117.1	140.15	95.9	97.2	87	111.35	87.4	81.3	88.2	106.15	118.8	100.5	121	112.6	80.5	90.1	86.75	94.5	320.4
Gm312	31.5	31.6	31.25	30.5	32.15	31.35	34.15	31.9	31.35	32.15	32.5	32.9	31.75	31.45	33.4	33.3	32.8	32.55	33.15	32.5	33.15	37.4	32.9	34.65	31.65	31.4	31.5	34.75	34.25	32.4	37.65	36.4	33.05	32.3	31.7	34.1	31.55	32.1	31.6	33.5	34.4	33.4	33.95	34	31.65	32.1	33.15	32.95	105
A030005K14Rik	41.8	45	43.4	43.7	44.75	44.15	47.1	44.7	44.3	44.9	45.85	44.05	43.3	45.9	47.1	45.95	43.45	45.6	57.8	45.75	48.75	53.15	48.2	47.75	43.9	47.5	41.5	49.3	48.7	46.55	52.15	93.35	46.45	50.35	44.2	44.05	43.8	45.15	44.85	46.9	48.9	46.6	48.05	47.1	83.5	44.65	65.1	46	706.85
Krtap15	30.7	29.95	29.7	29.2	30.65	30.4	31.85	30.6	30.05	30.7	31.25	31.45	30.25	30.5	31.9	31.9	31.15	33	31.75	31.45	31.6	34.15	31.35	32.45	30.4	30.35	29.75	32.2	32.75	31	34.1	34.25	31.6	30.85	30.2	32.1	30.4	30.1	30.45	31.9	32.5	31.75	32.05	32.85	30.8	30.3	223	31.35	7753.95
A030005L19Rik	103	107.75	96.85	108.15	113.9	113.35	97.9	100.95	104.35	92.75	102	109.55	98.3	121.9	124.35	125.35	109.6	111.8	112.8	123.45	142.65	124.35	244.3	121.95	92	110.35	108.2	122.8	100.2	110.25	126	122.2	112.45	191.45	114.05	114.1	124.35	125.55	97.4	133.55	129.6	101.65	114.25	113.75	103.4	117.6	186.9	89.55	1206.65
5530401N06Rik	55.65	44.6	57	46.4	41.6	45.35	51.05	56	50.45	50.9	56.65	40.7	40.45	51.2	48.35	75.1	43.75	46.75	42.3	59.35	73.9	52.15	54.5	52.15	43.2	60.8	42.95	48	59.55	51	52.15	110.05	62.75	43.55	54.95	39.3	40.7	41.5	45.1	39.95	45.7	46.95	40.35	40.1	65	43.2	98.2	45.15	543.15
Rgma	114.65	97.7	202.55	188.7	88.55	128.65	66.8	88.15	92.6	86.3	74.25	57.45	54.05	47.65	46.65	51.5	50.4	47.45	49.1	49.25	51	45.45	38.55	59.9	51.55	49.6	64.15	43.7	42.8	45	61.45	43.65	54.05	129.95	45.6	66.3	94.15	53.6	50	53	56.4	49.6	102.7	67.8	41.95	46.45	60.6	57.6	93.55
Nat5	1832.3	2713.4	2328.9	3275.55	2576.65	2098.2	1336.7	2555.45	1971.95	1824.35	1818.5	1906.6	2354.25	3644.9	1448.85	1999.95	3739.85	1388.2	1768.35	1021.05	4495.9	518	383.9	2982.85	2515.25	3211.05	3672.45	896.95	2012.7	3344.35	307.45	209.5	1046.8	3275.1	1629.3	2848.55	2743.1	3011.05	1964.35	4309.35	2317.15	2259	1635.7	1682.3	2213.95	3089.95	4486.45	3401.35	1495
Cd164	5382.4	5234.25	4409.25	3818.6	3684.8	4638.05	1302.8	3053.1	3062.6	3634.2	3024.65	2680.9	20897.8	16956.3	8159.15	23870.5	10944.8	13972.5	17291.2	20767.1	10286	2571.95	13292	9257.45	9655.05	10172.5	24059.3	12465.4	24386.8	25135.7	23658.8	22078.8	24799.7	28175.2	13857	12367.1	21550	16104.8	15963.9	12650	14381	9104	4258.6	5989.7	15571.5	30248.5	19826.8	9950.55	13100.5
Sorbs1	1064.86	1764.62	1232.33	2038.74	897.321	1382.81	856.743	676.329	989.15	1011.44	1358.21	1190.5	1154.85	570.729	321.893	1003.64	163.35	131.636	123	139.036	228.25	184.329	298.143	1020.61	1803.46	1467.09	513.429	360.621	3177.68	3815.5	246.836	245.414	700.45	431.471	768.164	3695.82	1873.33	1163.62	1036.93	625.65	196.4	147.507	142.993	175.5	288.814	190.714	295.85	1246.65	783.793
Cd36	528.85	346.725	131.575	126.625	145.1	146.875	165	130.15	120.275	130.1	171.675	150.45	1856.7	670.625	3952.55	1354.03	631.925	3454.53	143.2	180.675	143.625	2435.22	4446.2	11913.6	198.55	147.2	7508.07	3639.65	370.25	372.025	435.35	260.275	1556.35	296.85	284.95	1890.05	19724	17297.1	13445.3	162.625	156.3	173.9	167.725	188.725	161.775	1618.58	2969.35	6624.05	6324.93
Prlr	115.612	93.6875	124.55	197.912	125.3	189.875	123.925	91.7125	107.325	81.55	89.9625	119.513	102.05	194.363	526.737	127.338	195.838	95.0875	103.562	92.325	111.75	171.988	103.25	117.912	86.85	98.3125	82.9625	158.45	876.163	673.275	152.5	224.15	952.625	148.688	93.4125	108.612	544.475	90.3375	1396.4	133.45	156.713	156.425	158.588	143.3	214	106.438	209.662	175.65	284.45
Col5a3	183.35	254.55	150.55	210	151.1	145.15	148.05	134.8	135.8	141.1	146.5	147.95	174.6	132.05	140.3	178.85	131.4	131.5	131.95	134.6	115.75	172.25	276.55	433.95	641.1	585.25	132.25	164.85	142.35	142.8	188.05	150.05	138.1	749.5	170.5	152.45	595.05	146.6	1088.95	137.7	133.1	138.35	114.8	138.6	163.7	131.9	416.4	157.25	1129.5
Aoc3	102.95	100.7	100.45	99.5	111.35	103.25	117.9	108.75	104.1	106.35	108.05	113	815.5	478.5	141.45	120.1	113	112.35	112.85	110.15	112.85	133.75	605.25	701.35	111.15	101.5	299.05	300.9	118.1	108.45	130.95	138	358.35	1443.8	106.95	962.7	13090	1701.85	1619.55	120.15	122.2	119.4	122.95	120.65	107.15	120.55	130.45	116.7	714.65
Lmo7	657.52	624.09	594.36	580.6	597.78	595.87	782.61	600.3	611.19	653.62	620.25	643.66	586.76	630.65	695.82	748.57	616.06	582.3	549.28	579.98	575.09	826.31	637.34	667.45	605.67	610.63	536.39	779.26	636.68	460.19	774.88	896.62	620.71	593.13	561.5	658.65	565.67	578.23	559.57	636.6	713.04	811.36	812.84	820.11	602.3	557.32	592.2	631.79	646.36
Muc4	52	51.3	50.75	48.75	54.45	51.7	59.4	52.55	52	52.75	53.65	54.6	51.1	52.6	56	56.45	56.75	53.6	53.85	52.85	55.3	71.85	54.75	57.35	52.35	52.25	50.35	56.85	58.5	53	63.4	64.7	54.3	53.85	54.05	56.15	51.9	50.7	52.15	57.7	59.05	55.15	58.7	58.55	51.35	51.65	51	53.65	53.3
Gpnmb	152.15	107.75	188.55	166.05	100.9	144.7	127.1	181.1	158.15	98.3	131.35	159.6	129.2	152.55	188.3	162.25	85.5	164.9	183.3	152.4	165.15	91.2	139.55	79.3	140.6	139.15	117.6	129.9	186.1	141.7	180.9	128.35	126.35	139.9	124.1	153.2	108.35	105.45	133.5	169.55	172.05	222.35	150.85	160.7	120.5	94.95	176.25	90.8	114.3
Cdh2	1092.62	1356.19	1047.36	1337.28	807.02	1772.78	587.63	1136.1	1615.95	917.77	1848.71	887.15	1067.08	163.94	191.43	183.54	388.55	135.46	140.51	163.95	178.42	218.19	171.71	190.01	719.66	838.45	903.4	164.07	1139.15	884	207.9	255.48	158.57	162.89	1020.83	185.65	236.91	138.28	844.65	177.62	200.08	610.62	1190.3	1508.54	605	145.4	167.02	169.91	197.4
Rac1	19527.9	22483	22055.7	19774.5	24812.7	22878.1	17645.6	19147	19843.5	22348.4	21037.2	23807.5	13336.5	19693.8	17928.3	16976	1431.85	11545.8	14311.1	13212.8	6811.7	9715.1	18494	14499	17017.8	15742.5	12772.3	14746.6	7480.85	8770.3	7961.1	8434.75	16159.4	16922.7	13628.3	13183.9	18383.5	19416.3	18774.8	12370	9794.45	13812.8	14968.3	15119.5	10000.8	18728.6	15422.8	14472.9	16900.8
Scarb2	742.6	769.7	573.3	457.625	378.925	475.3	215.825	421.425	395.125	424.825	362.3	404.175	733.825	1395.22	539.725	1048.28	140.325	579.5	823.225	821.475	698.2	280.925	1272.55	899.95	597.075	694.95	435.45	537.375	134.85	122.525	338.725	290.575	859.1	630.675	291.125	1223.2	963.125	1322.1	766.45	142.7	141.85	166.95	166.25	138.575	1013.5	2282.93	737.3	455.725	476.15
Ctnnd1	230.933	353.217	294.733	269.35	245.083	204.95	286.583	230.55	254.767	346.133	233.967	291.067	727.667	581.6	589.4	880.717	256.9	161.433	145.45	168.983	363.5	181.817	262	229.967	276.633	282.733	535.033	581.117	230	202.9	418.117	324.183	538.1	459.167	332.283	306.85	722.383	463.75	396.983	398.433	566.85	747.383	650.433	737.75	314.717	191.283	815.267	709.317	404.583
Dll1	89.025	108.975	166.25	131.225	118.15	109.975	108.525	121.25	113.125	240.425	96.5	132.325	128.2	137.55	503.35	285.55	86.825	91.25	89.675	83.125	129.625	112.875	156.1	137.9	100.4	99.025	83.025	85.275	84.325	87.075	103.75	54.975	106.6	92.125	222.275	111.375	110.475	241.125	100.2	108.125	176.475	307.675	617.1	703.175	113.325	93.625	284.525	303.3	346.875
Esam1	413.85	428.1	378.55	391.2	330.25	260.1	257.95	317.65	304	351.8	254.25	314.15	918.35	288.45	334.9	6934.45	104.6	159.65	184.55	177.65	179.6	298.9	628.8	986.1	251.45	320.15	225.65	298.9	280.05	133.3	231.6	198.9	287	789.2	318.55	335.45	1324.85	370.65	1142.6	1650	1836.95	262.35	376.55	357.4	357.2	163.3	262.9	373.3	627.2
Dlc1	93.9625	127.35	95.825	109.763	118.8	95.5	103.912	123.638	100.1	203.35	153.1	94.9125	106.075	86.9375	96.4625	330.913	86.6375	78.775	88.375	82	95.325	102.487	113.638	127.225	150.3	106.612	74.0875	90.1	97.8875	89.575	92.6375	99.8125	87.65	108.25	99.3875	127.25	392.75	126.9	282.7	96.7125	93.325	95.5125	105.287	106.388	79.6875	77.9375	103.05	95.425	162.675
Mfap4	317.2	184.4	157.5	95.15	99	157.45	157.75	167.3	153.7	155.25	175.55	189.6	3185.15	453.7	346.25	277.1	183.9	137.85	152.45	172.15	167.4	180.2	161.85	268.35	175.6	446.5	2528.2	1127.65	183.2	130	131.8	239.95	2774.95	14155.4	3538.5	2183.15	5181.95	3260.15	274.8	116.3	136.6	239.8	1418.65	727.45	422.55	161.6	2536.35	1518.55	5236
Pscd3	1693.45	1911.2	1752.45	1671.75	2626.15	1858.15	1018.05	1616.15	1653.8	1698.85	1637.15	1784.75	2112.45	1682.05	1236.5	4632.3	1368.3	931.2	2462.65	2621.85	1131.15	1552.05	1762.75	1318.4	2697.1	2673.85	2185.7	1787.55	1404.6	1284.5	1136.5	1055.95	2449.7	2377.7	3273.9	2833.7	3218.3	2471.4	10509.5	1648.45	1014.05	824.85	1532.05	1408.3	1806.9	1324.2	4097.15	1631.35	2369.35
Itga8	70.225	68.0375	67.75	65.875	71.5875	68.45	77.875	70.4625	69.075	70.05	71.5125	93.0125	2235.8	69.85	83.6375	82.8125	72.15	67.9875	72.425	71.85	75.9375	92.6	73.4625	76.825	70.625	69.85	586.175	77.9375	415.712	502.962	85.125	106.662	141.225	80.3	69.3375	206.9	100.838	549.862	184.137	84.275	76.8625	80.7375	88.1625	82.1125	69.1	69.6	82.275	72.4625	79.85
Lrp4	75.175	67.1	69.35	86.85	52.675	58.05	84.85	75.025	139.55	73.025	66.425	105.85	81.35	56.2	55.325	58.775	49.2	44.775	44.925	51.775	48.275	59.15	46.325	51.7	44.675	54.95	91.75	58.55	54.225	52.875	63.125	66.9	56.8	49.95	71.625	58.725	48.8	63.525	53.7	56.25	52.9	62.9	64	63.35	49.55	47	186.225	124.625	131.35
Icam1	50.15	49.45	49.3	48	51.9	51.55	55.55	51.45	49.9	51.6	50.45	52.05	145.45	52.55	53.05	71.5	52.25	2509.6	612.25	1691.5	53.4	62.25	4820.65	59.75	49.8	49.75	48.75	54.05	52.25	50.05	60.55	66.5	53.35	93.75	52.6	74.95	71	3034.25	112.7	56.65	55.65	55.15	55.2	54.8	49.8	1709.8	57	56	93.75
Xlkd1	60.95	58.35	56.3	57.55	59.8	59.15	64.25	58.5	58.75	60.75	61	62.8	63.8	539.25	72.4	977.45	61.65	59.4	60.65	61.75	62.55	72.45	6370.75	117.5	62.4	60.55	57.85	69.4	67.6	59.15	70.6	71.15	91.35	489.5	62.15	562.75	513.65	3047.6	62.2	109.25	64.7	167.1	66.25	63.6	57.5	59.7	1907.55	400.9	353.05
Cdh5	47.15	45.9	42.3	43.65	47.35	47.5	52	46.7	46.75	49.15	48.2	49.6	45.25	47.6	55.4	179.55	48.6	51.05	58	49.5	49.65	54.75	49.5	56.05	51.25	47.05	43.5	52.25	53.8	48.1	55.55	56.85	51.05	48.4	46.45	50.5	52.9	42.7	46.65	51.7	51.8	49.95	52.85	50.8	47.5	46.9	46.5	48.5	50.05
Tek	130.85	112.775	106.675	107.675	141.575	127.625	128.6	119.4	109.025	119.5	117.15	127.975	120.1	107.3	108.7	194.225	107.95	101.5	98	101.6	107.05	131.45	136.4	176.125	100.95	105.075	98.9	127.8	160.025	134	174.1	152.25	139.075	161.775	112.875	145.225	183.175	134.125	626.625	116.925	113.4	157.7	135.9	135.05	130.7	99.4	161.475	166.075	201.6
Egfl6	134.85	131.95	62.95	66.05	59.15	71.75	64.6	59.6	57.55	59.25	60.15	62	147.35	57.95	63.15	62.5	60.8	60.2	61.05	60.25	62.7	80.15	64.2	64.6	59.05	57.95	59.6	63.5	195.5	183.05	69.15	79.05	61.7	231.1	58.6	74.9	230.85	114.85	155	67.95	64.95	62.25	64.2	63.2	58.25	59.6	59.65	268.9	75.15
Npnt	224.5	221.7	220.6	215.45	226.1	222.65	305.35	224.45	222.35	224.8	227.35	234.2	222.35	223.8	242.65	235.85	233.1	228	229.55	230.05	230	253.35	228.8	282.1	221.1	222.7	215.9	234.65	246.35	230.85	282.15	249.45	230.15	225.4	214.6	232.8	221.9	200	222.3	264.3	259.5	249.1	319.75	270.6	209.05	203.1	222.5	229.95	237
C1qr1	53.425	46.475	44.425	50.725	44.2	41.375	45.475	46.15	44.925	55.175	44.55	47.175	179.425	45.05	49.5	137.025	41.85	48.875	45.275	42.1	45.85	388.3	79.05	282.45	53.275	43.325	60.85	47.525	47.7	40.425	47.3	51.05	59.75	348.35	43.5	51.45	553.7	122.95	222.825	63.575	49.75	45.525	60.8	62.15	49.375	43.3	56.275	79.25	73.7
Cldn5	390.85	444.7	614.5	995.9	1272.95	229.15	518.45	586.3	262.75	3257	256	436.5	958.95	166.7	131	261.5	181	136.25	143	172.7	171.55	86.9	1907.15	335.1	245.95	240.5	1917.45	132.95	149.65	111.8	140.9	118.15	108.25	227.3	196.35	166.45	1399.45	309.55	176.1	110	149.25	166.55	261.35	327.55	160.35	112.55	236.6	142.25	287
Ager	215.15	210.05	205.15	191.05	208.65	212.05	231	212.65	213.25	210.8	217.75	221	230.75	218.95	226.65	255.75	228.9	251.15	281.55	237.45	233.7	291.9	230.25	230.15	207.65	213.25	208.85	231.95	251.65	233.85	280.8	247.35	222.2	244.45	217.25	219.8	208.55	190.85	216.15	229.15	235.1	229.7	232.3	247.8	212.05	210.7	215.65	224.35	220.25
Cldn18	60.75	60.25	59.85	58.85	60.15	60.55	64.45	62.05	60	60.8	61.9	62.2	59.35	58.85	63.25	66.45	61.75	62.25	63.9	62.15	63.35	69.8	62.45	112.15	61.65	60.8	58.15	11882.9	63.7	60.55	66.05	69.85	62.6	61.05	60.4	64.15	60.85	59.65	59.55	66	66.9	63.8	66.75	65.8	60.25	59.6	60.15	62.4	61.8
Icam2	134.65	125.8	133.05	123.1	144.2	125.45	133.3	133.15	124.5	141	130.05	135.95	127.4	134.4	144.55	391	113.2	4673.95	3025.6	2467.55	131.4	306.4	2432.8	292.8	134.5	127.1	120.05	154.95	133.35	107.7	135.45	139.95	131.8	739.6	127.2	143.4	268.45	736.9	528.3	138.65	131.4	195.05	153.45	198.7	139.4	2782.9	143.25	159.65	193.2
Sorbs3	702.95	822	714.05	971.2	738	586.9	797.45	671.4	640.3	740.2	588.6	671.7	986.65	669.75	628.05	1461.7	1230.7	481.25	350.8	434.55	541.3	733.15	676	785.7	697.6	800.05	969.85	1104.35	650.2	649.45	1341.5	886.65	694.45	851.1	646.65	655.2	791.3	693.55	904.95	734.05	677.5	819.6	801.95	844.1	767.85	383.55	676.8	677.55	724.55
E030049G20Rik	63.575	61.325	62.625	67.8	62.075	63.025	69.275	64.075	59.15	62.475	66.6	65	55.2	62.025	68.475	65.4	63.575	60.725	63.725	64.775	64.825	77.375	65.45	65.475	60.75	65.025	58.8	66.8	450.45	719.525	77.4	75.725	69.15	61.175	64.775	81.075	87.35	60.075	264.825	66.45	65.575	62.45	67.525	66.725	60.325	60.2	62.5	64.25	66.075
Siglecf	287.3	229.65	238.9	240.95	281.3	251.7	374.1	253.25	317.1	254.7	255.25	271.75	231.45	254.25	301.8	368.05	271	255.85	259.6	336.35	296.9	519.75	302	323.65	294.8	213.8	182.3	280.7	389.9	500.15	373.1	415.55	257.2	313.75	235.4	278.55	207.25	227.05	232.65	305	299.7	264.85	285.8	290.2	230.25	235.2	245.75	228.7	270
Cspg2	76.9667	76.4167	76.2667	72.4	81.4667	78.5	93.6	79.85	77.5333	80.7833	81.95	84.15	75.45	75.5667	85.4667	84.85	84.4167	82.65	83.7333	78.25	84.8	157.15	84.7	97.7833	76.2667	76.8833	68.1167	90.25	94.2833	80.9833	114.15	111.85	84.5833	89.6833	77.5833	90.0667	77.7667	80.6333	77.9333	95.8833	95.9833	105.9	110.467	146.733	77.7667	77.7833	79.85	84.1167	90.6
Nope	1350.9	1466.65	1386.9	1802.25	1382.6	1413.05	233.4	1079.85	785.95	1080.45	978.9	1737.65	102.5	1028.15	68	97.5	113.2	34.4	45	42.8	92.95	95.65	78.8	801	181.5	139	113.95	705.35	82.6	59.75	77.85	51.9	166.5	717.95	419.9	821.6	1097.8	376.4	1293.15	110.3	78.6	95.1	329.15	134.3	313	280.9	93.6	189.9	323.75
Parva	2100	4289.7	1834.3	1973.15	1818.95	1261.7	553.35	975.55	1223.6	1632.5	1261.6	1040.3	4573.95	2028.55	769.6	3184.4	362.4	348.65	338.35	367.05	913.45	446.5	642.5	783.05	4894.7	4586.25	6850.9	2275.55	401.45	371.65	709.7	738.85	2449.9	5542.25	1693.05	4072.1	4813.4	4744.25	2387.9	928.3	654.5	834.3	934.8	1111.55	786.6	407.1	1780.7	948.85	1024.7
Vcl	626.3	821.3	626.55	403.5	483.3	569.2	364.55	625.85	546.45	350.55	526.35	448.2	3160	2067.2	914.05	4455.75	575.5	499.8	133.9	127.75	1695.8	1682.5	890.5	1676.85	1486.5	1096.65	1283.85	2071.9	391.6	651.8	340.55	345.25	2389.9	4532.4	964.65	5832.15	3905.65	2370	2768.5	2626.9	2302.8	1936.55	1244.65	1646.7	420.05	361.7	1828.9	1674.35	1394.3
Itgb1	326.05	464.675	331.8	330.625	237.85	317.3	93.875	177.8	279.325	191.25	175.425	166.975	4115.73	1807.47	881.225	2803.85	152.5	278.2	798.925	380.85	1060.6	246.975	967.775	1116.65	1784.5	1468.22	1089	1368.12	1561.58	1125.97	331.025	419.2	1263.95	2792.05	499.275	5898.07	2342.22	2273.57	2201.72	1093.45	1114.25	1125.72	718.775	1026.4	1613.35	1090.9	1131.62	705.525	1076.67
Ctgf	1614.55	1806.7	1165.05	490.05	439.35	793.9	2106.4	2045.65	1661.95	3503.55	1528.9	789.4	20927.7	1722.1	464.55	25469.3	1918.2	188.55	223.85	219.45	608.95	706.1	484.6	1372.75	1059.1	1052.15	3278.15	1140.75	304.45	197.1	1007.4	1294.4	12613.9	1401	19514.2	4367.9	6326.7	18089	9716.85	748.2	1160.15	702.85	660.7	814.35	1161.6	340.4	23158.8	2283.45	8401.75
Itga1	53.65	52.975	51.775	49.625	54.15	53.525	62.275	56.975	54.675	55.4	55.575	58.7	56.1	56.075	59.95	63.625	56.175	55.75	56.85	55.75	56.6	68.825	64.075	67.75	53.425	55.875	49.975	69.725	63.45	55.4	72.35	87.775	57.925	54.775	60.95	228.375	53.875	52.375	56.225	59.975	61.825	60.425	65.725	59.725	52.525	52.975	52.975	57.725	56.475
Mcam	264.55	296.15	105	135.8	96.4	79.25	82.45	72.5	82.25	71.65	81.6	84.3	662.8	104.25	101.75	263	61.9	52	31.55	66.75	56.7	87.9	90.1	211.2	1894.35	1499.15	86	264.35	90.85	96.75	119.9	130.15	134.3	580.45	62.6	732.7	1929.8	632.8	284.25	84.9	30.85	71.6	69.8	87.55	80.45	80.7	134.65	78	285.7
Stab1	58.05	62.25	56.85	55.8	49.9	61.65	61.85	59.35	47.95	65.15	47	61.15	85.7	69.85	165.6	68.7	64.2	63.2	61.2	63.9	55.5	70.45	577.15	74.55	64.85	62.95	67.1	67.15	56.65	46.8	66.55	74.55	111.9	466	61	81.4	461.85	307.7	350.05	67.55	68.8	69.3	81.55	130.8	50.15	52.35	249.5	78.7	361.05
Ptgfrn	106.383	188.483	119.817	110.767	88.55	110.633	119.133	188.05	198.617	89.5167	195.95	98.9667	321.3	1466.65	945.65	255.733	66.6667	64.3333	85.4667	76.2833	337	71.7667	137.5	129.6	251.467	168.267	184.767	812.033	171.933	464.833	135.667	109.233	874.95	1900.93	458.75	1814.78	1198.25	821.333	422.45	204.283	201.333	330.817	288.267	426.633	204.8	169.767	1554.9	1444.15	1009.88
Susd2	756.45	803.85	389.1	1364.85	209.05	280.8	253.2	223.55	212.55	215.5	212.4	209.8	892.4	225.2	1929.1	301.45	208.35	201.4	234.85	215.6	221.05	226.95	287.65	218.85	11855.2	6151.6	343.85	198.05	157.4	141.5	717.9	194.05	1459.85	237.65	196.85	310.7	236.05	227.85	254.6	283.05	217.05	214.85	224.5	222	207.65	163.2	2575.1	221.3	6916.2
Flrt2	154.125	234.7	186.8	99.35	96.9	357.125	241.95	615.55	740.45	101.15	869.075	371.225	430.85	76.3	79.875	97.15	74.35	69.075	69.65	74.4	78.4	92.025	89.35	94.55	99.325	119.625	89.95	83.7	80.7	79.125	94.475	104.1	116.05	447.3	224.175	174.275	243.65	113.175	156.45	87.6	80.425	94.275	315.625	173.95	84.65	76.125	142	112.2	391.675
3830422K02Rik	72.95	52.65	50.85	36.3	41.2	39.35	41.15	45.05	39.4	42.8	39.9	42.65	51.05	41.55	51.55	47.25	38.85	38.05	38.95	38.6	40.45	47.6	39.7	40.2	42.1	43.25	43.2	41.1	39.35	37.35	41.85	42.45	44.15	39.45	39.45	40.2	38.35	34.5	39.4	41.15	40.4	39.2	40.6	40.1	33.6	38	38.65	37.3	41.15
Fbn1	122.167	188.433	95.1667	160.367	86.05	89.7333	97.9167	92.7833	97.3833	87.1833	100.117	101.667	811.1	426.717	229	641.933	107.4	81.4833	94.2	75.85	93.1333	131.633	377.483	1035	334.967	290.583	113.783	459.05	93.1	83.1333	144.1	164.883	475.733	4273.77	813.6	1144.33	3049.68	1947.52	536.067	135.817	93.0167	153.05	278.617	356.933	150.867	219.067	4393.08	1012.2	6512.4
Thbs3	35.15	34.45	34.4	183.85	34	53.1	36.6	34.6	34.85	35.15	49.05	39	34.45	34.35	35.8	36.15	37.95	34.45	35.05	34.3	35.1	39.2	35.4	36.55	35	33.95	32.8	36.8	36.7	34.75	38.15	38.05	35.6	951.6	34.7	36.55	121.25	49.55	34.45	36.4	36.45	35.4	36.25	36.05	35	34.3	414.65	85.65	103.25
Fbln2	203.75	180.45	176.35	150.55	103	149.75	156.9	145.65	202.7	449.3	171.1	156.5	138.7	243.4	266	974.05	126.3	150.4	158.8	185.7	151.6	89.2	221.55	803.85	1224.95	1170.05	166.7	307.95	119.95	126.2	179.2	167.55	670.8	9432.7	273.6	661.1	1041.3	511.4	229.9	137.35	109.95	156.15	182.5	208.9	174.1	374.2	1241.35	776.4	1673.4
Fat4	28.05	31.6	29.45	45	28	28.1	28.75	28.1	27.8	28	30.5	28.85	112.45	32.95	28.85	28.85	28.45	28.25	27.75	27.95	28.65	30.45	27.35	30.45	27.5	28.45	94.5	31.8	29.85	28.3	30.25	31.15	28.85	34.2	107.25	30.5	48.35	79.15	47.3	29.1	29.2	28.9	71.7	37.2	27.85	28.65	42.4	28.75	27.95
Ceecam1	55.3	55.55	55.3	68.05	53.5	52.85	58.35	54.25	53.25	56.7	54.95	60.7	54.75	51.55	56.2	78.25	58.45	37.75	48.45	53.2	46.45	60	55.55	64.35	46.25	49.35	53	56	44.95	49.25	47.7	53.65	57.3	146.85	55.6	92.75	60.25	61.25	61.25	51.95	57.3	56.65	61.45	59.75	51.1	54.45	66	55.7	65.4
Itga5	39.85	38.45	39.8	38.5	39.7	40.1	42.5	41.15	40.6	38.6	40.4	41.25	45.3	57.7	41.9	246.9	41.5	40.85	42.3	42.1	42.2	55.5	41.9	63.1	39.3	40.55	38.65	54.75	43.75	41.3	45.1	55.6	42.85	62.9	40.55	96.5	61.45	39.75	51.15	53.75	61.7	91.5	58	63.4	38.9	40.05	48.2	56.65	41.15
Postn	116.3	103.4	129	104.05	139.25	116.3	126.7	104.15	102.2	202.25	97.45	117.7	16686.3	13651	721.85	18090.7	369.9	98.7	96.15	90	111.7	193.5	8420.35	2139.95	1308.55	884.2	8709.95	7047.1	282	162	1257.85	7002.95	3050.15	10916.5	2808.25	23960.4	13846.1	16118	9050.1	121.95	114.5	871.65	2458.55	5594.95	101.85	3188.45	30393.2	4024.15	44945.6
Dcn	1067.53	3030.2	584.075	89.55	527.225	299.325	100.35	188.8	160.475	600.9	300.05	1000.6	12149.2	5130.25	1471.25	25887.6	856.125	66.8	72.1	68.575	74.85	375.725	10878	10731.7	11557.7	12079.4	13473.9	3741.88	78.5	72.275	2360.55	3074.35	14631.2	30683.8	25833.4	30062.8	28542.1	21882.1	6695.98	129.6	81.775	76.4	97.675	86	1920.35	2501.68	33390.9	17444	28967.5
Trip6	133.15	144.65	136.3	139.95	148.5	133.45	154.3	144.6	144.5	135.7	142.75	152.9	530.9	226.9	130.4	175.4	81.05	101.25	147.9	143.7	376.85	164.85	153.75	132.45	141.65	133.85	284.7	135.2	123.6	136.45	150.75	137.2	156.25	1268.7	148.6	980.15	902.45	195.9	800.8	618.55	386.7	433	559.8	593.75	140.75	139.65	472.9	246.3	181.45
Efemp2	202.1	219.65	201.25	325.8	301.05	193.3	158	175.6	140.15	265.15	157.1	198.45	1036.2	194.55	217.3	331.15	169.9	162.6	156.15	161.85	155.5	178.2	231.35	170.35	220.35	330.6	455.25	179.1	153.35	156	174.4	196.8	204.1	1679.95	270.35	483	1557.1	213.85	1437.45	352.5	195.85	213.45	456.45	335.75	461.7	146	215.4	161.2	220.35
Hspg2	663.6	954.1	654.2	599.6	590.25	567.15	906.75	573.5	582.5	679.8	579.25	556.8	1183.3	839.6	785.1	2054.4	625.5	479.4	637.2	583.75	805.75	769.25	979.45	1576.05	748.2	888.5	694.9	1399.3	419.55	513	526.05	1181.45	769	1562.45	613.2	1525.45	2168.65	847.95	1568	1316.95	1465.1	1378	1898.15	1497.25	1022.7	474.6	716.25	942.1	1039.15
Lamc1	213.65	322.65	168.3	190.9	132.8	162.65	107.45	123.95	129.35	229.45	135.95	128.45	569.2	243.7	167.25	3064.7	92.3	108.35	73.4	51.6	1916.55	58.15	309.55	310.45	243.15	397.6	176.7	436.9	747.65	703.2	144.85	87.2	365.1	1514.55	247.4	1230.9	1663.55	967.4	440.05	3187.35	3816.1	1307.5	611.2	587.9	155.8	168.15	1020.6	248.85	1270.55
Pdpn	247.25	258.15	261.7	279.8	270.15	351.65	222.65	278.7	277.7	443.4	303.2	330.95	744.7	265.8	244.35	2496.7	141.55	148.75	174.65	192.15	423.45	211.55	274.9	259.75	540.65	468.15	596.8	258.75	594.95	774.85	235.75	266.1	374.95	515.5	2190.85	1630.7	2905.3	1914.05	283	4491.15	3906.4	3444.45	951.5	802.3	286.05	216.2	254.8	380.45	723.25
Mtss1	964.283	1168.27	1062.68	1526.58	4008.92	1491.18	315.3	617.1	624.783	934.717	804.783	743	614.15	803.683	416.133	2005.47	165.15	3263	920.05	568.45	278.917	1283.92	1975.22	529.55	1017.4	930.45	783.65	490.033	2650.55	3688.82	191.55	508.367	275.067	884.283	1640.63	1168.88	970.467	1321.68	1134.75	368.5	197.817	649.95	405.933	579.467	1256.98	3168.45	1198.77	282.267	1007.23
Agt	2761.25	2771.25	3615.5	4227.9	1344.4	4771.65	482.75	358.35	659.05	645.65	483.75	664.3	454	445.35	442.1	713.4	3107.95	426.75	435.95	408.6	432.7	408.9	417.55	438.6	415.6	432.7	397.4	496.45	429.8	296.4	2396.75	1386.6	434.7	247.4	387.8	432.75	1730.65	346.25	353.45	315	442.45	545.1	503.75	483.65	389.1	333.95	282.9	417.2	424.9
Azgp1	42.5	40.6	39.55	37.35	38.7	43.6	46.35	42.1	41.15	43.3	41.25	52.15	1248.7	39.9	68.65	97.3	45.35	40.2	42.5	42	39.2	49.8	48.75	45.75	39.05	47.3	2303.75	82.85	62.35	90.9	2244.7	186	21127.2	42.6	47.6	42.85	41	70.65	38.9	48.2	57.5	41.25	67.5	47.15	37.35	32.75	38.9	42.7	72.7
Vtn	583.85	978.35	1050.4	401.45	1546.65	706.8	308.95	1161.6	477.15	2294.2	246.15	586.8	31.4	32.25	33.8	33.9	33.05	33.25	33.25	33.3	33.4	35.85	248.7	102.55	57.35	158.65	31	45.3	34.6	32.95	36.25	37.1	34.3	32.8	9057.3	33.8	32.55	290.85	32.05	33.35	34.2	33.25	37.6	34.05	32.9	31.95	31.55	33.8	32.85
Cml2	81.275	85.675	81.125	108.75	91.825	83.7	91.5	96.725	91.125	76.725	79.3	83.3	78.275	89.975	1646.92	85.475	345.9	84.15	85.675	85.8	145.625	126.75	84.225	91.1	91.825	79.45	197.1	88.175	108.975	154.325	106.85	112.9	82.15	85.425	78.25	89.475	84.05	74.625	121.7	118.175	99.125	87.85	93.225	89.4	91.35	86.35	81.475	81.9	81.15
1700019G17Rik	104.75	114.65	107.25	163.4	125.6	110.65	120.05	135.1	124.15	95.25	99.35	106.35	100.35	122.15	3232.9	110.05	632.1	108.15	109.85	109.65	228.6	178.6	108.85	113.6	126.65	101.05	337.75	111.95	115.55	98.4	145.7	157.2	104.7	112.2	98.25	114.25	110.6	92	185.4	168.75	136.05	115.05	122.1	116.45	124.15	114.55	105.6	103.6	102.85
Fgb	74.7	73.8	68.1	71.175	75.3	70.15	89.175	73.225	69.4	74.775	76.95	77.325	69.525	73.775	80.175	8654.12	75.375	75.35	78.15	80.625	82.725	102.65	81.3	92.55	74.925	73.825	69.65	78.575	81.6	74.325	87.325	97.85	75.775	74.3	70.525	86.725	71.95	68.95	74.225	201.225	224.3	1656.6	97.025	81.375	68.15	70.35	73.225	77.175	81.775
Masp2	67.45	67.2	65.65	62	70.2	67.65	83.3	69	75.25	69.1	70.75	73.7	62.3	66.9	74.95	75.5	75.05	70.05	70.45	71.2	73.05	127.05	75	82.55	64.85	66	64	75.2	82.55	81.7	102.25	107.35	73.4	76	67	81	67.75	64.35	66.6	98.25	91	74.75	84.8	79.3	66.05	70.4	67.75	72.45	73.45
Angptl3	47.825	47.75	47.175	46.925	50.025	47.725	57.625	47.875	47.325	50.5	49.9	51.95	47.575	52.075	53.7	52.675	49.625	50.65	53.125	50.825	50.425	68.6	50.65	54.975	48.075	49.05	48.525	52.425	53.25	49.25	56.6	76.175	48.9	48.575	47.625	51.9	45.95	49.1	47.625	53.025	53.35	68.05	60.35	61.4	49.9	45.7	47.05	50.9	46.75
Ambp	34.45	33.8	33.95	32.9	34.7	34.35	36.7	34.75	34.3	34.95	35.2	35.65	34.25	39.4	36.2	38.6	35.35	35.4	36.05	35.4	35.65	42.7	35.7	39.65	34.65	34.05	32.6	36.8	37.1	34.7	38.1	39.35	35.75	34.9	34.65	36.3	34.2	34.6	34.45	40.75	37.45	37.4	38.05	37.45	34.95	34.25	34.55	36.05	35.05
Cldn12	688.95	1117.65	863.25	1021.95	1259.75	1085.4	716.5	1262.75	1251.75	1778.8	1255.15	620	942.2	1457.3	739.85	472.5	128.35	94.9	101.45	88.35	231.45	151.75	115.9	480	418.95	576.95	2337.85	743.35	284.7	168.25	1213.9	304.3	1094.25	612.15	1686.5	528.75	680.3	630.35	524	658.45	829.85	1188.65	730.7	1069.7	980.9	139.35	499.25	445.75	327.65
Spg7	1495.95	1744.3	1784.9	2155	2155.15	1432.7	1234.6	2063.95	1848.65	1631.1	1508.4	1549.35	2357.4	3958.05	1466.45	1274.15	4166.1	2211.3	2455.6	1996.55	2988.1	2100.1	1947.2	3103.55	2307	1689.65	2646.9	2590.2	1395.35	1972.55	1234.05	1021.35	1128.55	1489.5	2690.6	1535.2	2447.8	3220.45	3565.15	1893.6	2392.85	2161.75	2914.6	2921.8	1968.85	2869.15	1406.9	2001.05	1687.6
Pkhd1	61.675	52.7	54.2	51.175	54.6	54.5	62.025	55.725	54.425	56.925	55.875	58.65	54.65	54.15	58.625	60.325	56.15	55.925	56.65	56.925	60.95	68.95	56.25	59.775	59.9	55.65	52	66.175	59.025	52.725	58.9	63.625	61.075	55.825	57.425	72.825	51.15	51.225	54.65	57.925	64.225	60.7	61.85	60.05	55.925	52.05	51.35	56.8	55.4
Cml1	891.65	603.85	732.15	1045.9	1651.95	991.7	594.05	659.25	822.35	648.8	702.05	510.45	499.8	475.7	1026.6	520.1	511.4	685.35	510.3	498	675.7	608.1	508.65	560.3	491.05	613	1306.75	769.6	581.2	703.7	801.45	686.9	921.75	415.25	536.3	540.25	535.25	386.85	3088.45	383.1	468.65	456.8	474.75	494.15	1348.7	426.3	382.75	381.5	397.25
Cldn2	51.75	50.65	49.85	51.55	53.35	51.5	57.15	52.75	50.9	52.15	53.35	55.5	292.85	2917.85	489.2	903.95	53.75	53.75	53.95	53.3	54.8	68.55	53.7	57.15	51.75	50.75	49.85	56.55	64.35	52.85	65.5	77.35	54.4	73.75	65.4	57.8	90.75	58.2	52.05	267.5	188.75	854.65	62.25	59.05	51.4	50.95	49.85	55.5	53.3
Cldn16	87.9	87.4	86.65	85.95	87.15	86	92.4	87.25	87.3	85.3	92.2	90.3	69.9	112.8	107.45	92.15	89.15	94.05	105.25	99	115.1	97.95	84.05	95.9	95.25	86	94.45	80.75	124.35	90.85	97.3	141.75	103.1	88.25	85.85	95.55	86.15	84.45	86.8	90.8	92.75	91.65	93.95	91.15	101.4	86.3	89.4	106.15	68.4
Cml4	101.5	100.45	99.7	103.15	101.6	102.3	103.1	104.05	98.8	101.75	103.25	103.7	104.7	105.25	2547.3	97.45	102.85	103.85	105.25	125.5	99.9	109.95	105	106.85	100.7	101.25	177.8	111.7	107.05	90.75	118.8	117.9	104.35	112	94.05	106.45	101.1	103.7	128.85	105.1	114.8	105.1	106.25	117.8	101.8	95.35	105.5	98.85	113
Scarf2	148.15	123.5	146.95	164.65	129.95	144.75	125.55	137.55	140.3	137.85	152.8	154.4	415.55	215.25	163.1	239.55	220.3	158.85	133.25	149	166.75	147.85	260.1	155.65	193.35	164.8	384.7	177.8	163.45	149.5	159.3	160.1	159.55	1121.25	387.5	782.2	630.8	372	326.1	163.4	165.2	144.85	310.6	196.75	163.45	243.05	564.55	201.95	466.6
Lims1	873.325	847.575	566.325	641.1	454.25	856.95	312.85	512.975	587.275	648.875	491.25	390.125	1173.38	1523.75	854.45	1693.35	299.6	1500.22	1822.55	1633.3	3649.85	2796.7	1804.53	1127.6	1485.15	1687.53	672.975	1248.9	1177.72	1239.78	559.3	492.325	1295.75	2829.97	1293.85	2864.05	2102.12	2430.95	1458.2	1399.42	1137.62	1000.1	848.7	1041.47	930.95	3130.95	1473.6	1465.97	1049.05
Mmp9	219.75	263.6	262.85	195.1	168.85	175.8	212.85	174.7	173.25	197.8	169.45	197.55	671	154.15	295.55	349.4	174.95	199.5	169.65	208.35	168.35	700.05	256.55	185.35	172.35	181.5	254.1	193.2	195.7	152.25	151.25	325	143	177.3	183.95	165.95	166.8	154.5	159.15	7010.45	6306.9	174.8	199.15	214.75	160.9	246.1	148.4	159.15	236.9
Mpl	56.55	56	55.55	54.1	56.45	56	65.9	56.7	55.9	57.05	57.6	58.45	53.1	56.55	58.95	74.3	48.85	57.8	58.5	58.65	58.5	64.7	65.9	59.45	56.25	56.35	54.3	59.65	72.6	60.85	61.7	63.25	58.15	56.9	55.55	56.2	54.3	55.7	56.3	58.5	65.2	64.45	59.25	66.95	56.9	56.35	55.9	56.65	57.4
Icam4	40.25	36.9	36.35	37.5	37.5	36.55	41.3	37.75	42.75	37.85	37.8	38.95	37.1	41.15	40.35	51.6	37.95	38.45	45.6	53.5	43.7	77	38.25	84.3	37.5	38.25	34.75	39.25	39.65	38.35	41.35	40.55	38.1	37.5	35.6	39.9	37.25	36.45	37.35	40.6	45.8	39.25	39.9	39.55	38	36.8	36.85	38.55	41.25
Prssl1	78.55	78.65	78.95	77.65	81.9	78.7	92.5	91.25	109.75	78.3	80.85	80.8	78.75	105.1	78.75	86	81.85	84.9	92.15	84.1	148.05	230.75	86.75	126.2	74.6	77.25	74.15	93.3	87.4	77.15	87.8	101	70.5	82.3	75.65	87.45	76.1	68	113.65	97	125.1	173.6	115.15	114.65	81.2	265.65	71.35	81.7	83.85
A730089K16Rik	39.15	38.8	38.35	37.8	40	39.4	43.1	39.7	39.1	40	40.5	41.45	41.9	39.3	41.9	41.9	40.9	40.55	41.15	40.7	41.45	50	41.3	43.35	39.25	38.8	43.3	42.65	43.8	40.4	46.85	48.95	41.55	40.85	39.4	42.85	39.45	39.5	39.4	43.05	43.25	41.9	43.2	42.45	39.4	39.25	39.05	41.05	40.7
Clec4e	30.85	30.45	30.3	29.3	31.05	30.7	32.85	31.1	30.7	31.25	31.6	32.1	32.25	30.75	32.5	32.65	31.75	31.75	32.1	31.9	32.2	35.5	31.95	33.35	30.9	30.95	29.95	32.9	34.5	31.35	35.25	37.3	32	31.4	30.85	32.8	30.6	30.6	30.85	32.8	39.95	35.45	32.9	32.55	42.95	30.9	30.65	31.9	31.6
Itgb2l	36.9	35.55	35.5	34.125	36.375	36.05	40.025	36.6	36.375	36.875	38.325	38.1	35.325	36.275	39.75	38.575	37.6	44.25	38.425	49.825	38.3	67.4	39.35	39.9	36.05	35.575	34.075	40.85	46.125	36.875	42.825	44.5	38.325	37.425	36.8	39.45	35.875	36.125	36.525	38.85	43.2	52.025	42.9	39.725	35.925	36.9	35.85	41.225	38.025
Gp1bb	19.95	19.6	19.65	19.4	19.9	19.7	20.5	20	19.8	20.65	20.2	20.3	25.5	20	20.7	20.65	20.75	20.35	20.55	20.45	20.35	21.55	20.15	20.65	19.9	20	19.5	20.75	20.8	20.05	21.35	22.1	20.35	19.95	20	20.55	19.8	19.8	19.85	20.6	20.65	20.35	20.5	20.35	20.25	19.7	20.85	20.4	20.05
Gp1ba	48.35	46.55	53.65	64.1	48.6	49.75	60.7	48.6	61.35	47.35	49.65	50.95	48.15	46.8	54.45	50.95	49.55	45.05	47.05	49.7	49.05	165.5	49.9	51.9	45.45	47.9	46.8	51.35	53.45	50.1	56.05	73.7	49	49.65	47.15	51.8	47.15	44.4	50.7	56.05	53.7	57.7	56.25	56.3	48.2	47.4	47.4	48.65	50.7
Itgam	78.4	62.85	60.9	66.5	62.45	58.4	72.7	87.25	72.3	59.8	62.45	62.55	61.45	69.15	65.75	59.55	63.9	67.85	79.5	60.65	62.9	125.75	69.55	89	69.85	59.65	56.65	66.3	68.25	63.95	80.75	70.3	75.2	102.6	89.6	64.75	62.65	64.55	59.4	74.95	76.75	68.05	74.4	65.45	58.6	60.75	59.8	70.8	75.25
1810011H11Rik	30.4	26.65	26.7	31.65	27.2	26.75	27.95	28.95	27	27.2	27.4	27.85	26.6	27	28	28.15	27.45	27.75	30.2	36.55	26.8	30.45	27.4	29.25	27.45	28.25	26.05	30.9	28.9	26.95	29.2	30.85	27.8	27.25	26.8	29.05	26.75	26.35	29.8	27.85	29.2	28.8	37.35	30.2	27	26.85	26.35	27.3	27.7
Gp9	133.6	129.7	131.25	129.9	134.8	132.85	146.65	134.65	133	137.3	136.3	137.95	135.45	136.2	142.35	149.65	154.95	236.3	152.6	239.75	136.35	311.75	164.55	138.3	135.3	136.15	131.25	159.75	142.05	126.65	146.9	307.4	136.2	138.3	133.5	142.55	139.6	124.55	136.2	141.95	143.1	142.85	157.35	157.45	130.35	120.8	150.95	140.2	133.2
Clec4a1	43.1	41.25	40.15	39.65	42.55	42.95	46.6	42	40.45	43.05	42.6	44	42.3	44.1	44.75	44.5	43.4	44.6	44.3	43.85	43.8	69.75	67.35	44.55	41.3	41.45	39.8	44.45	46.45	45.65	57.25	48.55	43.85	44	41.95	45.95	41.6	40.55	42.55	44.45	44.65	44.5	45.8	45.75	42.2	40.7	43.5	43.6	73.4
Clec7a	116.5	148.45	116.2	115.85	116.1	104.85	135.55	124.45	131.7	147.85	120.95	133.55	393.3	156.05	156.8	138.7	106.55	321.85	119.45	115	117.25	1816.55	942.9	151.6	115	133.45	163.9	146.45	140.4	120.3	143.45	155.45	136.9	189.7	119.65	155.95	197.7	418.85	220	141.05	121.15	135.3	126.75	130.8	89.9	862.35	131.6	133.7	197.8
Gypc	152.45	298.4	146.85	140.1	152.35	149.85	198.75	163	147.2	151.7	153.65	208.3	692	187	167.75	177.95	186.8	962.25	1217.6	537.6	157.5	3021.5	996.3	640.3	192.9	470.9	176.15	180.35	192.3	153.2	200.5	221.4	178.9	265.25	170	451.9	719.1	1106.8	299.15	171.95	184.5	620.2	407.15	385.35	146.95	613.55	309.05	345.85	342.55
Pscdbp	50.35	52.25	50.55	50	55.025	51.125	49.525	50.4	51.85	48.525	53.825	50.8	112	125.575	161.225	61.125	135.05	9717.55	15915.5	12313.9	54.125	1413.33	5980.98	89.65	52.55	52.05	48.525	188.9	59.425	59.325	143.225	62.95	49.7	56.65	56.35	53.95	55.575	2751.18	75.725	49.325	63.225	52.9	55.925	47.975	58.875	7854.3	89.9	54.625	203.975
Spp1	11459.9	13725.1	12527.2	52.65	3541.95	592.25	111.1	197.85	193.55	5271.85	64.5	201.2	9128.4	57.6	61.95	11067.1	64.55	54.3	58.3	61.9	5984.95	3804.95	57.85	244.9	11001.9	12362.8	17616.2	17624.2	68.8	1147.55	165.7	848.65	285.15	3665.5	3065.15	59.45	3637	1806.3	401.95	80.65	66	59.3	82	57.2	6324.35	65.5	12395	67.2	142.3
Cldn8	92.95	101.55	94.95	97.25	114.35	96.15	141.2	102.5	100.65	101.3	103.9	118.25	778.5	2575.7	107.1	116.35	109.05	102.45	99.35	103.05	112.05	279.6	111.5	134.45	95.45	91.15	919.5	318.3	191.8	208.3	595.25	1155.2	4934.85	120.2	97.7	5098.35	143.85	484.1	98.95	145.95	128.7	116.3	130.6	127.45	547.95	108.6	181.25	204.35	200.7
Cd40lg	42.65	52.2	43.45	50.4	45.45	43.2	48.2	44.45	43.55	42.3	43.7	45.6	62.6	42.35	50.4	45.2	43.55	63.65	59.7	43.2	70.7	56.2	44.75	46.8	43.1	45.75	44.3	46.65	60.6	58.6	46.5	51.15	45	42.8	42.65	47.45	42.95	57	42.5	54.2	50.5	52.75	52.3	49	46.35	43.35	46.5	44.6	41.65
Frem1	49.7	46.35	47.6833	43.4833	47.6833	45.6333	51.7	49.0333	46.75	47.5333	49.6333	49.4833	45.4167	45.6333	48.5833	48.8667	48.5167	46.0167	47.0833	50.1333	50.65	57.05	47.5833	51.3667	47.9833	46.6833	44.9	48.3667	56.8833	49.6333	61.6833	56.3	48.0833	45.3	46.2333	49.7333	44.6333	43.75	45.9333	48.4167	53.15	50.9833	53.5833	51.1333	49.0167	45.3667	45.5333	47.8333	53.55
Pcdh19	38.35	38.3	38.05	36.4	38.95	48.2	42.15	38.75	38.65	38.95	39.65	40.35	38.15	38	40.55	41.15	39.95	39.6	40.2	39.6	40.5	47.1	40.2	46.8	38.55	38.1	36.7	41.4	42.3	39.1	44.75	49.3	40.2	39.8	38.45	41.45	38.15	38	38.35	42.35	42.45	41.05	42.75	41.9	37.95	38.2	38	42.15	39.85
Cdh23	43.375	42.025	42.525	40.025	43.925	42.85	46.65	43.2	42.675	43.2	44.25	44.8	42.65	43.15	45.45	48.225	51.3	44.325	44.875	44.475	45.05	50.2	44.425	48.35	42.825	42.65	44.7	47.3	46.775	43.5	50.35	54.5	44.975	43.925	43.7	45.65	42.275	41.1	43.05	46.55	46.525	45.2	46.425	45.625	42.375	43.025	43.3	44.575	44.125
Pvrl1	35.2	35	35.1	33.8	35.8	34.95	36.9	35.3	34.85	35.7	35.85	36.6	35.15	35.75	37.45	37.95	36.35	36.25	36.85	36.5	37.1	44.25	36.45	39.45	35.5	35.1	34.05	38.2	38.25	35.7	41	42.2	37.05	36.35	34.8	38.8	34.8	34.2	35	37.25	38.45	37.45	38.4	37.7	35.45	34.85	35.05	36.4	35.95
Cdh18	41.45	40.75	40.7	38.75	42.3	41.35	46.5	41.9	40.95	42	42.65	43.6	40.45	41.2	44.6	44.6	43.55	42.75	43.2	42.55	43.9	51.35	43.55	46.05	41.55	41.1	39.55	45.2	46.2	42.3	49.15	51.6	43.7	42.4	41.35	44.95	40.9	40.75	41.55	46.45	46.15	44.35	45.65	45.1	41.4	41.45	40.9	43.25	42.95
Rtdr1	83.075	75.575	78.65	65.05	68.25	72.4	84.95	73.375	75.225	69.425	74.25	71.75	97.85	78.525	113.75	84.85	165.775	73.125	73.3	73.05	83.55	104.275	67	80.3	70.625	73.6	97.35	101.325	96.725	87.2	85.175	136.925	77.45	70.425	66.4	65.05	81.925	98.65	75.325	73.375	83.95	76.6	89.8	78.125	69.4	59.85	69.325	76.825	71.3
4933439F11Rik	34.1	33.45	33.1	38.55	34.175	33.55	36.625	33.575	33.45	34.3	34.9	34.925	35.5	36.7	39	44.7	41.525	36.675	37.1	34.825	36.75	36.375	37.425	34.625	34.3	35.725	32.775	35.95	36.65	35.575	38.525	38.8	33.125	34.525	33.75	36	33.425	33.225	34.2	37.775	38.775	35.375	36.525	35.925	35.7	33.625	31.675	34.925	40.425
Aanat	79.45	69	64.5	67.4	62.95	67.1	68	61.75	65.1	64.15	63.75	64.35	64.1	62.3	64.95	76.05	63.75	63.95	65.5	64.45	57.1	72.25	66.85	66.95	61.95	72.05	59.9	90.3	63.65	59.05	64.2	75	83.1	63.2	64	66.65	54.55	62.05	63.85	68.6	67.75	71.25	66.4	67.05	61.2	60.95	62.2	66.9	79.6
Itga11	142.35	126.6	128	130.1	128.35	110.5	152.4	128.65	131.25	130.5	133.75	121.25	139.15	131.05	152.8	160.3	146.15	192.7	180.3	165.2	155.3	136.35	137	146.55	137.65	132.2	125.7	127.1	151	133.1	132.45	114.95	132.45	163.25	160.25	146.55	192.5	131.3	131.3	134.6	147.95	130.55	137.7	159.35	128.7	129.3	139.25	148.5	154.3
1500001A10Rik	45.35	44.575	44.25	42.925	45.375	44.875	47.9	45.475	44.8	45.575	46.1	46.825	43.65	45.025	47.9	48.175	46.675	46.75	46.825	46.125	47.3	51.925	46.575	48.375	44.575	46.225	43.675	48.55	48.6	59.575	54.625	51.55	46.775	45.775	45.025	48.075	44.625	44.7	45.15	47.85	50	51.125	48.2	47.675	45.05	44.925	44.975	46.525	46.575
Ccr10	45.05	44.6	44.75	43.2	49.55	47.45	53.9	46.7	45.05	46.55	46.85	48	44.6	45.5	48.9	49.75	51.6	46.85	47.65	47.15	48.55	64.55	48.5	50.9	46.2	47.4	42.85	49.4	51.2	50.85	55	59.3	48.3	46.9	45.85	49.9	45.2	44.4	45.65	49.9	50.75	49.25	63.3	50.05	48.2	45.45	45.25	47.85	46.95
Cmar	60.9	43.45	48.9	50.8	55.85	47.1	53.5	42.4	48.85	47.7	47.95	49.65	43.3	55.95	51.2	54.4	52.2	46.85	91.65	60.7	48.15	52	48.1	72	67.6	46	44.85	76.75	47.85	58.2	46.25	42.5	49.15	45.8	50.45	43.6	45.25	36.75	47.65	52.5	60.5	56.85	54.1	70.3	44.05	43.45	52.3	62.6	55.9
Egfl3	190.65	164.55	180.9	166.95	152.7	187.45	211	157	171.55	184.95	190.35	217.75	159.25	163.45	209.85	168.7	126.95	182.05	166.15	168.2	161.7	166.35	159.05	174.4	172.75	154.25	126.1	191.6	172.25	121.35	154.8	177.85	174.15	151.4	163.8	170.3	149.55	161.4	156.8	165.35	189.45	208.25	225.9	206.95	163.15	155.65	147.3	161.9	166.15
Vcam1	331.417	457.167	510.433	435.817	250.917	552.95	189.05	400.133	555.1	284.817	355.267	429.7	486.667	169.483	133.25	98.4	604.517	250.033	1611.93	399.083	87.9833	1549.12	6567.25	206.45	134.7	186.3	146.733	170.65	96.8333	101.717	184.033	134.567	247.433	163.1	336.25	870	381.517	3304.57	842.183	93.3833	89.65	115.933	169.917	130.517	114.417	5123.2	116.033	92.4167	140.617
0610010O12Rik	58.25	52.65	49.75	51.3	41.3	53.85	69.45	65.85	50.2	69.9	54.55	62.55	44.45	69.1	71.2	93.7	50.75	64.8	76.15	52.55	105.7	57.55	52.05	54.75	68.55	64.35	71.35	105.55	103.85	61.65	68.2	57.45	54.95	58	59.6	48	62.75	63.35	69.45	54	57.75	49.55	53.3	55.3	50.1	54	62.25	58.6	68.7
6130401L20Rik	92.4	66.6	94.8	59.5	65.8	75.25	70.2	64.3	88.55	61.95	67.5	84.8	55.85	62.9	80.85	63.9	62.5	62.35	62.15	63.25	68.2	71.1	63.25	84.3	64.65	70.05	62.55	66.4	66.55	61.6	69.85	78.4	62.15	63.55	63.8	68.95	60.05	59.25	60.15	65.3	65.95	63.95	65.4	65.85	63.25	62.35	58.75	64.5	63.25
Pscd2	95.65	84.05	92	85.65	97.6	96.3	120.35	90.5	78.55	96.85	95.3	87.7	79.75	83.25	104.05	112.9	100.75	99.6	107.9	142.9	97.2	121.6	122.15	127.9	101.15	87.4	101.8	106.6	109.65	103.15	120.2	130.3	98.45	100.2	97.2	120.3	108.05	91.45	109.7	127	109.85	102.4	116.45	118.85	170	109.3	98.35	105.8	113.5
Prss2	113.45	97.05	86.55	111.15	127	97.9	153.75	98.6	105.05	115.5	98.45	106.35	102.95	277.35	226.4	105.6	157.9	108.7	105.55	101.8	110.7	162.55	1275.15	114.85	100	104.15	70.6	292	77.05	91.6	86.15	213.5	104.6	106.55	85.15	117.6	238.15	83.5	97.25	164.55	127	135.2	168.65	139.65	164.5	87.5	90.1	101.05	474.75
Itga10	50.05	50.6375	48.3875	50.975	53.1125	45.575	54.5875	50.5	49.5625	49.3375	50.2875	52.0125	47.8875	49.375	53.225	53.125	51.7375	49.45	51.1125	50.9	52.55	61.9	60.55	52.2625	48.225	48.1625	47.8375	54.8125	52.8125	49.6375	58.6875	69.2875	49.775	50.05	48.4625	53.325	48.25	57.975	50.8	57.425	53.5	55.2625	57.225	55.45	48.2625	48.775	51.3125	50.225	54.2875
[truncated: 12 more columns]

## Sheet: Zhang
Expression data from oligonucleotide arrays (Zhang et al, 2004)
Gene	Embryo.9.5	E10.5.Head	E14.5.Head	Embryo.12.5	Brain	Olfactory.bulb	Spinal.cord	Cerebellum	Hindbrain	Midbrain	Cortex	Striatum	Eye	Trigeminus	Uterus	Epididymus	Prostate	Teeth	Aorta	Stomach	Tongue	Tongue.surface	Thyroid	Trachea	Skin	Digit	Snout	Heart	Skeletal.Muscle	Kidney	Small.intestine	Colon	Large.intestine	Mammary.gland	Salivary	Bladder	Spleen	Lymph.node	Thymus	Testis	Bone.Marrow	Brown.fat	Lung	Ovary	Placenta.12.5	Placenta.9.5	Adrenal	Liver	Calvaria
C920006C10Rik	1.12013	1.03198	0.766108	0.918847	0.146663	0.249601	0.0093035	0.187786	0.40785	0.513999	0.467579	0.138027	0.744912	0.506606	0.290772	0.198813	0	0.061197	0.141712	0.103099	0	0	0	0.229138	0.223014	0	0.198173	0.397963	0.369446	0.10909	0.139439	0.438825	0.187096	0	0	0	0.0589215	0.035796	0	0.231198	0	0.003181	0.140154	0.575626	0.01389	0	0.204853	0.167664	0
Cdh6	1.97645	1.85188	1.04556	0.990835	0.545978	1.39631	1.43668	0.599623	1.52827	1.93498	1.50173	1.2685	0.23354	1.45494	0	0	0	0.301705	0.240399	0.363558	0	0	0	0	0	0	0.421946	0	0	0	0	0	0.157332	0	0	0.439699	0	0.18078	0	0	0.173472	0	0.719207	0	0	0.787859	1.53461	0.296857	0
Ptk7	1.66022	0.887642	1.16154	0.941763	0	0.113897	0.351355	0	0	0	0	0	0.465805	0.553892	1.36833	0	0	1.44427	0	0.199235	0.078386	0.917861	0.764673	0	0.357875	0.850201	1.37829	0	0	0	0	0	0	0.063533	0.061423	0	0	0	0	0	0	0	0.949575	0.91895	0	0.116433	0	0	0.121867
Fert2	1.47726	0	0.016356	0.12437	0.228522	1.32533	0.268068	0.285016	0.109934	0.284935	0	0.643261	0.003476	0.147887	0.443607	0.129896	0	0	0.230924	0.683657	0.393971	0.394048	0.486893	0	0.026897	0.111868	0.61826	0.126754	0.111155	0.008573	0	0.0819665	0.0973125	0	0.522372	0.481583	0	0	0.219382	0	0.369463	0.188052	0.075857	0.368906	0	0.020481	0.265779	0.120738	0.994327
BC047219	1.33334	0	0	0	0	0	0.507655	0.120713	0.910113	0.484546	0	0.71252	0	0.386889	0	0	0.115507	0.898418	0.735886	0	0.502529	0.783883	0.621848	0.201468	0	0.695106	0.543024	0	0	0	0	0	1.01637	0	0.013407	0	0	0	0.53282	0	0	0	0	0.46419	0	0	0.374685	0	0.435693
Pcdhac2	1.43357	0	0	0.151891	0	0.367309	0	0	0.133643	0	0	0.165452	0	0.743243	0.042902	0.083377	0.811468	0.006961	1.18929	0	0.425449	1.03441	0.299084	0.264898	0	0.456871	0.515553	0	0	0	0	0	0.258619	0	0.62377	0	0	0	0	0.062946	0	0	0	0.088471	0.925606	0	0.135003	0.163721	0.348797
Jub	1.33119	1.86115	0.473336	0.20669	0	0	0	0	0	0	0	0	0.89637	0.082354	0.89248	0.407965	0	1.13784	0.295214	0.712507	0.749684	1.07485	0.305941	0.72502	0.787039	0.97788	1.0429	0.070815	0	0	0	0	0	0.67551	0	0	0	0	0	0	0	0	0.772475	0.22301	0.404388	0.150696	1.71314	0	0
Pnn	1.18155	1.42866	1.16626	0.888196	0	0	0	0.261648	0	0	0.08615	0	0.410004	0	0.482634	0	0	0.413917	0.094113	0.221744	0	0.016824	0	0.132009	0.22624	0.464652	0	0	0	0	0.502019	0.848435	0.656453	0.203075	0	0	0.700718	0.316733	0.726468	0	0	0	0.496924	0	0	0.557233	0.175067	0	0
Elp3	1.02607	1.04998	0.892896	0.92196	0	0	0	0.075536	0.240254	0	0.370316	0.027072	0.236795	0.805724	0.248536	0.353088	0.498972	0	0.170573	0	0.014883	0.378275	0	0.477709	0	0	0	0.26552	0.788581	0	0	0.054471	0	0.623861	0.344676	0	0.008788	0	0	0	0	0	0.187055	0	1.02655	0.466308	0	0	0
Grinl1a	0.852334	1.35912	0.864642	0.900232	0	0	0	0	0	0	0.287868	0	0.283715	0	0.334397	0.232617	0.06891	0	0.292857	0.526882	0.616103	0.563059	0	0.586928	0.200485	0.19815	0	0.590532	0.544633	0	0.320232	0.649795	0.299404	0.492032	0.210228	0	0	0	0	0	0	0	0.085967	0	0.707097	0.466073	0.37396	0	0
Pcdhb7	0	0.507655	1.7946	0.968372	1.18887	1.15959	0.917827	1.0648	0.697863	0.850663	1.2795	0.446986	1.46331	0.534081	1.4507	0.330966	0.103458	1.31644	0	0	0	0	0	0.08276	0.213015	0.084206	0	0	0.179487	0	0	0	0	1.35964	0	0	0	0	0	0.424181	0.007889	0	1.4743	0.565307	0	0	0	0	0
Nope	0	0.647388	1.43959	1.11549	0.294355	0.707265	0.631478	1.32101	0.93478	0.591991	1.11939	0.725617	0.545454	0	0.578725	0	0	0.857767	0	0	1.17123	0.52674	0.524301	0.752842	0	0	0	0.551468	1.2759	0	0	0.986486	0.775196	0	0	0	0	0	0	0	0	0	0	0.807131	0	0	1.14173	0	0
D18Wsu98e	0.68661	1.04066	1.09371	0.446532	0.17254	0	0	0	0.12651	0	0	0.176365	0	0.937344	0	0	0	0	0	0	0	0.325237	0	0	1.04757	0.751504	0.26078	0	0.420014	0.229876	0	0.796844	0.567631	0.337533	0	0	0.166268	0.199054	0	0	0.119801	0	0.099978	0.047575	0.558544	0.447482	0.410473	0.05652	0
Egfl3	0.936377	1.18745	2.00451	0.989997	0	0	0	0	0	0	0	0.596271	0	0.021958	0	0.766694	0	1.68764	0.337642	0	0.559757	0.932172	0.586618	0.397319	0.282241	0.584528	1.36395	0	0	0	0	0	0	0.000922	0	0	1.07061	0	0	0	0.085583	0	1.37873	0.807205	0.042269	0	0	0	1.12188
Nid2	1.65829	1.79919	2.23527	1.39909	0	0	0	0	0	0	0	0	0.308788	0.956648	0.452435	1.30099	0	1.29221	1.00055	0	0.334653	0.133659	0	0.651116	0	0	0.414768	0.091497	0	0	0	0.084775	0	0	0	0	0	0.164905	0	0	0	0.960207	0	0.961557	1.75282	2.17549	0.835896	0	0
Fat4	0.737458	1.91974	2.08373	1.37981	0.062797	0	0.17072	0.090738	0	0.261472	0.899497	0	1.88264	0	0.099492	0.711212	0	0.620434	0.699081	0.006257	0	0	0	0	0.254807	0	0	0.244315	0.022546	0	0	0.326931	0.006759	0	0.527697	0	0	0	0	0.713964	0	0	1.05039	0.713839	0	0	0	0	0
Cdh11	1.8079	2.18985	2.96427	2.78727	0	0	0.246544	0	0	0.348039	0.926706	0.586932	1.17912	1.25691	2.08536	0.807615	0	2.60148	0.064251	0.050527	0	0	0	0	0	0.449012	0.472756	0	0	0	0	0.029948	0	0	0	0	0.040156	0	0	0	0	0	0.922894	0.584905	0	0.156096	0	0	0.768025
Pcdh18	1.62792	2.13799	2.02353	2.20105	0.762639	0	0.112968	0.348413	0	0.636182	0.470006	0	0.981997	0	0.983641	0	0	1.85598	0.282053	0	0	0.174625	0	0.034746	0.456994	0	0	0.376639	0.180027	0	0	0.007855	0	0	0	0.166482	0.276419	0	0	0	0	0	1.36796	0.667935	0	0	0	0	0
Chad	0	0	0	0	3.61029	0	0.611879	0.084023	0.571785	0.605203	0	0.805208	0	0.257021	0.042565	0	0.604736	0.475233	0	0	0	0	0.590313	0.616726	0	0.398587	0.261262	0	0	0	0	0	0.193163	0	0	1.49904	0.004769	0	0.571129	0	0	0	0	0.673028	0.5168	0	0.22643	0.025788	1.21636
Aoc3	0	0.243049	0	0	0.819511	0.407829	0.538924	0.531356	0.110229	0.597525	0.73462	0.015733	0	0	0	0	0	0.196592	0	0.631204	0	0	0	0	0.15603	0	0	0	0	0.265685	0	0.15372	0	0	0.547315	0	0.053764	0.331491	0	0.813288	0.481251	0.061119	0.135189	0.20313	0	0	0.128812	0.05201	0
Masp2	0.788136	0	0.208464	0.327177	1.43567	0.879985	0	0.436477	0	0.257608	0.536406	0	0.261511	0	0	0	0	0.094801	0	0.200961	0.327974	0	0	0	0.766558	0	0	0.325888	0.307508	0	0	0	0	0	0.094087	0	0.567849	0	0	1.2291	0.261699	1.39549	0.282991	0	0	0.269496	0.010448	0.42183	0
Pcdhb21	1.04864	1.01253	0.443699	0.759521	0.839778	1.21041	0.581946	0.315932	0	0.455992	0.06727	0	0	0	0	0.858711	0.29665	0.523457	0	0	0	0	0	0	0	0.441118	0.183447	0.017874	0.154226	0.306772	0	0	0	0	0	1.11604	0.392366	0.468022	0	0	0.061721	0	0.278026	0.041745	0	0	0.018952	0.043442	0
Pcdha4	1.29521	0	0.077768	0.073318	0.902168	1.47356	1.46787	0.184167	0.194121	0.194189	0	0.257676	0	0.0394195	0.090159	0.0828325	0.194406	0.325099	0.228932	1.23292	0.18961	0.0084675	0.241976	0	0.963262	0	0.426728	0	0	1.09384	0.117721	0	0	0	0	0.093242	0.0324205	0	0.233656	0.34482	0	1.00208	0.138763	0.175936	0	0.078523	0	0	0.923583
Trip6	0.770253	0.960397	0.262538	0.230548	0	1.38108	0	0.73406	0	0.537872	0.531263	0	0	0	0	0.080172	0.03949	0	0	0.580248	0	0.201249	0	0	0	0.075852	0	0.099005	0.099532	0.726715	0.032295	0	0.081568	0	0.442163	0	0	0	0	0.8694	1.0121	1.32346	0.271218	0	0	0	0	0.249618	0
Mak3	0.620255	0.341367	0.23434	0.295821	0.292889	0.703223	0.444888	0.246787	0.080036	0.108751	0.413319	0.151905	0.454759	0.0681837	0.165651	0.176586	0	0.134863	0.2192	0.386931	0.550204	0.228838	0.256843	0.541174	0.24557	0.116964	0	0.218126	0.594455	0.190754	0.108984	0.0449493	0	0.340891	0.1057	0.507549	0	0.269272	0	0.143099	0.522481	0.665963	0.0465003	0.0382	0.104043	0.645267	0.069461	0.173282	0
BC064033	0.439817	0	0.345636	0	0.5226	2.83335	0	0.734761	0	0.495178	1.05028	0	0.670696	0	0	0.174629	0	0	0.301788	0.545373	0	0	0	0	2.62812	0.496112	0.652601	0.496896	0.430419	0	0.214649	0.363319	0	0	0	0.467296	0.751649	1.81397	0	0.328303	0	0	0	1.50136	0	0	0	0.188023	0
Sdfr1	0.638265	0	0.068229	0.014883	0.492948	0.931625	0	0.338017	0.317446	0.50524	0.709236	0.219802	0.12401	0.502195	0.25198	0.082583	0.038269	0.106861	0.304866	0.04801	0.027903	0.0656965	0	0.0518125	0.200527	0	0.217728	0.130488	0.585678	0.043168	0.309543	0.188159	0.054118	0.142099	0.189624	0	0.747229	0.492539	0.0023055	0	0.507806	0.405015	0.191628	0	0.10641	0.534458	0	0	0
D8Wsu49e	0.561937	0	0.830546	0.57489	0.816374	1.86917	0.553713	0.673749	0.903015	1.15611	0.998664	0.933583	0.782757	0.319012	0	0.135008	0	0.0322415	0.0780275	0.146385	0	0	0	0.138371	0.22339	0	0	0.321952	0.160939	0.47787	0.05125	0.285276	0	0.120456	0.417342	0.349278	0.248935	0	0.23731	0.469003	0.186367	0.555035	0.272802	0	0	0.371262	0.168073	0.335118	0
Col5a3	0	0.638414	0.270418	0	0	1.72882	0.685498	1.13077	0.258519	0.221351	0.311661	0.394103	0.366583	0	1.03648	0	0	0	0	0	1.06124	0	0.010147	0	0.025019	0	0	0	0.204714	0	0	0.400978	0.411864	0	0.096174	0	0	0	0.353859	0.077655	0	0	0.004874	0.439431	0	0	0	0.033035	0.082413
Clec4a1	0.140865	0.244257	0.870316	0.554121	0.908761	3.67971	0	0.142413	2.69484	0	0.453968	0	0.754475	0	0	0.041211	0	0	0	0	0	0	2.64194	0	0.698412	0	0	1.00611	0.89699	0.289153	0	0.95439	2.38323	0	0.341037	0.891297	1.43295	0	0.153279	1.13092	0	0	0.777952	0	0	0.234803	0	0.849993	0
Itgb2	0.307814	0.437261	0.126494	0	1.07703	0.776967	1.75799	0	0	0.167704	0.499767	0	0	0	0	0	0	0	0	0.544501	0	0	0	0	0.474065	0	0	0	0	1.46835	0.247335	0.265026	0	0	0.359906	0.344612	0.920222	0.230421	0.240386	0	1.21827	0.390439	1.64291	0.013331	0	0.564394	0	0	0.024494
Dlc1	0.0206115	0	0	0.0802505	0	0.15454	1.58214	0.719843	0.201311	0.759723	0.101139	0.0346685	0	0.0421355	0.452369	0.039306	0	0.549422	1.4856	0.0374705	0.119886	0.0522705	0.780698	0.435205	0.047375	0	0.006327	0.224056	0.0841615	0.754762	0	0	0	0.18636	0	0.1326	0	0.653401	0.392284	0	0	1.33931	0.3442	1.17006	0.227485	0.241725	0.707488	0.252803	0
Clec7a	0	0	0	0	0	0.908612	1.78068	0.125179	0.926934	0.039729	0	0.616286	0	0	0.174881	0.430106	0.286069	0.278844	0.50174	0	0.246547	0.577592	0.213043	0	0	0.169125	0.115048	0.689456	0.605614	0	0	0	0.704952	0	0	0	0	0	0.212779	0	0	0.275105	0.480324	0.165789	0	0.664378	0.165491	0.720281	0
2410080H04Rik	2.08888	0	0	0	0	0	3.17487	2.31725	1.96334	0.772858	1.73608	0.855426	0	0.51812	0	0	0.357393	0	0.447091	0	0.196269	1.61899	0.407574	1.12836	0	0.136101	0.138766	0	0	2.30441	0.508575	0	0	0.574534	0	0	0.514473	0.012822	0	0	0	0.20202	0	0	0.435269	0	0.238554	0.310123	0
Cdh4	0.418416	1.28327	1.22305	0.876418	0.624362	0.634555	0.241018	1.7089	0.810044	0.918145	1.21587	0.705765	0.980093	0.555627	0.586952	0.377286	0	0.129561	0	0	0.064307	0	0.74903	0.741579	0.630806	0	0	0.339778	1.30791	0.335678	0.0198865	0	0	0	0.443699	0	0.145736	0.153638	1.18714	0.416184	0.27284	0.23174	0.158312	0.121389	0.074054	0.319587	0.070312	0.173937	0
1500001A10Rik	0.770956	1.3952	1.43403	0.901828	1.01613	1.0633	0.759789	2.62733	1.47379	1.62253	1.88656	1.15931	2.45566	0.426679	0.226378	0	0	0	0	0.132482	0.283289	0	0	0.31942	0.813162	0	0	1.05401	0.387752	0	0	0	0.186274	0	0	0	0	0	0	0.177303	0	0	0.33977	0	0	0	0.327587	0.552875	0.480229
Cdh18	0.558529	0	0.495353	0.691687	1.09618	0.80371	2.0162	3.13546	2.57228	2.34075	2.06113	2.00179	1.79328	2.3661	0	0	0	0.182676	0.54564	0	0	0	0.175084	0	0.579689	0	0	0	0	0	0.059399	0	0	0	0	0.098216	0	0	0	0	0.062861	0	0	0	0	0.485127	0.370394	0	0.345977
Tesk2	0.645462	0.375721	2.33816	1.03074	4.12078	3.85141	2.97868	4.98511	4.24053	4.48045	4.75106	4.34981	2.81865	1.4456	1.08687	0.356378	1.65301	0	0	0.47252	0	0	0.167467	1.20202	0.148481	0	0	0	0	0	0	0	0	0	0	0.596995	0	0	0	0	0.74492	0	2.29757	0.120933	0	0	0	0	0
Boc	0.630717	0.566499	1.18973	0.846105	0	0	0	1.86726	0	0	0	0	0.158603	0	0	0.614812	0.470093	0.159233	0.350027	0	0.031506	0.141191	0.035749	0.972992	0.124494	1.06425	1.23716	0	0.325002	0	0	0.601835	0.4945	0.107254	0.615594	0	0	0	0	0	0	0	1.12936	0	0	0	0.958037	0	0
Dsg3	0	0	0.365586	0	0.883406	0.853181	0	1.71868	0	0	0.917148	0	0.953677	0	0.028095	0	0	0	0	0.041063	0	0	0	0	0.583559	0	0	1.66075	0.694025	0.290598	0.031665	0.458889	0	0	0.721802	1.46224	0.009079	0	0	0.4062	0.815012	0.871264	1.12685	0.171003	0	0.159775	0	0.221581	0
Stat5a	0	0	0	0	0	0.116941	0	1.28848	0.15912	0.569681	0.622838	0	0.706316	0	0.61007	1.06702	0.842222	0	0.433989	0	0.505193	0	0	0	0.180288	0.036385	0	0.845704	0.163883	0	0	0	0.028594	0.58923	0.564155	0.289819	0	0.103307	0.549756	0	0	0.486047	0.429699	0.607872	0	0	0.035635	0	0
Cdh24	0	0	0	0	0	0.383337	0	0.552355	0.825959	0	0	0.542432	0.170962	0.297897	0.631206	0	0.286696	0.708467	0	0	0.198236	0	0.75214	0.003214	0	0.176157	0.241021	0.037124	0	0	0	0	0	0	0	0	0	0	0.369586	0	0	0	0	0.123719	0.353774	0	0.214364	0.037247	0.288086
Postn	0	0	0	0	0	0	0	0	1.19593	0.962499	0	1.17282	0	0.357737	0	0.330117	0.645906	0.656761	0	0	0	0.123114	0.927944	0.392687	0	0.536305	0.056951	0	0	0	0	0	1.02079	0.04994	0.871951	0.134884	0	0	0.879934	0	0	0	0.336989	1.1947	0.456111	0	0.487044	0.18369	0.805145
Creld1	0	0	0.105029	0	0	0	0	0.81581	1.4085	0.81204	0.741612	0.126289	0.534373	0.908871	0	0.227797	0.134646	0	0.652396	0	0.508928	0.410151	0	0.515309	0.124514	0	0	0.229456	0.263318	0.042219	0	0	0.275516	0	0	0	0	0	0	0	0	0.117446	0.068911	0.278227	0.806244	0.354884	0.406658	0.019135	0
Cdh20	0.310316	0.159718	0	0	0.274401	1.02991	1.46143	1.19844	1.50951	1.1097	1.15045	0.982288	0.914411	0.569783	0	0	0	0	0	0	0	0	0	0	0.169129	0	0	0.255744	0	0	0.009001	0	0	0	0	0	0.057107	0	0.057707	0.432096	0.004801	0	1.30857	0.259353	0	0	0	0.276395	0.292522
Lsamp	0	0	1.05875	0.777126	3.02147	1.87954	2.69642	3.09058	3.5578	2.72773	2.9695	3.17718	2.82685	2.45245	0.109726	0	0	0.120756	0	0	0	0.33388	0.241755	0.021182	0.096518	0	0	0.190156	0.12413	0	0	0	0	0	0	0.131594	0	0	0	0	0	0	0	0	0	0.04729	0.588765	0.008795	0.249506
Pdzd7	0	0.037639	0	0	0.723427	0.614943	1.23617	0.85268	0.293472	1.44791	0.70209	0.753437	0.819978	0.466994	0.355047	0	0	0	0	0.564041	0.507424	0	0.131477	0	0.415545	0	0	0.004588	0.785285	0	0	0	0	0	0.078376	0.685078	0	1.00842	0.14208	0.032399	0.578872	0.250306	0	0.679289	0	0	0	0	0
Cntn4	0	0.251978	0.388718	0.138835	1.59035	0.77722	0.510784	2.01913	1.50475	2.29897	2.10222	1.50727	1.71287	1.1536	0	0	0.405507	0.110812	1.08003	0	0	0.783075	0	0	0	0.524258	0	0.157614	0.237321	0	0	0	0	0	0	0.369964	0	0	0	0	0	0	0.343945	0	0	0	0.676693	0.420524	0.092598
Cdk5r1	0.750382	0.629428	2.66959	2.28596	2.10469	2.29268	1.88757	2.43969	1.92387	3.3616	3.13715	2.78602	2.06929	1.43601	0	0	0	0	0	0.012654	0	0	0	0	0.484282	0.120916	0	0	0	0	0	0	0	0	0	1.32985	0.321144	0.603324	0	0	0.461201	0.00715	0	0	0.113765	0.663657	0	0	0
Pcdh17	0.282027	0.290588	0.827001	0.254507	1.2293	1.11371	1.58536	1.2941	1.45494	2.24223	1.43807	1.39154	1.2433	1.05619	0.221974	0	0	0	0	0	0	0	0.022303	0	0.271413	0	0	0.130607	0.335568	0.568946	0	0.247943	0	0.175095	0	0.503663	0.330483	0.642749	0	0.776947	0.215013	0	0.923121	0.0728045	0	0.501914	0.303678	0.167123	0
Pcdh11x	0	0	0	0.117916	0	0.658147	0.873061	0.522716	1.55489	1.63047	1.12129	1.26537	0.320646	0.648164	0	0	0.075311	0.374091	0.175497	0	0	0.212825	0.492869	0.023257	0	0.273012	0	0	0	0	0	0	0.794118	0	0	0	0	0	0.355428	0	0	0	0	0.580042	0.095497	0	0.446917	0	0.402321
Cntn3	0	0	0.785558	1.29994	1.56556	0	1.59676	0.786685	1.7153	2.64321	2.2784	2.13897	0	2.11305	0.321234	0	0	1.77634	0	0	0.162485	0	0	0.658014	0.278668	0	0	0	0	0	1.14582	0.646714	0.629781	0	1.13413	1.49762	0	0	0	0.144079	0.193756	0	0	0.460802	0.033667	0	0	0	0
Pten	0	0	0	0	0.352614	0.176074	0	0.46797	0.619335	0.509971	1.22605	0.523496	0.004921	0.717679	0	0	0	0.400343	0.458424	0	0	0.181841	0.466773	0	0	0	0.006191	0.106488	0	0	0	0.196348	0.351607	0	0	0	0	0.101505	0.494724	0.224501	0	0	0.160889	0.238064	0	0	0.386251	0.875819	0
6530418L21Rik	0	0.076493	0	0	2.123	0	0.097903	0.604282	0.573935	0	3.16478	2.13918	0.605898	2.12145	0	0	0	0	1.15533	0.479641	0.708956	1.39793	1.19805	0.335343	0	0.653947	0.958086	0.141299	0	0	0.192733	0	0	0	0	0.078833	0	0	0.620177	0	1.1079	0	0.191503	0	0	0	0	0	0.329166
Fat3	0.373332	0.314236	0.578939	0.672525	0.509877	1.46028	0.437631	0.574646	1.38971	0.827857	1.68525	1.45311	0.986746	0.945803	0	0.350183	0	1.42404	0.301219	0	0.896853	1.19711	1.30243	0.297763	0.409596	0.819198	0.815943	0.214514	0.110521	0	0	0	0.381435	0	0	0	0	0	0.288243	0	0	0	0	0.318119	0	0	0	0	0.6076
Cdh10	0	0.282283	0.771267	0.386784	0.719133	1.06692	0.959081	0.561791	0.951067	0.968756	1.13563	1.10774	0.426912	0.908735	0.744452	0.0959005	0.473846	0.155599	0	0.0616505	0.765003	0	0.268902	0.169645	0	0.531369	0.560851	0.0429355	0.111833	0	0	0	0	0	0.148969	0.110248	0	0	0.344346	0	0.117034	0.0330305	0.195299	0.122314	0.441259	0	0.234985	0.216858	0.933315
Astn1	0.953887	2.08837	2.62927	2.66337	3.75341	3.47481	2.9931	2.9405	3.53428	3.42805	4.6654	4.20916	2.9878	2.97926	0	0.522647	0	1.24102	0	0.232265	0	0	0.487239	0	0	0	0	0	0	0	0.337599	0.647153	0.310592	0	0	0.075561	0	0	0	0	0	3.40073	0	0.135259	0	0	1.50519	0	0
Crtac1	0.143376	1.02174	1.53474	1.31043	1.98562	2.46132	2.91739	1.01451	2.62785	2.40269	3.19714	2.58373	1.90243	2.58289	0	0.080175	0	1.42805	0	0	0	0	0.145793	0	0	0	0.215636	0	0	0	0	0.197141	0.128479	0	0	0	0	0	0	1.39147	0	0.688573	0	0	0.591462	0	0	0	0
Tro	2.16379	2.7537	3.24025	2.0052	3.23409	2.31629	2.24765	2.57403	2.77942	2.90238	3.49295	2.80031	1.9841	2.28403	0	0	0	0.435445	0.170439	0	0	0	0.233599	0	0	0	0.258231	0	0	0	0	0	0	0	0	0	0	0.034461	0	0.02433	0.455291	0	0	0.275428	1.12553	0.712519	0.765382	0	0
Pcdh8	3.01332	3.40908	3.5748	2.74632	3.07897	2.91825	1.62355	1.16668	2.36959	3.36834	4.19777	3.52952	3.10833	0	0	0.03532	0	0.618835	0	0	0	0	0	0	0.223589	0.165665	0	0.390512	0.189926	0	0.466424	0	0	0	0	0.998767	0.045312	0	0	1.78426	0	0	0.434494	0	0	1.04047	0	0.310154	0
Pcdhb22	0	0	0.951597	0.852108	0.669873	0	0.153277	0.404946	1.02195	0.936059	1.3674	0.894629	1.34991	0.928743	0.577736	0.190544	0	0.975173	0.212505	0	0	0	0.27051	0.175263	0	0	0.080152	0	0	0	0	0	0	0.676217	0	0	0	0	0	0	0	0	0.600052	0.369053	0	0	0.398732	0	0.420927
Cdh17	0	0	0.442247	0	0.532885	0	0.300544	0.516389	0.890524	0.818999	1.05005	0.987405	0.652487	1.01656	0	0.120924	0.084054	0.034408	0	0.448463	0	0.226898	0.022133	0.040932	0.030269	0	0	0.46662	0.021328	0	0	0.320966	0.043318	0.093721	0	0	0	0	0	0	0	0	0.208995	0	0	0	0.354259	0.549093	0
Cdh9	0	0	1.04298	0.140445	1.94311	0.966253	0.982849	0	0.78764	1.673	2.38889	2.28293	1.82156	1.75966	0	0	0	0	0	0.033673	0	0.001507	0	0.17004	0	0	0.803685	0	0	0	0.72785	0	0	0.392765	0	0.843253	0.12486	0.627699	0	0.756697	0	0.056579	0	0	0	0	0	0	0.665281
Tspan5	0.009673	0	0.399941	0.496359	0.887582	0.841929	0.593755	1.84026	0.968555	0.708183	1.93256	0.945743	0.761734	0	0.425413	0	0.467773	0	0.005901	0	0.643487	0.040057	0	0	0.722881	0.646532	0.22261	0	0.133687	0	1.31803	0	0	0	0	0	0	0	0	0	0	0	1.23459	0.166374	0	0.692473	0.767064	0	0
Icam5	0	0	0	0	2.02392	2.25859	0	0	0.789417	2.00689	3.4644	2.95862	0	0.06622	0.160249	0.339708	0	0	0.623725	0	0.212844	0.99443	0.920351	0.419126	0	0.367959	0.079875	0.369488	0.376782	0.036526	0	0	0.937266	0	0	0	0	0	0	0	0	0	0.160316	0.204794	0	0	0.417989	0.251362	0
Cdh12	1.52275	0	0.097198	0	1.45203	1.0781	1.17451	1.40679	1.26266	1.87125	2.44125	1.3788	0.750562	0.20873	0.272882	0	0	0.010258	0.219615	0	0	0	0	0.032273	0	0.102414	0	0.216044	0.207277	0	0.181096	0	0.685683	0	0	0	0.043544	0.946175	0	0.628285	0.29636	1.30554	0.112113	0.249159	0	0.635088	0.353392	0.232782	0
P140	0	0	0.861318	0.094947	2.82652	1.6808	2.46874	2.55459	2.39676	2.9591	3.44345	2.66743	1.73575	0.842367	0	0	0	0	0	0.168285	0	0	0.224144	0	0.527955	0	0	0.208501	0.062984	0.578395	0	0.04262	0	0	0	0	0	0	0	0.8373	0	0	0.784667	0.925313	0	0.183084	0.275988	0.276672	0
Igsf4d	0	0	1.79805	1.17059	2.77983	3.25438	3.03787	2.99726	3.44147	3.57832	4.0055	3.79169	2.76001	2.18126	0	0.71157	0	0	0.101344	0.217819	0	0	0	0.747255	0	0.038005	0.139976	0.090695	0.085956	0	0	0	0.012181	0	0	0.730778	0	0	0	0.538744	0.183521	0.225405	0.080681	0	0	0	0	0	0
Nlgn1	0.315248	0.029179	1.73309	0.976628	2.00583	2.32647	2.0276	1.70083	2.32843	2.53161	3.06555	2.7902	2.11828	1.39978	0.065473	0.569932	0	0.31674	0	0.102292	0	0	0	0	0	0.007183	0	0.097611	0.08422	0	0	0	0.260019	0	0	0	0	0	0.030628	0	0	0.019134	0.234281	0	0	0	0.054349	0.466235	0
Camk2n1	0	0	0	0.09501	2.92695	1.37677	1.68149	1.78776	2.40745	2.90213	4.26581	3.40967	1.4866	1.26263	0	0.849045	0.088134	1.19911	0.57351	0	0	0.133545	0.009625	0.43655	0	0	0	0.437369	0	0.768003	0.380831	0.623748	1.09192	0	0	0	0	0	0	0	0	0	0.632962	0	0	0	0.254408	0.982693	0
Celsr2	0	0	0	0	1.60545	0.780947	0.697023	1.25692	1.61233	1.43749	1.92275	1.32034	0.649838	0.233143	0.176813	0.361032	0.045353	0.152339	0	0	0.357446	0.140325	0.455605	0.123746	0	0.101828	0.049705	0.418128	0.234981	0	0	0	0	0	0	0.262713	0	0	0	0	0	0	0.448037	0	0	0	0	0.329765	0
Adam10	0	0	0.858298	0.532434	1.14286	0.924297	1.23258	1.12163	2.05574	1.98315	1.38806	2.16317	1.06767	0.586877	0.399494	0	0.106194	1.02076	0.127069	0	0.194288	0.0880915	0.794662	0.071808	0.24734	0	0	0.085715	0.305907	0.130848	0.249896	0.037792	0.765707	0.082158	0	0.21428	0	0	0.092498	0.118542	0.214002	0	0.371966	0.168508	0.048684	0.082737	0.230339	0.086853	0.117405
Pcdhb3	0.05983	0	0	0.107995	0	0.377104	0.373363	0.436234	0.729362	0.070575	0.384971	0.96375	0	0.381882	0.000221	0.29007	0.543924	0.261893	0.394836	0	0.164902	0.809431	0.308805	0.634884	0.173701	0.547621	0.264896	0.266211	0.20663	0.193577	0	0.040991	0.578909	0	0	0.6717	0	0	0.274222	0.323985	0.485498	0.407982	0	0.532346	0.54279	0	0.247225	0.133396	0.418567
Lrrc22	1.27314	0.467113	0.776815	0.275491	0	0.124882	0	0	0	0	0.426052	0	4.31621	0.181649	0	0.098742	0	0	0	1.29546	0.000285	0	0	0	1.3343	0	0.062306	0	0	0.962091	0	0.883632	0.095538	0.03246	0.523286	0	1.02699	1.17637	0	0.164821	1.48672	0.121999	0	0	0	1.38259	0	0.131911	0
Muc4	0.746464	0	0	0	0	0	0	0	0	0.792625	0.513731	0	4.45775	0.182412	4.16643	0.454298	0	0	0.388266	1.14666	0.252361	0	2.70722	2.282	0.409595	0	1.3595	0	0	0	0.736593	3.30621	3.79167	1.28361	0	0.203982	0	2.38903	0	2.73504	0	2.28914	1.53365	1.94188	0	2.05044	0	0	0
Amigo2	0	0.003831	0.222555	0.059459	0	0	0	0.704637	0.110234	0.906503	0.014485	0.061366	2.33725	1.20745	1.39947	0.953279	0.307587	0	0.947323	0	0	0	0	0	0.594568	0	0	0.41624	0.151213	0	0.179661	1.13203	0	2.13261	0	0.445614	0.777733	0.297538	0	0	0	0	1.39696	0.440928	0	0	0.067697	0.775921	0
G630049C14Rik	0	0	0	0	0.098038	0.63316	0	0.589904	0	0.332655	0.436415	0	2.00499	1.64647	0.095838	0.124429	0	0.822704	0	0	0.648336	0	0	1.43697	0.32058	0.817537	0	0.269364	0.334761	0	0	0	0	0	0	0	0.144283	0	0.170102	0.777494	0.198374	0	0.50647	0.250595	1.31651	0.589585	0	0	0
Si	0	1.51005	2.03864	0.877419	0	0	3.52709	1.77232	4.54305	3.27557	3.71351	3.16004	5.4188	2.18159	0	0.869492	0.485738	0	0	0	0	0	0	0	1.05061	1.20962	1.5008	1.32478	1.1433	0	0	0	0.456178	0	0.269401	0	0	0	0	1.06649	0	0	1.30351	0.143529	0.337846	0	0	1.2773	0
Lmln	0.57421	0.207766	0	0.354944	0	0.347508	0.586664	0.861163	0.87604	0.863129	0.689843	0.62505	0.603471	1.28657	0.242984	0.177713	0	0	0	0	0.258794	0	0.106179	0	0	0	0.021412	0	0	0	0	0	0.163628	0	0	0.32465	0	0	0	0	0	0	0	0.597849	0.096687	0.07201	1.11007	0	0
Armcx1	0.377762	1.03542	1.45802	0.857175	0.777384	0	0.854219	1.43667	1.13096	1.13191	1.67655	0.613164	1.15928	2.45887	0.670999	0	0.28806	1.029	0.510927	0.076151	0	0	0	0.331309	0.150595	0	0	0	0	0	0	0	0	0.422842	0	0	0	0	0	0	0	0	1.31657	0.788375	0.095151	0	0.584169	0	0
Edil3	0.481032	1.09576	2.20746	1.826	2.40495	1.75106	2.93293	1.73928	3.41135	3.37209	2.39938	3.12638	2.36386	3.8709	0	0	0	1.50336	0	0	0	0	0	0.155879	0	0	0	0.079706	0.095298	0	0	0.065487	0.789549	0	0	0	0	0	0	0	0	0	0.729653	0	0	0	0.424748	0	0.027477
Itgb8	0.85596	0.756929	0.313419	0.703704	0.192766	0.536865	1.99199	1.06751	1.81631	1.74025	1.08013	1.41983	1.61844	2.17168	0.373681	0	0	0.950514	0	0	0.024602	0	0.271776	0	0	0	0.230609	0.093871	0.081635	0.758685	0	0	0	0	0.164579	0	0	0	0	0	0	0	0.189105	0	0	0	0	0.191243	0
Robo2	1.50324	0.73233	1.61637	0.917502	0.890257	1.92271	1.72852	0	0.209103	1.03032	1.50071	1.41849	0.68473	2.75202	0	0	0	0.507882	0	0	0	0	0	0	0.205027	0	0.330189	0	0	0.979963	0.989488	0	0.036071	0	0	0.637242	0.675069	0.885019	0.045715	0.26588	0	0	0	0	0	0	0	0	0
D130043K22Rik	0.07938	0	0	0	0.470657	0.784222	1.90905	0.678895	1.26389	1.97763	2.07692	1.32188	0	2.46206	0	0	0	0	0	0.175102	0.121977	0	0	0	0	0	0	0	0.393407	0.305251	1.53387	0.190052	0	0	0.60049	0	0	0	0.350178	0	1.25357	0	0.014954	0	0	0.044147	0.186516	1.03266	0.359081
Amigo1	0	0	0	0	1.22851	1.23394	0.494293	1.68909	1.47611	0.844999	1.78656	1.43008	0.635371	1.98484	0	0.35394	1.02744	0	0.503827	0	0.18086	0.518342	1.03377	0.374242	0	0	0	0.916496	1.47455	0.061513	0	0.311675	0	0	0.377614	0	1.06528	0.206216	0	0	0	0	0.236492	0	0	0	0.1066	0	0
Vezt	0.272503	0.238767	0.722324	1.00082	0	0	0	0.213555	0.667639	0.155526	0.362959	0.614568	0.344818	1.0128	0.197764	0.171666	0	0.010407	0.049048	0.122421	0.375748	0.684795	0.388432	0.352095	0	0	0	0.312667	0.816366	0	0	0	0.301261	0.458772	0.399904	0	0	0	0	0	0	0	0	0	0.714954	0	0.082491	0	0
Rgmb	0	0.002431	0.524626	0.94968	0	0.381166	0.459491	0.094599	0.728781	0.956838	0.396263	0.40103	0.372239	1.78058	0.304512	0.844268	0.428371	0	0.229158	0.178349	0.683767	0.409973	0.546745	0.806103	0.241318	0	0	0.088447	0.581373	0	0.027803	0.670938	0.831048	0	0	0	0	0	0	0	0	0	0	0	0	0	0	0	0
Susd2	0	0	0	0	0.176039	0	0.897549	0	0.220689	0	0.363493	0	0.342494	2.89895	0.184239	0.643021	1.71527	0	0	0	0.046477	0	0	0.377919	2.42101	1.42107	1.18999	0	0	2.73845	1.54009	0	0	0	1.2675	1.24608	0	0	0	0	0	0	1.15609	0.352573	0.577173	0.028561	0.402673	0.325927	0
Cdh19	0	0.160132	0.0399015	0.156887	0.36812	1.02177	0.874144	0.355138	0.719154	0.286114	0.683499	0.46334	0.215672	1.29693	0	0.0088105	0	0.276967	0.208416	0.451308	0	0.294603	0	0.287858	0.568204	0.023591	0.165672	0	0	0	0.447149	0.722861	0.406532	0	0.350228	0.042417	0	0.106734	0.0688415	0	0.343623	0.0418835	0.0208965	0	0	0	0.250663	0.0352355	0.965735
Tln2	0.186573	0.239824	0.05881	0.0572527	0.0844673	0.0150783	0.109392	0.138933	0.303446	0.417986	0.318637	0.39366	0.212252	0.740202	0.033953	0.447027	0.174945	0.0148577	0.329225	0.182719	0.353963	0.264536	0.339022	0.132887	0	0.0838203	0.339396	0.307561	0.468126	0.490891	0.178107	0.0377723	0.160542	0	0.170641	0.25173	0.162183	0.276759	0.247641	0.608028	0.0641003	0.0641583	0.0714887	0.326034	0	0.0571933	0.142021	0.0119657	0.571524
Pcdhb6	0	0	0	0	0	0.543366	0	0.055918	0	0.35369	0.065708	0	0.859373	0	2.16922	0.040715	0	0	0.019692	0	0	0	0.252342	0.397931	0	0	0.702274	0.550935	0.576863	0	0.64745	0.438424	0.263467	0.354679	0	0	0.976953	0	0	0	0.207363	0.660197	0.485544	0.990003	0	0.258609	0	0.475596	0.416131
Lims1	0.536663	0.102659	0.233002	0.792043	0	0	0	0	0	0	0	0	0.046219	0.342253	1.3785	0.524441	0	0.233682	0.393319	0.045005	0.527464	0.905679	0	0.54774	0	0	0	0.620461	0	0	0	0.202349	0.310876	0	0	0.335497	0.033702	0.327721	0	0	0	0	0.368413	0.048786	0.80162	0.670819	0	0	0
Pgm5	0.262742	0	0.759907	1.50775	0	0	0.3728	0	0	0	0	0	0.955947	0	2.68328	2.68428	1.97632	0.457381	1.62324	2.18784	2.20156	1.92983	1.31662	1.08354	0.246822	0	0.397073	0.139048	0	0	0.802441	1.90777	2.04474	0.118849	0.864219	1.41717	0	0	0	0	0	0	0	1.40081	0	0	0.844794	0	0
Emb	1.22485	1.00561	0.158009	0	0	0	0.208053	0	0.079227	0	0	0	0.98945	2.05477	1.03965	2.42338	1.24088	0.308765	0	0	0	0	0.465858	1.23919	1.63565	0	0.81355	0	0	0	0	0	0	0	1.08667	0	0.235046	0.492708	0.031045	0	0.871721	0	2.13711	1.40949	0.597606	2.32434	0	0	0
Spink5	0	0	0	0	0	0	0	0	1.04364	0	0	0.667112	1.31241	1.09225	0.97063	4.19324	5.96849	1.83203	2.75297	4.86951	4.67982	5.47652	3.6971	4.27008	4.69193	5.09205	4.92187	0	0	0	0	0	1.29547	2.75122	0	0	0	0	0.544125	0	0	0	0	0.468109	0.619244	0	0.50384	0.310788	0.097467
Fcgbp	0	1.01753	0	0	0	0	0.082413	0	0.210848	0	0	0	0.388045	0	1.22311	0.076524	3.91446	0.306334	0	0.146801	0.160238	0	0.740616	0.673039	1.76287	0.33688	0.560507	0	0	0	1.67013	2.95674	2.56897	0.016522	0.447663	0	0	0	0.89461	0.602866	0	0	1.20276	0.213581	0.018756	0	0	0	0
Nat9	0.265566	0.215397	0	0	1.33526	0.577658	0	0.4219	0.219309	0.017867	0.356723	0	0	0	0.593609	0.597981	2.2308	0.240006	0	0	0.27016	0	0	0.395889	0	0.51795	0	0	0	0	0.228471	0	0	0	0.414619	0.5586	0	0	0.78868	0	0	0	0	0.918294	0	0.607895	0.012166	0	0.614539
Ltbp3	0	0	0.14992	0	0	0	0	0.591224	0.851885	0	0	0	0.505843	0.097021	0.209819	0.129449	1.07932	1.79058	1.50826	0	0	0	0.16541	0.822857	0.009142	0.826972	0.370332	0.320534	0.593555	0	0	0	0	0.915954	0.411685	0	0	0	0	0	0	0.656651	1.42816	0.908403	0	0	1.3463	0	0
Hspg2	0	0	0	0	0.038172	0.954545	0	0	0.034053	0	0.432435	0	0	0.05959	0.138256	0.109845	0	2.05206	0	0	0.327564	0.616183	0.105134	0	0.027078	0.474526	0.249547	0.042681	0	0	0	0	0	0	0.880474	0.075012	0	0	0.429226	0.80671	0	0.239314	0.2967	0.182605	0	0	0	0.255776	0
3830422K02Rik	0.301905	0.394104	0.121568	0.40091	0.714438	1.02005	0.629883	0	0.115417	0.641734	0	0	0	1.46606	0	0	0	3.13721	0	0.180722	0	0	0	0	0	0.105799	0	0	0	0.049242	1.09132	0.707396	0.625692	0	0	0	0	0	0	0.865432	0.071489	0.411724	0	0.04133	1.09027	0.327146	0	1.54596	0
Fbn1	0	0	0.982691	0.087028	0	0	0	0	0	0	0	0	0.367643	0	0.870917	0.797257	0.278774	1.56958	1.58828	0.021996	0.450532	0.592093	0.684702	1.31903	0.978981	1.0172	1.08795	0.370652	0.949054	0	0	0.135442	0	0.817649	0	0	0	0	0	0	0	0.879368	0.458865	0.419411	0	1.37732	0.180034	0	0
Stab1	0	0.214235	0.413044	0.073891	0	0	0	0	0	0	0	0	0	0.250919	0	0.204789	0.353606	0.442895	0.941674	0	0	0.514808	0.144377	0.251273	0.568138	0.509812	0.580799	0.44227	0	0	0	0.11002	0.42109	0	0.013482	0	0	0.184711	0	0	0	0.127962	0.905723	0.415195	0.318374	0.41163	0.708202	0	0
Itgbl1	0.810355	0.005742	0	0	0	0.0395397	0.107776	0.271758	0.220598	0.179017	0.185576	0.105579	0.989534	0.145653	0.0584143	0.665932	0.594324	0.483542	2.06469	0	0.674719	0.617619	0.557128	0.813393	0.784788	0.734413	1.0058	0.596551	0.507288	0.067256	0	0	0	0.196328	0.727537	0.019167	0.0167543	0.084391	0.294694	0.171854	0	0.246507	0.387988	0.227548	0.0954843	0.15533	0.963926	0.221055	0.106336
Ctgf	0	0	0.016877	0.070144	0	0	0	0	0	0	0	0	1.50532	0	0	0.602252	0.827121	0.335069	2.93618	0	0.859618	0.808373	1.01335	1.82156	2.37188	1.50081	1.19073	1.68157	0	0	0	0.361491	0.352141	1.57409	0.602753	0	0.358268	0	0	0	0	0	1.29672	0	1.78912	1.098	0.460082	0	0
Itga9	1.11175	0.719911	0.512984	0.390215	0	0	0	0	0	0	0	0	0.687418	0	0.746804	0.027489	0	0	2.48038	0.103453	0	0.94937	0.783796	0.282194	0.233459	0	0.516515	1.37541	0.414652	0	0	0.982153	0.596178	0	0	1.90357	0.047115	0.729587	0	0	0	0	1.08489	1.71375	0	0	1.8776	0.347213	0
Mcam	0	0.130709	0.816236	0.42125	0	0	0	0.228408	0.149746	0	0	0	0	1.82609	1.43227	1.37918	0.632824	0.22433	2.64959	1.40429	0	0.104616	0	0.648061	0.496156	0.110527	0.198485	0	0	0	0	0.986556	0.989432	0.582483	0.313869	0	0	0	0	0	0	1.21853	1.73763	0.436708	0.433792	0.116592	0.924543	0	0
Mfap4	0	0	0.3436	1.03767	0	0	0	0.191033	0.786939	0	0	0.306479	0.430689	0.089542	0.212666	0.806358	0.841177	0.062053	2.02498	0	0.580708	0.772965	0.898167	0.554327	0	0.132809	0.468265	0.007467	0	0	0.093189	0	0.037919	0	0	0	0	0	0	0	0	0	1.08714	0	0	0	0.023938	0.061446	0
Jam4	0	0	0.026784	0	0.801699	0.980865	0	0	0.251222	0	0	0	0	0	1.57408	1.55901	2.36754	0.204417	0	3.85695	0	0	1.11238	1.8807	0	0	0.072798	0	0	2.40901	3.57873	3.61967	3.06504	2.49682	3.06513	0.684943	0	1.27938	0	0.896183	0	0	1.49948	0	1.05011	0.07986	0.200929	2.41159	0
0610010O12Rik	0	0	0	0	0	0	0	0.767388	1.23515	0.011878	0.273388	0	0	1.29761	0.183698	1.04628	2.24981	1.3733	0	3.68743	0.810611	0.773572	0.356646	1.20961	0.237502	0.516432	0	0.62506	1.91589	2.06743	3.47823	2.43633	2.74236	0.766861	1.77577	0	0	0	0	0	0	0	1.69421	0	1.85428	1.85656	0	0	0
Il18	0	0	0.101882	0	0	0.256195	0	0	0.31386	0.505846	0.568463	0.707157	0.827011	0.110574	0	0	0	0	0.602229	3.50769	1.35938	2.66599	0.88343	1.82584	1.80298	2.13877	1.70922	0	0	0	2.67293	2.56872	2.82106	0	0	0.026973	1.45819	0.799048	0	0	0	0	1.64744	0.007369	0	0	0	1.51804	0
Gas6	0	0	0	0	0	0	0	0	0	0	0	0	0.774651	0.139265	0.721424	0.325986	0.351933	0	0.847557	1.56349	0.797164	0.749195	0	0.40416	0.19482	0.793272	0.335621	0.822727	0.760182	0.644183	0.120656	1.11902	0.955976	0	0.670546	0	0	0	0	0	0	0.171798	1.46656	1.23544	0	0	0.125756	0.538111	0
Itga7	0	0	0	0	0	0.154839	0	0.964325	0.880365	0	0.0080955	0.524576	0.0507065	1.05596	0.753849	0.624734	0.426467	0.262526	1.17851	0.122309	1.2063	0.864914	0.693889	0.736483	0.105208	0.578063	0.4908	0.89751	0.509613	0	0	0.39788	0.508899	0.567891	0.371041	0.004003	0	0	0.0517965	0	0	0.828605	0.169047	0.144922	0.288865	0.345505	0.505192	0.102485	0
Itgb2l	0	0	0	0.0217195	0.410376	1.0346	0.618169	0.0902435	0	0	0.398069	0	0.884255	0.426175	0	0.41921	0.280666	0	0.737247	0	2.01515	1.71633	1.98787	1.75658	1.92066	1.18075	0.885184	0.819497	1.15862	0.038333	0	0.298764	0.0035235	0.206713	0.0256545	0.408396	0.0369265	0.380018	0	0	0	1.45139	0.0231915	0.035391	0.278523	0.580284	0.064765	0	0.51169
Rapgef1	0.279708	0.473724	0.226567	0.467077	0	0	0	0	0.039504	0	0.072234	0	0	0.166065	0	0.0249	0	0.085833	0.513426	0	1.21709	0.990106	0.306542	0.436979	0.252337	0.290778	0.1408	0.879463	0.96747	0	0	0.056283	0	0	0	0	0.39065	0.189972	0	0	0	0.000483	0.285997	0	1.13808	0.482101	0	0	0
Pard3	0.684508	0.749585	0.827367	0.471975	0	0	0	0	0.212146	0.170421	0	0.041011	0.475771	0.36114	0	0	0.369167	0.155204	0.267134	0	0	1.04669	0.515469	0.141957	0.534707	0.393403	0.717217	0.027017	0	0	0	0.049875	0.000269	0.172669	0.381402	0	0	0	0	0	0	0	0	0	0.456071	0.262893	0.252515	0	0
Hes1	0.829717	0.184372	0.486604	0.770431	0	0	0	0	0	0	0	0	0.752202	0	0.507171	0.64866	1.07946	0	0.567289	0.12419	0.83835	1.39704	0.975446	0.599778	0.462654	0.761756	1.11417	0.239557	0	0	0	0.98082	1.34734	0.033593	1.26946	0	0	0	0	0	0	0	0.806208	0.405956	0	0.170413	0	0	0
Fbln2	0	0	0	0	0.144033	0.179434	0.398177	0.078634	0.895013	0	0.189681	0.982208	0	0.492323	0	0.068433	0.418556	0.632732	0.746561	0	0	1.24018	0.993633	0.533456	0	0.813681	0.528754	0	0	0	0	0.033446	0.213174	0.19485	0	0	0	0	0	0	0	0	0.242994	0	0.230039	0	0.497378	0.093898	0.329237
Dsc3	0	0	0.276796	0.036378	0.293267	0	1.19047	0	0	0.613358	0	0	3.51057	0	0	0	0	2.77635	0.557202	1.47076	1.98365	4.44162	2.72103	2.50115	4.43126	4.44106	4.3723	0	0.330548	0	0.318564	0	0	0	0.674274	0.98128	1.10588	2.2841	0.94604	0	0	1.08097	0	0	0	0.247885	0	0.08352	0
Comp	0	0	0	0	0	0	0	0.067136	0	0	0	0.874598	0.432344	0.893512	0.046109	0.156748	0	0.108278	1.98399	1.11187	1.64282	3.35861	2.47449	2.88942	1.99923	3.3149	2.85338	0.16323	0.094455	0	0	0	0	0	0.5134	0	0	0	0	1.78734	0	0	0.640873	0	0.061345	0	0.52215	0.747951	0
Dsc1	0	0.04413	0.306268	0	0.158805	2.06848	0.346989	1.29157	0	0.473038	0	0	0.0887215	0.159162	0.26928	0	0	0.915358	1.6455	2.38191	2.52004	3.31339	1.99451	2.3459	2.36134	3.27905	2.69324	0.531311	0.832869	0.0882855	0.219392	0.0615445	0	0.595149	0	0.157271	0.14509	0.53601	0.223379	0.05264	0.237182	2.52147	0.359906	0.128037	0	0.320294	0.411671	0.849978	0.222163
Pcdh1	0.0280115	0	0	0	0.539472	0.502109	0	0.257965	0.43597	0.4915	1.20886	1.07502	0.765046	0.529542	0.169147	0.0606875	0.471838	0	0.577643	0.400712	0.756482	1.83083	1.01957	1.16751	0.738741	0.785824	1.06281	0	0	0.191592	0.261498	1.11167	1.38538	0.344075	0.686294	0	0	0	0	0	0	0.0451085	1.00786	0.176472	0.72069	1.1015	0	0.90775	0
Cldn17	0	0	0.098798	0	0.563148	0.464084	0.309552	0	0	0.43623	0.091484	0	0.697526	0	0.228737	0	0	0	0.075642	0	1.71988	2.99515	1.17417	0.928879	0.327495	0	1.19053	0.678608	0.421995	0.388879	0.038554	0.219213	0	0	0	0.276842	0	0	0	0.666495	0	0	0.212088	0	0	0.584001	0	0.290828	0
Frem3	0.084339	0.415215	0.308439	0.99066	0	0	0.842142	0	0	0	0	0.719715	0.954369	0	0	0.106449	0	0	0.818437	1.47737	0	0	2.27785	0.854353	0.67675	1.52387	0	0.21858	0.064293	0	0	0.215444	0	0	0.815583	0	1.46628	0.374688	0	0	0.231724	0.196197	0.006228	0	1.8654	0	0.930149	0.262679	0
Lmo7	0	0	0	0	0.227713	0	0.670367	0	0.371399	0.10755	0.305545	0.747879	0.56655	0.094466	0	0.165746	1.12903	0.468544	0.434987	0.875498	1.01495	1.07717	1.40446	1.27821	0.683021	0.848031	0.911358	1.17369	0.203299	0.360994	1.36884	1.10683	1.08519	0.062332	0.346127	0	0	0.250128	0.38489	0.01734	0	0	0.997568	0.235324	0.192697	0	0.167114	0	0.630595
Aatf	0	0	0	0.005182	0	0	0	0.398097	0.617703	0.197578	0	0.514072	0.166753	0.271118	0.34349	0.247451	0.167551	0	0.109121	0	0.277968	0.290314	0.695859	0.286774	0.176789	0	0.0848335	0	0.129635	0	0.0387405	0	0.357185	0.0195415	0.0508015	0	0	0	0.564638	0	0	0.129251	0	0.497885	0.020802	0	0.074915	0	0.627532
Pcdh19	0	0.241812	0.209023	0.129641	0.491338	0.380681	0.02963	0.973966	0.837143	0.121053	0.665348	0.563069	0.484663	0.750922	0.471956	0.559114	0.197483	0.580543	0.350097	0.0213757	0.995975	0.86196	1.17834	0.253438	0.384935	0.546132	0.735001	0.2108	0.0736807	0.00863633	0	0.135665	0.164885	0	0.216809	0.00613567	0	0	0.125004	0	0.0943553	0	0.191589	0.156052	0.144549	0.116568	0.031539	0.089002	0.315993
Mia1	0	0	1.626	1.54011	0	0	0.166956	0	0.039821	0	0	0.103932	0	0.637681	0	1.40918	1.86088	0.181011	0	1.11688	0	0	1.3063	2.42038	0	0	0.779384	0	0	0	0.17563	0.055012	0.457829	0.53212	1.3678	0	0	0.201009	0	0	0	0	0.202918	0	0	0	0	0	0.41192
Tnfaip6	1.54174	1.15971	0.919005	1.9598	0	0	1.73567	0.004689	1.60273	0.686324	0.670564	0.661351	0.265211	0	1.27087	0.388193	0	1.74893	0	0	0	0.026998	0.913692	0.833278	2.06342	0.21967	1.00328	0	0.469223	0.82787	0	0.081012	0.071356	0.02382	0	0	0	0	0	0	0	0	0	1.14808	0	0	0	0	0
Tgfbi	0	0.1726	0.451805	0.592695	0	0	0	0	0	0	0	0	1.47519	0	0.987787	0	0	1.63836	1.06121	0.758361	0.593576	0.83274	0	0.632306	2.27634	1.51678	1.44825	0	0.08228	0	1.21177	0.814391	0.874616	0	0	0	0.745796	0.688201	0	0	0	0	0.788739	0.175983	0.280545	0	0.601379	0.49663	0
Itgb4	0.495067	0.0248625	0.247382	0.0193865	0.655701	0.655433	0.126222	0	0.368501	0.033776	0.070407	0.259858	0.894925	0.681172	0.615405	0	0.520012	0.355839	0.452208	1.18243	0.897937	1.32173	0.44856	0.833692	1.77074	0.9066	0.762519	0.159065	0.125346	0	0.596409	1.13235	0.96086	0.897363	1.33888	0.197487	0.124178	0.0750175	0	0.271504	0.35189	0.521415	0.209443	0	0.107609	0.624262	0	0.075452	0
Anxa9	0	0	0	0	0	0	0	0	0	0	0	0	1.16758	0.241861	0	2.208	0	0.129827	1.39276	2.27183	1.61532	2.47985	1.95772	1.78804	3.1984	2.40419	2.41079	0	0.200162	0	1.0435	0.826464	0.718369	0	0	0.337677	0	0.482403	0	0.933547	1.08318	0	0.902273	0	1.17076	0.991394	0	0.644839	0
C1qr1	0.244539	0.399788	0.135642	0	0.0942985	0.375196	0.183759	0.937568	0.442647	0.443312	0.228259	0.694323	0	0.035852	0.52375	0	0	0	0.67939	0.7482	0.042368	1.33141	0.572537	0.587429	0.325925	2.14533	1.29946	0.4396	0.45787	0.171345	0.017945	0.0518285	0.546334	0.0941875	0.178013	0.154954	0.148068	0.11523	0.043073	0	0.206881	0.0745155	0.269282	0.121876	0	0	0.251969	0.310958	0.310141
5530401N06Rik	1.78327	0.863663	1.06509	0.069183	0	0	0	0	0	0	0.478876	0	1.41215	1.40534	0.042732	0	0	0	0	1.54357	0	0	0	0	0.293836	6.38698	5.72333	0.521231	0.377377	0	0	1.30168	0	0	0.039629	0.255304	0.821236	0.069529	0	1.52313	0.9339	1.61845	0.85189	0	0	1.1015	2.91984	0.627104	0
Krtap8-2	0.021756	0.931396	0.027654	0.347945	0	0	0	0	0	0	0.411508	0	0.229794	0	0	0	0	1.18732	0.162769	0.397512	0	0	0	0.285244	0	5.63053	4.32692	0.600395	0.639062	0	0	0	0	0.108987	0.298244	0	0.217176	0	0	1.00315	1.41191	1.50901	0	0	0.265397	2.11558	0.729472	0.748824	0
Jag2	0	0.730547	1.18546	0.110868	0	0	0	0	0.0617	0.617145	0.993592	0	1.18082	0.770298	0.084244	0.673306	0.464475	0.308501	0.244733	0.495101	1.76694	1.59475	0.122648	1.30833	1.66844	2.01698	1.19381	1.04212	1.00581	0	0	0	0	0	0.345906	0	0	0	0	0	0	0.060707	1.14667	0	0.40649	0	0	0	0
Pkp1	0	0	1.32702	0	0	0	0	0	0	0	0	0	4.1715	1.81474	1.56604	0	1.07386	3.52099	3.27462	3.98066	5.6958	6.09201	4.24776	5.1661	5.75537	6.22801	5.32967	0	0.331107	0	2.49897	2.20228	1.92165	1.82631	4.32952	0	0	0.264377	2.06665	0	0	0	0	0	0	0	1.00546	0	0
Pkp3	0	0	0	0	0	0	0	0	0	0	0	0	1.06216	0	0.556902	0	0.799049	0.280264	0	0.676972	1.93962	2.8417	1.38003	1.73511	2.4628	3.05596	2.63199	0.03276	1.43834	0.585646	1.86478	1.22435	1.24375	2.52262	1.05821	0	0.341869	0.613531	0.292033	0	0	0	0.247287	0	0.753555	1.14581	0	0.043068	0
Vav3	0	0	0.334514	1.14239	0	0	0	0	0.05113	0.611703	0	0	0.546485	0.447336	0.443098	0.617005	0	0.860917	0.095101	0.533476	1.17246	1.8643	1.13365	0.893072	0.555336	1.91213	1.37501	0	0	0	0	1.04563	0.464932	0.052602	0	0	0	0.188366	0	0	0	0	0.703904	0	0.239213	0.606434	0	0	0
Cdh5	0	0.601403	0	0.297911	0	0	0	0	0.203058	0	0	1.03335	0.035741	1.01817	0.010791	0	0	0.284323	2.21745	2.47725	2.57136	3.73043	3.20439	2.87258	3.08363	4.31083	4.18259	0.39969	0	0	0	0	0	0.057832	0	0	0	0	0	0	0	0.339261	1.52113	0	1.76351	1.15438	0.629773	0.169053	0
Cdsn	0	0.120498	0	0	0	0	0.597032	0	0	0	0	0	0.74008	0	0.051032	0	0	0.441087	2.33843	2.68612	3.66953	4.91201	3.05765	3.26365	4.42005	5.1078	4.76668	0.014544	0.325091	0	0	0	0	0	0.456769	0	0	0	0.235407	1.37332	0.097219	1.80495	0	0.326809	0	1.08217	0.217212	0.462152	0
Lypd3	0	0.290514	0	0.384964	0	0	0	0	0.687656	0.035841	0	0.418574	1.97504	1.19192	0	0.352755	0.129421	0.923723	1.48668	3.00887	3.50838	4.02042	2.40499	3.04147	3.07367	4.3348	3.56397	0.665207	0.920086	0	0	0	0.033368	0.390055	0	0	0	0	0	0	0	0	0.677696	0	0	0	0.73389	0.815885	0
Pvrl1	0	0	0	0	0.233659	0.175989	0	0	0.721172	0.108206	0.728137	0.50755	0.755193	0.225418	0	0	0.213692	0.827693	0	0	0.662042	0.815945	1.03425	0.306581	0.84478	1.14316	1.31584	0	0	0	0	0	0	0	0	0	0	0	0.065358	0	0	0	0.152343	0.134735	0.363313	0.515399	0.421576	0.473451	0
D730001G18Rik	0	1.83445	1.28184	0	0	0.592963	0	0	0	0.44103	0	0.360334	0	0	0	0.130698	0	0	0.129672	2.72055	0.783549	2.10938	2.06063	0	1.33928	3.86347	4.00937	0	0	0	1.19692	0	0	0	2.20349	1.08986	0	0.09403	0.025227	2.019	0.740055	0	0.12867	0.472789	0	1.67728	0	0.471098	0
Sorbs1	0	0	0	0	0.08963	0	0	0.857285	0.290992	0.732321	0.770882	0.318782	0.753862	0.758207	0.571496	0.901901	0	0	1.35438	0	1.22569	0.664112	0.181868	0.199931	0.273531	0	0	2.22993	0.418544	0	0	0.447503	0	0	0.220169	0.185194	0	0	0	0	0	1.38777	0.10713	0.570839	0	0.499043	0.771396	0.32382	0
Cdh13	0	0.094865	0.590991	0	0.372852	0.105957	0.254047	0	0.787342	0.974717	1.22428	1.19194	0.023488	0	0	0.021825	0	0	2.12521	0.178112	1.68307	1.90031	0.856555	1.20927	1.49419	1.51623	1.22948	2.20877	1.33913	0	0	0.224144	0.253141	0.0471	0	0	0	0	0	0	0	0.801393	0	0	0	0	0	0	0
Dlgh1	0.626044	0.2502	0.429068	0	0.218102	0	0	0.197108	0	0.290281	0.494784	0.029312	0.355026	0	0.069521	0.12055	0.317681	0.16543	0	0.418847	0	0	0	0.383513	0	0.160427	0	0.687658	0.6857	0	0.136743	0.385312	0	0.683668	0	0.308366	0	0	0	0	0	0	0.055091	0	0.314122	0.043518	0.190714	0.591142	0
Cdh2	2.25318	2.84719	2.71056	1.86539	1.32999	1.11802	1.3841	1.69359	1.5537	2.14079	2.45949	1.55707	2.10921	1.45529	0	0	0	2.34463	0.481804	0	0	0	0	0	0	0	0	3.47983	0	0	0	0	0	0	0	0	0	0	0	0.423341	0	0.746708	0	0.474648	0	0	0.855763	1.92837	0.677183
Epdr2	0	0	0.23161	0	0.541612	0	1.21731	1.23097	1.33527	1.56519	1.4933	1.21234	0.661099	2.52968	0	0	0	1.01078	0.020088	0	1.69574	1.33327	0.302219	0.653892	0.338865	0	0	0.42529	2.83306	0	0	0	0	0	0	0.151978	0	0	0	0	0	0	0	1.64351	0.154106	1.56276	0.574914	0	0
Cml3	0	0	0	0	0.974544	0	2.80776	0	0.869584	1.37932	0.502552	0	1.10369	0	0.782665	0	0.106989	0	0.723511	0.234774	0.813727	0.916589	0	1.28584	1.59148	0	0	0.075664	0	5.29771	3.0392	0.502617	0	2.40204	0	1.00945	0.625693	0	0	0.299701	0	0.950332	0.570772	0.315479	0	0	0.725989	1.77549	0
Cml5	0.580256	0.017582	0.255925	0	1.81458	1.50698	2.75693	2.98117	2.92483	1.96068	2.53581	1.75723	1.16954	0.23444	0	0.286715	0	0	0	0.872497	0	0	0	0	0	0	0	0	0	5.37918	4.08196	0.750551	0	0	0.53008	0	0.664366	0.797871	0	1.29922	0.440954	1.28124	0	0	0	0.843952	2.22097	2.29386	0
Pkhd1	0.307535	0	0.170019	0	0	0	0	0	0.046337	0.298938	0	0.207919	0	0.151975	0.49902	1.93853	0.495773	0	0	0.117618	0	0	0.494245	0	0	0.418248	0	0	0	3.00918	0.036483	0	0	0	0	0.877074	1.14845	0.146596	0	0	0	0.514574	0	0.343505	0	1.27662	0.54359	0.139423	0.639592
8430419L09Rik	0.534393	0.146716	0	0.647923	0.579099	0	0.541738	0	0.231057	0	0	0.132692	0.05262	0.037248	0	0	0	0	0	0.484364	0	0.086166	0	0.34615	0.07592	0	0	0	0	1.38072	0	0.177744	0	0.071016	0.558917	0.331906	0.592108	0	0	0	0	0	0	0.115739	0.210361	0.520309	0	0.19686	0.296744
Igsf4b	0.226797	0.536544	0.09511	0.148471	1.2487	0	0	0	0	0.881281	0.940851	0	0.339308	0	0.549967	0	0	0.411928	0	0	0.377693	0	0	0	0.430537	0	0	0.267031	0.219558	0.237163	1.61551	0	0	0	0.150876	1.33135	0.446342	0.027129	0.541934	1.34602	1.24999	0.222938	0	0	0	0	0	0.400416	0
Sele	0.841266	0.012226	0	0	0.56066	0.810776	0.598029	0.245405	0	0.105345	0.127301	0	0.280071	0	0	0.147784	0.174301	0	0	0	0	0	0.177041	0.191072	0.214051	0	0	0.37818	0	0.465425	1.24214	0	0	0.131124	0	0.550117	0	0.32308	0.227415	0.243067	0	0	0.440853	0	0	0	0.081206	0.292206	0
Rasa1	0.034987	0.552276	0.53161	0.126812	0.220954	0.129147	0	0.773205	0.420842	0.33852	0.733131	0.287233	0.285171	0.131367	0.573638	0	0	0.204751	0	0	0	0	0	0.0067285	0.153792	0.168682	0	0.113321	0.103731	0	0.969228	0.655896	0.0468055	0.915063	0.0635485	0	0	0	0.260112	0	0.075629	0	0.634487	0.122161	0.138453	0	0.021403	0.0995975	0
Rac1	0	0.293957	0.87653	0	0	0	0	0.172359	0	0.214696	0.414589	0.049435	0.361418	0.401769	0	0	0	0.27281	0	0	0	0.008455	0	0	0.484235	0.104367	0.105094	0.114363	0.16729	0.00604	1.36228	0.778736	0.750299	0.123453	0.367185	0	0	0	0	0	0	0	0.817481	0	0.092454	0.211828	0.25286	0	0
AU040320	0	0	0	0	0	0	0	0.537927	0.307216	0.300338	0.69269	0.192659	0	0.67826	0.198046	0.402512	1.0768	0.178731	0	0.347209	0	0	0	0.206671	0	0.202636	0	0.970453	0.806841	0	2.76464	1.1205	1.3718	1.62104	0.686868	0	0	0	0	0.165886	0	0	0.998036	0	0.689232	0	0.493068	0.482695	0
Spg7	0	0.046453	0.112677	0	0	0	0	0.551737	0	0	0.107499	0	0.099909	0.040295	0	1.0874	0.270803	0	0.425316	0.371675	0.577101	0.409818	0	0.157214	0	0	0	0.515355	0.849812	0.912836	1.30931	0.670199	0.465257	0.10576	0.418764	0	0	0	0	0.861346	0	0.72279	0.012081	0	0	0	0.343455	0	0
Cdh1	0	0	0	0	0	0	0	0	0	0	0	0	0.280385	0.561254	1.20118	1.19075	1.08791	0.319324	0	1.00978	0.639485	1.08391	1.19015	1.07416	1.21533	1.21917	0.929956	0	0	0.541989	2.34004	2.03967	1.9336	1.11039	1.72379	0.288683	0	0	0	0	0	0	0.898964	0.029144	0.484222	1.15114	0	0	0
BC040758	0.223962	0	0	0.163985	0	0	0.146354	0	0.759665	1.8089	0	0	0	0	0	0.48288	0	0	0	0.203156	0.287841	0	0	0	0	0	0	0.289752	0.31457	2.62356	6.35682	4.95738	4.585	0.589695	0	0.955095	0	0	0.150539	0	0	0	0.313269	0	2.0066	2.81877	0	0.381642	0.396408
Cldn15	0	0	0.254414	0	0	0	0.02528	0	0.6124	0.834934	0	0	0	0	0.735167	0.391955	0.050183	0	1.36815	0.602733	0	0	0.053662	0	0.050223	0	0	0.227681	0.341468	0.249344	4.18884	3.00759	3.17605	0.474902	0	0	0	0	0	0	0.39819	0.334247	0	0	0	0	0.733058	0	0.949338
Thbs3	0	0	0	0	0	0	0.02844	0	0.324084	0.448168	0	0.138307	0.382849	0.303336	0	0	0	0	0.237976	0	0.180027	0.250498	0.25103	0.247688	0	0.037673	0.160351	0.953592	0	0	4.77814	1.78596	1.7361	0.742956	0	0	0	0	0	0	0.329187	0	0.319595	0.317979	0	0	0.082849	0	0.670239
Cldn23	0	0.036322	0.618422	0.031064	0	0	0	0	0	0	0	0	2.51793	0	2.67327	3.25619	2.55266	0	0	2.11246	0.910536	1.11805	1.01157	2.11265	2.2457	2.00422	1.67097	0.502522	0.116674	0	3.34968	4.25613	3.68947	0.875262	0.976344	0	0	0	0	0.71951	0	0	1.22005	0.348646	1.36451	0.017816	0	0	0
Dsg2	0	0	0.295587	0	0.145255	0	0	0	0.444888	0	0	0	0.73223	0	1.32258	0.709131	1.12544	1.64001	0	2.25906	0	0.020173	0.591299	1.1202	0.70936	0.309566	0.784918	0.719313	0	0	2.37283	3.30981	2.76401	1.63024	2.62668	1.32414	0	1.21103	0	0	0	0	0	0	2.21002	1.14491	0	1.2575	0
Ctnnb1	0.992589	1.07197	1.18973	0.852895	0	0	0	0	0	0	0	0	0.191832	0.00919	0.854898	0	0	0.943853	0.06306	0.29161	0.124176	0.301418	0	0.132	0.042269	0.560875	0.14535	0.065603	0	0	1.13444	1.27748	0.803436	0.731802	0	0	0	0	0	0	0	0	0.499604	0.090018	0.676925	1.08078	0.527081	0	0
Lrig3	1.49412	1.35894	1.53402	1.44527	0	0	0	0	0	0	0	0	0.419655	0	0	0	0.022783	0	0.895167	0.130267	0.426586	1.47592	0.907638	1.15877	1.54341	1.11025	1.33845	0	0	0.614433	1.07056	1.92638	1.63195	0	0.702589	0	0	0	0	0	0	0.314242	0.481628	0	0	0.052186	0	0.103949	0
Pcdhb18	0	0	0	0.103161	1.73878	1.00861	0.913112	0.307997	0	0.262013	0	0	0	0	0.365813	0.518537	0	0	0.084085	1.81732	0	0	0	0	0	1.50364	1.92517	0.347456	0.177917	0	0.054804	2.38752	0	0	0.163803	1.19844	1.57108	0	0.498029	1.45285	0.898006	0.571734	0.036025	0.65455	0	0	0	0.732244	0
AI987662	0	0.117584	0.357771	0	0	0	1.35384	2.27515	0	1.15299	1.57306	0	1.165	0	0.487288	0	0	0	0	0	0.558	0	0	0	0.962032	0	0	2.35031	2.08798	0.183051	2.03175	3.0843	2.39722	0	1.57739	0	0.363125	0	0.042824	0	0.568954	0.012332	1.93244	0.305595	0	0	0	1.65705	0
AW146299	0.351957	0.403209	0.41355	0.264819	0.927866	0.388563	0.434311	0	0	0.959322	0.156552	0.04964	0.325888	0	0	0	0	0	0	0	0	0	0	0	0	0	0	0.36506	0.229822	0	0.226543	1.19685	0.860831	0.114112	0	0.309855	0.49921	0.849392	0.404924	0	0.846828	0	0.299466	0.79862	0	0.488043	0	0.296406	0
Lrig1	0.563447	0.494681	0.706896	0.067967	0	0	0.069601	1.43821	1.07609	0	0	0	0.895797	0	0.796876	0	0	0	0.463871	1.24833	1.13931	0.446631	0.082866	0.831763	1.4101	0.517207	0.528364	0.205348	1.0392	0	0.100147	1.52879	1.5483	0.361233	0.850555	0	0	0	0	0	0	0.401336	0.05185	0	0	0	0	0	0
F11r	0	0	0	0	0	0	0	0	0.255462	0	0	0	0.323189	0	0.220585	0.696189	1.23981	0.373054	0.668247	0.790358	0	0.850476	0.327454	0.583354	0.466707	0.782331	0.81219	0	0	0.552421	1.00129	1.46077	1.81073	0.991904	0.500883	0	0	0	0	0	0	0.060052	0.631296	0.264077	0.920874	0	0.659227	0.521767	0
Cldn2	0.204591	0	0	0	0	0	0	0.300544	1.06189	0.539341	0	0.451379	1.27243	0	1.3631	1.50987	0	0	0	0.031473	0.620824	0.108804	1.40981	1.53947	0	0	0	0.325232	0	3.53055	2.35887	3.43162	3.63959	0	0	0.01782	0	0	0.253679	0	0	0	0.049149	1.05281	2.48013	2.82707	0.213127	2.67371	0
Pcdhb20	0.413059	0.347034	0.0521445	0.0982885	0.204721	0.458487	0	0.506319	0.0002345	0.719303	0.501563	0	0.228614	0	0.162413	0	0.07253	0.284904	0	0.0366495	0.541898	0.28904	0	0.082541	0.287799	0	0.118077	0.158943	0.316856	0.0610595	0	0.0510775	0.960046	0.162373	0.610724	0.611364	0.336149	0.246187	0.347866	0.36664	0.407301	0.058349	0.093678	0.314878	0	0.435789	0.0224065	0.184163	0
Pcdha7	0	0	0	0.000801	0	0	0	0.272331	0.969963	0	0	0.606159	0	0.482893	0	0.377529	0.517361	0.187946	0.702759	0	0	0.869438	0.620609	0.279075	0	0.277808	0.33335	0.14229	0.066499	0	0	0	1.27826	0	0.684765	0	0	0	0.134941	0.430404	0	0	0	0.372877	0.463254	0	0.429015	0	0.311037
Pscdbp	0.375686	0	0	0	0	0.793024	0	0	0	0	0.404051	0	0	0	0	0	0	0	0	1.02712	0	0	0	0.327855	0.686913	0	0	0	0.202762	0.564133	0.439914	0.4103	0	3.0693	0.415926	2.31813	1.64713	1.7797	1.1145	0.13431	1.24417	0.877533	1.2442	0	0	0.177168	0.055198	0	0.475288
Cml4	0.928987	0	0	0	0	0.675842	0	0.983951	0	0	0.402629	0	0	0	0.678638	0	0	0.61455	0	1.26666	0.683121	0	0.121482	0	0	0	0	0.070422	0.287075	0	0.776087	0.027543	0	2.00387	0.241683	0	0.841315	0.721893	0	0.409679	0.787071	0.13904	0	0.283363	0	0.168833	0	0	0
Cldn4	0.885978	0.966663	0.202686	0.62141	0	0	0	0	0	0	0	0	2.21914	0	1.49934	2.29684	3.27814	0	0	0.503742	1.71612	2.55893	1.32027	2.1892	2.23772	2.81051	2.32246	0	0	0	2.43446	2.86535	2.40159	4.36148	2.62031	0.804885	0	0.103059	0	0	0	0	0	0	3.15263	1.56195	0	0	0
Ctnnd1	0.498293	0.369331	0	0.061268	0	0	0	0	0	0	0	0	0.47504	0	1.1389	0.156366	0.686373	0.315709	0.291174	1.14299	0.277681	0.536267	0.080143	0.960754	0.472943	0.858776	0.73149	0	0	0	1.10857	1.02735	0.986786	1.33443	0	0	0	0	0	0	0	0	0.677414	0.290986	0.999673	0.453464	0.535515	0.112119	0
Scarb2	0	0	0	0	0	0	0.094362	0	0.322022	0.517927	0	0	0	0.254816	0	0	0.341635	0	0.592413	0.054418	0.104168	0.075937	0.171945	0.117834	0	0	0.082459	0.468947	0.208775	0	0.064729	0.686182	0.239708	1.28819	0.063946	0	0	0.127738	0	0	0	0.683728	0.398798	0	0.552745	0.003814	0.389832	0.429616	0
Cldn12	1.21639	0.65558	0.371683	0.880796	0	0.194021	0.091803	0	0.042636	0.818133	0.390541	0.356161	1.0277	0	0	0.297835	0.244714	0.851144	0.15041	0.434497	0	0	0	0.224743	0	0	0.303988	0	0	0.423269	0.374977	0.979747	1.00466	1.60989	0	0	0	0	0	0	0	0	0	0	0.336052	0.833356	0.297011	1.30805	0
Cldn8	0.313477	0.21332	0.857097	0.126438	0	0	0	0	0	0	0	0	0.630098	0	1.61035	4.53479	4.06629	0	0	1.73867	1.11977	1.53379	1.99635	3.01687	1.23257	2.58432	1.21238	0	0.359883	2.80453	0	3.40456	3.37682	4.40442	4.78767	1.21645	0	1.72763	0	0	0	0	1.37133	0.271806	0	0	0	0	0
Emcn	0.458211	0.017528	0	0	0	0.57859	0.639715	0	0	0.389699	0.051634	0	0	0	0.002356	0	2.09662	0	0	0	0.016693	0	0.354703	0.21823	0	0	0.144974	0.041685	0	0.504878	1.67926	0.837011	1.75602	0	2.11903	0	0	0.516046	0	0	0	0.217694	0	0.232457	1.59879	1.1563	0	0	0
Cd164	0	0	0	0	0	0	0	0	0	0	0	0	0.253867	0	0.490491	0.026572	0.922945	0	0	0.762695	0	0	0.845312	0.544293	0.837248	0.352129	0.093072	0	0	0.306564	0.686826	1.00691	0.3425	0.652787	1.75882	0.049177	0.066409	0.476796	0.187811	0	0	0	0.661842	0.197131	1.17447	0.617096	0.074167	0.883955	0
Cd40lg	0	0.035166	0.000446	0	0	0	0	0.855937	0.818979	0.476722	0.25718	0.216004	0.376112	0	0	0.232281	0.397827	0.030298	0.323322	0	0.283822	0.58696	0	0.05524	0	0	0.120124	0	0	0	0.401369	0.00187	0.477533	0	0.910665	0	0	0	0.806972	0	0	0	0	0.741259	0.013243	0	0	0	0.218293
Cldn10	0.095048	0	0.119958	0.111453	0.891845	0.118531	0.594483	1.72743	0.792129	1.18596	1.19678	0.880711	0.305518	0	1.05216	0.177161	1.71578	1.39226	0	0	0.407977	0.0033625	0.675438	1.14708	0.709052	0	0	0.203365	0	1.66717	0	0	0	0	2.51232	0.249984	0.119222	1.03184	0.104974	0.22549	0.339126	0.0638265	1.50096	0.458928	0.577993	1.01073	0	0.0609895	0
Pkp4	0.519321	0.45752	0.264582	0	0.626236	0.715795	1.55828	0.149025	1.07407	1.11782	0.89392	0.760535	1.04897	0	0.388268	0	0.235966	0.708039	0.662046	0.836068	0	0	0	0.271518	0.597437	0	0	0.809968	0	1.26247	1.09923	0.839999	0.370823	0	1.57068	0	0	0	0	0	0	0	0	0	0	0.056483	0	0.352622	0
Cdh7	1.4796	0.15668	0.695373	0.0877605	1.34274	1.20059	0	1.48581	1.41782	1.25476	1.29898	1.2524	0.491358	0.5144	0	0	0	0.099602	0.314888	0.188203	0.010582	0.14891	0.293897	0.146447	0.226212	0.042416	0.122276	0.465957	0.604504	0	0.254325	0	0.0716535	0.24423	0	1.93282	0.505758	0.959146	0.223234	0	0.106798	1.09636	0.233075	0.214079	0.094162	1.00246	0	0.352708	0.311433
Cldn11	0.442435	0	0.257775	0	0	0.992366	0	0.608624	0	0	0.70202	0	0	0	0.134492	0.009377	0.022286	0	0	0.228682	0.562343	0	0	0	0	0	0	0	0	1.09312	0.780895	0.210009	0	0.311852	0.443368	2.31892	0.260214	0.769742	0.410731	0.652117	1.17221	0.521477	0.06501	0.194986	0	1.67081	0	0.213747	0
Rnd3	0.252277	0.177308	0.600014	0.172306	0	0	0.640635	0.267188	0	1.30771	0.443846	0	0	0	0	0.045572	0	0	0	0.178704	0.263592	0.209693	0	0	0.641193	0.234635	0	0	0.098792	0.451745	0.851578	0.400883	0	0.348184	0	1.9093	0	0.660107	0	0.264033	0	0	0.083298	0	0	1.34466	0	0.226732	0
Stab2	0	0	0	0.061998	0	0.197454	0.22205	0	0.143316	0	0	0.12026	0.383671	0	0.201268	0	0	0	0	0	0.454059	0	0	0	0	0	0	0	0.396266	0.724942	0	0	0	0	0	2.62947	1.56503	2.0275	0.546971	0.450909	0.174672	0.312463	0	0.548219	1.38244	1.25201	0.547187	1.81027	1.28896
Colec10	0	0	0	0	0	0.225261	0	0	0.074858	0	0	0.156005	0	0.041858	0.302121	0.815851	1.13471	0.408875	0	0	0.066482	0	0.840655	0.470722	0	0.96652	0	0	0	0	0	0	0	0.136221	0.073776	1.15409	0	0.002344	0.604625	0	0	0.176848	0	0.304239	0.739831	0	1.06099	0.235916	0.858206
Pcdhb14	0	0	0	0	0.371951	0	1.38018	0.11167	1.02434	0.383028	0.315549	0.988163	0	0.728905	0	0	0.051967	0	0.271337	0.098574	0.708653	0.433087	1.17974	0	0	0	0.469619	0	0	0.98844	0	0	0.552706	0	0	2.24571	0	0	0	0.495214	0	0	0	0.55262	0	0	0.29176	0	0.791118
Gypc	0.886687	1.07014	1.26097	1.82913	0	0	0	0	0	0	0	0	0	0.602601	0	0	0	1.08614	1.07728	0	0.403991	0.309811	0	0.332878	0	0.216505	0	0.670856	0.422057	0	0	0	0	0	0	0.792312	2.70691	0.241189	0	0	2.18737	1.17948	0.183646	0	0	0.960642	0.183205	0.160422	0.797209
Itgax	0	0	0	0.588009	1.60731	0.747493	0.639294	0	0.624145	0	0.345674	1.20948	0	0.055043	0	0.664602	0.212785	0	0	0	0	0	0.290312	0	0.029615	0	0	0	0	0.032913	0	0	0	0	0	3.25371	4.13607	1.04949	1.19033	2.48513	0.380097	0.811197	0.106824	0	0	0	0	0	1.35954
Vcam1	0.974842	1.10874	1.04808	1.53768	0.363489	0	0	0	0	0	0.058127	0	0	0	0	0	0	0.44859	0.524687	0.167488	0	0	0	0	0	0	0	0.264716	0	0	0	0.400742	0	0	0	1.31008	3.03057	1.40618	2.07804	1.2049	0.635511	0.219916	1.09303	0	0	0	0.797545	0.286945	1.56267
Pvrl4	0	0	0	0	0	0.89631	0	0	0.779747	0.004361	0	0.758156	0	0.543281	0.170662	0	0.09475	0	0	0	0	0.50737	0.790864	0	0	0.45344	0.576871	0	0	0	0.222081	0	0.118997	0.92392	0	0.054876	0	1.69872	0.865073	0	0.282231	0	0.056661	0.456805	0.102266	0	0.169972	0	1.25601
Stat5b	0	0	0	0	0.326422	0.330775	0	0	0	0.142497	0.177425	0	0.911139	0	0.100099	0.157808	0	0.046391	0.768596	0	0	0	1.23453	0	0.150045	0.030681	0	0.179385	0.928564	0	0	0	0	0.224898	0.013526	0.671416	0	1.27791	1.2205	0	0	1.01188	0	0.58858	0	0	1.01839	0.455527	0.028174
1200013P24Rik	0.347986	0.27515	0	0	0.875468	0	0	1.07841	0	0.655309	0.520609	0	0.236673	0	0.413437	0	0	0	0	0	0	0	0	0	0.599155	0	0	0	0	0.103986	0.817188	0	0	0.632599	0.574735	0.345362	0.978544	1.11885	0.308965	1.01496	0.513873	0.249738	0.329816	0.410414	0	0.815636	0	0.512182	0
Sn	0	0	0	0	0	0	0	0	0.16857	0	0	0	0	0	0.634418	0.336086	0.121518	0.300095	0.499382	0	0	0.179575	0.15822	0	0.788704	0	0.340763	0	0	0	0	0	0.174791	0.552454	0.027067	1.14104	1.41032	2.22262	0.063506	0	0	0.586441	0.489808	0.357209	0.058271	0	0.725587	0.547047	0
Lpxn	0	0	0	0	0	0.047882	0	0	0	0	0	0	0	0	0.262237	0.993292	0	0	0.016481	0	0	0	0	0	0.673589	0	0	0	0.306734	0	1.43793	0.46138	0.355289	0.491708	0.643236	2.31404	2.86034	2.88827	2.21166	2.42041	1.14907	0.566693	1.44412	0.070771	0	0	0.404646	0.238967	0.110616
AI324046	0	0	0	0	0	0	0	0	0.177877	0.457813	0	0.135637	0	0	0	0	0	0	0.314231	0	0.154212	0	0	0	0.249802	0	0	0.170108	0	0	1.1638	0.16813	1.42504	0.557891	0.325941	2.89184	2.58719	3.38927	1.39413	0.281425	0.295485	0.296428	2.63654	0	0	0	0.220012	0	1.26688
Cldn22	0	0	0	0	0	0	0	0	0	0	0.6173	0	0	0	0	0.32319	0	0.877137	1.22705	1.66125	0.39266	0	0	0.819852	0	0.121207	0.053251	0.380873	0.699052	0.53168	0.083931	0	0.380687	0.084653	1.96862	0	0	3.80966	0.010931	0.813858	0	0.618354	0.469144	0.992673	0	0.075707	0.383151	0.413494	0
Pcdh21	0.929042	0	0.090089	0	0	0	1.36517	0	0	0.6893	0	0	0	0	0	0.36138	0	0	0	0	0	0.610187	0.701583	0.102513	0	0.182446	0.82284	0.128538	0	0	0.47956	0.212337	0.258802	0.389	0	0.537506	0	1.88728	0.248613	0	0.072852	1.62704	0.322444	0.713218	0.072089	1.55553	0	0.580678	0.245576
Tecta	1.43649	1.03438	0.909795	0.212063	0.91527	1.35176	0.07063	0	0	0	0.292754	0.119693	0.139242	1.3573	0	0.626712	0	0	0.37946	0	0	0	0	0	0.371627	1.08927	0.102688	0.028233	0.620843	0	0	0.050418	0	0	0	0	0.343825	2.47718	0	1.04483	0.791726	1.29106	0	0	0	1.03409	0	0	0
B230220E17Rik	1.11949	0	0	0.452085	0	1.29123	0	0	0	0.146256	0.913844	0	0	0	0.144724	0	0.10882	0	0	0.314865	0.005984	0	0	0	3.48414	0	0	0.199523	0.113632	1.13233	0.373188	0	0	0	1.44834	0	0.532792	4.18267	0	0.799814	0.337228	0	0.16186	0.07544	0.016112	3.15684	0	0.208885	0
Cd69	0	2.37508	1.85017	1.31903	0.186078	0	0.67328	0	0	0.436086	0.24884	0	2.43612	0	0	0	0	0	0	0	0	0	0	0	1.02385	0	0	0	0	0.616205	1.31344	0.257423	0	0	0.77993	2.30726	3.30871	3.28516	3.91733	0.593893	1.60134	0.788932	2.21808	0.082181	0	0.043639	0	0.169428	0.455147
Rtdr1	0	0	0	0.0404905	0.352015	0	0.396963	0.0540505	0	0	0.132161	0.044941	0.146249	0.11934	0.272165	0.179842	0.156775	0.0267715	0.0987485	0.192465	0.144382	0.0286495	0.432125	0.356555	0.437064	0.202256	0.0446635	0.063751	0.050266	0.348105	0.058357	0.331944	0	0.0153025	0.722822	0.0657965	0.06912	0.52539	0.300756	1.03905	0.300287	0	0.607212	0.69978	0	0.050354	0.182519	0.248978	0.584515
Itga1	0	0	0	0	0	1.50889	1.44395	0.400005	0.281014	0.230144	0	0.365402	0	0	0.036185	0.134463	0.361195	0	0	0	0	0	0.707493	0	0.611338	0	0	0	0	0.241949	0.093924	0.399822	0	0	0	0.06787	0	0	0.0169	1.55171	0.542294	0.363279	0	0.255949	0	0.035629	0	0	1.07071
Ctnna3	0	0	0	0	0.461792	0.552746	1.63275	0.888478	0.803657	0.773604	0.062034	0.103378	0.009603	1.33344	0	0	0	0	0.513699	0.234957	0	0.055324	0.441369	0.035135	0.245065	0	0	0.961176	0	0	0.102647	0.044572	0	0	0	0.160438	0	0	0	3.23052	0.158796	0.967605	0.011575	0	0	0	0	0.340726	0.713389
Edg1	0	0	0	0	0.5854	0	0.680065	0.210447	0.025866	0.309057	0	0.484675	0	0.10698	0.274883	0	0	0	0	0	0.266454	0	0.660315	0	0.116178	0	0.139125	0	0	0	0.01283	0	0	0	0.030954	0.689654	0	0	0.568018	1.93687	0.346118	0	0	0.872238	0	0	0.084945	0	0.760432
Cd2	0	0	0.476125	0.895815	1.70288	0	0	0.639041	0.10476	0.300207	0.277148	0	0.733447	0.140959	1.54352	1.17326	0.791804	0.272896	0	1.13895	0	0	0.0331225	0.580937	1.36978	0	0.686053	0	0.004693	0.091183	0.0397185	0	0.209949	0.937115	1.50613	1.36557	0	2.17382	0.151988	2.29332	0.642056	0.958103	0.451641	0.145318	0.551661	0	0	0.178376	0
Itgae	0.791353	0	0	0	0.657506	0.787134	1.75057	0	0	0.41173	0	0	0	0	0.278016	1.31984	0.461659	0.866762	0.078737	0	0	0.045192	0	0	1.74775	0	0	0	0.306672	0.896247	1.76201	1.51731	1.18652	0.567474	0	0	1.83955	2.02192	1.58793	4.89953	0.171915	1.92084	0.834107	0	0	0.032859	0	0	0
Tcam1	0	0	0	0.205118	0	0	0.763278	0.334685	0	1.3185	0.208888	0	0	0.042353	0.261541	0.692537	0	0	0	0	0.25477	0	0	0.515483	0	0.054229	0	0	0	0.331548	0.972802	0	0	0.855606	1.13884	0.336059	0.985371	1.54496	0.079737	3.94378	0.645636	0	0.036954	0.502615	0	0.923225	0	0.076465	0
Satl1	0.778836	0.199112	0	0	0.500949	0.60954	0	0	0	0.926124	0	0	0.36015	0	0	0.893953	0	0	0.279238	0.457974	0	0.064365	0	0	0.164814	0	0.122069	0	0.141169	0.032616	1.6271	0	0	2.58706	0	0	1.38067	1.0983	0	3.98177	0.715789	1.19414	0.058152	0	0	1.29795	0	0.124387	0
Sympk	1.0082	0.435771	0	0.388604	0.415668	0	0.52213	0	0.359494	0	0.002925	0.189172	0	0.836118	0	0.166982	0	0	0.094589	0	0.117414	0.209207	0	0	0	0.261209	0.137053	0.517145	0.500414	0	0	0	0.143237	0.403244	0	0	0	0	0.107303	1.94664	0	0	0	0.176616	0.305156	0.495296	0.53554	0	0
Kcnmb4	1.62001	0.978189	1.50629	1.28163	1.61608	0.56281	0.071269	2.18397	0.942167	0.428813	1.67091	1.3307	0.98072	1.05254	0	1.03606	0	0.864392	0	0.431312	0	0	0	0	0	0	0	0	0.082221	0	0	0	0	0	0	0	0.957257	1.24612	0.068369	4.30979	0	0	0.583517	0	0	2.15549	0.139443	0	0
1700021K14Rik	0	0.989738	1.90736	1.33787	0.769534	0.313697	0.018463	0	0	0.454605	0	0.31809	0	0.220941	0.069209	1.40624	0	0	0.572578	0.294302	0	0	1.55937	3.13043	0	0	1.12489	0.229488	0	0	0	0	0	0	0	0	0	0.086318	0	4.34455	0.259572	0	3.14574	2.88743	1.11054	0.027547	0	0	0
BC061194	0	0	1.02842	0.217128	1.1881	0.935605	1.34338	0.722657	0.479927	0.171699	2.10762	0.73239	0.686785	0.468846	0	2.81893	0	0	0	0	0	0	0	0.258873	0.42019	0	0	0.324766	0.363448	0	0	0.016302	0	0	0	1.96366	0	0.359975	0.354232	5.3385	0	0	1.65123	0.802223	0	0	0	0.190933	0
Izumo1	0	0.146522	0	0	0	0	0.03367	0.142165	0	0.608197	0	0	0.02378	0	0.109441	1.04456	0	0	0	0.541653	0.252379	0	0.011164	0	0.542984	0	0	0.75412	0.664638	0	0.118375	0	0	0	0.393243	0.090212	0.172986	0	0	3.82108	0.938582	0	1.17785	0	0.126949	0	0	1.3496	0.157294
Cbll1	0.383757	0.259083	0.186815	0.381961	0.351018	0.462567	0.0543283	0	0	0.037041	0.204761	0.170629	0.0667583	0.143976	0.103291	0.518369	0.023856	0.177426	0.20186	0.218163	0.29648	0.448874	0	0.231921	0.195241	0.121113	0.044458	0.0597893	0.303517	0.175402	0	0.13346	0.0858357	0.121803	0.123548	0.109555	0.0107207	0.211185	0.0927057	1.5717	0.267924	0.0416837	0.0186203	0	0.165921	0.353956	0.034314	0.269412	0.132137
Myf5	1.14888	0.705643	1.1255	1.27651	0.956922	0	0	0	0	0	0.652506	0	0.139961	0	0	0	0	0	0.597715	0.7837	0.985696	1.03222	0	1.17869	0.371256	0.298077	0	0	0.740958	0	0	0.419553	0	0	0	0	0	0.230758	0	0.571116	1.82431	0.583543	0.118726	0	0.034016	0.584961	0.717244	0	0.144507
Pcdha8	0.401335	0	0.032798	0	0	1.19498	0.139911	0	0	0.672943	0	0	0	0.036508	0	0.061137	0.120205	0	0	0.263702	0.280154	0	0.274406	0	0	0.071345	0	0	0	0	1.20926	0.020948	0	0	0.186539	0	0	0	0.616492	0	1.72388	0.66151	0.054704	0.104047	0	0.158504	0	0.267152	0.825433
Pcdhb17	0.669575	0.483138	0.414665	0.245508	0.470787	0.515737	0	0	0	0.403916	0.318649	0	0	0	0	0	0.223736	0.131014	0	0.53251	0	0	0	0.025972	0.432013	0	0	0	0.414812	0.22797	0.178676	0.278252	0	0	0.767756	0	0	0.837271	0	0.265106	1.95739	0.251893	0.450325	0	0	0.37971	0	0.209301	0
Pcdhb13	0.698531	0.662187	0.561669	0.528711	0.938464	1.02015	0	0	0	0.005548	0.593669	0	0.035535	0	0	0	0	0.2346	0	0.280333	0	0	0	0	0	0	0	0	0.1322	0	0.482561	0.065619	0	0.117357	0.02789	0	0.748126	0.470852	0	1.23995	1.92669	1.04804	0.326413	0.024415	0	0.512739	0	0	0.685074
Jup	0.137057	0	0.321517	0	0.332031	0.675833	0	0.374023	0	0.788559	0	0	0.758248	0	0	0	0	0	0.005382	0.086407	0	0.149309	0	0	0.901639	0	0	0.156194	0.605858	0.769607	0.988854	0.494794	0	0.406714	1.16528	0.316765	0.678515	0	0	0.834616	1.2566	0	0.528789	0	0	0.049135	0	0.139072	0
Dcn	0	0.128357	0	0.00741	0.560992	0.854313	0	0	0	0.384329	0.631068	0.440483	0.748841	0	0	0	0	0	0	0.723217	0	0.101954	0	0	0.362859	0	0.126632	0.651638	0.816031	0	0	0.177863	0	0	0.528353	0.19272	0.276428	0	0	0.320753	1.4576	0	0	0.133456	0	0	0	0.245343	0.664356
Vav1	0	0.29998	0	0.470229	0	0	0	0	0	0	0	0	0	0	0.299387	0	0	0	0.722187	2.07578	0.046884	0.418258	0	0	0	0	0	0	0.121149	0.137405	0	0.288035	0.495349	0.281975	0	0.463716	0.522138	0	0	0.893848	0.320646	2.25991	0.260298	0.26909	2.02982	0	0.100366	0.249006	0.987088
Pik3cb	0	0	0	0	0	0	0.174469	0.021098	0	0	0.011993	0	0	0.095415	0.143718	0	0	0	0.047522	0.268754	0.127319	0.410659	0	0.048698	0.436396	0.573459	0.411449	0.210871	0	0.066782	0.032636	0	0	1.11929	0.582065	0	0.425533	0	0	0	0	1.44172	1.17631	0	1.43591	1.43174	0.110724	0.527787	0
Pcdh10	1.19549	0	0.0129443	0	0.445005	0.597794	0.483956	0.45856	0.262329	0.37992	0.300667	0.10679	0	0	0.541884	0.0707387	0.141227	0.31576	0.028057	0	0.496429	0	0.0187063	0.136498	0.150257	0.0647963	0	0.224113	0.199124	0.0470127	0.170911	0.003913	0	0.268697	0.518934	1.15368	0	0.67289	0.440522	0.467492	0.562349	1.43725	0.0937213	0.479935	0.0523393	0.238486	0	0.193553	0.480527
Scarb1	0	0	1.39731	0.084233	0.915009	0	0.141842	0	0.228801	0	0.534389	0	0.61058	0.006308	0	0.018484	1.04374	0.293787	0	0	0	0	0	0.70114	0.635475	0	0	0.509193	1.09674	0	0	0.687709	0.218802	0.939423	0.598107	1.1055	0.166424	0	0	0	1.33152	1.63064	0.597232	0	0.491916	0	0	0.420653	0
Ptpns1	0	0	0	0	0.510417	0.640404	0.697842	0.943917	1.00154	1.53393	1.55183	1.37269	0.497024	0.319196	0.220268	0	0	0.442964	0	0	0	0	0	0	0	0.553748	0.124766	0.271425	0	0	0	0	0	1.28571	0.54357	0	0.488895	0.796113	0	0	0	0.003539	1.65795	0	0	0	0.250044	0.71217	0.248304
1110049B09Rik	0	1.39232	0	0	0.742096	1.84809	0	0	0	0.568362	0.153294	0	0.713627	0	0	0	0	0.59801	1.71965	0.392168	0	0	2.14501	2.82361	0	0	0.844658	2.48364	3.02779	0	0.125989	0	0	1.29764	1.26825	0	0	0	0	1.55293	1.76552	0.189875	3.52319	2.36153	0.161938	1.52407	0	3.47447	0
Cldn18	0.750654	1.67925	0.61604	0.286265	0.586473	1.01541	1.05591	0	0	0.791893	0.082032	0	0.739435	0	0	0	0	0	0	6.568	0	0	0	0	0.3362	0	0	0	0	0	3.746	0.15047	0	0	0	0.855748	0.813353	0	0	0.796838	0.285095	1.44063	6.65787	1.63652	0	0.372674	0	1.73003	0.309796
Siglecf	0.317076	0.0527235	0.264717	0.111273	0.367317	0.283138	0	0.293179	0	0.3384	0.55401	0.002935	0.51722	0	0.265573	0.051745	0.170426	0.0552705	0.0854865	0.570215	0.19586	0	0.094982	0.18972	0.460105	0.003288	0	0	0	0	0.245579	0.661021	0.103489	0.0417505	0.35391	0.506653	0.0607385	0.346783	0.156967	0.74277	0.602814	0	1.21586	0.301055	0	0.459779	0.097357	0.28193	0.145347
Ager	0.619423	0	0	0.185351	0	0	0	0	0.391154	0	0	0.810598	0.323473	1.13213	0	0.723745	0.942491	1.04524	1.26342	0.08332	0.260542	3.48703	2.90028	2.56039	0	2.06664	1.23388	0	0	0	0	0	0.364995	0	0	0	0	0	0.062889	0	0.279254	0	4.04354	0	1.08783	0	0.968731	0.103792	1.19554
Vcl	0.098967	0.506677	0.123669	0	0	0	0	0	0	0	0	0	0	0.040645	0	0.442675	0.282244	0	1.13342	0.123082	0	0.453452	0	0.418986	0.772794	0.236852	0	0.713164	0.09284	0.021715	0	0.68095	0.65422	0.143147	0	0.848827	0	0	0	0	0.235722	0	1.13762	0.341645	0.641731	0.529601	0.621758	0	0
Arhgap6	0	0	0	0	0.03159	0	0	0	0	0.088541	0.393836	0.023503	0	0	0.745247	0.089671	0.340237	0	0.303213	0.482518	0	0	0.062624	0.638987	0	0.010557	0	0.258191	0.362603	0	0.148387	0.565529	0.452953	0.677779	0	0.468405	0.744135	0	0	0	0	0	1.26251	0.593552	0.021924	0	0	0.579699	0
Xlkd1	0	0	0	0.500362	0	0	0	0	0	0	0	0	0.910564	0	1.42421	0.491122	0.437738	0	1.43059	0.526829	1.16619	1.06023	0.31642	1.4478	1.73742	0.75413	0.894197	0	0	0	0.896684	1.77119	0.813248	0.33681	0	0	0	1.74419	0	0	0	1.06429	2.86805	0.059406	0.439302	1.7012	0.749404	0.408036	0
Icam1	0	0	0	0	0	0	0	0	0	0	0	0	0	0	0.619767	0.267994	0	0.21632	0.468157	0	0.467229	0.523148	0.235506	0.504446	0.781778	0.61887	0.518719	0	0	0	0	0	0.149543	0.204577	0.392233	0.40544	0.623921	1.73185	0.883726	0	0	0.394785	2.13799	0.249789	1.01673	1.8463	0.385925	0	0
Pdpn	0.847237	1.28064	1.25966	1.44048	0	0	0	0	0	0	0	0	2.27061	0.619152	0.841715	1.21254	0.967074	1.01116	0.271043	0.202619	0.406	0.011375	0	0.787274	1.31316	0	0.328109	0	0.136085	0	0	0	0.139368	0.814875	0	0	0	0	0	0	0	0	2.49571	1.39054	1.69978	1.7013	0	0	0
Esam1	0	0.247352	0.807294	0.10059	0	0	0	0	0	0	0	0	0.430272	0	0	0.109469	0	0	1.12569	0.170424	0.036213	0.4755	0	0.309608	1.24361	0.209518	0.011296	1.06418	0.722728	0.684735	0	0.394928	0	0.237073	0	0.056499	0	0	0	0	0	0.564934	2.21776	0.557891	2.07125	1.87406	0.944716	0	0
Pscd3	0	0.568379	0.697841	0.199842	0	0	0	0.540881	0	0	0.192285	0	0.88112	0.203891	0.125361	0	0	0.110712	0.111328	0.604013	0	0.113231	0	0.135959	0.970177	0.409294	0	0.395318	0	0	0	0.393439	0	0	0.25086	0	0.728822	0	0	0	0.312462	0	2.24744	0.12607	1.05244	0.766276	0.869813	0	0
Cldn5	0.555091	0	0.931759	0.72503	0.588672	0.291321	0	0	0.902128	0	0.528527	0.922109	0	0.714034	0.110269	0.168062	0	0	1.22412	0	0	0	0	0	0.196315	0.336819	0.638261	0.077155	0.110174	0	0	0	0	0.542581	0	0	0.11829	0.098698	0	0	0	0.032337	3.26934	0.842321	1.0457	1.65653	0.292857	0	0
Tek	0.365736	0.112709	0.256349	0	0	0	0	0	0	0	0	0	0.200484	0	0.633264	0	0.007155	0.270013	1.41296	0	0.649961	1.01384	0	1.06116	0.447567	0.000807	0.33615	0.716087	0.028369	0.719612	0	0	0	0.222399	0	0	0.192752	0	0	0	0	0.057019	2.6491	0.348914	0.612179	0.865247	1.51088	0	0
Cd36	0	0	0.144601	0	0	0.682823	0.346855	0	0	0.145915	0	0	0.894483	0	2.01822	1.49954	0	1.25389	1.69761	0.233114	0.275248	0.254577	0.212728	0.409302	1.56839	0	0.161393	0.168588	1.56607	0	0	0	0	0	0	0	0	0	0	0	0	0	0.208675	2.26679	0.483912	0.534893	1.65239	0.082822	0
Pcdhgb2	0	0	0.063302	0.024404	0	0	0	0	0.593445	0.62188	0.584655	0.295047	0.686137	0	0	0.426613	0.234462	0.109907	0	0	0	0.021284	0	0.281619	0.484084	0.206868	0	0	0	0	0	0.187168	0.386091	0	1.11986	0	0	0	0.408703	0	0.323828	1.0255	0.003134	1.1983	0.048982	0	0.490149	0	0
AI450948	0	0	0	0	0	0	0	0.531802	0.404956	0.569673	0.025752	0.542533	0.09875	0.129623	0.232846	0.186713	0.590732	0.377707	0	0	0.153953	0	0.764234	0	0	0	0	0	0	0	0	0.115937	0.256912	0.782765	0.689743	0	0	0	0.408262	0	0	0	0	1.14373	0.143617	0	0.14029	0	0.506987
Csf1r	0	0	0	0	0	0	0	0	0	0.178124	0.500845	0	0.130981	0	0	0.429816	0.471529	0.391926	0.712953	0	0	0.170928	0	0.426226	0.964291	0.281787	0.514095	0.36894	0	0	0	0	0	0	0.364277	2.21679	2.13205	1.22152	0	0	0	0.459894	1.59511	0	2.26235	0.645676	0.349954	0.601691	0.210078
Pvr	0	0.099492	0	0	0	0	0	0	0	0	0.600027	0	0.4332	0.289075	0	0	0	0	0.614606	0.460521	0	0.138744	0	0.188604	2.25687	0.049057	0	1.017	0	0.540057	1.02836	1.51928	1.03122	1.50277	1.60022	0	0.065936	0.472818	0	0	0	0.006811	0.886201	0.383066	2.67748	2.43004	0.460901	0	0
Pkp2	0.86078	0.432024	0	0	0	0	0	0	0	0.007624	0.049446	0	0.886068	0	0.787016	0.776921	1.17373	0	0.0242	1.64481	0	0	0	0.823011	0.105181	0	0	1.77778	1.06522	0.779794	2.03643	2.0052	1.321	1.58675	1.57756	0	0	0	0	0	0.273735	0	1.21426	1.23726	3.11475	2.25119	0	1.74162	0
Pvrl2	1.26684	1.39064	0.253026	0.452487	0	0	0	0	0	0	0	0	0.420917	0	1.25533	0.673711	0.811664	0	0.446268	1.05581	0	0	0	0.395822	0	0	0	0	0	0	1.48652	1.12309	1.56403	1.61468	0.183877	0.005319	0	0.122918	0	0.822992	0	0.289644	0.791801	1.05862	2.71697	2.25974	1.39942	0.116135	0
Rhoa	0.472732	0.133705	0	0.544338	0	0	0	0	0	0	0	0	0	0	0.238133	0	0.191872	0.223114	0.427805	0.588158	0	0.125295	0	0.049159	0	0.161516	0	0.470278	0.099777	0	0.583893	0.09814	0.218392	0.523354	0	0.541205	0	0.127973	0	0	0	0	0.709589	0.01673	0.977835	0.736212	0.096238	0.162996	0
4930487N19Rik	0.408777	0.101841	0.070324	0.214559	0	0	0	0	0	0	0	0.0259155	0.042869	0.070342	0	0.271542	0.020025	0.411127	0.119664	0	0.027885	0.212107	0.037099	0.385549	0.066393	0.216602	0	0.20738	0.290532	0	0.479488	0.0637855	0.0492785	0.606919	0.0273185	0	0.0175395	0.113457	0.030208	0.469845	0	0.127023	0.0914415	0	0.743644	0.404331	0.2409	0.052346	0
Pcdh12	0.718078	0.195568	0.471668	0.974649	0	0.353149	0.306429	0	0.146672	0	0	0	0	0	0.53494	0	0	0.111882	0.792917	0	0.783799	0.38671	0.65095	0	0	0	0	0	0	0	0.051859	0	0	0	0	0	0	0.415306	0	0	0	0.703646	0.578964	0.472989	2.70838	1.70628	0.985946	0	0.767776
Cdh3	1.26438	0.941563	0.221522	1.62972	0	0.4619	0	0	0	0	0	0	0	0	1.51392	1.2358	0.920559	1.37548	0	0	1.12875	0.812915	0	0.23446	0	1.74477	1.49942	0	0	0	0.93108	0	0	1.16415	1.44557	0	0	0.358332	1.07516	0	0	0	0	1.05176	4.01078	3.18809	0	0	0.524201
Nid1	0	0.327506	0.542959	0	0	0	0	0	0	0	0	0	0.899029	0.300564	1.46904	1.0756	0.539208	0.111026	1.01273	0	0.397244	0.158999	0	0.850189	1.07222	0	0.201395	0.31734	0.592501	0	0	0.481395	0	0.353535	0	0	0	0.152432	0	0	0	1.13343	0.503064	0.705605	2.0341	1.09661	0.613436	0	0
Fn1	0.469536	0.435489	1.05098	0.43801	0	0	0	0	0	0	0	0	0.232719	0	1.39462	0.301076	0.235041	1.13476	1.39363	0	0.54474	0.702617	0.111948	0.994566	0.852219	1.39993	1.3551	0	0	0	0	0.086379	0.323323	0	0	0	0	0	0	0	0	0.06067	0.486796	0	2.4386	0.666425	0	1.31986	0
Pros1	0	0	0.204923	0	0	0	0	0	0	0	0	0	0.242967	0	1.18047	0.878697	0.541116	1.01785	1.45948	0.116434	0.758581	1.06677	0	1.04758	1.80721	0.686449	0.953813	0	0	0	1.07306	0.67676	0.66141	1.29969	0	0	0.101587	0	0	0	0	0	1.10825	0.950372	1.94987	1.23478	1.38792	1.03725	0
Faf1	0.697318	0.687393	0.620451	0.629001	0	0	0	0	0	0	0	0	0	0.207904	0.146016	0.319979	0.357374	0	0.052197	0.516898	1.01191	0.646979	0	0.388215	0	0.381039	0	0.597998	0.658846	0.012773	0.467111	0.53253	0.257343	0.636676	0.306338	0	0	0	0	0.601624	0	0.230842	0	0	0.749644	1.13791	0	0	0
Nat5	0.334628	0.414728	0.779253	0.772042	0	0	0	0.003551	0	0	0.216733	0	0.068602	0.449613	0.257935	0	0	0	0.259936	0.295575	0.546431	0.619358	0	0.147576	0.309084	0.287957	0	0.228801	0.527232	0	0.836356	0.682484	0.618583	0.661684	0.213764	0	0	0	0	0	0	0.354065	0	0	0.40344	0.937393	0	0	0
Parva	0	0	0	0	0.108408	0	0	0.306143	0.220772	0.0939615	0	0.08271	0.757522	0.415895	0.367468	0.0633815	0.10516	0.614486	0.446168	0.360926	0.413581	0.147314	0.219549	0.19119	0	0.392114	0.894821	0	0	0	0.0613205	0.743409	0.134401	0	0	0.329232	0.419289	0	0.479715	0	0.0212165	0.095311	0	0.773871	0.032565	1.42206	0.078251	0	1.01437
Itga2	0	0	0.0517915	0.146752	0	0.285673	0.25683	0.101069	0.115993	0.01781	0	0.232494	0.015012	0.606865	0.643481	0.159501	0.171155	0.954812	0.055413	0.07723	0	0.346741	0.39653	0.0299805	0.201762	0.157448	0.670075	0.077103	0	0	0.229032	0.878164	0.956177	0.004729	0	0.150011	0	0.052191	0	0.595179	0	0.13554	0.454764	0.510057	0.473864	1.17297	0.183162	0	0.456102
Lamc1	0.335327	0.128751	0.222109	0	0	0	0	0	0	0	0	0	1.74323	0	0.972343	0.703134	0.564955	0.581324	0.889578	0	0.428446	0	0.157929	0.586788	0.47569	0.587799	0.363612	0.776456	0.174247	0	0	0	0	0.108259	0	0.223566	0	0.055063	0	0.733032	0	0.614088	0.727714	0	1.5756	1.9668	0.575188	0	0
Gpnmb	0	0	0	0.188326	0	0	0	0	0	0	0	0	3.72182	0	1.01922	3.53438	1.33645	1.05694	0.706146	1.77255	0.268763	0	0.318669	0.019372	1.35583	2.0518	2.20978	0	0.129968	0	0	0	0.600204	0	0	0	0	1.00952	0	0	0	0.122758	2.29226	0.502009	3.29024	3.85092	0	0	0.750565
Mag	0	0	1.20531	1.07123	0	0	0	0	0	0	0	0	0.160631	0.285122	1.87765	1.82202	1.5666	0.594939	1.38172	0.02873	0	0	0	2.03407	1.76691	0.520174	0.396245	1.5363	1.56449	0	0.975995	0.004544	0	0.058844	0	0.842125	1.48422	0	0	0	0	0	0	1.13054	1.43971	2.59291	0.578005	0	0
1110002B05Rik	0.202455	0	0.456593	0.399679	0	0	0	0	0	0	0	0	0	0	0.605314	0.89046	0.80348	0.751681	0.101827	0.297019	0.152935	0.26687	0	0.066647	0.722977	1.07263	0.895246	0	0.102296	0	2.05937	0.62577	0.41374	0.342324	0	0	0	0.008683	0	0	0	0	0.455857	0	1.12326	2.06396	0.172527	0.661486	0
9030425E11Rik	0.048385	0.492847	1.2225	1.23951	0	0	0	0.096871	0.216242	0	0	0	0.033386	0.826861	0.816826	0.458144	0	1.31475	0.495736	0.207422	0	0	0	0	0.409587	0.175022	0.860802	0	0.560918	0	0	0.917513	0.860469	0	0	0	0	0	0	0	0	0.37107	0.285232	0	1.34371	1.85027	0	0	0
Itga5	0.507763	0	0.396029	0.569087	0	0	0	0	0	0	0	0	0	0	0.667517	0.307451	0.233658	0.011565	1.38637	0	0	0.020024	0.218901	0.010308	0.857836	0.070307	0.623525	0.045036	0	0	0	0.233352	0.821242	0	0	0.367176	0	0	0	0	0	0.001982	0.04358	0.130469	1.58721	1.99774	0.128278	0	0
Pvrl3	0	0	0	0	0	0	0	0.351618	0.674769	0	0.746811	0.514415	0.282263	0.278899	0.361924	0.432982	0.345761	0.296374	0	0	0.559325	0.185421	0.453808	0	0	0.515742	0.289816	0.289452	0	0	0	0	0	0	0.355896	0.235116	0	0	0.085559	0	0.489931	0	0.438	0	0	0	0.819952	0.598977	0.113009
Angptl3	0.078161	0.119835	0.074246	0.631662	0.861516	0.21822	0	0	0	0	0.0763	0	0.177221	0	0	0	0	0	0.109438	0.943293	0	0	0	0	0.358351	0	0	0.469049	0.117531	0.232022	0	0.292588	0	0	0.408266	0.251283	0.283214	0.146337	0	0	1.85651	0.994521	0	0	0.105147	0.804149	1.23308	4.33409	0
Fgb	2.58821	0.203962	0	4.1249	2.09347	0.832307	0	0	0	0	0.498454	0	0	0	0	0	0.070904	0.207997	0	2.17278	0	0	0	0	0	1.12116	0	2.03552	0	1.57613	0	0.606538	0	0.094167	0	0.042498	1.31772	0	0	1.07967	0.200201	0.283183	1.18144	0	5.48812	5.14759	5.17028	6.94865	0
Cldn14	1.20252	0.060818	0	0.330896	0	0	1.70692	0	0.282304	0.700501	0.253066	0.470552	0	0.170164	0	3.38828	0.342695	0.455789	0	1.35686	0	0.391911	0	0.150245	0	0.56447	0.665813	0	0	0	0	1.50623	1.90907	0	0.264178	0	1.13214	0	0	0	0.959197	0	0.15263	0	0.130869	0.114008	0.389465	3.63792	0
Agt	0	0	0	0	1.763	0.462589	2.77031	3.00327	2.65647	2.47845	0.623795	1.90127	0	0	0	0.708215	0	0	0	0.176349	0	0	0	0	0	0	0	0	0.292813	2.14464	0	0.5919	0.515243	0	1.75354	0	0	1.72729	0	0.42151	0	0.803208	0	0.405766	1.23054	0	0.745317	4.43653	0.147259
A030005L19Rik	0	0	0	0	0	1.02641	0.16812	0.043379	0.366596	0.430134	0	0.422202	0	0.075284	0	0	0	0	0.47797	0.30644	0.311928	0.294885	0.325855	0.092739	0	0.085059	0	0	0	0.29377	0.412641	0	0.082325	0	0.248018	0.366192	0	0.2571	0.13892	0	0	0	0	0.039311	0	0	0.190332	0	1.24274
Jam3	0	0	0	0	0	0	0	0.257333	0.673677	0.609119	0	0.453541	0.477725	0.27412	0	0.070678	0	0	0.516366	0.32097	0	0.715717	0.705397	0.084106	0.724982	0.084929	0.090456	0	0.087696	0.106678	0.500372	0	0.695335	0	0.252895	0	0	0	0.671749	0	0	0	0	0.587135	0	0	0.19543	0	0.841066
Rhob	0.267706	0	0	0.064457	0	0	0	0.111189	0	0.098461	0.117967	0	0	0.111233	0.666877	0	0	0.003647	0.194112	0	0.703196	0	0	0.220883	0	0.150313	0	0	0	0	0.626993	0.023255	0	0.432601	0.358201	0.234347	0	0	0.332726	0	0.1302	0.297291	0	0.529465	0	0	0	0	1.30004
Cdh26	0	0	0	0.206624	0	0	0.153224	0	0.54843	0	0	0.711408	0	0.762284	0.61287	0.164239	0.771692	0.425589	0.070361	0	0.590909	0.522231	0.57476	0.704904	0	0.591823	0.404754	0.14754	0.118935	0	0	0	0.310524	0.508477	0	0	0	0	0	0	0	0	0.100952	0	0.579392	0	0.450146	0.229487	0.936859
Pcdhb12	0.0730793	0.217587	0.00558	0.0343827	0.237029	0	0.263812	0	0.131972	0.110639	0.267046	0.337176	0	0.295732	0.132864	0	0.589942	0.182269	0.206091	0.351038	0.189047	0.246146	0.523266	0.200425	0.0932977	0.420845	0.219207	0.0717297	0.086608	0.287812	0.0239297	0	0.222752	0.137275	0.291183	0	0.259417	0	0	0.338762	0.260939	0.111962	0.129406	0	0.333107	0.192695	0.161724	0.0999583	0.939506
Kifap3	0	0.313941	0	0	0	1.1992	0	0.491292	0.213743	0.647553	0	0.397769	0	0	0.357348	0	0.361345	0.209454	0.289044	0.182704	0.402891	0.104045	0.531995	0.252816	0.125678	0	0	0	0	0	0	0	0	0	0.501199	0	0	0	0	0	0.191194	0.208746	0.34409	0.167744	0	0	0.04421	0	1.35714
Itgb5	0	0	0.107195	0.108489	0	0	0	0.038082	0	0	0	0	0.236538	0	0.329361	0	0.211963	0.615645	1.19965	0.15302	0.671771	0.519656	0	0.234306	0	0.823526	0.005406	0.584889	0.120438	0	0.057314	0	0	0.255166	0.552569	0	0	0	0	0	0	0	0.299569	0.201973	1.40465	1.31814	0.87845	0.271379	0
Slitl2	0	0	0.675728	0.267178	0	0.197698	0	0	0	0	0	0	0.690832	0	0	0.378554	0.321621	1.67957	1.12098	0.170035	0	0	0.164332	0.934575	0.885702	0.916418	0.599476	0.220974	0.232697	0	0	0	0	0	0.549404	0	0	0	0	0	0	0.416459	1.18444	0.440393	1.21168	1.38681	0	0.785339	0
Efemp2	0.435628	0.821477	1.59969	1.28436	0	0	0	0.151087	0	0	0	0	0.919979	0.274716	0.484127	0.171507	0	1.52806	1.17535	0	0	0	0.092605	0.249332	0.368967	0	0.240543	0.017925	0.150313	0	0	0	0.286179	0.371398	0	0	0	0	0	0	0	0	1.19817	0.481592	0.552398	1.14197	1.24491	0	0
Sorbs3	0	0.542185	0.196124	0.233474	0	0	0.139456	0.519074	0.078821	0.232032	0.170295	0.131437	0.248063	0.196274	0.560917	0.116661	0.125541	0.195209	0.465157	0.663265	0.688881	0.0997965	0.285981	0.350926	0.211823	0	0.317176	0.131893	0.23348	0.0429625	0	0.146534	0	0	0.318128	0	0	0.0617365	0.338569	0.096449	0.171709	0	0.758392	0.675149	0.383288	0.393157	0.293306	0	0.0845755
Ptgfrn	0.029247	0	0.113171	0	0	0	0	0	0	0.308005	0.103323	0	0.280553	0.189905	0.520032	0.144259	0.292917	0.305349	0	0	0.607244	0.520101	0.286149	0.393907	0.148001	0	0.041188	0.09241	0	0	0	0.027789	0.046307	0	0.247145	0.074127	0	0	0	0	0	0	0.060818	0.344537	0	0.157639	0	0	0
Cdh15	0	1.56512	1.80479	1.39906	0.243046	0	0	1.92873	1.11862	0.411192	0	0.356684	0.232525	0.978599	0.006509	0	0	0	0	0	1.51497	1.38576	1.11012	1.05027	0.754748	0	0.209899	0	2.41516	0	0	0	0	0	0	0	0	0.476739	0	0	0	0.767265	0	0.144471	0	0	0	0	0.938254
Mtss1	0.096396	0	0.215754	0.239399	0.965652	1.36184	0.463141	0.810437	0.30527	0.373785	0	0	0.201077	0.077047	0.06823	0.0087435	0	0.483839	0.175403	0	0	0	0	0.196005	0	0.14911	0.139654	0.441443	0.085303	0.38033	0	0.0647335	0	0.591052	0	0.0439695	0	0.495008	0.194298	1.35698	0.506107	0.750668	0.205404	0	0.656659	0.0523705	0.120764	1.15477	0
Itgam	0	0.007946	0.0081654	0	0.573416	0.193257	0.166546	0.109942	0.296572	0.0927762	0.282578	0.213936	0.343954	0.225948	0.384824	0.212292	0.321027	0.266404	0.275442	0.178896	0	0	0.487112	0.234135	0.175025	0.176926	0.467866	0.116823	0	0.0258838	0.326555	0.381201	0.497555	0.314238	0.806417	0.305018	0.109332	0.526023	0.146174	0.111672	1.04799	0.196756	0.601128	0.194215	0.297168	0.23744	0.120819	0.394507	1.29241
Gp1ba	0	0	0	0.819378	0	0.314397	0	0.101338	0.041573	0	0	0.241532	0	0.209537	0.028477	0	0	0	0	0	0.187445	0.289853	0.596574	0	0	0	0	0.153602	0.329134	0.610392	0	0	0.575782	0	0	1.35112	2.00734	0	0	0	0	0	0.306705	0	0.491965	0	0.192262	0.224721	2.38965
Myh9	0	0	0	0	0	0	0	0	0	0	0	0	0	0	0.672636	0.081172	0.322755	0.136922	0.254023	0	0.02846	0	0	0.176674	0	0.273428	0.123205	0	0	0	0.146801	0.177513	0.044769	0.857206	0	0	0.358237	0.790445	0.011448	0	0	0.080924	0.839081	0.007966	0.878286	0.684376	0.270218	0.095745	0.39569
Spp1	0	0	0.933484	0	0	0.367487	1.08564	0	1.21664	0	0	0	1.4672	2.15852	1.15117	0	0	2.57677	0	2.41045	0	0	0	1.237	0	2.6677	2.08608	0	0.212899	3.28898	0	0	0	4.83897	0	0	0	0	0	0	0	0	1.7204	1.13572	3.35425	3.47485	0	0.783257	3.51635
Lrp4	0	0.582036	0.253827	0.237731	0	0	0.120368	0	0	0	0.050469	0	0.112666	0	0	0.84009	0	1.29026	0.094366	0	1.35906	0.829285	0.44879	0.17911	0.519813	1.3378	0.621195	0	0	0	0.291645	0	0.186875	0.003167	0	0	0	0	0	0	0	0	1.48258	0	0	0	0.242278	0.494488	0.453199
Tnn	0	0	0	0	0	0	0	0	0.252338	0	0	0.443514	0.204437	0.221206	0.315884	0	0.710655	1.71787	0	0	0.246864	0	0.52078	0.242382	0	0.632385	0.531789	0.107142	0.05222	0.022527	0.06151	0	0	0.119877	0.31576	0.254267	0	0	0	0	0	0	0.303526	0	0.463031	0	0.393117	0.231019	0.816944
Itga10	0	0	0.416422	0	0	0	0	0.006774	0.512846	0	0	0.625367	0	0.270679	0	0	0.542875	1.43862	0.520308	0	0.137852	0.314792	1.45309	1.16515	0	1.04003	1.02539	0.100969	0	0	0	0	0.117741	0	0	0	0	0	0	0	0.017419	0	0.099938	0	0.215246	0	0.338852	0.103603	1.03212
Dsg4	0	0	0	0	0.058903	0	0	0.331166	0.679125	0.290034	0.198617	0.421991	0.385404	0	0	0.353898	0.542495	0.754417	0	0.036301	0	0	0.153355	0.207745	0.287912	0.273707	0.101623	0	0	0	0	0	0.317732	0	0.130975	0	0	0	0.307948	0	0	0	0	0.638449	0.446529	0	0.504403	0	0.135723
Scarf2	0.0112855	0	0.485966	0.4557	0	0	0	0.317964	0.0071495	0	0	0.077022	0.527678	0.010612	0.833597	0.230822	0	0.859761	0.581546	0.426212	0.709197	0.078651	0.447575	0.229488	0.397614	0.211425	0.356523	0	0	0	0	0.004825	0.088247	0.236982	1.2917	0.0411355	0	0	0.095793	0	0	0	0.125081	0.343615	0.231951	0	0	0.0742555	0.325437
Itga11	0	0	0.03408	0	0	0	0	0.379207	0.315922	0.033646	0.399588	0.40708	0.323522	0.413831	0.576642	0	0.117664	1.12293	0.226532	0	0.581885	0	0.593066	0	0	0	0	0	0	0	0	0	0.393569	0	1.13986	0.185484	0	0	0	0	0	0.45188	0.063418	0	0.267148	0	0.197919	0.065783	0.17015
Cdh23	0	0	0	0	0	0	0	0.687595	0.417694	0	0.594186	0.364956	0	0.249242	0.075373	0	0.008957	0.489257	0.217626	0	0.51145	0.049417	0.321816	0	0.002131	0.315095	0.360337	0	0	0	0	0	0	0	0.377915	0.765909	0	0	0.075596	0.755882	0	0	0	0.166279	0	0	0.148662	0.078771	0.009413
Clec4e	1.0338	0.312328	0.886808	0	1.31093	0	0.484702	0	0	0	0.314789	0	0.256	0	0	0	0	0	0	0.562271	0	0	0	0	1.66455	0.203556	0	0	0	0	0.083945	0.643134	0	0.31763	0.389977	0.037529	0.498939	0.295239	0	1.01686	1.87264	1.66312	1.81182	0	0.344314	1.04927	0	0.427807	0.488561
Mpl	0.666999	0	0	0	0	2.33197	0.972484	0.242007	0.282981	0	0	0	0	0	0	0	0	0.120505	0.007279	0	0	0.101918	0	0	0	0.049555	0	0.016053	0.143787	0	0	0	0.520202	0	0.038119	0.756796	1.65429	0	0.120877	0	1.48481	1.54825	0.179739	0.17905	0.490007	0	0	0.3298	1.61247
Siglece	0.054381	0	0	0	0	0	0	0.49775	0	0	0.898886	0.006716	0	0	0	0.332409	0.023803	0.579828	0.105182	0	0	0	0	0	0	0.234383	0	0	0	0	0.397987	0	0.110814	0	0.969764	1.31292	1.92321	0	0.052387	0	1.48298	0	0.404011	0.124788	0.275937	0	0.330451	0.285815	1.38122
Itga2b	0	0	0	0.408137	0	0	0	0	0	0	0	0	0	0.370473	0.214005	1.10244	0.175312	0	0.456383	0	0.029328	0.491233	0	0.865551	0.362644	0.745464	0.337024	0	0.129666	0	0	0	0	0.325134	0.679004	1.46577	1.566	0.431117	0	0	2.43718	0	1.02299	0	0.326847	0.318784	0	0.371445	1.8502
Pcdhb9	0	0	0.906937	0.344352	0	0	0	0	0	0	0	0	1.47367	0	0.197886	0.173902	0	0	0	0	0	0	0.159081	0	0	0	0.129047	0	0	0.180536	0.508407	1.21628	0.301377	0.092186	0	1.31254	1.72764	1.24189	1.50134	0.370563	1.31341	2.03237	0	0.187168	0	0	0.103636	0	1.62408
Spn	0.764873	0	0	0.203135	0	1.00499	0	0	0	0	0	0	0.34985	0	0	0	0	0	0	0	0	0	0	0.224781	0	0	0	0	0	0.039599	0	0.630671	0.447111	0.221429	0.500067	1.54725	1.09095	2.64201	3.05333	0	2.45818	0.633872	1.2875	0.107136	0.669445	2.10217	0.139577	0	1.8535
Sipa1	0.83751	1.03608	0.457392	0.602857	0	0	0	0	0	0	0	0	0	0	0.680701	0	0	0	0.549543	0	0	0	0	0	0.025351	0	0	0.113077	0	0	0	0	0.002809	0	0.673691	1.65474	1.82898	1.86533	1.05189	0	1.28411	0.946633	1.3938	0.545807	0.513782	1.42442	1.3071	0	0.949899
Pxn	0.503483	0	0.235176	0.095396	0	0	0.892032	0.034358	0.665164	0	0	0	0	0.12715	0	0	0	0.433751	0	0.090427	0	0	0	0.420085	0	0.383907	0.153926	0	0.178471	0.043697	0.309112	0.008068	0.03889	0	0	0	0.522778	0	0	0	1.63309	1.52557	0.059686	0	0	0.280367	0	0	0.002406
Cdh8	0	0.267747	0.204289	0.419775	0	1.85276	0	0	0.242987	0	0	0.376003	0.198717	0.595334	0.655677	1.35331	0.835968	0.538266	0.799909	0	0.486616	0.521155	1.42389	0	0	0	0.563325	0	0	0	0	0.498143	0.066485	0	0	0.490826	0	0	0	0	0	0.060848	0.458276	0	0	1.52625	0	0.317131	0.596703
Aggf1	0.677829	0.255356	0.303278	0.784046	0	0	0	0.026323	0.09712	0	0.214151	0	0.188957	0.337968	0.499115	0.239883	0.059825	0	0.105696	0	0.563095	0.442646	0	0	0.35017	0	0	0.008701	0.19619	0	0	0	0.193662	0.207751	0	0	0	0	0	0	0	0	0	0	0.675096	0.694916	0.170839	0	0
Tdgf1	0	0.239454	0.454245	0	0	1.86831	1.62181	1.41727	0	0.79918	0.768741	0	1.00812	0	0.039741	0	0	0	0	0	0	0	0	0	0.804793	0	0	1.07796	0.68958	0.420473	0	0.376902	0	0	0.575052	0.388024	1.03776	0.435494	0.751782	0	0.7561	1.44023	0.814007	0.490561	0	0	0	0	0
[truncated: 6 more columns]

## Sheet: Pfam
Pfam domains in common among predictions and annotated genes
Gene	PF08374	PF00028	PF08266	PF07679	PF00047	PF07686	PF08205	PF00058	PF06119	PF07645	PF00008	PF00092	PF00357	PF01839	PF08441	PF07974	PF00362	PF07965	PF01049	PF00560	PF01462	PF00041	PF00040	PF00583	PF02985	PF00514	PF00100	PF00094	PF01826	PF00059	PF00053	PF00052	PF00084	PF00431	PF02412	PF05735	PF02210	PF00595	PF01463	PF00147	PF07546	PF03921	PF00193	PF00002	PF03160	PF00093	PF00090	PF06534	PF06535
Pcdh9	1	1	0	0	0	0	0	0	0	0	0	0	0	0	0	0	0	0	0	0	0	0	0	0	0	0	0	0	0	0	0	0	0	0	0	0	0	0	0	0	0	0	0	0	0	0	0	0	0
Pcdh1	1	1	1	0	0	0	0	0	0	0	0	0	0	0	0	0	0	0	0	0	0	0	0	0	0	0	0	0	0	0	0	0	0	0	0	0	0	0	0	0	0	0	0	0	0	0	0	0	0
Pcdh11x	1	1	1	0	0	0	0	0	0	0	0	0	0	0	0	0	0	0	0	0	0	0	0	0	0	0	0	0	0	0	0	0	0	0	0	0	0	0	0	0	0	0	0	0	0	0	0	0	0
Pcdh7	1	1	1	0	0	0	0	0	0	0	0	0	0	0	0	0	0	0	0	0	0	0	0	0	0	0	0	0	0	0	0	0	0	0	0	0	0	0	0	0	0	0	0	0	0	0	0	0	0
Celsr2	0	1	0	0	0	0	0	0	0	0	1	0	0	0	0	0	0	0	0	0	0	0	0	0	0	0	0	0	0	0	1	0	0	0	0	0	1	0	0	0	0	0	0	1	0	0	0	0	0
Fat4	0	1	0	0	0	0	0	0	0	1	1	0	0	0	0	0	0	0	0	0	0	0	0	0	0	0	0	0	0	0	0	0	0	0	0	0	1	0	0	0	0	0	0	0	0	0	0	0	0
Fath	0	1	0	0	0	0	0	0	0	1	1	0	0	0	0	0	0	0	0	0	0	0	0	0	0	0	0	0	0	0	0	0	0	0	0	0	1	0	0	0	0	0	0	0	0	0	0	0	0
Cdh20	0	1	0	0	0	0	0	0	0	0	0	0	0	0	0	0	0	0	1	0	0	0	0	0	0	0	0	0	0	0	0	0	0	0	0	0	0	0	0	0	0	0	0	0	0	0	0	0	0
Cdh1	0	1	0	0	0	0	0	0	0	0	0	0	0	0	0	0	0	0	1	0	0	0	0	0	0	0	0	0	0	0	0	0	0	0	0	0	0	0	0	0	0	0	0	0	0	0	0	0	0
Cdh24	0	1	0	0	0	0	0	0	0	0	0	0	0	0	0	0	0	0	1	0	0	0	0	0	0	0	0	0	0	0	0	0	0	0	0	0	0	0	0	0	0	0	0	0	0	0	0	0	0
Cdh2	0	1	0	0	0	0	0	0	0	0	0	0	0	0	0	0	0	0	1	0	0	0	0	0	0	0	0	0	0	0	0	0	0	0	0	0	0	0	0	0	0	0	0	0	0	0	0	0	0
Cdh3	0	1	0	0	0	0	0	0	0	0	0	0	0	0	0	0	0	0	1	0	0	0	0	0	0	0	0	0	0	0	0	0	0	0	0	0	0	0	0	0	0	0	0	0	0	0	0	0	0
Cdh5	0	1	0	0	0	0	0	0	0	0	0	0	0	0	0	0	0	0	1	0	0	0	0	0	0	0	0	0	0	0	0	0	0	0	0	0	0	0	0	0	0	0	0	0	0	0	0	0	0
Dsg4	0	1	0	0	0	0	0	0	0	0	0	0	0	0	0	0	0	0	1	0	0	0	0	0	0	0	0	0	0	0	0	0	0	0	0	0	0	0	0	0	0	0	0	0	0	0	0	0	0
Cdh7	0	1	0	0	0	0	0	0	0	0	0	0	0	0	0	0	0	0	1	0	0	0	0	0	0	0	0	0	0	0	0	0	0	0	0	0	0	0	0	0	0	0	0	0	0	0	0	0	0
Cdh11	0	1	0	0	0	0	0	0	0	0	0	0	0	0	0	0	0	0	1	0	0	0	0	0	0	0	0	0	0	0	0	0	0	0	0	0	0	0	0	0	0	0	0	0	0	0	0	0	0
Cdh10	0	1	0	0	0	0	0	0	0	0	0	0	0	0	0	0	0	0	1	0	0	0	0	0	0	0	0	0	0	0	0	0	0	0	0	0	0	0	0	0	0	0	0	0	0	0	0	0	0
Cdh12	0	1	0	0	0	0	0	0	0	0	0	0	0	0	0	0	0	0	1	0	0	0	0	0	0	0	0	0	0	0	0	0	0	0	0	0	0	0	0	0	0	0	0	0	0	0	0	0	0
Cdh15	0	1	0	0	0	0	0	0	0	0	0	0	0	0	0	0	0	0	1	0	0	0	0	0	0	0	0	0	0	0	0	0	0	0	0	0	0	0	0	0	0	0	0	0	0	0	0	0	0
Cdh22	0	1	0	0	0	0	0	0	0	0	0	0	0	0	0	0	0	0	1	0	0	0	0	0	0	0	0	0	0	0	0	0	0	0	0	0	0	0	0	0	0	0	0	0	0	0	0	0	0
Cdh4	0	1	0	0	0	0	0	0	0	0	0	0	0	0	0	0	0	0	1	0	0	0	0	0	0	0	0	0	0	0	0	0	0	0	0	0	0	0	0	0	0	0	0	0	0	0	0	0	0
Cdh6	0	1	0	0	0	0	0	0	0	0	0	0	0	0	0	0	0	0	1	0	0	0	0	0	0	0	0	0	0	0	0	0	0	0	0	0	0	0	0	0	0	0	0	0	0	0	0	0	0
Cdh8	0	1	0	0	0	0	0	0	0	0	0	0	0	0	0	0	0	0	1	0	0	0	0	0	0	0	0	0	0	0	0	0	0	0	0	0	0	0	0	0	0	0	0	0	0	0	0	0	0
Dsc2	0	1	0	0	0	0	0	0	0	0	0	0	0	0	0	0	0	0	1	0	0	0	0	0	0	0	0	0	0	0	0	0	0	0	0	0	0	0	0	0	0	0	0	0	0	0	0	0	0
Dsc3	0	1	0	0	0	0	0	0	0	0	0	0	0	0	0	0	0	0	1	0	0	0	0	0	0	0	0	0	0	0	0	0	0	0	0	0	0	0	0	0	0	0	0	0	0	0	0	0	0
Dsg1a	0	1	0	0	0	0	0	0	0	0	0	0	0	0	0	0	0	0	1	0	0	0	0	0	0	0	0	0	0	0	0	0	0	0	0	0	0	0	0	0	0	0	0	0	0	0	0	0	0
Dsg1b	0	1	0	0	0	0	0	0	0	0	0	0	0	0	0	0	0	0	1	0	0	0	0	0	0	0	0	0	0	0	0	0	0	0	0	0	0	0	0	0	0	0	0	0	0	0	0	0	0
Dsg1c	0	1	0	0	0	0	0	0	0	0	0	0	0	0	0	0	0	0	1	0	0	0	0	0	0	0	0	0	0	0	0	0	0	0	0	0	0	0	0	0	0	0	0	0	0	0	0	0	0
Cdh23	0	1	0	0	0	0	0	0	0	0	0	0	0	0	0	0	0	0	0	0	0	0	0	0	0	0	0	0	0	0	0	0	0	0	0	0	0	0	0	0	0	0	0	0	0	0	0	0	0
Cdh17	0	1	0	0	0	0	0	0	0	0	0	0	0	0	0	0	0	0	0	0	0	0	0	0	0	0	0	0	0	0	0	0	0	0	0	0	0	0	0	0	0	0	0	0	0	0	0	0	0
Dsg3	0	1	0	0	0	0	0	0	0	0	0	0	0	0	0	0	0	0	0	0	0	0	0	0	0	0	0	0	0	0	0	0	0	0	0	0	0	0	0	0	0	0	0	0	0	0	0	0	0
Pcdh21	0	1	0	0	0	0	0	0	0	0	0	0	0	0	0	0	0	0	0	0	0	0	0	0	0	0	0	0	0	0	0	0	0	0	0	0	0	0	0	0	0	0	0	0	0	0	0	0	0
Mucdhl	0	1	0	0	0	0	0	0	0	0	0	0	0	0	0	0	0	0	0	0	0	0	0	0	0	0	0	0	0	0	0	0	0	0	0	0	0	0	0	0	0	0	0	0	0	0	0	0	0
1700021K14Rik	0	1	0	0	0	0	0	0	0	0	0	0	0	0	0	0	0	0	0	0	0	0	0	0	0	0	0	0	0	0	0	0	0	0	0	0	0	0	0	0	0	0	0	0	0	0	0	0	0
1110049B09Rik	0	1	0	0	0	0	0	0	0	0	0	0	0	0	0	0	0	0	0	0	0	0	0	0	0	0	0	0	0	0	0	0	0	0	0	0	0	0	0	0	0	0	0	0	0	0	0	0	0
B230220E17Rik	0	1	0	0	0	0	0	0	0	0	0	0	0	0	0	0	0	0	0	0	0	0	0	0	0	0	0	0	0	0	0	0	0	0	0	0	0	0	0	0	0	0	0	0	0	0	0	0	0
BC040758	0	1	0	0	0	0	0	0	0	0	0	0	0	0	0	0	0	0	0	0	0	0	0	0	0	0	0	0	0	0	0	0	0	0	0	0	0	0	0	0	0	0	0	0	0	0	0	0	0
Cdh13	0	1	0	0	0	0	0	0	0	0	0	0	0	0	0	0	0	0	0	0	0	0	0	0	0	0	0	0	0	0	0	0	0	0	0	0	0	0	0	0	0	0	0	0	0	0	0	0	0
Cdh26	0	1	0	0	0	0	0	0	0	0	0	0	0	0	0	0	0	0	0	0	0	0	0	0	0	0	0	0	0	0	0	0	0	0	0	0	0	0	0	0	0	0	0	0	0	0	0	0	0
Dsc1	0	1	0	0	0	0	0	0	0	0	0	0	0	0	0	0	0	0	0	0	0	0	0	0	0	0	0	0	0	0	0	0	0	0	0	0	0	0	0	0	0	0	0	0	0	0	0	0	0
Dsg2	0	1	0	0	0	0	0	0	0	0	0	0	0	0	0	0	0	0	0	0	0	0	0	0	0	0	0	0	0	0	0	0	0	0	0	0	0	0	0	0	0	0	0	0	0	0	0	0	0
Fat3	0	1	0	0	0	0	0	0	0	0	0	0	0	0	0	0	0	0	0	0	0	0	0	0	0	0	0	0	0	0	0	0	0	0	0	0	0	0	0	0	0	0	0	0	0	0	0	0	0
Pcdh12	0	1	1	0	0	0	0	0	0	0	0	0	0	0	0	0	0	0	0	0	0	0	0	0	0	0	0	0	0	0	0	0	0	0	0	0	0	0	0	0	0	0	0	0	0	0	0	0	0
Pcdh10	0	1	1	0	0	0	0	0	0	0	0	0	0	0	0	0	0	0	0	0	0	0	0	0	0	0	0	0	0	0	0	0	0	0	0	0	0	0	0	0	0	0	0	0	0	0	0	0	0
Pcdh18	0	1	1	0	0	0	0	0	0	0	0	0	0	0	0	0	0	0	0	0	0	0	0	0	0	0	0	0	0	0	0	0	0	0	0	0	0	0	0	0	0	0	0	0	0	0	0	0	0
Pcdh20	0	1	1	0	0	0	0	0	0	0	0	0	0	0	0	0	0	0	0	0	0	0	0	0	0	0	0	0	0	0	0	0	0	0	0	0	0	0	0	0	0	0	0	0	0	0	0	0	0
Pcdha3	0	1	1	0	0	0	0	0	0	0	0	0	0	0	0	0	0	0	0	0	0	0	0	0	0	0	0	0	0	0	0	0	0	0	0	0	0	0	0	0	0	0	0	0	0	0	0	0	0
Pcdhb10	0	1	1	0	0	0	0	0	0	0	0	0	0	0	0	0	0	0	0	0	0	0	0	0	0	0	0	0	0	0	0	0	0	0	0	0	0	0	0	0	0	0	0	0	0	0	0	0	0
Pcdhb11	0	1	1	0	0	0	0	0	0	0	0	0	0	0	0	0	0	0	0	0	0	0	0	0	0	0	0	0	0	0	0	0	0	0	0	0	0	0	0	0	0	0	0	0	0	0	0	0	0
Pcdhb12	0	1	1	0	0	0	0	0	0	0	0	0	0	0	0	0	0	0	0	0	0	0	0	0	0	0	0	0	0	0	0	0	0	0	0	0	0	0	0	0	0	0	0	0	0	0	0	0	0
Pcdhb13	0	1	1	0	0	0	0	0	0	0	0	0	0	0	0	0	0	0	0	0	0	0	0	0	0	0	0	0	0	0	0	0	0	0	0	0	0	0	0	0	0	0	0	0	0	0	0	0	0
Pcdhb14	0	1	1	0	0	0	0	0	0	0	0	0	0	0	0	0	0	0	0	0	0	0	0	0	0	0	0	0	0	0	0	0	0	0	0	0	0	0	0	0	0	0	0	0	0	0	0	0	0
Pcdhb15	0	1	1	0	0	0	0	0	0	0	0	0	0	0	0	0	0	0	0	0	0	0	0	0	0	0	0	0	0	0	0	0	0	0	0	0	0	0	0	0	0	0	0	0	0	0	0	0	0
Pcdhb16	0	1	1	0	0	0	0	0	0	0	0	0	0	0	0	0	0	0	0	0	0	0	0	0	0	0	0	0	0	0	0	0	0	0	0	0	0	0	0	0	0	0	0	0	0	0	0	0	0
Pcdhb17	0	1	1	0	0	0	0	0	0	0	0	0	0	0	0	0	0	0	0	0	0	0	0	0	0	0	0	0	0	0	0	0	0	0	0	0	0	0	0	0	0	0	0	0	0	0	0	0	0
Pcdhb18	0	1	1	0	0	0	0	0	0	0	0	0	0	0	0	0	0	0	0	0	0	0	0	0	0	0	0	0	0	0	0	0	0	0	0	0	0	0	0	0	0	0	0	0	0	0	0	0	0
Pcdhb19	0	1	1	0	0	0	0	0	0	0	0	0	0	0	0	0	0	0	0	0	0	0	0	0	0	0	0	0	0	0	0	0	0	0	0	0	0	0	0	0	0	0	0	0	0	0	0	0	0
Pcdhb1	0	1	1	0	0	0	0	0	0	0	0	0	0	0	0	0	0	0	0	0	0	0	0	0	0	0	0	0	0	0	0	0	0	0	0	0	0	0	0	0	0	0	0	0	0	0	0	0	0
Pcdhb20	0	1	1	0	0	0	0	0	0	0	0	0	0	0	0	0	0	0	0	0	0	0	0	0	0	0	0	0	0	0	0	0	0	0	0	0	0	0	0	0	0	0	0	0	0	0	0	0	0
Pcdhb21	0	1	1	0	0	0	0	0	0	0	0	0	0	0	0	0	0	0	0	0	0	0	0	0	0	0	0	0	0	0	0	0	0	0	0	0	0	0	0	0	0	0	0	0	0	0	0	0	0
Pcdhb22	0	1	1	0	0	0	0	0	0	0	0	0	0	0	0	0	0	0	0	0	0	0	0	0	0	0	0	0	0	0	0	0	0	0	0	0	0	0	0	0	0	0	0	0	0	0	0	0	0
Pcdhb2	0	1	1	0	0	0	0	0	0	0	0	0	0	0	0	0	0	0	0	0	0	0	0	0	0	0	0	0	0	0	0	0	0	0	0	0	0	0	0	0	0	0	0	0	0	0	0	0	0
Pcdhb3	0	1	1	0	0	0	0	0	0	0	0	0	0	0	0	0	0	0	0	0	0	0	0	0	0	0	0	0	0	0	0	0	0	0	0	0	0	0	0	0	0	0	0	0	0	0	0	0	0
Pcdhb4	0	1	1	0	0	0	0	0	0	0	0	0	0	0	0	0	0	0	0	0	0	0	0	0	0	0	0	0	0	0	0	0	0	0	0	0	0	0	0	0	0	0	0	0	0	0	0	0	0
Pcdhb5	0	1	1	0	0	0	0	0	0	0	0	0	0	0	0	0	0	0	0	0	0	0	0	0	0	0	0	0	0	0	0	0	0	0	0	0	0	0	0	0	0	0	0	0	0	0	0	0	0
Pcdhb6	0	1	1	0	0	0	0	0	0	0	0	0	0	0	0	0	0	0	0	0	0	0	0	0	0	0	0	0	0	0	0	0	0	0	0	0	0	0	0	0	0	0	0	0	0	0	0	0	0
Pcdhb7	0	1	1	0	0	0	0	0	0	0	0	0	0	0	0	0	0	0	0	0	0	0	0	0	0	0	0	0	0	0	0	0	0	0	0	0	0	0	0	0	0	0	0	0	0	0	0	0	0
Pcdhb8	0	1	1	0	0	0	0	0	0	0	0	0	0	0	0	0	0	0	0	0	0	0	0	0	0	0	0	0	0	0	0	0	0	0	0	0	0	0	0	0	0	0	0	0	0	0	0	0	0
Pcdhb9	0	1	1	0	0	0	0	0	0	0	0	0	0	0	0	0	0	0	0	0	0	0	0	0	0	0	0	0	0	0	0	0	0	0	0	0	0	0	0	0	0	0	0	0	0	0	0	0	0
Pcdhgc3	0	1	1	0	0	0	0	0	0	0	0	0	0	0	0	0	0	0	0	0	0	0	0	0	0	0	0	0	0	0	0	0	0	0	0	0	0	0	0	0	0	0	0	0	0	0	0	0	0
Pcdhga12	0	1	1	0	0	0	0	0	0	0	0	0	0	0	0	0	0	0	0	0	0	0	0	0	0	0	0	0	0	0	0	0	0	0	0	0	0	0	0	0	0	0	0	0	0	0	0	0	0
Pcdh19	0	1	1	0	0	0	0	0	0	0	0	0	0	0	0	0	0	0	0	0	0	0	0	0	0	0	0	0	0	0	0	0	0	0	0	0	0	0	0	0	0	0	0	0	0	0	0	0	0
Pcdh17	0	1	1	0	0	0	0	0	0	0	0	0	0	0	0	0	0	0	0	0	0	0	0	0	0	0	0	0	0	0	0	0	0	0	0	0	0	0	0	0	0	0	0	0	0	0	0	0	0
Pcdh8	0	1	1	0	0	0	0	0	0	0	0	0	0	0	0	0	0	0	0	0	0	0	0	0	0	0	0	0	0	0	0	0	0	0	0	0	0	0	0	0	0	0	0	0	0	0	0	0	0
Pcdha10	0	1	1	0	0	0	0	0	0	0	0	0	0	0	0	0	0	0	0	0	0	0	0	0	0	0	0	0	0	0	0	0	0	0	0	0	0	0	0	0	0	0	0	0	0	0	0	0	0
Pcdha11	0	1	1	0	0	0	0	0	0	0	0	0	0	0	0	0	0	0	0	0	0	0	0	0	0	0	0	0	0	0	0	0	0	0	0	0	0	0	0	0	0	0	0	0	0	0	0	0	0
Pcdha12	0	1	1	0	0	0	0	0	0	0	0	0	0	0	0	0	0	0	0	0	0	0	0	0	0	0	0	0	0	0	0	0	0	0	0	0	0	0	0	0	0	0	0	0	0	0	0	0	0
Pcdha1	0	1	1	0	0	0	0	0	0	0	0	0	0	0	0	0	0	0	0	0	0	0	0	0	0	0	0	0	0	0	0	0	0	0	0	0	0	0	0	0	0	0	0	0	0	0	0	0	0
Pcdha2	0	1	1	0	0	0	0	0	0	0	0	0	0	0	0	0	0	0	0	0	0	0	0	0	0	0	0	0	0	0	0	0	0	0	0	0	0	0	0	0	0	0	0	0	0	0	0	0	0
Pcdha4	0	1	1	0	0	0	0	0	0	0	0	0	0	0	0	0	0	0	0	0	0	0	0	0	0	0	0	0	0	0	0	0	0	0	0	0	0	0	0	0	0	0	0	0	0	0	0	0	0
Pcdha5	0	1	1	0	0	0	0	0	0	0	0	0	0	0	0	0	0	0	0	0	0	0	0	0	0	0	0	0	0	0	0	0	0	0	0	0	0	0	0	0	0	0	0	0	0	0	0	0	0
Pcdha6	0	1	1	0	0	0	0	0	0	0	0	0	0	0	0	0	0	0	0	0	0	0	0	0	0	0	0	0	0	0	0	0	0	0	0	0	0	0	0	0	0	0	0	0	0	0	0	0	0
Pcdha7	0	1	1	0	0	0	0	0	0	0	0	0	0	0	0	0	0	0	0	0	0	0	0	0	0	0	0	0	0	0	0	0	0	0	0	0	0	0	0	0	0	0	0	0	0	0	0	0	0
Pcdha8	0	1	1	0	0	0	0	0	0	0	0	0	0	0	0	0	0	0	0	0	0	0	0	0	0	0	0	0	0	0	0	0	0	0	0	0	0	0	0	0	0	0	0	0	0	0	0	0	0
Pcdha9	0	1	1	0	0	0	0	0	0	0	0	0	0	0	0	0	0	0	0	0	0	0	0	0	0	0	0	0	0	0	0	0	0	0	0	0	0	0	0	0	0	0	0	0	0	0	0	0	0
Pcdhac1	0	1	1	0	0	0	0	0	0	0	0	0	0	0	0	0	0	0	0	0	0	0	0	0	0	0	0	0	0	0	0	0	0	0	0	0	0	0	0	0	0	0	0	0	0	0	0	0	0
Pcdhac2	0	1	1	0	0	0	0	0	0	0	0	0	0	0	0	0	0	0	0	0	0	0	0	0	0	0	0	0	0	0	0	0	0	0	0	0	0	0	0	0	0	0	0	0	0	0	0	0	0
Pcdhga10	0	1	1	0	0	0	0	0	0	0	0	0	0	0	0	0	0	0	0	0	0	0	0	0	0	0	0	0	0	0	0	0	0	0	0	0	0	0	0	0	0	0	0	0	0	0	0	0	0
Pcdhga11	0	1	1	0	0	0	0	0	0	0	0	0	0	0	0	0	0	0	0	0	0	0	0	0	0	0	0	0	0	0	0	0	0	0	0	0	0	0	0	0	0	0	0	0	0	0	0	0	0
Pcdhga1	0	1	1	0	0	0	0	0	0	0	0	0	0	0	0	0	0	0	0	0	0	0	0	0	0	0	0	0	0	0	0	0	0	0	0	0	0	0	0	0	0	0	0	0	0	0	0	0	0
Pcdhga2	0	1	1	0	0	0	0	0	0	0	0	0	0	0	0	0	0	0	0	0	0	0	0	0	0	0	0	0	0	0	0	0	0	0	0	0	0	0	0	0	0	0	0	0	0	0	0	0	0
Pcdhga3	0	1	1	0	0	0	0	0	0	0	0	0	0	0	0	0	0	0	0	0	0	0	0	0	0	0	0	0	0	0	0	0	0	0	0	0	0	0	0	0	0	0	0	0	0	0	0	0	0
Pcdhga4	0	1	1	0	0	0	0	0	0	0	0	0	0	0	0	0	0	0	0	0	0	0	0	0	0	0	0	0	0	0	0	0	0	0	0	0	0	0	0	0	0	0	0	0	0	0	0	0	0
Pcdhga5	0	1	1	0	0	0	0	0	0	0	0	0	0	0	0	0	0	0	0	0	0	0	0	0	0	0	0	0	0	0	0	0	0	0	0	0	0	0	0	0	0	0	0	0	0	0	0	0	0
Pcdhga6	0	1	1	0	0	0	0	0	0	0	0	0	0	0	0	0	0	0	0	0	0	0	0	0	0	0	0	0	0	0	0	0	0	0	0	0	0	0	0	0	0	0	0	0	0	0	0	0	0
Pcdhga7	0	1	1	0	0	0	0	0	0	0	0	0	0	0	0	0	0	0	0	0	0	0	0	0	0	0	0	0	0	0	0	0	0	0	0	0	0	0	0	0	0	0	0	0	0	0	0	0	0
Pcdhga8	0	1	1	0	0	0	0	0	0	0	0	0	0	0	0	0	0	0	0	0	0	0	0	0	0	0	0	0	0	0	0	0	0	0	0	0	0	0	0	0	0	0	0	0	0	0	0	0	0
Pcdhga9	0	1	1	0	0	0	0	0	0	0	0	0	0	0	0	0	0	0	0	0	0	0	0	0	0	0	0	0	0	0	0	0	0	0	0	0	0	0	0	0	0	0	0	0	0	0	0	0	0
Pcdhgb1	0	1	1	0	0	0	0	0	0	0	0	0	0	0	0	0	0	0	0	0	0	0	0	0	0	0	0	0	0	0	0	0	0	0	0	0	0	0	0	0	0	0	0	0	0	0	0	0	0
Pcdhgb2	0	1	1	0	0	0	0	0	0	0	0	0	0	0	0	0	0	0	0	0	0	0	0	0	0	0	0	0	0	0	0	0	0	0	0	0	0	0	0	0	0	0	0	0	0	0	0	0	0
Pcdhgb4	0	1	1	0	0	0	0	0	0	0	0	0	0	0	0	0	0	0	0	0	0	0	0	0	0	0	0	0	0	0	0	0	0	0	0	0	0	0	0	0	0	0	0	0	0	0	0	0	0
Pcdhgb5	0	1	1	0	0	0	0	0	0	0	0	0	0	0	0	0	0	0	0	0	0	0	0	0	0	0	0	0	0	0	0	0	0	0	0	0	0	0	0	0	0	0	0	0	0	0	0	0	0
Pcdhgb6	0	1	1	0	0	0	0	0	0	0	0	0	0	0	0	0	0	0	0	0	0	0	0	0	0	0	0	0	0	0	0	0	0	0	0	0	0	0	0	0	0	0	0	0	0	0	0	0	0
Pcdhgb7	0	1	1	0	0	0	0	0	0	0	0	0	0	0	0	0	0	0	0	0	0	0	0	0	0	0	0	0	0	0	0	0	0	0	0	0	0	0	0	0	0	0	0	0	0	0	0	0	0
Pcdhgb8	0	1	1	0	0	0	0	0	0	0	0	0	0	0	0	0	0	0	0	0	0	0	0	0	0	0	0	0	0	0	0	0	0	0	0	0	0	0	0	0	0	0	0	0	0	0	0	0	0
Pcdhgc4	0	1	1	0	0	0	0	0	0	0	0	0	0	0	0	0	0	0	0	0	0	0	0	0	0	0	0	0	0	0	0	0	0	0	0	0	0	0	0	0	0	0	0	0	0	0	0	0	0
Pcdhgc5	0	1	1	0	0	0	0	0	0	0	0	0	0	0	0	0	0	0	0	0	0	0	0	0	0	0	0	0	0	0	0	0	0	0	0	0	0	0	0	0	0	0	0	0	0	0	0	0	0
Mag	0	0	0	1	1	0	1	0	0	0	0	0	0	0	0	0	0	0	0	0	0	0	0	0	0	0	0	0	0	0	0	0	0	0	0	0	0	0	0	0	0	0	0	0	0	0	0	0	0
Igsf4c	0	0	0	1	0	1	1	0	0	0	0	0	0	0	0	0	0	0	0	0	0	0	0	0	0	0	0	0	0	0	0	0	0	0	0	0	0	0	0	0	0	0	0	0	0	0	0	0	0
Igsf4d	0	0	0	1	0	1	1	0	0	0	0	0	0	0	0	0	0	0	0	0	0	0	0	0	0	0	0	0	0	0	0	0	0	0	0	0	0	0	0	0	0	0	0	0	0	0	0	0	0
Siglecg	0	0	0	1	1	1	1	0	0	0	0	0	0	0	0	0	0	0	0	0	0	0	0	0	0	0	0	0	0	0	0	0	0	0	0	0	0	0	0	0	0	0	0	0	0	0	0	0	0
Igsf4a	0	0	0	1	1	1	1	0	0	0	0	0	0	0	0	0	0	0	0	0	0	0	0	0	0	0	0	0	0	0	0	0	0	0	0	0	0	0	0	0	0	0	0	0	0	0	0	0	0
Hspg2	0	0	0	1	1	1	0	0	0	0	1	0	0	0	0	0	0	0	0	0	0	0	0	0	0	0	0	0	0	0	1	1	0	0	0	0	1	0	0	0	0	0	0	0	0	0	0	0	0
Esam1	0	0	0	1	0	1	0	0	0	0	0	0	0	0	0	0	0	0	0	0	0	0	0	0	0	0	0	0	0	0	0	0	0	0	0	0	0	0	0	0	0	0	0	0	0	0	0	0	0
Vcam1	0	0	0	1	1	1	0	0	0	0	0	0	0	0	0	0	0	0	0	0	0	0	0	0	0	0	0	0	0	0	0	0	0	0	0	0	0	0	0	0	0	0	0	0	0	0	0	0	0
Lrrc22	0	0	0	1	0	0	0	0	0	0	0	0	0	0	0	0	0	0	0	1	1	1	0	0	0	0	0	0	0	0	0	0	0	0	0	0	0	0	0	0	0	0	0	0	0	0	0	0	0
BC072620	0	0	0	1	0	0	0	0	0	0	0	0	0	0	0	0	0	0	0	1	1	0	0	0	0	0	0	0	0	0	0	0	0	0	0	0	0	0	0	0	0	0	0	0	0	0	0	0	0
Lrig3	0	0	0	1	0	0	0	0	0	0	0	0	0	0	0	0	0	0	0	1	0	0	0	0	0	0	0	0	0	0	0	0	0	0	0	0	0	0	1	0	0	0	0	0	0	0	0	0	0
Lrig1	0	0	0	1	1	0	0	0	0	0	0	0	0	0	0	0	0	0	0	1	1	0	0	0	0	0	0	0	0	0	0	0	0	0	0	0	0	0	1	0	0	0	0	0	0	0	0	0	0
Robo2	0	0	0	1	0	0	0	0	0	0	0	0	0	0	0	0	0	0	0	0	0	1	0	0	0	0	0	0	0	0	0	0	0	0	0	0	0	0	0	0	0	0	0	0	0	0	0	0	0
Boc	0	0	0	1	1	1	0	0	0	0	0	0	0	0	0	0	0	0	0	0	0	1	0	0	0	0	0	0	0	0	0	0	0	0	0	0	0	0	0	0	0	0	0	0	0	0	0	0	0
Cntn4	0	0	0	1	1	0	0	0	0	0	0	0	0	0	0	0	0	0	0	0	0	1	0	0	0	0	0	0	0	0	0	0	0	0	0	0	0	0	0	0	0	0	0	0	0	0	0	0	0
Dscaml1	0	0	0	1	1	0	0	0	0	0	0	0	0	0	0	0	0	0	0	0	0	1	0	0	0	0	0	0	0	0	0	0	0	0	0	0	0	0	0	0	0	0	0	0	0	0	0	0	0
Nope	0	0	0	1	1	0	0	0	0	0	0	0	0	0	0	0	0	0	0	0	0	1	0	0	0	0	0	0	0	0	0	0	0	0	0	0	0	0	0	0	0	0	0	0	0	0	0	0	0
Cntn3	0	0	0	1	1	0	0	0	0	0	0	0	0	0	0	0	0	0	0	0	0	1	0	0	0	0	0	0	0	0	0	0	0	0	0	0	0	0	0	0	0	0	0	0	0	0	0	0	0
Jam4	0	0	0	1	0	0	0	0	0	0	0	0	0	0	0	0	0	0	0	0	0	0	0	0	0	0	0	0	0	0	0	0	0	0	0	0	0	0	0	0	0	0	0	0	0	0	0	0	0
Ptk7	0	0	0	1	1	0	0	0	0	0	0	0	0	0	0	0	0	0	0	0	0	0	0	0	0	0	0	0	0	0	0	0	0	0	0	0	0	0	0	0	0	0	0	0	0	0	0	0	0
Icam5	0	0	0	1	1	0	0	0	0	0	0	0	0	0	0	0	0	0	0	0	0	0	0	0	0	0	0	0	0	0	0	0	0	0	0	0	0	0	0	0	0	1	0	0	0	0	0	0	0
Sdfr1	0	0	0	1	1	0	0	0	0	0	0	0	0	0	0	0	0	0	0	0	0	0	0	0	0	0	0	0	0	0	0	0	0	0	0	0	0	0	0	0	0	0	0	0	0	0	0	0	0
Lsamp	0	0	0	1	1	0	0	0	0	0	0	0	0	0	0	0	0	0	0	0	0	0	0	0	0	0	0	0	0	0	0	0	0	0	0	0	0	0	0	0	0	0	0	0	0	0	0	0	0
Csf1r	0	0	0	0	1	1	0	0	0	0	0	0	0	0	0	0	0	0	0	0	0	0	0	0	0	0	0	0	0	0	0	0	0	0	0	0	0	0	0	0	0	0	0	0	0	0	0	0	0
Jam3	0	0	0	0	1	1	0	0	0	0	0	0	0	0	0	0	0	0	0	0	0	0	0	0	0	0	0	0	0	0	0	0	0	0	0	0	0	0	0	0	0	0	0	0	0	0	0	0	0
Siglece	0	0	0	0	1	1	0	0	0	0	0	0	0	0	0	0	0	0	0	0	0	0	0	0	0	0	0	0	0	0	0	0	0	0	0	0	0	0	0	0	0	0	0	0	0	0	0	0	0
F11r	0	0	0	0	1	1	0	0	0	0	0	0	0	0	0	0	0	0	0	0	0	0	0	0	0	0	0	0	0	0	0	0	0	0	0	0	0	0	0	0	0	0	0	0	0	0	0	0	0
AI987662	0	0	0	0	1	1	0	0	0	0	0	0	0	0	0	0	0	0	0	0	0	0	0	0	0	0	0	0	0	0	0	0	0	0	0	0	0	0	0	0	0	0	0	0	0	0	0	0	0
9030425E11Rik	0	0	0	0	1	1	0	0	0	0	0	0	0	0	0	0	0	0	0	0	0	0	0	0	0	0	0	0	0	0	0	0	0	0	0	0	0	0	0	0	0	0	0	0	0	0	0	0	0
BC050099	0	0	0	0	1	1	0	0	0	0	0	0	0	0	0	0	0	0	0	0	0	0	0	0	0	0	0	0	0	0	0	0	0	0	0	0	0	0	0	0	0	0	0	0	0	0	0	0	0
Ceacam1	0	0	0	0	1	1	0	0	0	0	0	0	0	0	0	0	0	0	0	0	0	0	0	0	0	0	0	0	0	0	0	0	0	0	0	0	0	0	0	0	0	0	0	0	0	0	0	0	0
Emb	0	0	0	0	1	1	0	0	0	0	0	0	0	0	0	0	0	0	0	0	0	0	0	0	0	0	0	0	0	0	0	0	0	0	0	0	0	0	0	0	0	0	0	0	0	0	0	0	0
Jam2	0	0	0	0	1	1	0	0	0	0	0	0	0	0	0	0	0	0	0	0	0	0	0	0	0	0	0	0	0	0	0	0	0	0	0	0	0	0	0	0	0	0	0	0	0	0	0	0	0
Psg16	0	0	0	0	1	1	0	0	0	0	0	0	0	0	0	0	0	0	0	0	0	0	0	0	0	0	0	0	0	0	0	0	0	0	0	0	0	0	0	0	0	0	0	0	0	0	0	0	0
Psg17	0	0	0	0	1	1	0	0	0	0	0	0	0	0	0	0	0	0	0	0	0	0	0	0	0	0	0	0	0	0	0	0	0	0	0	0	0	0	0	0	0	0	0	0	0	0	0	0	0
Psg19	0	0	0	0	1	1	0	0	0	0	0	0	0	0	0	0	0	0	0	0	0	0	0	0	0	0	0	0	0	0	0	0	0	0	0	0	0	0	0	0	0	0	0	0	0	0	0	0	0
Psg21	0	0	0	0	1	1	0	0	0	0	0	0	0	0	0	0	0	0	0	0	0	0	0	0	0	0	0	0	0	0	0	0	0	0	0	0	0	0	0	0	0	0	0	0	0	0	0	0	0
Psg23	0	0	0	0	1	1	0	0	0	0	0	0	0	0	0	0	0	0	0	0	0	0	0	0	0	0	0	0	0	0	0	0	0	0	0	0	0	0	0	0	0	0	0	0	0	0	0	0	0
Psg25	0	0	0	0	1	1	0	0	0	0	0	0	0	0	0	0	0	0	0	0	0	0	0	0	0	0	0	0	0	0	0	0	0	0	0	0	0	0	0	0	0	0	0	0	0	0	0	0	0
Psg28	0	0	0	0	1	1	0	0	0	0	0	0	0	0	0	0	0	0	0	0	0	0	0	0	0	0	0	0	0	0	0	0	0	0	0	0	0	0	0	0	0	0	0	0	0	0	0	0	0
Ptgfrn	0	0	0	0	1	1	0	0	0	0	0	0	0	0	0	0	0	0	0	0	0	0	0	0	0	0	0	0	0	0	0	0	0	0	0	0	0	0	0	0	0	0	0	0	0	0	0	0	0
F830045P16Rik	0	0	0	0	1	0	1	0	0	0	0	0	0	0	0	0	0	0	0	0	0	0	0	0	0	0	0	0	0	0	0	0	0	0	0	0	0	0	0	0	0	0	0	0	0	0	0	0	0
Ager	0	0	0	0	1	0	1	0	0	0	0	0	0	0	0	0	0	0	0	0	0	0	0	0	0	0	0	0	0	0	0	0	0	0	0	0	0	0	0	0	0	0	0	0	0	0	0	0	0
Igsf4b	0	0	0	0	1	1	1	0	0	0	0	0	0	0	0	0	0	0	0	0	0	0	0	0	0	0	0	0	0	0	0	0	0	0	0	0	0	0	0	0	0	0	0	0	0	0	0	0	0
Bcam	0	0	0	0	1	1	1	0	0	0	0	0	0	0	0	0	0	0	0	0	0	0	0	0	0	0	0	0	0	0	0	0	0	0	0	0	0	0	0	0	0	0	0	0	0	0	0	0	0
Mcam	0	0	0	0	1	1	1	0	0	0	0	0	0	0	0	0	0	0	0	0	0	0	0	0	0	0	0	0	0	0	0	0	0	0	0	0	0	0	0	0	0	0	0	0	0	0	0	0	0
Pvrl1	0	0	0	0	1	1	1	0	0	0	0	0	0	0	0	0	0	0	0	0	0	0	0	0	0	0	0	0	0	0	0	0	0	0	0	0	0	0	0	0	0	0	0	0	0	0	0	0	0
Pvrl2	0	0	0	0	1	1	1	0	0	0	0	0	0	0	0	0	0	0	0	0	0	0	0	0	0	0	0	0	0	0	0	0	0	0	0	0	0	0	0	0	0	0	0	0	0	0	0	0	0
Sn	0	0	0	0	1	1	1	0	0	0	0	0	0	0	0	0	0	0	0	0	0	0	0	0	0	0	0	0	0	0	0	0	0	0	0	0	0	0	0	0	0	0	0	0	0	0	0	0	0
Siglecf	0	0	0	0	1	1	1	0	0	0	0	0	0	0	0	0	0	0	0	0	0	0	0	0	0	0	0	0	0	0	0	0	0	0	0	0	0	0	0	0	0	0	0	0	0	0	0	0	0
Pvrl4	0	0	0	0	1	1	1	0	0	0	0	0	0	0	0	0	0	0	0	0	0	0	0	0	0	0	0	0	0	0	0	0	0	0	0	0	0	0	0	0	0	0	0	0	0	0	0	0	0
Icam1	0	0	0	0	1	0	0	0	0	0	0	0	0	0	0	0	0	0	0	0	0	0	0	0	0	0	0	0	0	0	0	0	0	0	0	0	0	0	0	0	0	1	0	0	0	0	0	0	0
Ceacam20	0	0	0	0	1	0	0	0	0	0	0	0	0	0	0	0	0	0	0	0	0	0	0	0	0	0	0	0	0	0	0	0	0	0	0	0	0	0	0	0	0	0	0	0	0	0	0	0	0
Amigo1	0	0	0	0	1	0	0	0	0	0	0	0	0	0	0	0	0	0	0	1	0	0	0	0	0	0	0	0	0	0	0	0	0	0	0	0	0	0	0	0	0	0	0	0	0	0	0	0	0
Cspg2	0	0	0	0	0	1	0	0	0	0	1	0	0	0	0	0	0	0	0	0	0	0	0	0	0	0	0	0	0	1	0	0	1	0	0	0	0	0	0	0	0	0	1	0	0	0	0	0	0
Pvrl3	0	0	0	0	0	1	1	0	0	0	0	0	0	0	0	0	0	0	0	0	0	0	0	0	0	0	0	0	0	0	0	0	0	0	0	0	0	0	0	0	0	0	0	0	0	0	0	0	0
Pvr	0	0	0	0	0	1	1	0	0	0	0	0	0	0	0	0	0	0	0	0	0	0	0	0	0	0	0	0	0	0	0	0	0	0	0	0	0	0	0	0	0	0	0	0	0	0	0	0	0
Siglech	0	0	0	0	0	1	1	0	0	0	0	0	0	0	0	0	0	0	0	0	0	0	0	0	0	0	0	0	0	0	0	0	0	0	0	0	0	0	0	0	0	0	0	0	0	0	0	0	0
Btn2a2	0	0	0	0	0	1	1	0	0	0	0	0	0	0	0	0	0	0	0	0	0	0	0	0	0	0	0	0	0	0	0	0	0	0	0	0	0	0	0	0	0	0	0	0	0	0	0	0	0
Psg29	0	0	0	0	0	1	0	0	0	0	0	0	0	0	0	0	0	0	0	0	0	0	0	0	0	0	0	0	0	0	0	0	0	0	0	0	0	0	0	0	0	0	0	0	0	0	0	0	0
Cd2	0	0	0	0	0	1	0	0	0	0	0	0	0	0	0	0	0	0	0	0	0	0	0	0	0	0	0	0	0	0	0	0	0	0	0	0	0	0	0	0	0	0	0	0	0	0	0	0	0
AI324046	0	0	0	0	0	1	0	0	0	0	0	0	0	0	0	0	0	0	0	0	0	0	0	0	0	0	0	0	0	0	0	0	0	0	0	0	0	0	0	0	0	0	0	0	0	0	0	0	0
Ptpns1	0	0	0	0	0	1	0	0	0	0	0	0	0	0	0	0	0	0	0	0	0	0	0	0	0	0	0	0	0	0	0	0	0	0	0	0	0	0	0	0	0	0	0	0	0	0	0	0	0
Lrp4	0	0	0	0	0	0	0	1	0	1	1	0	0	0	0	0	0	0	0	0	0	0	0	0	0	0	0	0	0	0	0	0	0	0	0	0	0	0	0	0	0	0	0	0	0	0	0	0	0
Nid2	0	0	0	0	0	0	0	1	1	1	1	0	0	0	0	0	0	0	0	0	0	0	0	0	0	0	0	0	0	0	0	0	0	0	0	0	0	0	0	0	0	0	0	0	0	0	0	0	0
Nid1	0	0	0	0	0	0	0	1	1	1	1	0	0	0	0	0	0	0	0	0	0	0	0	0	0	0	0	0	0	0	0	0	0	0	0	0	0	0	0	0	0	0	0	0	0	0	0	0	0
Sned1	0	0	0	0	0	0	0	0	1	0	1	0	0	0	0	1	0	0	0	0	0	1	0	0	0	0	0	0	0	0	0	0	1	0	0	0	0	0	0	0	0	0	0	0	0	0	0	0	0
Tecta	0	0	0	0	0	0	0	0	1	0	0	0	0	0	0	0	0	0	0	0	0	0	0	0	0	0	1	1	1	0	0	0	0	0	0	0	0	0	0	0	0	0	0	0	0	0	0	0	0
Muc4	0	0	0	0	0	0	0	0	1	0	1	0	0	0	0	0	0	0	0	0	0	0	0	0	0	0	0	1	0	0	0	0	0	0	0	0	0	0	0	0	0	0	0	0	0	0	0	0	0
Thbs4	0	0	0	0	0	0	0	0	0	1	1	0	0	0	0	0	0	0	0	0	0	0	0	0	0	0	0	0	0	0	0	0	0	0	1	1	0	0	0	0	0	0	0	0	0	0	0	0	0
Thbs3	0	0	0	0	0	0	0	0	0	1	0	0	0	0	0	0	0	0	0	0	0	0	0	0	0	0	0	0	0	0	0	0	0	0	1	1	0	0	0	0	0	0	0	0	0	0	0	0	0
Comp	0	0	0	0	0	0	0	0	0	1	0	0	0	0	0	0	0	0	0	0	0	0	0	0	0	0	0	0	0	0	0	0	0	0	1	1	0	0	0	0	0	0	0	0	0	0	0	0	0
C1qr1	0	0	0	0	0	0	0	0	0	1	1	0	0	0	0	0	0	0	0	0	0	0	0	0	0	0	0	0	0	1	0	0	0	0	0	0	0	0	0	0	0	0	0	0	0	0	0	0	0
Egfl8	0	0	0	0	0	0	0	0	0	1	1	0	0	0	0	0	0	0	0	0	0	0	0	0	0	0	0	0	0	0	0	0	0	0	0	0	0	0	0	0	1	0	0	0	0	0	0	0	0
6130401L20Rik	0	0	0	0	0	0	0	0	0	1	1	0	0	0	0	0	0	0	0	0	0	0	0	0	0	0	0	0	0	0	0	0	0	0	0	0	0	0	0	0	1	0	0	0	0	0	0	0	0
Pros1	0	0	0	0	0	0	0	0	0	1	1	0	0	0	0	0	0	0	0	0	0	0	0	0	0	0	0	0	0	0	0	0	0	0	0	0	1	0	0	0	0	0	0	0	0	0	0	0	0
Gas6	0	0	0	0	0	0	0	0	0	1	1	0	0	0	0	0	0	0	0	0	0	0	0	0	0	0	0	0	0	0	0	0	0	0	0	0	1	0	0	0	0	0	0	0	0	0	0	0	0
Ltbp3	0	0	0	0	0	0	0	0	0	1	1	0	0	0	0	0	0	0	0	0	0	0	0	0	0	0	0	0	0	0	0	0	0	0	0	0	0	0	0	0	0	0	0	0	0	0	0	0	0
Jag2	0	0	0	0	0	0	0	0	0	1	1	0	0	0	0	0	0	0	0	0	0	0	0	0	0	0	0	0	0	0	0	0	0	0	0	0	0	0	0	0	0	0	0	0	0	0	0	0	0
Egfl6	0	0	0	0	0	0	0	0	0	1	0	0	0	0	0	1	0	0	0	0	0	0	0	0	0	0	0	0	0	0	0	0	0	0	0	0	0	0	0	0	0	0	0	0	0	0	0	0	0
Npnt	0	0	0	0	0	0	0	0	0	1	0	0	0	0	0	1	0	0	0	0	0	0	0	0	0	0	0	0	0	0	0	0	0	0	0	0	0	0	0	0	0	0	0	0	0	0	0	0	0
Ltbp2	0	0	0	0	0	0	0	0	0	1	1	0	0	0	0	1	0	0	0	0	0	0	0	0	0	0	0	0	0	0	0	0	0	0	0	0	0	0	0	0	0	0	0	0	0	0	0	0	0
Fbn1	0	0	0	0	0	0	0	0	0	1	1	0	0	0	0	1	0	0	0	0	0	0	0	0	0	0	0	0	0	0	0	0	0	0	0	0	0	0	0	0	0	0	0	0	0	0	0	0	0
Creld1	0	0	0	0	0	0	0	0	0	1	0	0	0	0	0	0	0	0	0	0	0	0	0	0	0	0	0	0	0	0	1	0	0	0	0	0	0	0	0	0	0	0	0	0	0	0	0	0	0
Crtac1	0	0	0	0	0	0	0	0	0	1	0	0	0	1	0	0	0	0	0	0	0	0	0	0	0	0	0	0	0	0	0	0	0	0	0	0	0	0	0	0	0	0	0	0	0	0	0	0	0
Fbln2	0	0	0	0	0	0	0	0	0	1	0	0	0	0	0	0	0	0	0	0	0	0	0	0	0	0	0	0	0	0	0	0	0	0	0	0	0	0	0	0	0	0	0	0	0	0	0	0	0
Efemp2	0	0	0	0	0	0	0	0	0	1	0	0	0	0	0	0	0	0	0	0	0	0	0	0	0	0	0	0	0	0	0	0	0	0	0	0	0	0	0	0	0	0	0	0	0	0	0	0	0
Thbs2	0	0	0	0	0	0	0	0	0	0	1	0	0	0	0	0	0	0	0	0	0	0	0	0	0	0	0	0	0	0	0	0	0	0	1	1	0	0	0	0	0	0	0	0	0	1	1	0	0
Slitl2	0	0	0	0	0	0	0	0	0	0	1	0	0	0	0	0	0	0	0	1	1	1	0	0	0	0	0	0	0	0	0	0	0	0	0	0	0	0	1	0	0	0	0	0	0	0	0	0	0
Zan	0	0	0	0	0	0	0	0	0	0	1	0	0	0	0	0	0	0	0	0	0	0	0	0	0	0	0	1	1	0	0	0	0	0	0	0	0	0	0	0	0	0	0	0	0	0	0	0	0
Sele	0	0	0	0	0	0	0	0	0	0	1	0	0	0	0	0	0	0	0	0	0	0	0	0	0	0	0	0	0	1	0	0	1	0	0	0	0	0	0	0	0	0	0	0	0	0	0	0	0
Dll1	0	0	0	0	0	0	0	0	0	0	1	0	0	0	0	0	0	0	0	0	0	0	0	0	0	0	0	0	0	0	0	0	0	0	0	0	0	0	0	0	0	0	0	0	0	0	0	0	0
Muc13	0	0	0	0	0	0	0	0	0	0	1	0	0	0	0	0	0	0	0	0	0	0	0	0	0	0	0	0	0	0	0	0	0	0	0	0	0	0	0	0	0	0	0	0	0	0	0	0	0
Edil3	0	0	0	0	0	0	0	0	0	0	1	0	0	0	0	0	0	0	0	0	0	0	0	0	0	0	0	0	0	0	0	0	0	0	0	0	0	0	0	0	0	0	0	0	0	0	0	0	0
Stab2	0	0	0	0	0	0	0	0	0	0	1	0	0	0	0	1	0	0	0	0	0	0	0	0	0	0	0	0	0	0	0	0	0	0	0	0	0	0	0	0	0	0	1	0	0	0	0	0	0
Stab1	0	0	0	0	0	0	0	0	0	0	1	0	0	0	0	0	0	0	0	0	0	0	0	0	0	0	0	0	0	0	0	0	0	0	0	0	0	0	0	0	0	0	1	0	0	0	0	0	0
C130033P17Rik	0	0	0	0	0	0	0	0	0	0	1	0	0	0	0	1	0	0	0	0	0	1	0	0	0	0	0	0	0	0	0	0	0	0	0	0	0	0	0	1	0	0	0	0	0	0	0	0	0
2410080H04Rik	0	0	0	0	0	0	0	0	0	0	1	0	0	0	0	1	0	0	0	0	0	0	0	0	0	0	0	0	0	0	1	0	0	0	0	0	0	0	0	0	1	0	0	0	0	0	0	0	0
Itga11	0	0	0	0	0	0	0	0	0	0	0	1	0	1	1	0	0	0	0	0	0	0	0	0	0	0	0	0	0	0	0	0	0	0	0	0	0	0	0	0	0	0	0	0	0	0	0	0	0
Itgam	0	0	0	0	0	0	0	0	0	0	0	1	1	1	1	0	0	0	0	0	0	0	0	0	0	0	0	0	0	0	0	0	0	0	0	0	0	0	0	0	0	0	0	0	0	0	0	0	0
Itgax	0	0	0	0	0	0	0	0	0	0	0	1	1	1	1	0	0	0	0	0	0	0	0	0	0	0	0	0	0	0	0	0	0	0	0	0	0	0	0	0	0	0	0	0	0	0	0	0	0
Itgae	0	0	0	0	0	0	0	0	0	0	0	1	1	1	1	0	0	0	0	0	0	0	0	0	0	0	0	0	0	0	0	0	0	0	0	0	0	0	0	0	0	0	0	0	0	0	0	0	0
Itga2	0	0	0	0	0	0	0	0	0	0	0	1	1	1	1	0	0	0	0	0	0	0	0	0	0	0	0	0	0	0	0	0	0	0	0	0	0	0	0	0	0	0	0	0	0	0	0	0	0
Itga4	0	0	0	0	0	0	0	0	0	0	0	0	1	1	1	0	0	0	0	0	0	0	0	0	0	0	0	0	0	0	0	0	0	0	0	0	0	0	0	0	0	0	0	0	0	0	0	0	0
Itga2b	0	0	0	0	0	0	0	0	0	0	0	0	1	1	1	0	0	0	0	0	0	0	0	0	0	0	0	0	0	0	0	0	0	0	0	0	0	0	0	0	0	0	0	0	0	0	0	0	0
Itga6	0	0	0	0	0	0	0	0	0	0	0	0	1	1	1	0	0	0	0	0	0	0	0	0	0	0	0	0	0	0	0	0	0	0	0	0	0	0	0	0	0	0	0	0	0	0	0	0	0
Itga9	0	0	0	0	0	0	0	0	0	0	0	0	1	1	1	0	0	0	0	0	0	0	0	0	0	0	0	0	0	0	0	0	0	0	0	0	0	0	0	0	0	0	0	0	0	0	0	0	0
Itga8	0	0	0	0	0	0	0	0	0	0	0	0	1	1	1	0	0	0	0	0	0	0	0	0	0	0	0	0	0	0	0	0	0	0	0	0	0	0	0	0	0	0	0	0	0	0	0	0	0
Itga7	0	0	0	0	0	0	0	0	0	0	0	0	1	1	1	0	0	0	0	0	0	0	0	0	0	0	0	0	0	0	0	0	0	0	0	0	0	0	0	0	0	0	0	0	0	0	0	0	0
Itga5	0	0	0	0	0	0	0	0	0	0	0	0	1	1	1	0	0	0	0	0	0	0	0	0	0	0	0	0	0	0	0	0	0	0	0	0	0	0	0	0	0	0	0	0	0	0	0	0	0
D8Wsu49e	0	0	0	0	0	0	0	0	0	0	0	0	0	1	0	0	0	0	0	0	0	0	0	0	0	0	0	0	0	0	0	0	0	0	0	0	0	0	0	0	0	0	0	0	0	0	0	0	0
Itga10	0	0	0	0	0	0	0	0	0	0	0	0	0	0	1	0	0	0	0	0	0	0	0	0	0	0	0	0	0	0	0	0	0	0	0	0	0	0	0	0	0	0	0	0	0	0	0	0	0
Itgb4	0	0	0	0	0	0	0	0	0	0	0	0	0	0	0	1	1	1	0	0	0	1	0	0	0	0	0	0	0	0	0	0	0	0	0	0	0	0	0	0	0	0	0	0	1	0	0	0	0
Itgb2l	0	0	0	0	0	0	0	0	0	0	0	0	0	0	0	1	1	1	0	0	0	0	0	0	0	0	0	0	0	0	0	0	0	0	0	0	0	0	0	0	0	0	0	0	0	0	0	0	0
Itgb2	0	0	0	0	0	0	0	0	0	0	0	0	0	0	0	1	1	1	0	0	0	0	0	0	0	0	0	0	0	0	0	0	0	0	0	0	0	0	0	0	0	0	0	0	0	0	0	0	0
Itgb5	0	0	0	0	0	0	0	0	0	0	0	0	0	0	0	1	1	1	0	0	0	0	0	0	0	0	0	0	0	0	0	0	0	0	0	0	0	0	0	0	0	0	0	0	0	0	0	0	0
Itgb1	0	0	0	0	0	0	0	0	0	0	0	0	0	0	0	1	1	1	0	0	0	0	0	0	0	0	0	0	0	0	0	0	0	0	0	0	0	0	0	0	0	0	0	0	0	0	0	0	0
Itgb7	0	0	0	0	0	0	0	0	0	0	0	0	0	0	0	1	1	1	0	0	0	0	0	0	0	0	0	0	0	0	0	0	0	0	0	0	0	0	0	0	0	0	0	0	0	0	0	0	0
Egfl3	0	0	0	0	0	0	0	0	0	0	0	0	0	0	0	1	0	0	0	0	0	0	0	0	0	0	0	0	0	0	1	0	0	0	0	0	0	0	0	0	0	0	0	0	0	0	0	0	0
Scarf2	0	0	0	0	0	0	0	0	0	0	0	0	0	0	0	1	0	0	0	0	0	0	0	0	0	0	0	0	0	0	1	0	0	0	0	0	0	0	0	0	0	0	0	0	0	0	0	0	0
Itgbl1	0	0	0	0	0	0	0	0	0	0	0	0	0	0	0	1	0	0	0	0	0	0	0	0	0	0	0	0	0	0	0	0	0	0	0	0	0	0	0	0	0	0	0	0	0	0	0	0	0
Adam8	0	0	0	0	0	0	0	0	0	0	0	0	0	0	0	1	0	0	0	0	0	0	0	0	0	0	0	0	0	0	0	0	0	0	0	0	0	0	0	0	0	0	0	0	0	0	0	0	0
Tnn	0	0	0	0	0	0	0	0	0	0	0	0	0	0	0	1	0	0	0	0	0	1	0	0	0	0	0	0	0	0	0	0	0	0	0	0	0	0	0	1	0	0	0	0	0	0	0	0	0
Tek	0	0	0	0	0	0	0	0	0	0	0	0	0	0	0	1	0	0	0	0	0	1	0	0	0	0	0	0	0	0	0	0	0	0	0	0	0	0	0	0	0	0	0	0	0	0	0	0	0
Cdh9	0	0	0	0	0	0	0	0	0	0	0	0	0	0	0	0	0	0	1	0	0	0	0	0	0	0	0	0	0	0	0	0	0	0	0	0	0	0	0	0	0	0	0	0	0	0	0	0	0
Cdh18	0	0	0	0	0	0	0	0	0	0	0	0	0	0	0	0	0	0	1	0	0	0	0	0	0	0	0	0	0	0	0	0	0	0	0	0	0	0	0	0	0	0	0	0	0	0	0	0	0
A930017N06Rik	0	0	0	0	0	0	0	0	0	0	0	0	0	0	0	0	0	0	0	1	0	0	0	0	0	0	0	0	0	0	0	0	0	0	0	0	0	0	0	0	0	0	0	0	0	0	0	0	0
Amigo2	0	0	0	0	0	0	0	0	0	0	0	0	0	0	0	0	0	0	0	1	0	0	0	0	0	0	0	0	0	0	0	0	0	0	0	0	0	0	0	0	0	0	0	0	0	0	0	0	0
Chad	0	0	0	0	0	0	0	0	0	0	0	0	0	0	0	0	0	0	0	1	1	0	0	0	0	0	0	0	0	0	0	0	0	0	0	0	0	0	1	0	0	0	0	0	0	0	0	0	0
Amigo3	0	0	0	0	0	0	0	0	0	0	0	0	0	0	0	0	0	0	0	1	1	0	0	0	0	0	0	0	0	0	0	0	0	0	0	0	0	0	0	0	0	0	0	0	0	0	0	0	0
Dcn	0	0	0	0	0	0	0	0	0	0	0	0	0	0	0	0	0	0	0	1	1	0	0	0	0	0	0	0	0	0	0	0	0	0	0	0	0	0	0	0	0	0	0	0	0	0	0	0	0
Gp1ba	0	0	0	0	0	0	0	0	0	0	0	0	0	0	0	0	0	0	0	1	1	0	0	0	0	0	0	0	0	0	0	0	0	0	0	0	0	0	0	0	0	0	0	0	0	0	0	0	0
Gp9	0	0	0	0	0	0	0	0	0	0	0	0	0	0	0	0	0	0	0	0	1	0	0	0	0	0	0	0	0	0	0	0	0	0	0	0	0	0	1	0	0	0	0	0	0	0	0	0	0
Gp1bb	0	0	0	0	0	0	0	0	0	0	0	0	0	0	0	0	0	0	0	0	1	0	0	0	0	0	0	0	0	0	0	0	0	0	0	0	0	0	1	0	0	0	0	0	0	0	0	0	0
Fn1	0	0	0	0	0	0	0	0	0	0	0	0	0	0	0	0	0	0	0	0	0	1	1	0	0	0	0	0	0	0	0	0	0	0	0	0	0	0	0	0	0	0	0	0	0	0	0	0	0
Ptpru	0	0	0	0	0	0	0	0	0	0	0	0	0	0	0	0	0	0	0	0	0	1	0	0	0	0	0	0	0	0	0	0	0	0	0	0	0	0	0	0	0	0	0	0	0	0	0	0	0
Mpl	0	0	0	0	0	0	0	0	0	0	0	0	0	0	0	0	0	0	0	0	0	1	0	0	0	0	0	0	0	0	0	0	0	0	0	0	0	0	0	0	0	0	0	0	0	0	0	0	0
Prlr	0	0	0	0	0	0	0	0	0	0	0	0	0	0	0	0	0	0	0	0	0	1	0	0	0	0	0	0	0	0	0	0	0	0	0	0	0	0	0	0	0	0	0	0	0	0	0	0	0
Mmp9	0	0	0	0	0	0	0	0	0	0	0	0	0	0	0	0	0	0	0	0	0	0	1	0	0	0	0	0	0	0	0	0	0	0	0	0	0	0	0	0	0	0	0	0	0	0	0	0	0
Cml2	0	0	0	0	0	0	0	0	0	0	0	0	0	0	0	0	0	0	0	0	0	0	0	1	0	0	0	0	0	0	0	0	0	0	0	0	0	0	0	0	0	0	0	0	0	0	0	0	0
Cml1	0	0	0	0	0	0	0	0	0	0	0	0	0	0	0	0	0	0	0	0	0	0	0	1	0	0	0	0	0	0	0	0	0	0	0	0	0	0	0	0	0	0	0	0	0	0	0	0	0
Cml3	0	0	0	0	0	0	0	0	0	0	0	0	0	0	0	0	0	0	0	0	0	0	0	1	0	0	0	0	0	0	0	0	0	0	0	0	0	0	0	0	0	0	0	0	0	0	0	0	0
Cml5	0	0	0	0	0	0	0	0	0	0	0	0	0	0	0	0	0	0	0	0	0	0	0	1	0	0	0	0	0	0	0	0	0	0	0	0	0	0	0	0	0	0	0	0	0	0	0	0	0
Cml4	0	0	0	0	0	0	0	0	0	0	0	0	0	0	0	0	0	0	0	0	0	0	0	1	0	0	0	0	0	0	0	0	0	0	0	0	0	0	0	0	0	0	0	0	0	0	0	0	0
1200013P24Rik	0	0	0	0	0	0	0	0	0	0	0	0	0	0	0	0	0	0	0	0	0	0	0	1	0	0	0	0	0	0	0	0	0	0	0	0	0	0	0	0	0	0	0	0	0	0	0	0	0
1110038O08Rik	0	0	0	0	0	0	0	0	0	0	0	0	0	0	0	0	0	0	0	0	0	0	0	1	0	0	0	0	0	0	0	0	0	0	0	0	0	0	0	0	0	0	0	0	0	0	0	0	0
1700019G17Rik	0	0	0	0	0	0	0	0	0	0	0	0	0	0	0	0	0	0	0	0	0	0	0	1	0	0	0	0	0	0	0	0	0	0	0	0	0	0	0	0	0	0	0	0	0	0	0	0	0
4930487N19Rik	0	0	0	0	0	0	0	0	0	0	0	0	0	0	0	0	0	0	0	0	0	0	0	1	0	0	0	0	0	0	0	0	0	0	0	0	0	0	0	0	0	0	0	0	0	0	0	0	0
4931433E08Rik	0	0	0	0	0	0	0	0	0	0	0	0	0	0	0	0	0	0	0	0	0	0	0	1	0	0	0	0	0	0	0	0	0	0	0	0	0	0	0	0	0	0	0	0	0	0	0	0	0
Aanat	0	0	0	0	0	0	0	0	0	0	0	0	0	0	0	0	0	0	0	0	0	0	0	1	0	0	0	0	0	0	0	0	0	0	0	0	0	0	0	0	0	0	0	0	0	0	0	0	0
BC047219	0	0	0	0	0	0	0	0	0	0	0	0	0	0	0	0	0	0	0	0	0	0	0	1	0	0	0	0	0	0	0	0	0	0	0	0	0	0	0	0	0	0	0	0	0	0	0	0	0
D18Wsu98e	0	0	0	0	0	0	0	0	0	0	0	0	0	0	0	0	0	0	0	0	0	0	0	1	0	0	0	0	0	0	0	0	0	0	0	0	0	0	0	0	0	0	0	0	0	0	0	0	0
Elp3	0	0	0	0	0	0	0	0	0	0	0	0	0	0	0	0	0	0	0	0	0	0	0	1	0	0	0	0	0	0	0	0	0	0	0	0	0	0	0	0	0	0	0	0	0	0	0	0	0
Mak3	0	0	0	0	0	0	0	0	0	0	0	0	0	0	0	0	0	0	0	0	0	0	0	1	0	0	0	0	0	0	0	0	0	0	0	0	0	0	0	0	0	0	0	0	0	0	0	0	0
Nat5	0	0	0	0	0	0	0	0	0	0	0	0	0	0	0	0	0	0	0	0	0	0	0	1	0	0	0	0	0	0	0	0	0	0	0	0	0	0	0	0	0	0	0	0	0	0	0	0	0
Nat9	0	0	0	0	0	0	0	0	0	0	0	0	0	0	0	0	0	0	0	0	0	0	0	1	0	0	0	0	0	0	0	0	0	0	0	0	0	0	0	0	0	0	0	0	0	0	0	0	0
Satl1	0	0	0	0	0	0	0	0	0	0	0	0	0	0	0	0	0	0	0	0	0	0	0	1	0	0	0	0	0	0	0	0	0	0	0	0	0	0	0	0	0	0	0	0	0	0	0	0	0
Sympk	0	0	0	0	0	0	0	0	0	0	0	0	0	0	0	0	0	0	0	0	0	0	0	0	1	0	0	0	0	0	0	0	0	0	0	0	0	0	0	0	0	0	0	0	0	0	0	0	0
Ctnnb1	0	0	0	0	0	0	0	0	0	0	0	0	0	0	0	0	0	0	0	0	0	0	0	0	1	1	0	0	0	0	0	0	0	0	0	0	0	0	0	0	0	0	0	0	0	0	0	0	0
Rtdr1	0	0	0	0	0	0	0	0	0	0	0	0	0	0	0	0	0	0	0	0	0	0	0	0	1	1	0	0	0	0	0	0	0	0	0	0	0	0	0	0	0	0	0	0	0	0	0	0	0
Jup	0	0	0	0	0	0	0	0	0	0	0	0	0	0	0	0	0	0	0	0	0	0	0	0	1	1	0	0	0	0	0	0	0	0	0	0	0	0	0	0	0	0	0	0	0	0	0	0	0
Ctnnd1	0	0	0	0	0	0	0	0	0	0	0	0	0	0	0	0	0	0	0	0	0	0	0	0	0	1	0	0	0	0	0	0	0	0	0	0	0	0	0	0	0	0	0	0	0	0	0	0	0
Arvcf	0	0	0	0	0	0	0	0	0	0	0	0	0	0	0	0	0	0	0	0	0	0	0	0	0	1	0	0	0	0	0	0	0	0	0	0	0	0	0	0	0	0	0	0	0	0	0	0	0
Pkp2	0	0	0	0	0	0	0	0	0	0	0	0	0	0	0	0	0	0	0	0	0	0	0	0	0	1	0	0	0	0	0	0	0	0	0	0	0	0	0	0	0	0	0	0	0	0	0	0	0
Pkp1	0	0	0	0	0	0	0	0	0	0	0	0	0	0	0	0	0	0	0	0	0	0	0	0	0	1	0	0	0	0	0	0	0	0	0	0	0	0	0	0	0	0	0	0	0	0	0	0	0
Pkp3	0	0	0	0	0	0	0	0	0	0	0	0	0	0	0	0	0	0	0	0	0	0	0	0	0	1	0	0	0	0	0	0	0	0	0	0	0	0	0	0	0	0	0	0	0	0	0	0	0
AW146299	0	0	0	0	0	0	0	0	0	0	0	0	0	0	0	0	0	0	0	0	0	0	0	0	0	1	0	0	0	0	0	0	0	0	0	0	0	0	0	0	0	0	0	0	0	0	0	0	0
Pkp4	0	0	0	0	0	0	0	0	0	0	0	0	0	0	0	0	0	0	0	0	0	0	0	0	0	1	0	0	0	0	0	0	0	0	0	0	0	0	0	0	0	0	0	0	0	0	0	0	0
Dmbt1	0	0	0	0	0	0	0	0	0	0	0	0	0	0	0	0	0	0	0	0	0	0	0	0	0	0	1	0	0	0	0	0	0	1	0	0	0	0	0	0	0	0	0	0	0	0	0	0	0
Susd2	0	0	0	0	0	0	0	0	0	0	0	0	0	0	0	0	0	0	0	0	0	0	0	0	0	0	0	1	0	0	0	0	1	0	0	0	0	0	0	0	0	0	0	0	0	0	0	0	0
Gm467	0	0	0	0	0	0	0	0	0	0	0	0	0	0	0	0	0	0	0	0	0	0	0	0	0	0	0	1	0	0	0	0	0	0	0	0	0	0	0	0	0	0	0	0	0	0	0	0	0
9530053A07Rik	0	0	0	0	0	0	0	0	0	0	0	0	0	0	0	0	0	0	0	0	0	0	0	0	0	0	0	1	1	0	0	0	0	0	0	0	0	0	0	0	0	0	0	0	0	0	0	0	0
Fcgbp	0	0	0	0	0	0	0	0	0	0	0	0	0	0	0	0	0	0	0	0	0	0	0	0	0	0	0	1	1	0	0	0	0	0	0	0	0	0	0	0	0	0	0	0	0	0	0	0	0
Clec4e	0	0	0	0	0	0	0	0	0	0	0	0	0	0	0	0	0	0	0	0	0	0	0	0	0	0	0	0	0	1	0	0	0	0	0	0	0	0	0	0	0	0	0	0	0	0	0	0	0
Cd209d	0	0	0	0	0	0	0	0	0	0	0	0	0	0	0	0	0	0	0	0	0	0	0	0	0	0	0	0	0	1	0	0	0	0	0	0	0	0	0	0	0	0	0	0	0	0	0	0	0
Clec7a	0	0	0	0	0	0	0	0	0	0	0	0	0	0	0	0	0	0	0	0	0	0	0	0	0	0	0	0	0	1	0	0	0	0	0	0	0	0	0	0	0	0	0	0	0	0	0	0	0
Frem1	0	0	0	0	0	0	0	0	0	0	0	0	0	0	0	0	0	0	0	0	0	0	0	0	0	0	0	0	0	1	0	0	0	0	0	0	0	0	0	0	0	0	0	0	0	0	0	0	0
Colec10	0	0	0	0	0	0	0	0	0	0	0	0	0	0	0	0	0	0	0	0	0	0	0	0	0	0	0	0	0	1	0	0	0	0	0	0	0	0	0	0	0	0	0	0	0	0	0	0	0
Clec2f	0	0	0	0	0	0	0	0	0	0	0	0	0	0	0	0	0	0	0	0	0	0	0	0	0	0	0	0	0	1	0	0	0	0	0	0	0	0	0	0	0	0	0	0	0	0	0	0	0
Cd69	0	0	0	0	0	0	0	0	0	0	0	0	0	0	0	0	0	0	0	0	0	0	0	0	0	0	0	0	0	1	0	0	0	0	0	0	0	0	0	0	0	0	0	0	0	0	0	0	0
Clec4a1	0	0	0	0	0	0	0	0	0	0	0	0	0	0	0	0	0	0	0	0	0	0	0	0	0	0	0	0	0	1	0	0	0	0	0	0	0	0	0	0	0	0	0	0	0	0	0	0	0
F830043G12Rik	0	0	0	0	0	0	0	0	0	0	0	0	0	0	0	0	0	0	0	0	0	0	0	0	0	0	0	0	0	1	0	0	0	0	0	0	0	0	0	0	0	0	0	0	0	0	0	0	0
Lamc1	0	0	0	0	0	0	0	0	0	0	0	0	0	0	0	0	0	0	0	0	0	0	0	0	0	0	0	0	0	0	1	1	0	0	0	0	0	0	0	0	0	0	0	0	0	0	0	0	0
Masp2	0	0	0	0	0	0	0	0	0	0	0	0	0	0	0	0	0	0	0	0	0	0	0	0	0	0	0	0	0	0	0	0	1	1	0	0	0	0	0	0	0	0	0	0	0	0	0	0	0
Cubn	0	0	0	0	0	0	0	0	0	0	0	0	0	0	0	0	0	0	0	0	0	0	0	0	0	0	0	0	0	0	0	0	0	1	0	0	0	0	0	0	0	0	0	0	0	0	0	0	0
Tnfaip6	0	0	0	0	0	0	0	0	0	0	0	0	0	0	0	0	0	0	0	0	0	0	0	0	0	0	0	0	0	0	0	0	0	1	0	0	0	0	0	0	0	0	1	0	0	0	0	0	0
Col5a3	0	0	0	0	0	0	0	0	0	0	0	0	0	0	0	0	0	0	0	0	0	0	0	0	0	0	0	0	0	0	0	0	0	0	0	0	1	0	0	0	0	0	0	0	0	0	0	0	0
Lmo7	0	0	0	0	0	0	0	0	0	0	0	0	0	0	0	0	0	0	0	0	0	0	0	0	0	0	0	0	0	0	0	0	0	0	0	0	0	1	0	0	0	0	0	0	0	0	0	0	0
Dlgh1	0	0	0	0	0	0	0	0	0	0	0	0	0	0	0	0	0	0	0	0	0	0	0	0	0	0	0	0	0	0	0	0	0	0	0	0	0	1	0	0	0	0	0	0	0	0	0	0	0
Mpdz	0	0	0	0	0	0	0	0	0	0	0	0	0	0	0	0	0	0	0	0	0	0	0	0	0	0	0	0	0	0	0	0	0	0	0	0	0	1	0	0	0	0	0	0	0	0	0	0	0
Pard3	0	0	0	0	0	0	0	0	0	0	0	0	0	0	0	0	0	0	0	0	0	0	0	0	0	0	0	0	0	0	0	0	0	0	0	0	0	1	0	0	0	0	0	0	0	0	0	0	0
Sipa1	0	0	0	0	0	0	0	0	0	0	0	0	0	0	0	0	0	0	0	0	0	0	0	0	0	0	0	0	0	0	0	0	0	0	0	0	0	1	0	0	0	0	0	0	0	0	0	0	0
Pdzd7	0	0	0	0	0	0	0	0	0	0	0	0	0	0	0	0	0	0	0	0	0	0	0	0	0	0	0	0	0	0	0	0	0	0	0	0	0	1	0	0	0	0	0	0	0	0	0	0	0
Pscdbp	0	0	0	0	0	0	0	0	0	0	0	0	0	0	0	0	0	0	0	0	0	0	0	0	0	0	0	0	0	0	0	0	0	0	0	0	0	1	0	0	0	0	0	0	0	0	0	0	0
Angptl3	0	0	0	0	0	0	0	0	0	0	0	0	0	0	0	0	0	0	0	0	0	0	0	0	0	0	0	0	0	0	0	0	0	0	0	0	0	0	0	1	0	0	0	0	0	0	0	0	0
Mfap4	0	0	0	0	0	0	0	0	0	0	0	0	0	0	0	0	0	0	0	0	0	0	0	0	0	0	0	0	0	0	0	0	0	0	0	0	0	0	0	1	0	0	0	0	0	0	0	0	0
Fgb	0	0	0	0	0	0	0	0	0	0	0	0	0	0	0	0	0	0	0	0	0	0	0	0	0	0	0	0	0	0	0	0	0	0	0	0	0	0	0	1	0	0	0	0	0	0	0	0	0
Angptl7	0	0	0	0	0	0	0	0	0	0	0	0	0	0	0	0	0	0	0	0	0	0	0	0	0	0	0	0	0	0	0	0	0	0	0	0	0	0	0	1	0	0	0	0	0	0	0	0	0
Postn	0	0	0	0	0	0	0	0	0	0	0	0	0	0	0	0	0	0	0	0	0	0	0	0	0	0	0	0	0	0	0	0	0	0	0	0	0	0	0	0	1	0	0	0	0	0	0	0	0
Emilin3	0	0	0	0	0	0	0	0	0	0	0	0	0	0	0	0	0	0	0	0	0	0	0	0	0	0	0	0	0	0	0	0	0	0	0	0	0	0	0	0	1	0	0	0	0	0	0	0	0
Tgfbi	0	0	0	0	0	0	0	0	0	0	0	0	0	0	0	0	0	0	0	0	0	0	0	0	0	0	0	0	0	0	0	0	0	0	0	0	0	0	0	0	1	0	0	0	0	0	0	0	0
Icam4	0	0	0	0	0	0	0	0	0	0	0	0	0	0	0	0	0	0	0	0	0	0	0	0	0	0	0	0	0	0	0	0	0	0	0	0	0	0	0	0	0	1	0	0	0	0	0	0	0
Icam2	0	0	0	0	0	0	0	0	0	0	0	0	0	0	0	0	0	0	0	0	0	0	0	0	0	0	0	0	0	0	0	0	0	0	0	0	0	0	0	0	0	1	0	0	0	0	0	0	0
Tcam1	0	0	0	0	0	0	0	0	0	0	0	0	0	0	0	0	0	0	0	0	0	0	0	0	0	0	0	0	0	0	0	0	0	0	0	0	0	0	0	0	0	1	0	0	0	0	0	0	0
Xlkd1	0	0	0	0	0	0	0	0	0	0	0	0	0	0	0	0	0	0	0	0	0	0	0	0	0	0	0	0	0	0	0	0	0	0	0	0	0	0	0	0	0	0	1	0	0	0	0	0	0
Mass1	0	0	0	0	0	0	0	0	0	0	0	0	0	0	0	0	0	0	0	0	0	0	0	0	0	0	0	0	0	0	0	0	0	0	0	0	0	0	0	0	0	0	0	1	1	0	0	0	0
Frem3	0	0	0	0	0	0	0	0	0	0	0	0	0	0	0	0	0	0	0	0	0	0	0	0	0	0	0	0	0	0	0	0	0	0	0	0	0	0	0	0	0	0	0	0	1	0	0	0	0
Ctgf	0	0	0	0	0	0	0	0	0	0	0	0	0	0	0	0	0	0	0	0	0	0	0	0	0	0	0	0	0	0	0	0	0	0	0	0	0	0	0	0	0	0	0	0	0	1	1	0	0
Spon1	0	0	0	0	0	0	0	0	0	0	0	0	0	0	0	0	0	0	0	0	0	0	0	0	0	0	0	0	0	0	0	0	0	0	0	0	0	0	0	0	0	0	0	0	0	0	1	0	0
Rgma	0	0	0	0	0	0	0	0	0	0	0	0	0	0	0	0	0	0	0	0	0	0	0	0	0	0	0	0	0	0	0	0	0	0	0	0	0	0	0	0	0	0	0	0	0	0	0	1	1
Rgmb	0	0	0	0	0	0	0	0	0	0	0	0	0	0	0	0	0	0	0	0	0	0	0	0	0	0	0	0	0	0	0	0	0	0	0	0	0	0	0	0	0	0	0	0	0	0	0	1	1
Vtn	0	0	0	0	0	0	0	0	0	0	0	0	0	0	0	0	0	0	0	0	0	0	0	0	0	0	0	0	0	0	0	0	0	0	0	0	0	0	0	0	0	0	0	0	0	0	0	0	0
Fert2	0	0	0	0	0	0	0	0	0	0	0	0	0	0	0	0	0	0	0	0	0	0	0	0	0	0	0	0	0	0	0	0	0	0	0	0	0	0	0	0	0	0	0	0	0	0	0	0	0
Azgp1	0	0	0	0	0	0	0	0	0	0	0	0	0	0	0	0	0	0	0	0	0	0	0	0	0	0	0	0	0	0	0	0	0	0	0	0	0	0	0	0	0	0	0	0	0	0	0	0	0
Ctnna3	0	0	0	0	0	0	0	0	0	0	0	0	0	0	0	0	0	0	0	0	0	0	0	0	0	0	0	0	0	0	0	0	0	0	0	0	0	0	0	0	0	0	0	0	0	0	0	0	0
Ctnna1	0	0	0	0	0	0	0	0	0	0	0	0	0	0	0	0	0	0	0	0	0	0	0	0	0	0	0	0	0	0	0	0	0	0	0	0	0	0	0	0	0	0	0	0	0	0	0	0	0
Vcl	0	0	0	0	0	0	0	0	0	0	0	0	0	0	0	0	0	0	0	0	0	0	0	0	0	0	0	0	0	0	0	0	0	0	0	0	0	0	0	0	0	0	0	0	0	0	0	0	0
Gpnmb	0	0	0	0	0	0	0	0	0	0	0	0	0	0	0	0	0	0	0	0	0	0	0	0	0	0	0	0	0	0	0	0	0	0	0	0	0	0	0	0	0	0	0	0	0	0	0	0	0
Si	0	0	0	0	0	0	0	0	0	0	0	0	0	0	0	0	0	0	0	0	0	0	0	0	0	0	0	0	0	0	0	0	0	0	0	0	0	0	0	0	0	0	0	0	0	0	0	0	0
BC067004	0	0	0	0	0	0	0	0	0	0	0	0	0	0	0	0	0	0	0	0	0	0	0	0	0	0	0	0	0	0	0	0	0	0	0	0	0	0	0	0	0	0	0	0	0	0	0	0	0
Cd164l2	0	0	0	0	0	0	0	0	0	0	0	0	0	0	0	0	0	0	0	0	0	0	0	0	0	0	0	0	0	0	0	0	0	0	0	0	0	0	0	0	0	0	0	0	0	0	0	0	0
Cd164	0	0	0	0	0	0	0	0	0	0	0	0	0	0	0	0	0	0	0	0	0	0	0	0	0	0	0	0	0	0	0	0	0	0	0	0	0	0	0	0	0	0	0	0	0	0	0	0	0
[truncated: 9 more columns]

## Sheet: PPI
Protein interactions among annotated and predicted genes forming the largest interconnected component
Cdh1	Arvcf
Cdh1	Cbll1
Cdh1	Ctnnb1
Cdh1	Dlgh1
Cdh1	Itgb7
Cdh1	Jup
Myh9	Vcl
Myh9	Pxn
Itga4	Fn1
Itga4	Icam4
Itga4	Cspg2
Itga4	Lpxn
Itga4	Itgb1
Itga4	Itgb7
Itga4	Pxn
Itga4	Thbs2
Gp1ba	Gp9
Gp1ba	Itgam
Cldn11	Itgb1
Tgm2	Fn1
Tgm2	Pxn
Tgm2	Rhoa
Cd9	Cd36
Cd9	Itga5
Cd9	Itgb1
Cd9	Itga6
Cd9	Itga7
Cd9	Ptgfrn
Arvcf	Cdh15
Arvcf	Cdh2
Ctnna3	Ctnnb1
Rasa1	Pxn
Rasa1	Csf1r
Itgax	Itgb2
Itgax	Jam3
Spp1	Itgb1
Spp1	Itga5
Spp1	Lgals1
Itga1	Itgb1
Vcam1	Itgb1
Vcam1	Itgb7
Icam1	Itgb2
Icam1	Itgam
Rac1	Vav3
Jup	Ctnna1
Jup	Dsc1
Jup	Cdh2
Jup	Cdh5
Jup	Dsc2
Jup	Dsc3
Jup	Dsg1a
Jup	Dsg2
Jup	Dsg3
Jup	Pkp2
Lamc1	Nid1
Lamc1	Nid2
Mia1	Fn1
Itga9	Pxn
Itga9	Itgb1
Tgfbi	Fn1
Lpxn	Lims1
Pxn	Fn1
Pxn	Itgb1
Pxn	Pten
Pxn	Ceacam1
Pxn	Itga6
Pxn	Lgals1
Pxn	Sele
Pxn	Vcl
Pxn	Trip6
Fn1	Dcn
Fn1	Fbln2
Fn1	Itga5
Fn1	Itgb7
Fn1	Mmp9
Fn1	Vcl
Sn	Spn
Cdh2	Cdh11
Cdh2	Cdh4
Cdh2	Ctnnb1
Vav3	Rhoa
Pkp1	Dsg1a
Cdh3	Ctnnb1
Cdk5r1	Cdk5
Cdk5r1	Ctnnb1
Cdk5r1	Efemp2
Itgb2	Icam2
Itgb2	Icam4
Itgb2	Itgam
Nid1	Fbln2
Nid1	Hspg2
Nid1	Fgb
Itgam	Icam2
Itgam	Icam4
Itgam	Jam3
Itga11	Itgb1
Spn	Lgals1
Dlgh1	Ctnna1
Dlgh1	Ctnnb1
Itga8	Itgb1
Gp1bb	Gp9
Jam3	Jam2
Lims1	Egfl8
Itgb1bp1	Itgb1
Trip6	Vcl
Ctnnb1	Cdh11
Ctnnb1	Cdh15
Ctnnb1	Cdh8
Ctnnb1	Cdk5
Ctnnb1	Ctnna1
Ctnnb1	Cdh5
Ctnnb1	Dsc3
Ctnnb1	Pkp2
Icam4	Itgb1
Pkp2	Dsc1
Pkp2	Dsc2
Pkp2	Dsg1a
Pkp2	Dsg2
Sele	Vcl
Cdh5	Ctnna1
Cdh5	Pkp4
Lgals1	Cd2
Lgals1	Vcl
Itgb4	Itga6
Sorbs1	Vcl
Vcl	Ctnna1
Nid2	Hspg2
Itga6	Itgb1
Dsc3	Pkp3
Dsc3	Pkp4
Dsg1a	Dsc2
Itgae	Itgb7
Dsg2	Dsc1
Dsg2	Dsc2
Dsg2	Pkp3
Fbn1	Fbln2
Fbn1	Cspg2
Fbn1	Dcn
Thbs3	Egfl8
Thbs3	Thbs2
Hspg2	Fbln2
Hspg2	Itgb1
Itgb1	Itga2
Itgb1	Chad
Itgb1	Cspg2
Itgb1	Itga10
Itgb1	Itga5
Itgb1	Itgb5
Dsc1	Pkp3
Fbln2	Cspg2
Mmp9	Thbs2
Dsc2	Pkp3
Itgb5	Itga5
Itgb5	Ltbp3

## Sheet: Phenotype
Phenotype annotations in common between predictions and annotated genes
Gene	MP.0005376.homeostasis.metabolism.phenotype	MP.0005372.life.span.post.weaning.aging	MP.0005369.muscle.phenotype	MP.0005385.cardiovascular.system.phenotype	MP.0005384.cellular.phenotype	MP.0005378.growth.size.phenotype	MP.0005374.lethality.embryonic.perinatal	MP.0005380.embryogenesis.phenotype	MP.0005387.immune.system.phenotype	MP.0005397.hematopoietic.system.phenotype	MP.0005391.vision.eye.phenotype	MP.0005393.skin.coat.nails.phenotype	MP.0001186.pigmentation.phenotype	MP.0005381.digestive.alimentary.phenotype	MP.0005371.limbs.digits.tail.phenotype	MP.0005382.craniofacial.phenotype	MP.0005395.other.phenotype	MP.0002006.tumorigenesis	MP.0002873.normal.phenotype	MP.0005389.reproductive.system.phenotype	MP.0005379.endocrine.exocrine.gland.phenotype	MP.0003631.nervous.system.phenotype	MP.0005386.behavior.neurological.phenotype	MP.0005367.renal.urinary.system.phenotype	MP.0005377.hearing.ear.phenotype	MP.0005373.lethality.postnatal	MP.0005388.respiratory.system.phenotype	MP.0005390.skeleton.phenotype
Fn1	1	1	0	1	1	0	1	1	1	0	0	0	0	0	0	0	1	1	1	1	0	1	0	0	0	0	0	0
Pten	1	1	0	1	0	1	1	1	0	0	0	1	0	0	0	0	0	1	0	1	1	0	1	1	0	0	0	0
Itga7	1	0	1	1	1	1	1	0	0	0	0	0	0	0	0	0	1	0	0	0	0	1	1	0	0	1	1	1
Pkp2	1	0	1	1	0	0	1	0	0	0	0	0	0	0	0	0	0	0	0	0	0	0	0	0	0	0	0	0
Edg1	1	0	1	1	1	0	1	1	0	0	0	0	0	0	1	0	0	0	1	0	0	1	0	0	0	0	0	0
Cdh2	1	1	1	1	0	0	1	1	0	0	0	0	0	0	0	0	0	0	0	0	0	1	0	0	0	0	0	0
Angptl3	1	1	0	0	0	1	1	0	0	0	0	0	0	0	0	0	0	0	0	0	0	0	0	0	0	0	0	0
Spink5	1	0	0	0	0	0	1	0	0	0	0	1	1	0	0	0	0	0	0	0	0	0	0	0	0	0	0	0
Jag2	1	0	0	0	0	0	1	0	1	1	0	0	0	0	1	1	0	0	0	0	0	0	0	0	0	0	1	0
Pdpn	1	0	0	0	0	0	1	0	0	0	0	0	0	0	0	0	0	0	0	0	0	0	0	0	0	0	1	0
Cdk5	1	0	0	0	0	0	1	0	0	0	0	0	0	0	0	0	0	0	1	0	0	1	1	0	0	0	1	0
Dlgh1	1	0	0	0	0	1	0	0	0	0	1	0	0	0	1	1	0	0	0	0	0	0	1	0	0	1	0	1
Scarb2	1	0	0	0	0	1	0	0	0	0	0	0	0	0	0	0	0	0	0	0	0	1	1	1	1	0	0	0
Agt	1	0	1	1	0	1	0	0	0	0	0	0	0	0	0	0	0	0	0	0	0	0	1	1	0	0	0	0
Tgm2	1	1	0	0	1	0	0	0	1	1	0	0	0	0	0	0	0	0	0	0	0	1	1	0	0	0	0	0
Dcn	1	1	1	0	0	0	0	0	1	1	1	1	0	1	0	1	0	1	0	0	1	0	1	1	0	0	1	1
Thbs2	1	1	1	1	1	0	1	0	1	1	0	1	0	0	1	0	0	1	0	0	0	0	1	0	0	0	1	1
Scarb1	1	0	0	0	0	0	0	0	0	0	0	0	0	0	0	0	0	0	0	0	0	0	0	0	0	0	0	0
Gp1bb	1	0	0	0	0	0	0	0	0	1	0	0	0	0	0	0	0	0	0	0	0	0	0	0	0	0	0	0
Gas6	1	0	0	0	0	0	0	0	0	1	0	0	0	0	0	0	0	0	0	0	0	0	0	0	0	0	0	0
Itga2b	1	0	0	0	0	0	0	0	0	1	0	0	0	0	0	0	0	0	0	0	0	0	0	0	0	0	0	0
Itga1	1	0	0	0	0	0	0	0	1	0	0	0	0	0	0	0	0	0	0	0	0	0	0	1	0	0	0	0
Cd36	1	1	0	0	0	0	0	0	1	0	1	0	0	0	0	0	0	0	0	0	0	0	0	0	0	0	0	0
Spp1	0	1	0	1	0	0	0	0	1	0	0	0	0	0	0	0	0	0	0	1	0	0	0	0	0	0	0	1
Vcl	0	1	1	1	1	1	1	1	0	0	0	0	0	1	1	1	0	0	0	0	0	1	0	0	0	0	0	0
Ctnnb1	0	1	0	0	0	1	1	1	0	0	0	1	0	1	1	1	1	1	1	1	1	1	1	0	0	0	0	1
Myf5	0	0	1	0	0	0	1	0	0	0	0	0	0	0	0	0	0	0	1	0	0	0	0	0	0	1	1	1
Hspg2	0	0	1	1	0	1	1	1	0	0	1	0	0	0	1	1	1	0	0	0	0	1	0	0	1	0	1	1
Tek	0	0	1	1	1	1	1	1	0	1	0	0	0	0	0	0	0	0	0	0	0	1	0	0	0	0	0	0
Jup	0	0	1	1	0	1	1	1	0	0	0	1	0	0	0	0	0	0	0	0	0	0	0	0	0	0	0	0
Pxn	0	0	0	1	1	1	1	1	0	0	0	0	0	1	0	0	0	0	0	0	0	0	0	0	0	0	0	0
Lims1	0	0	0	1	1	1	1	1	0	0	0	0	0	0	0	0	0	0	0	0	0	0	0	0	0	0	0	0
Vcam1	0	0	0	1	0	1	1	1	0	0	0	0	0	0	0	0	0	0	0	0	0	0	0	0	0	0	0	0
Tdgf1	0	0	0	1	0	0	1	1	0	0	0	0	0	0	0	0	0	0	0	0	0	0	0	0	0	0	0	0
Rasa1	0	0	0	1	1	1	1	1	0	0	0	0	0	0	1	1	0	0	0	0	0	1	0	0	1	0	0	0
Itgb8	0	0	0	1	0	1	1	1	0	0	0	0	0	0	0	1	1	0	1	0	0	1	0	0	0	1	0	0
Adam10	0	0	0	1	0	1	1	1	0	0	0	0	0	0	0	1	0	0	0	0	0	1	0	0	0	0	0	0
Pik3cb	0	0	0	1	0	0	1	0	1	0	0	0	0	0	0	0	0	0	1	0	0	0	0	0	0	1	0	0
Cspg2	0	0	0	1	0	0	1	0	0	0	0	0	0	0	0	0	0	0	0	0	0	0	0	0	0	0	0	0
Cldn5	0	0	0	1	0	0	1	0	0	0	0	0	0	0	0	0	0	0	0	0	0	1	0	0	0	0	0	0
Fbn1	0	0	0	1	0	0	1	0	0	0	0	1	0	0	0	0	0	0	0	0	0	0	0	0	0	0	0	1
Ctgf	0	0	0	1	0	0	1	0	0	0	0	0	0	0	0	0	0	0	0	0	0	0	0	0	0	0	1	1
Rhob	0	0	0	1	0	0	0	0	0	0	1	0	0	0	0	0	0	1	0	0	0	0	0	0	0	0	0	0
Gp1ba	0	0	0	1	0	0	0	0	0	1	0	0	0	0	0	0	0	0	0	0	0	0	0	0	0	0	0	0
Itgb4	0	0	0	1	0	0	0	0	1	0	0	1	0	0	0	0	0	0	0	0	0	0	0	0	1	0	0	0
Mmp9	0	0	0	1	0	1	0	0	1	0	0	0	0	0	1	0	1	1	0	1	0	0	0	1	0	0	0	1
Itga9	0	0	0	1	0	1	0	0	1	0	0	0	0	0	0	0	0	0	0	0	0	0	0	0	0	1	1	0
Esam1	0	0	0	1	0	1	0	0	0	0	0	0	0	0	0	0	0	0	0	0	0	0	0	0	0	0	0	0
Rac1	0	0	0	0	1	1	1	1	1	1	0	1	0	0	0	0	0	0	0	0	1	0	0	0	0	0	0	0
Dlc1	0	0	0	0	1	0	0	1	0	0	0	0	0	0	0	0	0	0	1	0	0	0	0	0	0	0	0	0
Jub	0	0	0	0	1	0	0	0	0	0	0	0	0	0	0	0	0	0	0	0	0	0	0	0	0	0	0	0
Dmbt1	0	0	0	0	1	0	1	1	0	0	0	0	0	0	0	0	0	0	0	0	0	0	0	0	0	0	0	0
Dsg2	0	0	0	0	1	0	1	0	0	0	0	0	0	0	0	0	0	0	0	0	0	0	0	0	0	0	0	0
Itga6	0	0	0	0	0	1	1	1	0	0	1	1	0	1	1	1	0	0	0	0	1	1	0	1	0	0	1	0
Aatf	0	0	0	0	0	1	1	1	0	0	0	0	0	0	0	0	0	0	0	0	0	0	0	0	0	0	0	0
Hes1	0	0	0	0	0	1	1	1	0	0	1	0	0	0	0	0	0	0	0	0	0	1	0	0	0	0	0	0
Cdk5r1	0	0	0	0	0	1	1	1	0	0	0	0	0	0	0	0	0	0	0	0	0	1	1	0	0	0	0	0
Thbs3	0	0	0	0	0	1	0	0	0	0	0	0	0	0	1	0	0	0	0	0	0	0	0	0	0	0	0	1
Ltbp3	0	0	0	0	0	1	0	0	1	0	0	0	0	0	1	1	0	0	0	0	0	0	0	0	0	0	0	1
Dsc1	0	0	0	0	0	1	0	0	1	0	1	1	0	0	0	0	0	0	1	0	0	0	1	0	0	0	0	0
Dsg3	0	0	0	0	0	1	0	0	1	0	0	1	0	0	0	0	0	0	0	0	0	0	0	0	0	0	0	0
Sele	0	0	0	0	0	1	0	0	1	1	1	0	0	0	0	0	0	0	0	0	0	0	1	0	0	0	0	0
Ptpns1	0	0	0	0	0	1	0	0	1	1	0	0	0	0	0	0	0	0	0	0	0	0	0	0	0	0	0	0
Cd9	0	0	0	0	0	1	0	0	1	1	0	0	0	0	0	0	0	0	0	1	0	0	0	0	0	0	1	1
Stat5b	0	0	0	0	0	1	1	0	1	1	0	0	0	0	0	0	0	0	1	1	1	0	0	0	0	0	0	0
Stat5a	0	0	0	0	0	1	1	0	1	1	0	0	0	0	0	0	0	0	1	1	1	0	0	0	0	0	0	0
Itgb2	0	0	0	0	0	0	1	0	1	1	1	1	1	0	0	0	0	0	0	0	0	0	0	0	0	0	0	0
Mpl	0	0	0	0	0	0	1	0	1	1	0	0	0	0	0	0	0	0	0	0	0	0	0	0	0	0	0	0
Itga4	0	0	0	0	0	0	1	1	1	1	0	0	0	0	0	0	0	0	0	0	0	0	0	0	0	0	0	0
Aebp1	0	0	0	0	0	0	1	1	1	0	0	0	0	1	1	0	0	0	0	0	0	0	0	0	0	0	0	0
Ptk7	0	0	0	0	0	0	1	1	0	0	0	0	0	0	1	0	0	0	0	0	0	1	0	1	1	0	0	0
Myh9	0	0	0	0	0	0	1	1	0	1	0	0	0	0	0	0	0	0	0	0	0	0	0	1	1	0	0	0
Cldn1	0	0	0	0	0	0	1	0	0	0	0	1	0	0	0	0	0	0	0	0	0	0	0	0	0	0	0	0
Efemp2	0	0	0	0	0	0	1	0	0	0	0	0	0	0	0	0	0	0	1	0	0	0	0	0	0	0	0	0
Arhgap6	0	0	0	0	0	0	1	1	0	0	0	0	0	0	0	0	0	0	1	0	0	0	0	0	0	0	0	0
Kifap3	0	0	0	0	0	0	1	0	0	0	0	0	0	0	0	0	0	0	0	0	0	1	0	0	0	0	0	0
Hes5	0	0	0	0	0	0	1	0	0	0	1	0	0	0	0	0	0	0	0	0	0	1	0	0	0	0	0	0
Cdh1	0	0	0	0	0	0	1	1	0	0	0	0	0	0	0	0	0	0	0	0	0	0	0	0	0	0	0	0
Ctnna1	0	0	0	0	0	0	1	1	0	0	0	0	0	0	0	0	0	0	0	0	0	0	0	0	0	0	0	0
Rapgef1	0	0	0	0	0	0	1	1	0	0	0	0	0	0	0	0	0	0	0	0	0	0	0	0	0	0	0	0
Itga5	0	0	0	0	0	0	1	1	0	0	0	0	0	0	0	0	0	0	0	0	0	1	1	0	0	0	0	0
Lamc1	0	0	0	0	0	0	1	1	0	0	0	0	0	0	0	0	0	0	1	0	0	1	1	0	0	0	0	0
Prlr	0	0	0	0	0	0	0	1	0	0	0	1	0	0	0	0	0	0	0	1	1	0	1	0	0	0	0	0
Ambp	0	0	0	0	0	0	0	1	0	0	0	0	0	0	0	0	0	0	0	1	1	0	1	0	0	0	0	0
Cdh4	0	0	0	0	0	0	0	1	0	0	0	0	0	0	0	0	0	0	0	0	0	0	0	1	0	0	0	0
Cdh11	0	0	0	0	0	0	0	1	0	0	0	0	0	0	0	0	0	0	1	0	0	0	0	0	0	0	0	0
C1qr1	0	0	0	0	0	0	0	0	1	0	0	0	0	0	0	0	0	0	0	0	0	0	0	0	0	0	0	0
Aoc3	0	0	0	0	0	0	0	0	1	0	0	0	0	0	0	0	0	0	0	0	0	0	0	0	0	0	0	0
Il18	0	0	0	0	0	0	0	0	1	0	0	0	0	0	0	0	0	0	0	0	0	0	0	0	0	0	0	0
F11r	0	0	0	0	0	0	0	0	1	0	0	0	0	0	0	0	0	0	0	0	0	0	0	0	0	0	0	0
Itgb7	0	0	0	0	0	0	0	0	1	0	0	0	0	0	0	0	0	0	0	0	0	0	0	0	0	0	0	0
Itgae	0	0	0	0	0	0	0	0	1	0	0	0	0	0	0	0	0	0	0	0	0	0	0	0	0	0	0	0
Cd40lg	0	0	0	0	0	0	0	0	1	1	0	0	0	0	0	0	0	0	0	0	0	1	0	0	0	0	0	0
Dll1	0	0	0	0	0	0	0	0	1	1	0	0	0	0	0	0	0	0	0	0	0	0	0	1	0	0	0	0
Itgam	0	0	0	0	0	0	0	0	1	1	0	0	0	0	0	0	0	0	0	0	0	0	0	0	0	0	0	0
Cdh17	0	0	0	0	0	0	0	0	1	1	0	0	0	0	0	0	0	0	0	0	0	0	0	0	0	0	0	0
Vav3	0	0	0	0	0	0	0	0	1	1	0	0	0	0	0	0	0	0	0	0	0	0	0	0	0	0	0	0
Cd69	0	0	0	0	0	0	0	0	1	1	0	0	0	0	0	0	0	0	0	0	0	0	0	0	0	0	0	0
Vav1	0	0	0	0	0	0	0	0	1	1	0	0	0	0	0	0	0	0	0	0	0	0	0	0	0	0	0	0
Spn	0	0	0	0	0	0	0	0	1	1	0	0	0	0	0	0	0	1	0	0	0	0	0	0	0	0	0	0
Sipa1	0	0	0	0	0	0	0	0	1	1	0	0	0	0	0	0	0	1	0	0	0	0	0	0	0	0	0	0
Fath	0	0	0	0	0	0	0	0	0	0	1	1	1	0	0	0	0	0	0	0	0	1	0	1	0	1	0	0
Pvrl3	0	0	0	0	0	0	0	0	0	0	1	0	0	0	0	0	0	0	0	1	0	0	0	0	0	0	0	0
Pcdh21	0	0	0	0	0	0	0	0	0	0	1	0	0	0	0	0	0	0	0	0	0	0	0	0	0	0	0	0
Gpnmb	0	0	0	0	0	0	0	0	0	0	1	0	0	0	0	0	0	0	0	0	0	0	0	0	0	0	0	0
Pvrl1	0	0	0	0	0	0	0	0	0	0	1	0	0	0	0	0	0	0	0	0	0	0	0	0	0	0	0	0
Mia1	0	0	0	0	0	0	0	0	0	0	0	1	0	0	0	0	0	0	0	0	1	0	0	0	0	0	0	1
Itgb5	0	0	0	0	0	0	0	0	0	0	0	1	0	0	0	0	0	0	1	0	0	0	0	0	0	0	0	0
Lrig1	0	0	0	0	0	0	0	0	0	0	0	1	0	0	0	0	0	0	0	0	0	0	0	0	0	0	0	0
Dsg4	0	0	0	0	0	0	0	0	0	0	0	1	0	0	0	0	0	0	0	0	0	0	0	0	0	0	0	0
Si	0	0	0	0	0	0	0	0	0	0	0	1	1	0	0	0	0	0	0	0	0	0	0	0	0	0	0	0
Eda	0	0	0	0	0	0	0	0	0	0	0	1	1	0	0	0	0	0	0	0	0	0	0	0	0	0	0	0
Itga10	0	0	0	0	0	0	0	0	0	0	0	0	0	0	1	0	0	0	0	0	0	0	0	0	0	0	0	1
Thy1	0	0	0	0	0	0	0	0	0	0	0	0	0	0	0	0	0	0	1	0	0	1	0	0	0	0	1	0
Bcam	0	0	0	0	0	0	0	0	0	0	0	0	0	0	0	0	0	0	1	0	0	0	0	0	0	0	0	0
Adam8	0	0	0	0	0	0	0	0	0	0	0	0	0	0	0	0	0	0	1	0	0	0	0	0	0	0	0	0
Ccr10	0	0	0	0	0	0	0	0	0	0	0	0	0	0	0	0	0	0	1	0	0	0	0	0	0	0	0	0
Cd2	0	0	0	0	0	0	0	0	0	0	0	0	0	0	0	0	0	0	1	0	0	0	0	0	0	0	0	0
Comp	0	0	0	0	0	0	0	0	0	0	0	0	0	0	0	0	0	0	1	0	0	0	0	0	0	0	0	0
Fert2	0	0	0	0	0	0	0	0	0	0	0	0	0	0	0	0	0	0	1	0	0	0	0	0	0	0	0	0
Nid2	0	0	0	0	0	0	0	0	0	0	0	0	0	0	0	0	0	0	1	0	0	0	0	0	0	0	0	0
Pcdh12	0	0	0	0	0	0	0	0	0	0	0	0	0	0	0	0	0	0	1	0	0	0	0	0	0	0	0	0
Thbs4	0	0	0	0	0	0	0	0	0	0	0	0	0	0	0	0	0	0	1	0	0	0	0	0	0	0	0	0
Vtn	0	0	0	0	0	0	0	0	0	0	0	0	0	0	0	0	0	0	1	0	0	0	0	0	0	0	0	0
Tln2	0	0	0	0	0	0	0	0	0	0	0	0	0	0	0	0	0	0	1	0	0	0	0	0	0	0	0	0
Itga2	0	0	0	0	0	0	0	0	0	0	0	0	0	0	0	0	0	0	1	0	0	0	0	0	0	0	0	0
Cdh15	0	0	0	0	0	0	0	0	0	0	0	0	0	0	0	0	0	0	1	0	0	0	0	0	0	0	0	0
Kcnmb4	0	0	0	0	0	0	0	0	0	0	0	0	0	0	0	0	0	0	1	0	0	0	0	0	0	0	0	0
Pkp4	0	0	0	0	0	0	0	0	0	0	0	0	0	0	0	0	0	0	1	0	0	0	0	0	0	0	0	0
Cldn11	0	0	0	0	0	0	0	0	0	0	0	0	0	0	0	0	0	0	0	1	1	1	1	0	1	0	0	0
Pvrl2	0	0	0	0	0	0	0	0	0	0	0	0	0	0	0	0	0	0	0	1	0	0	0	0	0	0	0	0
Izumo1	0	0	0	0	0	0	0	0	0	0	0	0	0	0	0	0	0	0	0	1	0	0	0	0	0	0	0	0
Jam3	0	0	0	0	0	0	0	0	0	0	0	0	0	0	0	0	0	0	0	1	1	0	0	0	0	1	0	0
Tnfaip6	0	0	0	0	0	0	0	0	0	0	0	0	0	0	0	0	0	0	0	1	1	0	0	0	0	0	0	0
Cdh3	0	0	0	0	0	0	0	0	0	0	0	0	0	0	0	0	0	0	0	1	1	0	0	0	0	0	0	0
Robo2	0	0	0	0	0	0	0	0	0	0	0	0	0	0	0	0	0	0	0	0	0	1	0	1	0	1	0	0
Itga8	0	0	0	0	0	0	0	0	0	0	0	0	0	0	0	0	0	0	0	0	0	1	1	1	1	1	0	0
Cldn14	0	0	0	0	0	0	0	0	0	0	0	0	0	0	0	0	0	0	0	0	0	1	0	0	1	0	0	0
Celsr2	0	0	0	0	0	0	0	0	0	0	0	0	0	0	0	0	0	0	0	0	0	1	0	0	0	0	0	0
Cldn19	0	0	0	0	0	0	0	0	0	0	0	0	0	0	0	0	0	0	0	0	0	1	1	0	0	0	0	0
Astn1	0	0	0	0	0	0	0	0	0	0	0	0	0	0	0	0	0	0	0	0	0	1	1	0	0	0	0	0
Spg7	0	0	0	0	0	0	0	0	0	0	0	0	0	0	0	0	0	0	0	0	0	1	1	0	0	0	0	0
Nid1	0	0	0	0	0	0	0	0	0	0	0	0	0	0	0	0	0	0	0	0	0	1	1	0	0	0	0	0
Mag	0	0	0	0	0	0	0	0	0	0	0	0	0	0	0	0	0	0	0	0	0	1	1	0	0	0	0	0
Icam5	0	0	0	0	0	0	0	0	0	0	0	0	0	0	0	0	0	0	0	0	0	1	1	0	0	0	0	0
Cdh23	0	0	0	0	0	0	0	0	0	0	0	0	0	0	0	0	0	0	0	0	0	0	1	0	1	0	0	0
Icam2	0	0	0	0	0	0	0	0	0	0	0	0	0	0	0	0	0	0	0	0	0	0	0	0	0	0	1	0
Tecta	0	0	0	0	0	0	0	0	0	0	0	0	0	0	0	0	0	0	0	0	0	0	0	0	1	0	0	0
