# Supplementary material for: A critical assessment of Mus musculus gene function prediction using integrated genomic evidence
Source: Genome Biol. 2008 Jun 27;9(Suppl 1):S2. doi: 10.1186/gb-2008-9-s1-s2 (PMC2447536; doi:10.1186/gb-2008-9-s1-s2)
Supplement: Additional data file 17 — Data underlying Figure 7. [file gb-2008-9-s1-s2-S17.xls]

## Sheet: Predicted Genes
Mitochondrial part predictions (GO:044429)
0610006F02Rik
0610007P06Rik
0610008C08Rik
0610009O20Rik
0610011F06Rik
0610012D14Rik
0610037D15Rik
0610038K03Rik
0610039N19Rik
0610042C05Rik
0910001L09Rik
1110001A16Rik
1110001J03Rik
1110007M04Rik
1110019N10Rik
1110034G24Rik
1110058L19Rik
1300001I01Rik
1300006N24Rik
1500011K16Rik
1500032L24Rik
1500041J02Rik
1700012G19Rik
1700021F05Rik
1810013D10Rik
1810014F10Rik
1810017G16Rik
1810020E01Rik
1810020G14Rik
2010003J03Rik
2010107E04Rik
2210408F21Rik
2300008B03Rik
2310005N03Rik
2310016A09Rik
2310016M24Rik
2310035K24Rik
2310039H08Rik
2310042G06Rik
2310061I04Rik
2310076L09Rik
2410015M20Rik
2410018M08Rik
2510006C20Rik
2610022G08Rik
2610507B11Rik
2810002N01Rik
2810422J05Rik
2810428I15Rik
2810437L13Rik
2900010M23Rik
4633402N23Rik
4732466D17Rik
4732479N06Rik
4833417A11Rik
4833439L19Rik
4921531G14Rik
4930461P20Rik
4930519F09Rik
4933411K16Rik
5033425B17Rik
5330420D20Rik
5730437N04Rik
6230416A05Rik
6330578E17Rik
8430416G17Rik
9130016M20Rik
9130227C08Rik
A230051G13Rik
Abhd14b
Acad11
Acadl
Acadvl
Aco1
Aco2
AI325464
AI452372
Alad
Alas1
Aldoa
Alkbh7
Anapc13
Ap4s1
Atp5g3
Atp5k
Atp5o
AU018778
Bag1
BC009118
BC010787
BC013529
BC021608
BC021611
BC024386
BC025519
BC051244
BC056474
Bcs1l
Brp44
Btbd1
C030006K11Rik
C530044N13Rik
Ccbl1
Ccs
Cgrrf1
Chchd2
Chchd7
Clcnka
Clybl
Coasy
Cog8
Cops6
Coq7
Coq9
Cox7b
Cpn1
Cpox
Cpt2
Cyp2j5
D10Ertd214e
D10Ertd322e
D10Jhu81e
D16H22S680E
D430028G21Rik
D9Ertd402e
Dak
Dbi
Ddt
Ddx3y
Decr1
Dhrs7b
Dld
Dlst
Dnaja3
Dnajc15
Dnajc19
Edf1
Endog
Esrra
Exoc6
Fabp3
Fahd2a
Fars2
Fh1
Foxred1
Fth1
G6pd2
Glo1
Gm561
Got1
Gpi1
Gpt1
Grhpr
Grsf1
Gstt1
Gyk
Gys2
Habp2
Hagh
Hbld1
Hbs1l
Hibadh
Hibch
Hsd3b2
Ict1
Idh3b
Idh3g
Kptn
Lace1
Lars2
Lsmd1
Metapl1
Mett5d1
Mlycd
Mmachc
Mrpl14
Mrpl21
Mrpl28
Mrpl46
Mrpl53
Mrpl55
Mrps11
Mrps15
Mrps16
Mrps17
Mrps18a
Mrps18c
Mrps28
Mrps30
Mrps33
Mrps34
Mrps9
Mrs2l
mt-Nd5
Mterfd3
Mtg1
Mtif2
Mto1
Mup2
Mut
Narfl
Ndg2
Ndufa10
Ndufa12
Ndufa5
Ndufaf1
Ndufb6
Ndufs2
Ndufs5
Ndufs6
Ndufs8
Ndufv2
Nr1h4
Nsun3
Nudt12
Nudt13
Nudt4
Ogdh
Opa3
Oxnad1
Oxsm
Pafah2
Pank1
Pbef1
Pcca
Pck1
Pdha1
Pdk2
Peci
Pep4
Pex16
Pex6
Pex7
Pgk1
Pgm2
Pipox
Pitpna
Pmpca
Pnpo
Poldip2
Ppa1
Ppa2
Ppifs
Prdx3
Psmb4
Psmb7
Pstk
Ptcd2
Ptges2
Ptp4a1
Ptpmt1
Rdh14
Rilp
Rpl13a
Sdhd
Sec24a
Sirt5
Sitpec
Slc26a1
Slc37a4
Sord
Spr
Stard10
Stard7
Tfb2m
Them2
Timm17a
Tmed5
Tmem69
Tmem77
Tmf1
Tob1
Tomm40l
Tpi1
Traf5
Txn2
Tysnd1
Ufc1
Ugt1a5
Ugt1a7c
Ugt2b38
Ugt3a1
Ugt3a2
Wdr23
Xylb
Zadh1
Zadh2
Zmat5

## Sheet: Su
Expression data from Affymetrix arrays (Su et al, 2004)
Gene	testis	embryo.day.10.5	embryo.day.9.5	embryo.day.8.5	embryo.day.6.5	embryo.day.7.5	blastocysts	salivary.gland	thyroid	heart	skeletal.muscle	snout.epidermis	tongue	liver	adipose.tissue	brown.fat	bonemarrow	mammary.gland..lact.	placenta	pancreas	kidney	lung	medial.olfactory.epithelium	vomeralnasal.organ	spinal.cord.upper	frontal.cortex	spinal.cord.lower	substantia.nigra	dorsal.striatum	hippocampus	pituitary	spleen	lymphnode	umbilical.cord	bladder	B220..B.cells	CD4.T.cells	CD8.T.cells	large.intestine	small.intestine	digits	ovary	uterus	stomach	thymus	adrenalgland	trachea	prostate	bone
5730438N18Rik	2876.5	209.7	244.7	256.05	967	361.45	411.8	652.5	206.85	672.25	509.95	366.85	271.15	662.95	433.85	850.95	219.3	284.4	338.45	249.5	253.3	312.15	1276.7	613.9	1338.9	774.95	2252.95	2133.95	569.8	614.15	1472	218.4	210.7	161.05	175.25	238.65	214.65	211.3	188.4	180.05	186.4	345	493.55	438.9	136.3	498.35	502.7	281.85	226.4
Timm8b	19542.7	3934.35	3690.1	3444.7	7106.9	4600	4343.3	935.3	1987.2	7459.35	7155.65	5134.3	3928.9	3197	4933.1	3024.2	888.65	2609.2	1178.8	552.55	6457.2	1595.5	4645.5	3321.6	5974.75	6387.15	7008.15	6370.05	4751.75	7063.7	3520	1200	1409.5	2901.6	6062.85	3486.95	2459.4	1194.3	3882.15	3263.2	2500.75	4874.6	3732.4	3711.9	4602.9	4535.25	3045.1	4042.05	2654.2
Magmas	21794.5	2653.05	3136	3475.05	7925.9	6360.3	6517.8	2371.55	2699.95	8642.5	11041.2	5737.2	4236.9	5268.65	7913.6	6085.2	2830.4	4657.1	2365.8	1453.2	6017.9	3644.35	7608.7	4849.05	5336.4	6048.75	5262.1	6384.5	4657.55	6161.65	5946.7	4449.6	4261.55	4576.55	4934.05	5406.85	5306.3	4668.2	5272.75	4632.85	3659.3	6304.15	4609.6	2743.15	5674.15	8862.75	5019.4	6336.15	4714.3
Mrpl11	5869.2	4438.55	4810.3	3720.7	4719.35	4191.4	3624.55	1724.25	1566.7	3308.75	4479.2	3477.4	3063.9	2656.4	3890.85	2971.25	755.65	1216.8	2284.25	1414.4	3160.85	1737.05	2484.85	2610.85	2662.05	2976.95	3055.65	2703.8	2414.1	3071.7	2587.3	1585.6	2057.25	2191.15	3025.75	4366.55	3386.2	2613.35	2969.3	1894.5	2782.1	3843.4	3310	1383.05	3100.8	3539.6	2819.6	2429.05	2207.2
Mrps22	4161.6	2035.7	2070.8	1921.15	2526.65	1447.35	1855.1	456.5	462.2	1056.45	1443.75	1025.55	955.45	1429.8	1558.1	1093.7	917.8	909.35	1030.5	538.4	1597.6	732.75	1151.5	711.05	1064.15	1054.2	1282.7	1134.5	720.8	971.3	983.15	598.8	782.95	892.1	1079.7	1106.15	1021.25	959.25	1032.35	1031.25	1036.8	1783.25	1312.85	880.4	1712.55	2440.5	1022.25	612.8	988.45
Hbs1l	3047.57	1012.85	1270.35	1156.08	1709.53	1223.33	1617.83	1811.6	641.25	1446.3	1887.3	1053.65	1425.12	1551.45	1375.55	908.425	866.025	1260.92	897.85	906.95	1327	812.05	885.525	845.5	992.325	974.35	1190.85	1021.2	682.25	710.425	1031.78	603.85	797.25	1138.95	869.75	767.325	1075	1107.92	932.25	1193.38	1661.58	1289.9	1117.9	944.8	2325.78	1386.72	1417.67	1515	1025.72
Mrpl37	4412.7	775.35	1047.2	635.7	1241.4	986.8	1423.85	404.9	320.8	807.55	2808.35	1761.05	1969.6	651.7	1180.2	640	295.85	397.1	259.55	288.15	1170.7	512.6	358.7	410.05	382.85	342.05	663.35	528.35	301.9	470.55	285.45	316.6	353.8	419.75	377.05	847.75	672.85	618.4	861.5	401.5	797.25	1703.3	860.55	352.1	1310.1	1505.45	913.55	525	565.2
Psmc3	30649	5699.05	6249.25	6730.45	9282.15	7410.5	7911.15	3639.9	2591.2	9793.55	10944.5	10111.5	9073.7	5171.55	6579.75	3400.45	3838.25	3885.8	2731.3	1193.8	6632.3	5685.75	7862.5	5776.35	5731.65	6063.35	7863.25	6215.4	3912.25	6040.25	2808.55	1849.3	5126.2	4889.05	4949.2	7278.75	6890.85	5432.75	4551.2	5081.75	8735.7	8147.05	8574.7	4004.95	9879.3	6893.3	7233.75	6203.15	5255.3
2900010M23Rik	42045.2	4569.15	4922.75	3577.2	8601	3909.7	1843.7	1319	2001.9	11749.1	15853.3	12978.1	10676.5	2534.95	3653.25	5423	2280.85	2239.55	2002.35	1037.05	3581.3	2455.85	4402.15	2962.35	5376.25	7475.2	6039.9	7338.25	5048.7	8842.65	4641.35	1325.8	2834.3	6022.7	8788.3	3888.4	3181.05	2106.65	4294.05	2045.7	8270.85	5761.8	6095.5	4123.8	4268.5	11516.7	5207.45	2886.75	3806.35
Dnahc2	168.8	66.55	66.0667	65.25	66.5333	66.2667	64.5333	70.2	79.2333	67.1667	67.0833	61.05	63.5167	67.3167	62	70.85	72.8833	67.5667	70.9833	87.9333	63.9667	66.1833	59.1	55.5167	62.3	66.5	61.6333	61.65	66.1	64.0833	65.1167	76.6333	67.7833	63.55	66.2	63.3333	64.0167	63.25	61.35	75.4167	61.05	63.7	65.2167	71.3	61.3667	62.2667	57.0833	64.2333	60.7667
Mtx1	1232.42	168.475	173.425	156.625	258.4	202.675	138.075	146.225	154.3	136.425	151.25	191.875	168.7	253.7	132.65	146	141.6	134.025	135.9	182.25	195.425	128.2	127.875	135.075	124.7	129.975	125.05	125.825	139.65	137.025	126.55	169.2	152.125	164.225	149.425	154.925	135.875	131.9	143.625	140.15	193.175	207.775	165.275	142.175	155.275	163.2	132.9	138.425	130.05
BC025519	3752.4	251.55	295.5	219.55	322.1	201.6	355	152.3	151.4	255.95	193.45	305.95	170.6	180.6	359.4	265	151.5	149	153.65	158.9	299.8	186.7	301	216.75	142.8	159.55	140.55	137.3	146.1	172.8	239.65	155.7	157.45	156.75	328.25	433.95	237	187.8	167.7	146.8	155.35	291.8	199.95	145.5	249.95	351.6	180.45	261.65	180.45
Cox6b2	11177.1	447.15	394	346.05	721.05	443.7	321.7	327.7	423.85	449.3	349.3	372.2	328.05	398.8	309.95	463.9	551.05	322.45	406.1	512.15	581.1	645.75	281.35	255.1	329.85	385.6	304.3	367.95	507.2	406.65	311.1	444.25	322.4	504.45	406.55	330	387.6	333.4	490.85	352.55	267.6	476.1	468.55	296.9	341.3	422.45	273.6	319.45	655.3
4933411K16Rik	22057.2	74.7	77.4	71.325	80.55	75.225	74.55	88.65	102.075	83.55	107.25	76.025	76.85	834.95	74.625	75.475	78.65	92.8	102.8	85.325	1248.8	97.5	64.15	62.825	73.775	67.975	67.8	69.5	76.35	71.75	68.975	78.15	76.85	72.4	77.025	69.05	70.6	77	68.6	117.325	75.275	66.425	70.35	78.3	65.175	73.275	64.525	84.1	68.05
Slc25a2	1353.4	102.1	98.1	107.5	108.55	99.35	89.55	108.55	146.45	105.1	96.85	85.7	90.6	98.95	86.25	103.25	124.5	96.8	102.45	118.5	89.95	87.8	92.95	85.75	86.95	86.4	87.2	85.3	101.05	90.2	85.85	123.35	104.6	90	95.75	90.35	93.6	91.8	86.3	93.45	93.7	83.4	87.7	95.05	86.8	85.45	86	90.2	84.85
Mrpl19	2707.45	59	57.85	74.6833	53.6167	57.85	54.9167	64.6	75.35	72.9667	58.6167	51.5167	55.7	57.9833	53.2167	71.2167	87.9167	56.6833	54.7333	71.6333	57.4833	49.05	52.7	53.0333	52.0833	53.3667	54.8667	57.25	68.1833	56.7333	49.0167	72.4667	58.2167	54.0333	57.1333	58.1	51.4667	58.2667	52.45	54.55	55.0333	48.25	49.9833	56.2333	54.7833	56.6833	48.2833	57.4667	49.3667
Atp6v1e2	8271.8	96.85	99.3	96.35	105.55	96.75	88.3	97.35	107.85	88.25	105.4	87.45	97.35	96.2	84.65	92.35	91.75	93.4	106.3	123.85	91.95	87.75	89.7	84.5	93.05	86.4	83.6	86.45	102.85	99.95	88.05	97.7	97.2	89.1	93.1	108.45	93.45	105.75	96.65	100.3	91.35	91.75	87.2	97.45	87.1	87.65	84.1	96.4	80.8
Gk2	42694.1	76.1	72.2	72.5	81.65	75	68.8	95.2	108.8	77.65	87.2	63.5	68.5	79	65.35	83.4	94.5	73.35	71	99.25	70.2	66.55	58.75	72.75	64.1	63.95	61.2	61.8	75	73.9	62.95	85.75	69.5	68.75	73.55	66.15	66.85	65.95	64.3	69.55	64.15	63.6	67.05	72.3	65.1	66.2	63.65	68.9	66.8
Smcp	192309	189.3	166.55	147.45	154.15	183.55	153.95	92.35	125.65	185.55	131.1	120.5	125.7	126	115.5	167.25	187.3	157.5	131.55	192.1	220.15	103.8	118.85	114.6	112.85	112	119.85	119.2	141.7	123.55	110.55	163.2	131.5	117.5	128.05	122.25	131.05	145.85	116.35	131.65	108.2	107.4	122.2	117.5	111.5	109.15	104.1	112.6	109.6
D11Ertd333e	10344.2	453.4	625.35	664	593.9	443	1046.65	1169.15	922.4	588	413.1	1388.85	534.4	4299.45	1276.15	2390.45	727.1	636.3	645.1	355.8	8461.45	611.25	1350.1	522.6	362.6	320.8	529.7	717.5	271.6	387.95	831	265.85	389.4	530.4	598.8	470.2	405.55	285.55	1416.2	1175.5	606.5	1530.95	1134.8	1968.8	352.6	3616.75	730.45	852.6	939.8
Ptpmt1	4903.4	755.975	992.225	671.6	1309.62	685.6	2455.97	643.3	633.975	903.7	1782.33	1402.6	984.325	2664.18	1393.5	2105.38	266.175	793.125	648.275	218.9	1395.38	625.1	997.075	1412.03	930.2	998.55	917.7	913	833.6	758.375	863.75	221.65	563.275	873.775	733.675	617.8	526.425	341.025	1937.17	1555.5	877.75	1246.42	1113.83	1008.25	743.1	1317.42	1254.17	603.875	779.2
Bag1	25089.1	4578.95	5643.1	3934.9	8396.15	4755.8	6474.6	7198.05	2980.05	11872.8	10886.4	12146.2	12353.3	5717.65	12483.5	13853.2	5575.2	8001.5	9988.3	3372.1	14093.7	13222.6	4970.95	6916.45	6821.4	7418.85	7995.05	8078.9	4752.55	6416.55	7617.7	2322.7	5689.05	9011	7528.85	5325.25	7118.15	4744.6	14998.5	7590.05	12920.6	13403.8	9191.6	16702.1	5852.15	11481	9282.1	7462.85	7986
2810002N01Rik	6807.65	687.25	928.35	478.8	494.05	288.7	1875.9	1026.3	646.45	1786.45	3753.2	1791.6	1826.4	1784.7	3052.75	3036.9	907.65	880.25	740.3	472.55	3429.55	768.25	1628.95	1507.25	1192.65	1483.25	1094.7	1317.75	833.65	1286.7	1764.4	969.65	1017.25	1159.4	1627.7	2611.4	2342.05	2039.75	1598.75	1154.2	2285.95	3747.75	1652.05	1023.25	1943.9	3811.9	1931.55	2482.65	1140.95
Dnajc15	22682.8	1252.3	1500.2	1403.3	2770.3	1520.45	1824.85	1367	2582.05	8287.85	5991.25	2087.3	2273.7	2044	9295.65	20808.2	593	1393.05	235.9	230.55	4658.4	683.4	1713.85	1838.5	1950.35	1105.6	1931.9	1907.7	577.75	1542.1	1293.55	721.2	2133.95	534.05	1160.3	1879.5	5676.9	10976.5	2504.85	1134.2	1387.05	6124.95	2210.7	3566.8	9132.7	10134.5	5798.3	1136.3	1438.45
Gpx4	115684	5754.45	5485.15	7135.05	17782.2	9215.65	37834.1	9015.6	7702.45	39511.8	22264.8	34607.5	17304.8	20974.3	46466.7	64761.5	26507	21217.3	14248.2	1762.7	49956.7	20220.5	27578.8	17125.8	22007	18536.5	20723	21727.7	12456.5	19309.7	14543.1	7592.4	11518.2	15391.5	27786.2	8117.4	10084.6	6033.15	12945.7	24541.5	15105.3	23982.5	13748.5	8644.4	14994.2	33809.9	19172.3	13222	15239.9
0610042C05Rik	1820.4	335.25	359.525	288.3	478.475	294.025	543.6	334.325	367.825	769.175	698.025	256.15	538.15	404.975	433.75	1142.2	339.4	374.225	263.775	113.5	975.95	239.4	320.2	233.125	328.175	350.9	411.125	354.55	378.9	316.9	433.5	218.975	398.7	332.2	261.05	644.175	492.175	392.05	389.675	335.075	304.825	535.325	384.175	322.125	482.825	479	580.025	404	458.125
Nudt4	30224.8	5244.1	4723.75	1540.85	1761.45	802.05	6291.15	1977.8	16683.1	10076.1	19590.1	6916.15	11756.9	5314.85	6652.85	1688.1	4360.3	5252.35	3008.25	169.4	19588.5	4757.35	6227	21897.4	7427.95	5862.15	10705.9	6877.2	2543.6	2652	539.4	331.7	2921.95	3850.25	3716.85	784.6	752.35	327.15	14757.2	3872.4	5378.1	9038	4119.15	430.15	3230.45	5799.9	8822.05	5289.35	8977.55
Mrpl38	1868.05	776.025	803.2	716.6	1095.25	957.075	631.525	752.25	677.25	1157.58	1544.47	737.775	923.725	1011.3	1018.7	1282.12	452.2	833	477.25	281.65	1386.67	652.925	691.55	564.9	701.5	577.75	774.25	803.05	594.25	724.85	688.5	357.45	884.575	489.55	592.8	727.5	676.05	590.7	760.975	719.325	552.1	871.45	955	787.025	709	1825.08	1208.95	838.4	425.45
Cgrrf1	1958.49	250.875	274.413	386.825	310.1	302.238	417.325	430	339.062	521.712	1248.58	611.725	407.938	707.625	660.237	679.025	337.288	392.188	449.363	362.375	907.487	886.8	548.263	483.062	594.4	415.038	605.575	565.575	299.075	306.85	619.3	305.725	329.262	312.038	546.038	307.462	224.887	217.738	508.225	397.15	413.587	484.988	462.25	411.625	222.675	927.075	560.15	1463.84	455.5
Timm17b	645.7	1051.65	898.3	792.45	641.45	750.05	736.45	853.95	750.95	802.7	652.7	642.95	541	445.75	544.05	901.15	962.05	554.25	451.95	665.85	682.7	603.85	558.55	592.8	629.95	694.7	598.75	802.55	707.25	713	784.7	661.35	528.8	541.45	738.65	553.75	449.35	546.9	660.65	622.35	547.8	451.8	646.3	727.3	524.55	730.9	615.85	554.95	505.1
Mrpl1	155.225	248.55	254.6	281.25	230.15	209.1	190.4	233.275	240.45	233.475	197.975	152.25	180.4	199.925	156.825	215.975	127.275	187.5	189.35	278.625	202.2	173.3	149.55	187.95	175.125	187.4	190.9	191.025	231.175	207.325	167.7	274.225	212.075	163.1	152.6	178.675	187.275	168.025	174.525	228.775	181.725	199.775	214.025	214.35	171.7	185.875	185.8	210.95	156.85
Fars2	56.1	91.1	88.6	132.3	60.9	82.35	61	63.55	57.15	65.8	54.65	49.3	58.2	51.75	59.05	83.05	64.4	60.85	74.45	99.9	54.8	56.85	49.55	57.5	74.95	54.35	55.1	61.8	98.35	58.2	54.6	64.25	56.55	53.95	63.05	65.8	54.25	62.05	59.35	57.9	54.9	49.05	54.45	57.9	61.95	56.9	42	63.9	56.95
Hspd1	1031	43774.2	60833.4	62631.5	74039	73545.9	22097.3	2712.9	5435.25	21966.4	10681.6	5149.6	8396.05	20216.8	13691.8	18524.4	6415.7	8912	7075.35	1320.05	32912.6	6424.5	8630.4	5992.7	9297.65	7837.7	10935.5	13632.4	7843.05	5648.4	10355.6	3704.65	9767.3	7261.85	5175.35	10234.8	11482.4	14007.9	13708.5	13401.9	8665	22075.4	18394	9808.85	14137.2	68566	14044	7877.2	9370.1
Pgk1	697.15	31106.3	50123.2	55903.2	83754.4	48744.1	10739.4	3523.3	4348.7	20346.8	55294.1	14045.5	20219.8	17425.9	9863.1	25045.2	5981.25	9417.3	13406.2	817.45	31957.1	5064.15	7732.5	17686.3	25464.3	24257.3	25404.7	31923.9	15590.2	18577.2	9660.9	3920.1	8986.7	16654	6848.25	12438.1	14006.9	13009.1	16879.4	18338.1	13139.8	15759.7	14511.6	12033.3	16500.2	14387	17903.4	14092	18216.3
Timm44	1462.45	1086.15	1404.9	1539	2163.25	1833.05	1108.95	652.1	190.3	1552.3	1912.15	1195.8	1382.55	962.85	1407.15	1354.75	373.3	1039.8	947.6	289.4	1206.5	731.85	881.9	807.05	942.05	1061.8	1001.65	1059	947.85	901.95	511.55	386.15	870.4	924.65	735.55	1916.65	1532.85	1320.45	932.1	894.8	1391.9	1671.85	1241.9	663.3	1561.1	1822.45	1246.85	1060.65	757.9
Timm13	1506.58	1934.7	2367.57	2078.95	5161.4	3422.65	2328.8	1309.78	981.9	1919.47	3047.12	3199.6	2439.18	2669.38	2542.8	3714.72	797.75	1795.4	1088.35	418.1	3565.53	1368.88	2374.1	1458.42	1642.17	2019.85	1713.03	1725.22	1579.55	1916.3	1967.62	834.025	1821.2	2026.75	1514.45	3164.4	2721.53	1917.03	3017.93	2006.15	2353.62	2835.03	3155.9	1737.05	2679.68	3627.1	2171.97	2067.8	1564.53
Acsl5	90.45	112.775	103.075	114.25	138.25	108.6	82.225	109.05	103.3	127.5	91.4	97.675	92.15	118.2	88.6	108.8	112.1	94.675	92.65	115.9	121.525	88.9	88.15	86.125	95.225	97.35	86.95	86.7	93.575	91.55	81.675	100.675	88.825	90.25	105.975	90.3	91.325	84.075	95.95	121.1	82.525	83.05	113.375	113.05	87.075	87.525	87.1	94.15	88.025
Mrps7	89.55	111.35	95.2	97.8	301.35	187.85	201.75	105.35	116.45	101.95	117.95	95.35	90	134.2	99.4	104.4	133.3	94.75	90.75	148.65	185.35	80.55	79.05	72.65	77.8	80.9	80.7	78	95.4	90.5	74	130.15	105.8	93.05	94.05	107.5	88.65	92.85	78.65	88.2	82.95	90.65	112	92.95	89.4	101.1	101.8	92.55	76.05
Polg	2724.2	1356.4	1824.7	5138.65	7555.7	5502.35	1640.55	656.15	552.15	1712.4	966.3	1642.9	1092	1026.25	1735.1	601	1102.7	756.05	3386.5	200.75	758.15	1567	773.8	760.8	547.1	903.25	875.3	821.1	810.15	1057.8	561.7	733.35	1537.8	1378.1	887.3	2561.55	2741.15	1773.25	1002.15	583.95	1585.45	1560.8	938.75	863.2	3302.95	1285.75	1831.3	833.15	984.45
Mrpl13	1556.05	2129.45	2351.6	1657.85	3807.2	2325.95	1936.05	482.9	618.3	2583.55	1710.05	1694.75	1466.75	1209.7	1222.6	1513.9	764.4	1047.4	544.9	329.05	1980.65	1185.5	1265.4	1294.5	1225.9	1160.25	1339.4	1147.2	1018.65	1203.15	1205.85	561.9	1118.75	1185.65	1593.1	1720.05	1686.4	1089.65	1270.5	964.75	1476.2	1683.05	1556.5	1342.2	1889.65	1882	1426.35	1044.1	1255.95
Mrpl40	1224.5	1482.55	1463.15	1542.6	3326.35	2491	2957.75	927.45	1113.45	1832.9	1280.1	1171.25	1198.1	1265.05	1584.05	1262.45	1086.35	787.75	1078.7	592.65	1757.75	962.45	1445.95	935	994.65	948.95	959.35	1174.2	1207.85	1077.7	995.15	1059.65	1191.75	1137.05	1311.6	2344.4	2137.8	1481.05	1636.95	1114.5	1096.5	1352.45	1444.6	1705.05	1939.15	1103.75	1087.2	1122.65	1003.85
Ak2	2032.62	3157.3	3716.25	3829.1	6470.93	5343.38	10781	1315.8	581.8	424.35	765.125	2410.03	1455.1	7132.12	8141.7	6113.2	2063.68	2609.93	1231.8	327.1	3373.85	579.425	474.125	662.8	265.375	239.1	329.475	348.725	279.625	297.45	529.075	836.35	2683.78	2276.68	991.775	2548.15	2024.65	1655.72	4716.05	6822.2	2896.6	3308.72	2278.6	1298.17	2659.55	2414.9	2938.62	743.475	2846.68
2010003J03Rik	1490.65	2586.9	2610	2722.5	2603.4	2627	3338.05	1050.9	1233.15	1692.4	1694.2	2336.25	2265.75	1344.25	1413.75	2636.65	1727.6	1296.3	1088.1	961.2	1684.1	823.95	1779.6	1512.2	1739.15	1574	1418.7	1773.15	1564.9	1580.15	1080.05	1138.35	1553.25	958.15	1296.8	1711.3	1720.1	1362.95	1617.6	2510.45	2998.05	1346.05	1291.5	1732.3	2152	1177.85	1525.5	1093.95	1522.85
4921531G14Rik	2265.3	1314.25	1308.1	1678.15	2585.2	1839.95	5500.05	1223.45	829.6	4850.15	4420.05	1867.15	1991	1578.15	3993.4	2321.5	1391.2	1353.65	1070.05	680.45	2048.6	1691.8	2768.15	3131.5	2191.3	2534.3	2384.75	2595	2120	2532.4	2564.75	2250.8	1948.5	1243.6	4223.5	2307.75	2563.05	2463.25	4282.85	1328.8	2084.75	2936.95	1592.85	1514.25	1627.6	2181.9	1802.15	2334.4	2886.75
2810422J05Rik	561.45	383.35	347.05	291.1	549.15	355.9	1741.65	161.6	355.3	901.2	1441.25	995.95	643.7	364.05	906	716.3	390.5	334.55	263.2	206.55	1071.25	349.05	522.9	471.6	400.7	316.45	418.8	381.6	165.75	257.4	393.9	233.75	525.85	516.15	438.2	1372	992.2	715.4	559.45	399.65	625.05	1014.85	379.05	353.3	510.85	758.9	1038.35	535.6	327.75
Narfl	1226.95	416.375	294	546.3	781.5	580.05	2028.1	685.125	207.6	1154.3	1195.53	1440.62	876.7	534.1	1031.88	1096.95	616.85	717.35	401.9	359.8	1128.33	534.8	1297.6	706.025	654.625	687.5	583.95	548.925	546.475	804.35	771.7	354.725	500.825	817.625	665.025	1106.7	721.25	519.425	677.975	501.825	762.35	772.1	692.775	771.55	1009.77	914.15	872.675	648.125	694.325
Dnajc19	1646.91	977.962	1316.66	1642.89	1794.56	1575.38	6848.23	1714.7	1291.76	3041.55	3358.49	2306.31	1761.22	3341.54	2070.99	2014.7	953.263	1081.89	690.462	791.9	4615.16	891.562	1028.2	1337.44	1366.81	1364.38	1175.65	930.337	615.163	1056.29	1417.86	1136.65	910.763	826.263	4822.55	1859.66	1923.26	1333.66	1923.66	2551.74	2147.68	1770.72	1830.28	1288.17	1892.04	2123.34	1618.66	3224.66	1628.71
Clpx	395.25	162.2	159	161.75	162.6	165.5	916.15	260.45	211.1	490	396.05	248.85	458.65	480.85	363.35	349.45	260.8	597.4	225.95	206.8	765.45	199.6	167.8	195.95	151.8	165.4	156.2	136.8	168.5	119.65	273.7	224.55	142.75	200.3	250.2	185.9	191.85	143.05	249.6	219.95	330.35	297.05	196.2	256	248.55	316.15	360.8	240.05	160.85
Sod2	6512.65	1267.75	2305.4	1877.95	4088.5	2994.6	45931	6777.55	7206.7	39778.8	17823.7	7144.15	12537	12304.2	11444.8	33539.6	2408.85	9824.9	1546.65	825.95	24127.8	5267.3	5647.85	4719.4	5837.15	4416.5	5236.3	5678.95	2847.55	3167.45	6267.35	1690.35	3605.55	2925.9	5280.3	3308.5	3649.65	3055.5	6540.65	5066.85	4881.9	6485.65	4327.1	11868.6	3661.35	14065.1	12814.7	9702.15	4893.5
BC009118	1226.45	204.35	282.05	255.7	358.15	259.65	2434.3	345.35	185.3	1669.6	1083.65	944.25	670.85	1030.8	1473.05	1298.1	123.35	312.7	519.25	163.7	1213.2	227.7	766.5	460.9	212.1	292.4	356.55	265.3	183.7	327.3	373.2	221.1	188.7	336.25	911.3	363.6	367.6	202.75	699.85	277	614.4	1144.75	556.9	299.35	410.45	1180.75	926.2	705.05	263.3
Timm23	4083.4	4543.2	8500.3	10212.3	14548.6	13026	26934.4	1644.3	1257	12256.1	21423	9680.3	8061.55	4944.8	7344.15	12839	1552.5	4111.85	2399.4	649.45	7193.2	1967.05	3468.5	4207.9	4636.1	3929.05	4322.65	3644.4	1943.95	3104.35	5014.35	1750.15	3970.05	3160.3	3397.95	5399.95	6322.9	4526.2	6231.25	3474.1	8068.15	6938.85	6472.15	4306.35	8564.15	7732.6	6398.55	4595.5	4172.95
Mrpl2	1706.25	833.9	1386.7	1299.25	2839.8	1618.5	5063.8	742.25	578.4	2620.6	4067.25	2960.6	2282.65	2053.5	1901.25	2777.35	415.6	1082.25	1361.45	265.75	2684	809.9	1208.5	762.85	792.7	864.05	1107.1	987.55	636.8	920.2	1162.9	372.55	914.35	967.1	1723.45	1575.8	1535.7	1055.8	1597.8	1298.55	1377.3	2244.05	1804.25	1310.35	1566.75	2454.3	1546.7	1135.5	1023.5
4633402N23Rik	233.2	428.95	588.85	435.4	828.45	637.65	1234.7	299.25	117.1	754.35	1191.8	479.95	848.45	513.95	345.05	332.6	301.05	576.85	286.05	268.05	481.25	292.8	261.05	421.45	286	265.05	305.15	273.9	239.15	299.35	274.4	260.45	315.6	319.2	290.9	509	449.1	423.25	423.65	308.5	557.95	328.05	388.3	340.8	275.9	355.5	410.45	266.9	316.2
Timm17a	4052.25	1418.1	2561.1	4098.9	7466.85	6437.4	11302.7	942.6	1069.35	9310.9	9838.95	5060.1	6455.15	1856.05	4204.05	5714	925.05	1100.85	2943.85	359.35	6933.35	2808.45	3695.1	3961.55	4851.9	4523.05	4742.05	4335.4	1724.6	3559.2	3242.25	745.15	1102.6	3667.6	4525.35	2323.15	2816.35	1566.7	4085.15	3564.4	2936.65	3980.95	3461.9	4532.75	3010	5519	3710.9	3652.85	2656.2
Psmb4	12273	12245.5	12805.9	13821.5	22510.2	15881.8	30728.7	5442.8	3605.55	11822.5	13228.2	26348	13580.8	13466.6	13272.5	6974.1	7488	7498.2	6764.55	1244.05	14567.9	9583	14125.3	11905.8	11492.5	11045.9	13170	13197.8	7796	13048.8	18373.7	7060.6	13301.1	11631.8	16129.9	15868	14729.6	10875.5	14832.5	11322.5	18221.1	17266.4	17962.6	8740.5	22245.2	19781.8	12827.9	13351.8	13895.5
Atad3a	264.9	877.6	1364.65	1128.3	3226.8	2357.2	3497.15	270.25	320	730.5	485.15	1208.4	697.2	1233.8	1008.65	966.55	453.1	611.6	356.25	243.75	1403.95	250.9	327.6	248.1	332.15	353.2	491.8	511.2	239.2	496.95	443.7	275.55	518.25	865.25	383.85	1155	836.9	981.4	925.55	612	1265.65	1249.55	1065.45	510.2	587.35	1828.15	972.65	557.2	528.65
Timm50	1255.65	2868.95	2964	2465.1	3241.9	3336.05	4067.15	1186.55	1550.05	1641.5	1691.35	2243.6	1790.25	1762.8	2370.2	1865.8	1507.25	1285	1342.55	976.45	2410.3	1454.85	1950.7	1488.05	1741.75	1550.75	1703.85	1833.25	1520.25	1709.05	1450.35	1423.25	1919.2	1594.35	1402.3	2289.2	1901.1	1827.8	1659.85	1588.95	1634.4	1774.65	2273.45	1625.45	2397.4	2047.45	1756.85	1594.05	1810.25
Phb2	1573.8	6723.15	9774.5	8263.65	11247.9	10723.5	14219.1	1997.9	1214.9	5064.7	4198.8	5948.4	4261.05	4944	4607.65	6263.9	2299.2	2619.6	1946.4	165.1	5232.25	1535.15	5457.45	2507.15	1240.15	1301.95	1440.35	1297.55	1232.25	1448.15	1692.75	454.85	3729.75	2651.8	2071.3	5821.65	5354.9	4875.7	4086.45	4017.9	5227.05	4633.1	4754.9	2662.25	5488.4	5202.3	3956.4	2938.25	2721.35
Mrpl46	394.8	626.5	664.95	676.15	1798.1	1085.7	1963.7	231.3	201.6	1146.95	535.8	569.8	637.45	455.5	577.8	578.55	237.05	316.85	252.1	148.05	857	314.95	553.95	541.15	412.45	435.85	555.5	743.2	382.25	326.6	433.95	195.2	378.8	387.15	302.15	1104.25	824	468.55	681.75	377.25	341.5	500.95	572.9	338.5	463.2	833.45	382.25	332.55	431.3
Mrps18b	1876.45	1345.97	1964.7	2557.3	4439.25	3889.62	10455.7	1070.12	906.35	1271.03	2064.78	1637.92	1553.47	2045.95	1671.55	1540.85	607.075	1535.55	2328.57	1480.05	1713.22	958.975	1165.8	940.575	950.7	927.9	852.575	902.225	833.45	871.775	1227.6	1354.03	1498.83	1164.08	1455.12	2187.75	2048.5	2020.22	1571.42	1402.38	1725.58	1772.1	2271.72	1008.5	1379.9	2600.1	1655.58	1671.47	1225.35
Mrps17	1869.9	3114.4	3161.5	3769.85	5593.7	4575.15	8147.65	1010.55	402.55	3625.45	2463.75	3818.25	2483.4	2055.65	3393.5	2004.9	1047.85	1753	1593.95	379.6	2997.5	2308.4	2669.5	2726.25	1992.65	2587.75	1811.7	2121.95	1507.2	2400.85	3482.55	612.05	1962.55	3938.75	2747.6	3805.2	3439.2	2690.65	2013.05	1241.65	3400.15	4307.7	4091.4	2029.05	4276.45	3985.65	3977.6	2099.75	2124.7
Mrpl36	1518.45	2052.72	2230.72	2437.72	3009.05	2183.32	3955.75	1538.7	698.6	2752.3	2464.8	2428.5	1862.2	1753.33	2094.5	1948.92	703.975	2017.25	1087.2	376.125	2640.6	1779.2	1909.42	1678.6	1232.88	1293.8	1416.4	1471.12	1062.62	1218.72	1231.33	843.5	1823.58	1635.45	2048.05	2750.78	2593.47	1781.28	3174.8	1709.9	2267.05	2528.28	2464.85	1825.92	2485.32	2458.4	2309.18	2051.72	1712.67
Ptcd2	1137.9	658.05	925.8	967.4	1527.55	944.3	1950.15	737.6	199.4	1946.05	858.1	773.05	743.95	788.05	966.1	1029.7	672.65	561.05	212.05	113.35	1089.45	510.9	807.45	731.45	893.35	762.35	1036.1	1036.15	636.5	939.75	634.85	381.25	1248.85	655.8	759.8	1784.15	1379.3	1350.65	1366.15	797.5	657.7	891.7	892.85	815.55	1398.15	1015.4	1107.6	765.55	809.25
Mrpl10	975.9	1411.95	1510.5	1659.45	3496.25	2369.2	4410.5	854	387.05	2366.7	1836.2	1253.6	1913.3	2484.05	2840.6	2683.8	738.9	659.1	1237.05	396.65	3264.2	1514.25	1480.7	1086.8	1742.1	1865.2	1765.85	2334.7	1540.1	2072.55	1530.25	943.35	1570	1886.15	1570.15	3243.7	2768.7	1948.3	3264.2	2102.9	1321.35	2984.55	2571.1	2268.05	2119.7	4245.05	2123.6	3049.75	1615.4
Mtg1	644.85	279.25	464.3	302.8	817.65	602.6	1491.8	542.7	240.45	427.45	518.5	767.05	401.95	887.8	1405.95	475	216.85	353.25	325.35	265.9	918.45	390.55	645.9	445	453.85	453.2	453.7	455.1	342.55	589.8	786.55	356.5	531.35	421.35	919.3	1075.9	1084.85	875.75	575.4	295.95	684.05	862.95	603.25	454.85	730.55	821.45	863.7	833.4	383.9
1300006N24Rik	275.867	459.383	480.633	447.083	692.433	498.517	769.933	116.65	167.7	513.133	659.317	581.483	601.917	353.617	468.333	377.867	161.5	223.8	309.833	100.25	380.583	269.4	253.833	286.1	452.317	685.1	390.683	555.367	661.467	731.533	327.8	231.933	482.083	406.367	384.417	639.817	539.983	441.483	402.25	281.1	620.367	464.9	570.9	341.183	312.217	613.55	330.583	327.767	208.05
Spen	339.8	306.45	299.7	264.775	271.275	256.3	577.9	266.8	274.625	256.275	220.95	395.8	289.65	294.675	308.25	281.95	231.975	287.675	266.9	332.325	268.225	339.875	249.575	238.025	215.525	214.05	257.6	274.675	253.775	254.55	245.75	270.375	347.1	285.3	231.6	267.6	328.45	290.95	239.775	291.425	328.6	276.05	305.175	261.5	342.5	249.275	258.1	250.475	288.025
Rab11fip5	6585.5	237.55	206.05	449.1	741.85	418.8	9904	505.05	219.6	1551.7	834.05	2119.65	1226.15	101.75	1061.15	568.55	278.15	3063.25	2081.65	190.1	1470.4	562.05	1345.8	800.25	2515.95	1866.45	2637.85	2882	1552	1935	525.15	409.85	820.4	1747	2897.35	131.05	188.85	162.35	349.7	241.1	1578.1	1373	983.95	384.35	297.5	947.15	847.6	704.15	355.6
Mrps30	500.8	272.425	408.3	414.725	416.45	445.275	666.4	241.1	180.2	448.475	296.1	365.75	341.075	279.325	297.5	395.175	320.55	142.6	116.425	283.575	348.7	223.525	352.425	237.075	261.025	362.15	289.225	289.6	198.225	291.125	234.2	245.6	238.425	219.975	248.825	316.15	279.875	248.875	279.625	295.15	264.55	368.4	311.025	249.075	324.2	333.55	276.575	231	303.625
Lsmd1	12373.6	4236.6	4158.85	4748.05	7005	5782.05	12448.4	690.8	1684.15	5137.95	3058.75	5244.25	3652.35	1130.45	4939	6983.95	1485.4	3594.05	1145.8	844.1	5674.9	2070.75	4432.9	2807.05	2841.9	4203	3341.15	3416.6	3081.2	4970.45	3804.15	1494.3	2005.35	2994.7	7760.6	4627.6	3327.65	1716.55	4808.6	1977.2	3164.7	4190.85	3772.05	4210.4	4299.75	6386.85	4942.95	4251.55	3047.2
Aldh3a2	301.75	201.55	289.45	258.425	373.425	239.025	472.825	4512.68	806.375	372.4	287.325	474.75	357.75	4049.1	1122.38	302.85	284.35	422.15	672.65	267.275	2686.97	1406.38	1421.9	1162.92	497.175	446.9	589.325	596.475	286.95	418.175	431.675	315.3	495.275	600.45	736.525	797.425	618.175	513.45	1657.17	3111.78	657.5	865.425	618.05	1930.62	767.75	673.05	599.6	4353.23	427.675
Slc25a36	146.4	159.55	151.9	147.15	148.1	149.7	148.1	220.5	152.85	150.7	156.9	113.1	145.85	158.45	141.85	183.2	155.75	153.95	148.4	163.4	159	147.75	129.1	140.4	142.3	146.95	145.5	143.65	161.35	146.65	136.1	162.05	147.3	144.1	147.85	125.9	129.65	141.6	138.3	147.45	140.85	139.4	140.5	149.5	138.15	143.6	129.6	146.3	137.5
Samm50	235.1	385.25	238.2	237	324.45	261.05	235.5	731.2	274.3	254.7	319.55	223.15	294.75	247.85	221.05	319.9	304.9	238.9	234.7	309.1	244.3	226.85	495.15	228.3	242.4	228.4	334.8	318.4	366.05	277	333.1	262.8	217.85	246.1	237.55	224.15	205.25	209.4	212.95	242.7	208.75	202.05	228.8	242.75	223.9	222.55	190.15	233.2	228.2
1110007M04Rik	101.3	109.95	103.4	101.4	105.85	105.75	102.5	130.15	161	137.5	106.75	88.4	98.1	133.3	107.25	119.4	137.65	110.7	101.55	135.55	102	97.8	94.55	93.35	99	101.45	101.9	107.1	117.7	102.4	93.35	159.8	116.05	100	103.65	97.35	98.55	97.4	97.6	118.7	95.65	95.6	122.4	108.6	96.85	98.35	94.15	100.7	90.5
Mrps14	82.65	96.3	87.65	86.35	94.25	93.85	97.5	111.7	163.45	99.25	94.45	74.8	82.85	100.7	78.65	96.75	142.25	96.1	85.2	130.05	82.9	79.05	73.05	74	77.8	77.75	78.75	88.15	97.3	83.15	85.25	136.95	87	79.05	87.45	79.65	82.95	80.1	75.5	85.35	77.9	77.45	79.55	85.3	78.2	80	75.65	83.7	76
Sfxn2	102.075	109.7	103.875	100.15	107.3	109.425	103.25	144.625	174	118.425	118.75	94.075	97.675	118.5	96.5	111.05	149.35	120.975	99.225	125.075	97.375	91.975	83.35	86.675	99.825	95.925	82.65	91.1	124.65	98.45	88.65	160.2	102.2	93.95	108.2	98.9	96.675	93.025	92.65	99.875	96.875	87.875	100.375	101.95	93.825	91.05	82.225	99.3	89.075
Tomm22	214.75	327.25	258.9	273.55	355.65	268.25	221.85	284.6	412.75	338.85	258.5	208.25	218.9	313.65	201.2	293.45	390.55	247.65	221.2	383.05	218.75	190.75	159.8	181.2	197.75	181.15	188.4	183.75	304.1	218.6	180.4	388.25	239.9	219.9	253.6	222.7	213.65	207.7	199.1	218.4	195.95	197.45	214.7	260.2	195.55	200.4	180.45	217.35	206.35
Hadha	46.4	48.525	52.35	49.375	49	50.2	51.175	51.45	57.325	48.65	48.475	46.675	46.775	49.825	45.725	51.15	54.9	50.4	47.6	56.15	46.85	46.2	43.15	44.425	44.85	44.475	44.125	44.175	47.375	46.475	45.275	54.55	47.475	46.05	47.8	46.4	46.35	46.3	45.1	47.2	45.25	44.825	46.15	47.475	48.625	45.25	46.25	47	46.375
Mrps33	2179.4	3742.3	3780.15	3756.5	6422.5	4090.65	5534.55	1485.05	995.75	8199.05	5217.9	4956.6	4016.65	3436.25	4815.95	3317.35	2493.2	1916	1321.05	520.7	5972.65	3298.15	6751.45	5349.65	5905.75	7647.5	5371.55	4994.45	3801.25	7877	5793.75	1617.55	2315.35	2530.2	5707.75	5016.3	4731.75	2596.4	4335.95	3019.6	3065.3	4853.75	3542.95	3044.35	6090.45	5112	4318.85	3402.2	3677.6
D16H22S680E	335.025	379.7	384.725	486.475	489.2	375.475	545.475	501.325	376.725	2617.78	758.975	406.075	619.075	528.25	645.9	415.25	439	356.575	477.8	646.55	1266.15	640.125	456.725	467.3	1865.5	1251.15	2245.45	2278.6	1040.25	1024.22	660.175	562.9	573.675	580.7	448.55	576	748.75	704.2	627.875	1065.53	518.925	431.425	388.775	553.875	681.075	763.2	513.2	1587.72	676.275
Mterfd3	617.9	1248.3	747.6	802.35	560.15	469.45	497.4	250	450.15	2543.8	1671.75	606.2	979.75	393.35	574.8	733.5	444.9	305.25	297.1	366.25	586.65	332.1	994.4	447.55	684.2	928.3	1053.45	1493.75	1137	1028.6	1345.9	376.55	643.4	311.95	624.1	1403.95	841.15	799.25	598.3	817.1	403.9	488.3	298.6	547.45	1576.5	518.2	756.7	408.35	413.55
Dlat	260.3	64.4	121.6	98.2	120.65	109.9	176.85	97.15	77.05	2420.95	2379.2	147.75	463.25	94.3	393.55	568.85	86.25	244.2	71.05	91.1	735.35	154.55	240.6	235.45	850.7	910.7	1131.55	866.3	216.85	932.15	171.4	51.7	61.05	107.45	144.45	96.8	128.5	136.8	214.95	167.25	80.1	218.2	136.85	224.95	160.8	288.1	218.65	163.75	158.05
Mfn2	4500.4	538.85	719.85	610.15	620	823.9	785.45	1089.65	1034.45	15918.9	12329.5	3329.85	6714.8	1385.05	4455.65	4193.6	718.7	990.9	1547.6	850.8	1727.7	1226.65	1564.5	923.95	3076.95	3506.65	4323.1	5143.45	2860.45	3540.75	966.55	629.65	786.65	1009.65	1274.9	1058.65	783.25	786.35	1354.05	1647.1	1253.3	1678.75	1192.95	1067.45	843.75	3056.6	1949.85	1127.65	1352.3
Ap4s1	372.683	289.6	406.867	353.033	695.167	638.283	706.35	261.733	217.9	1410.92	1366.88	880.033	652.217	246.05	521.083	612.65	295.917	343.033	130.883	243	534.017	420.633	841.75	563.083	797.45	999.45	888.55	794.433	568.383	652.767	567.05	292.833	382.517	307.833	655.083	614.15	502.417	450.717	302.667	295.35	474.833	500.717	468.567	308.483	402.55	580.783	608.85	444.2	385.933
Got1	263.45	785.75	1229.1	1546.9	2560.75	2418.55	5599.65	570.35	729.4	29442.5	20604.2	8548.2	14445.7	8474.65	451.5	1033	609.2	3755.6	1950.1	227.7	4013.5	407.95	4264.7	1065.55	15137.6	14288.2	16496.3	21708	11569.1	11207.5	3525.4	243.5	402.85	457.75	1598.15	961.1	737.8	572.45	1317.15	4866.9	1079.2	1586.7	660.55	4125.05	1138.6	8808.55	1082.1	1638.05	2086.45
Mrps35	284.95	1081.45	1412.75	1133.9	2042.3	1264.55	2051.4	256.95	332	3985.85	742.85	1174.95	728.35	1276.45	1697.1	1991.2	65.8	484.9	382.75	542.8	2648.05	531.85	865.15	668.9	292.45	449.4	472.6	572.95	438.7	404.9	524.1	196.9	385.2	382.2	1059.3	2205.75	1775.45	1100.4	2097.6	1229.45	919.45	1422.35	1241.9	1343.65	1083.75	1281.1	1457.2	870.8	406.15
Tufm	1284.75	1939.8	3024.3	2676.15	3467.5	2978.85	2791.3	568.05	601.1	4948.15	3928.3	2811.4	2720.15	2760.6	2145.2	4198.7	543.05	896.85	910.75	81.6	4349.9	977.9	1417.05	897	959.25	1149.45	1396.5	1620.45	661.05	970.4	584.45	490.65	1225.75	1064.6	1005	2071.25	2211.05	2074.1	2870.65	2601.4	1690.85	2740.4	2437.3	2006.5	2077.9	4670.05	886.7	1128.6	878.7
Mrps15	747.175	938.625	969.925	1014.85	1449.6	930.525	792.125	336.95	233.3	2086.68	1710.15	1028.12	528.65	540.5	1675.2	1832.67	484.625	415.625	139.875	209	1024.28	404.625	619.75	461.55	598.325	512.95	650.275	676.1	316.65	494.55	536.475	318.35	770	694.325	773.225	1250.05	993.95	684.45	991.95	1064.83	361.3	1345.67	1014.08	824.1	755.025	1404.65	624.9	804.575	894.125
2410018M08Rik	5015.38	4341.43	4620.2	4320.02	6683.43	4963.98	4088.43	3763.12	3168.35	12678.6	11137.6	11261.4	7614.7	7605.12	9946.6	11146.8	1934.12	4916.65	3660.97	224.425	10753.9	4180.85	8461.12	5784.2	5349.8	4719.3	6726.1	6685.4	3878.22	5533.52	4894.55	2231.7	4241.48	2892.35	8858.2	4128.8	3855.68	2758.18	8263.77	8447	5549.1	8365.23	5629.9	7487.12	9865.5	12599.8	9505.9	4216.43	3853.97
Chchd2	9967.6	8622.55	9175.6	8544.75	13274.7	9865	8138.05	7466.9	6277.3	25290.5	22203	22471	15178.6	15132.5	19837	22226.2	3811.7	9772.6	7258.7	388.6	21454.8	8319.3	16868.4	11513.8	10643	9363.55	13396.5	13300	7705.7	11015.4	9694.75	4407.8	8439.05	5720.05	17662.5	8221.1	7667.5	5470.95	16476.7	16840.1	11053.1	16645.2	11194.9	14909.9	19681.7	25146	18967	8376.4	7662.4
Dlst	1155.45	835.95	931.75	973.888	1407.65	1159.26	1773.45	859.388	708.05	3720.14	2568.32	1417.8	1927.41	1562.97	1685.69	3389.44	1050.61	810.75	698.237	318.113	2715.97	809.1	736.212	754.862	1026.08	836.375	1087.84	1127.08	663.025	838.45	627.712	444.113	867.112	1108.94	846.337	991.75	987.438	1021.88	1305.6	2865.47	927.212	1187.61	962.062	1346.53	1253.4	1846.55	1950.19	801.587	1171.74
Sdhd	1265.05	2894.3	3047.05	4092.7	4506.25	3869.55	1845.45	1042.15	1452.2	13718.8	12955.9	4747.35	6410.8	5520.55	5171	12721.1	1292.9	1855.1	1507.65	214.05	10359.1	2067.45	3243.05	2545.25	2138.65	1911.9	3282.95	2520.45	1293.55	1922.75	1616.8	363.35	1519.65	2568.1	2405.35	3065.45	2740.5	2443.35	8070.95	12374.7	1828.55	5135.3	3746.9	7171.7	3826.1	5347.6	8228.8	2457.75	2720.05
Oxnad1	754.25	464.9	384.2	446.3	525.1	505.55	1149.8	547.3	370.75	2129.75	937	443.4	626.8	787.2	739.95	1584.8	620.7	344.2	398.65	561.35	1940	425	908	364.2	565.75	502.85	582.65	494.5	519.7	430.6	599.25	480.2	378.15	546.85	485.05	482.4	440.45	441.4	633.95	809.35	366.25	544.55	430.3	670.5	454.9	760.75	534.6	647.3	416.95
AI325464	126.1	146.5	134.6	125.75	151.8	158.7	221.8	230.7	140.95	614.45	351	154.4	152.25	240.25	227.1	478.45	129.85	122.75	126.95	120.3	590.8	128.5	173.2	136.15	115	136.65	139.45	95.8	111.7	128.35	107.6	104.95	161.15	135.15	140.1	212.1	142.9	171.4	190.5	206.1	138.25	178.9	116.05	229.15	124.45	244.05	176.25	136.15	126.9
Etfa	908.733	1502.43	1240.85	1358.52	2186.02	1599.33	10985.8	2463.75	1647.33	22333	8082.28	5123.5	7200.78	10042.6	11604.7	16888.4	1164.2	2952.77	1782.27	748.75	13726	2761.08	2768.43	2417.38	2331.62	1368.82	2095.4	1501.48	825.417	1146.12	2127.37	1493.43	2445.95	1709.88	3794.52	2522.4	2892	2292.08	7381.6	6630.22	4631.65	6036.23	3651.82	7448.92	3991.02	10576.1	10513.2	4067.53	2696.72
Acadm	329.95	364.1	431.367	708.167	1356.45	828.9	3573.07	1019.28	687.4	21060.8	9482.65	3097.87	5029.75	5378.15	7457.9	16773.8	818.717	1051.58	2964.95	211.267	19855.5	1455.2	3875.7	2074.32	587.183	513.45	890.8	474.1	303.65	353.567	430.433	292.15	973.717	1075.6	1298.38	1148.97	920.75	981.467	2327.42	1859.72	2058.33	3919.05	760.967	2022	1806.63	10284	11989.9	1240.87	810.467
Zadh1	580.65	847.9	878.7	1301.95	1469.7	691.85	2585.45	939.6	733.55	11048.2	3884.05	1321.4	2499.55	3719.25	5774.2	8469.5	1599.5	1196.35	1129.65	1119.8	10087	1895.75	1255.65	1780.4	1997.15	1754.15	2368.65	2450	1514.35	1036.85	1267.2	727.45	1166.95	1477.45	2501.25	1590.6	1112.55	1056.65	2622.4	2916.65	1510.75	3577.05	1615.2	2573.25	1197	3738.65	3904.5	2090	1353.6
Anapc13	4910.93	3140.53	2899.4	3131.6	3077.25	2077.88	5179.9	2352.28	2663.9	7995.38	4434.23	4323.45	4048.57	3515.55	4751.82	6350.35	2194.05	3660.35	1823.75	851.225	6610.57	2897.22	4655.1	4339.1	3364.47	2615.32	3819.07	3235.68	1823.92	2519.7	4516.93	1791.58	2263.53	3323.2	5115.65	3529.75	2163.75	1311.9	4943.07	3341.12	3070	4425.32	4056.07	5517	2680.72	6703.8	4187.77	4569.15	3317.95
4732479N06Rik	241.6	435	362.25	532	554.1	398.3	1446.4	903.85	585.6	4939.75	958.15	878.45	1530.2	1744.6	1642.45	2235.3	934.45	919.7	425.6	462.25	3360.1	950.1	1449.05	1476.4	1511.6	906.3	1590.95	1752.55	523.65	510.85	1536.5	605.6	1318.3	508.7	1878.3	2611.35	1786.65	1368.4	2401.65	1512.8	1420	2051.7	1249.8	1556.5	1621.7	3755.45	2512.95	1683.6	1241.1
2310005N03Rik	1529.73	1435.85	1654.25	957.667	1575.23	823.25	1216.58	1512.55	718.483	4164.82	1898.15	1658.98	1625.85	1999.42	3000.45	1909.92	1721.93	1022.32	648.617	295.45	3873.4	1482.15	2125.22	1519.1	1004.8	1436.42	1236.95	1326.5	987.45	1382.28	2157	1083.33	1917.83	1322.95	2325.98	2185.32	2631.9	1794.15	2805.33	1949.4	1634.58	2689.92	1885.53	2247.68	4025.05	3263.52	2802.52	2347.77	2273.15
Pbef1	1091.05	1583.85	2365.15	2216.8	7406.7	2415.7	2103.9	1350.7	614.1	9847.2	6492.65	3586.3	2779.05	4500.45	8341.1	4973.95	1268.1	8758.9	3021.6	240.3	6085.75	3056.35	5646.55	4423.25	1579.9	1664.1	1913.95	1379.6	1025.3	1847.7	1341.95	1162.3	2594.25	1076.5	4985.35	3499.55	1882	1709	3271.25	3424.2	3279.1	3167.1	2598.9	1703.6	3571.3	8989.1	7604.8	2294.65	2313.55
Mlycd	190.4	104.8	90.65	90.9	134.5	87.1	114.8	274.5	157.65	2251.4	1304.55	668.75	593.45	1799.6	504.2	570.65	65.8	295	119.45	100.4	973.75	141.35	451.55	184.55	207.9	163.45	221.25	210.9	136.85	300.75	364.2	107.95	201.2	135.35	291.75	468.4	173.45	160.8	497.25	266.3	127.85	300.1	178.05	322.4	97.6	648.75	357.2	744.05	176.1
Mrpl14	274.85	1130.45	1209.9	1058.35	2276.1	618.4	1353.65	667.7	1297.5	5904.35	4373.85	5527.2	5132.75	5767.05	3187.65	2483.1	668.7	1493.8	911.5	379.35	3218.45	2237.8	2350.15	1136.35	855.25	693.1	789.9	951.65	397.55	807.1	2145.1	625.75	972.1	1609.15	3426	1600.4	1248.85	671.75	3127.55	1901.3	2703.15	2743.95	2641	3037.05	3155.45	4031.25	2786.05	2364.75	1672.6
Cox7a2	53936.4	14946.6	15714.1	18414.3	28285.1	20590.2	22926.2	8216.85	15574.5	54309.2	26075.3	31767.2	27748	20520.1	26448.2	49736.5	7369	18291.9	5889.1	3264.95	45992.6	9507.35	17302.7	16861.5	22406.3	22955.5	24520.7	23353.8	16728	26479.3	15406.5	6746.3	7939.55	12361.4	41436.8	11043	11278.1	7032.65	35917	29266.8	18334	19192.8	16058.7	33404.6	30453.2	20447.2	27182.5	13112.8	15077.2
Uqcrh	12866.8	17347.1	14348.5	19104.4	29866.1	20182.7	22108.7	14178.7	12316.7	73066.1	38925.3	29983.5	33326.7	26698.2	29736.5	72281.5	21973.5	17676.1	9982.65	8753.2	42893.9	12496.3	26487.3	24605.4	29042.8	23879	29300.9	28676.5	15966.4	23807.8	23110.3	17204.4	19169	21791.2	52865.8	33903.2	30514.4	22048.2	40562.2	31459.8	14931.9	24489.3	26682.2	34998.3	28601.4	24645.3	30999.3	26405	18266.5
Cox6c	38893.8	19485.3	17843.3	20458.2	29250.3	18054.1	46441.3	16424.2	27227.5	126369	58822.5	51862.1	52920.1	40152.6	44308.2	76608.7	17234.1	28118	11838.4	4395.05	72995.6	21018.4	27682.9	46266.8	49623.2	45795.3	49777.4	49328.6	41214.2	51946.7	34659.5	15811.4	18659.8	28765.7	104208	15866	17450.7	13077.3	55187.9	42296.8	27784.7	42007.9	43516.9	61660.5	37354.7	43616.2	50233.5	23901.3	30041.5
Uqcrc2	5652.15	5235.6	5108.18	6831.38	11361.9	9530.85	18735.1	6486.1	6130.73	43799.9	23019.1	10083	15518.9	14603.5	12092.1	35744.3	4539.6	8503.85	4119	1177.05	33000.3	5571	11653.8	10727.6	13562.4	13225.8	12317.9	13386.3	7577.07	10888.2	8076.3	3964.32	8064.18	5736.27	10573.6	11184.5	10506.8	8458.3	22779	19408.8	5602.25	12908.2	10783.1	19132.8	10236.5	15920	12263.6	12773	9397.17
Atp5l	4447.7	6320.6	4763.7	4548.7	6676.75	5749.9	1794.75	4318.15	5643.5	19248.2	11624.6	11351.7	11193.2	6804.1	8022.2	14023.8	6296.85	6449.9	5075.65	1984.25	12049	5334.55	6250.3	6697.3	6472.75	6234.1	6558.25	6378.4	6285.1	6937.55	6184.1	2550.55	4576.1	5300.1	9587.7	5872.6	6350.4	4435.4	7948.45	6807.4	7423.65	6121.15	5807.55	8426.15	6301.65	7614.15	9896.6	5063.35	6126
Ndufa2	10037.2	3519.5	3675.3	3002.65	6622.1	3831.85	6084.1	4419.95	3518.35	24717.4	20244.2	12912.3	12159.1	8349.35	15018.5	19032.2	3370.4	6520.4	2341.6	1265.05	15247.8	5193.1	8215.15	7899.9	8550.7	6709.95	8640.2	7628.1	4981.3	7585.7	7728.15	2922.85	4325.8	7450.5	17816	8619.1	8425.75	5632.4	9501.6	7639.55	7506.75	9852.6	8694.9	6217.6	7928.9	10956.8	9985.35	8066.7	6500.65
Ndufb4	8228.85	1360.62	1296.95	1464.72	2951.2	1764.45	4810.12	1855.45	3422.47	16844.7	12531.2	7861.43	8634.77	6688.52	6395.38	13427.9	2100.6	2063.32	1241.88	883.15	12704.2	2817.38	5669.75	3466.35	5902.05	6050	5995.5	4932.12	3329.18	6209.38	5215.2	2009.58	1938.55	2800.53	8401.58	3303.28	2891.38	1692	6365.85	3967.22	4627.68	4892.25	3895.7	4455.77	4764	8220.9	6262.3	3348.75	3565.4
Ndufa12	21119	10906.5	8485.2	7560.55	11735	8813.25	8503.25	5691.25	7352.6	44046.8	32041	16273	15951.4	10034.3	12085.7	37162.2	4368.15	7962.55	4901.65	1948.55	23858.7	5149.7	10323.8	8223.5	17409.8	14630.7	17042	16324.7	10075.1	16022.8	9100.9	3289	5943.65	5683.5	24662.8	5680.35	6140.1	4019.65	13691	12452	8181.2	12982.6	12381.1	14465.8	11373.2	14456.1	11561.5	10644.1	8397.7
Ndufb5	16679.5	6450	6308.5	7184	11773	8613.25	19019.1	6212.45	6656.7	60937.8	43127	19801	21879.7	15605.8	15119.8	45035.4	4096.05	9648.85	4476.9	2337.9	27262.2	6027.2	10201.8	10439.8	20233.2	15306.7	20723.1	20965.2	10354.6	14938	10577.9	6499.55	6944.5	7846.8	18039.2	11569.8	10358.5	6722.4	20991.8	13665.2	8492.75	15357.6	9687.25	16139.7	10513.4	22072.5	16584.5	13101.4	12681.5
Ndufv2	18455.3	3718.5	3620.35	4960.9	8254.15	5420.25	7207.6	3184.4	3427.65	34761.4	24962.9	11913.8	15545.2	8554.8	8910.25	27958.3	3854.6	5366.25	2393.45	634.6	15245	3052.25	7849.2	4980	10754.9	7922.1	11287.4	11068.4	5362.95	8462.75	5256.5	2248.2	3684.4	4297.3	10948.4	5520.4	5573.85	3485.5	12531.7	9269.5	5539.2	8174.45	6751	9985.15	7839	9350.75	9323.85	6992.25	6212.1
Atp5e	11938.8	8232	6453.6	4677.8	12756.2	6826.1	6316.05	8693.45	11744.9	49832	35223.7	24552.9	30251.2	14124.4	17350.2	43447.6	9675.2	9399.8	4727.05	6426.75	23403.3	9028.7	12029.6	9886.85	12382.5	9634	12002	9283.7	7159.6	10482.9	15735.3	7966.9	10228.1	11395.8	14291.9	28285.8	22058.4	13201.5	18805.3	18424.5	10801.2	16512	19008.5	17541.5	15965.9	15046.6	21082.4	12123.6	13353.8
Hadhb	4822.25	1399.5	1061.25	993.55	2136.45	1881.53	7024.48	3452.3	2086.62	60287.3	19510.5	7640.12	15173.5	8968.8	16352.6	51720.1	1146.4	6181.27	2877.65	222.875	12503.4	4339.5	5803.65	3500.6	7423.5	3135.12	6766.02	5320.98	1112.45	1790.9	4447.43	1240.22	4836.1	2633.6	8497.42	5081.15	5652.2	5304.32	10621.2	8425.52	5803.12	9505.83	3765.75	8322.48	7345.32	23022.6	27323.5	6549.98	3613.82
Uqcr	2080.4	2166	2563.5	2236.6	5897.7	2996.65	1207.25	2790.25	2886.75	34810.7	17527	12565.6	14170.5	9714.8	10648.4	28175.8	1919.35	5541.5	1599.15	1689.7	13223.8	3139.6	4188.4	4539.4	5226.9	5346.65	5107.4	4927.6	4504.95	6306.95	6313.45	1584.95	2287.5	3844.9	7015.75	2903.65	2691.7	1320.9	9276.6	8261.5	6482	7486.65	6525.35	12968.2	4529.45	11181.4	9518.75	5947.8	3801.15
Atp5j2	3436.65	2452.45	2468.9	2452	4232.95	2141.45	574.8	2147.35	2495.55	23871.8	10443	7226.95	8255.4	5511.5	6785.9	19606.8	1574.5	3024.4	1047.05	1324.55	8385.1	2332.3	3826.15	2547.05	4804.7	3705.05	5130.8	3998	2278.05	3680.65	3225.25	1480	1839.2	3417.55	8183.3	3133.9	3856.65	2461.7	9104.9	8342.3	3807.55	4448.1	4757.85	7841.3	5946.1	5779.1	6975	3248.05	3375.65
Ndufa7	2935.35	726.3	890.05	908.95	1720.3	693.6	1226.5	154	726.9	5741.3	3413.25	3242.35	2323.75	2096.5	2857.8	3891.4	533.9	1406.05	603.75	313.9	1930.85	1190.85	1352.05	963.2	908.85	908.25	1112.6	989	765.5	974.55	805.9	722.45	818.5	1321	1746.9	1648.35	1615	788.6	2301.7	1043.15	1794.45	2683.75	2068.65	1795.6	1181	3228.6	1885.45	2194.8	742
Fh1	1831.05	4511.9	5424.35	6687.5	8606.05	6046.8	10513.3	3190.55	2034.3	35911.1	23998.2	6864.85	12587.1	16132	11631.6	22670.8	2747.1	3405.85	2515.55	659.15	18145.2	3278.95	3878.45	3141.35	5934.7	5229.7	6186.75	6894.6	3355	3499.45	4281.35	2666.65	5294.8	3243.35	5555.65	10614.9	3471.85	2811.75	11853.9	7288.8	5023.8	9517.55	8641.1	13371	5239.8	12920.8	12280.7	7255.15	5327.6
Uqcrfs1	5411.15	2206.5	2322.68	2213.12	3646.5	2428.07	5705.98	2676.18	2309.5	23189.8	14130	8171.05	9475.1	6525.12	6835.62	12389	1440.47	3041.38	1213.88	790.65	11782.1	1910.42	4145.35	3176.53	4409.32	3438.93	4396.48	4640.07	2472.93	3671.38	3142.05	1340.17	2737.65	2083.8	3185.9	3507.8	3432.2	3011	9455.35	8798.25	3055.47	4051.43	3725.7	10171.3	5095.3	7074.1	5921.45	5334	4108.5
Sdhb	5862.1	4475	4492.75	3464.75	5590.45	3088.75	6212.8	3838.85	5294.45	46201	33977.7	11846.2	17460.5	13145.4	12184.9	39285.2	2063	3740.7	1965.55	901.65	23704.2	3511.7	7979.7	4900.75	8134.4	6550.65	8426.25	8010.7	5340	7253.7	3293.8	2367.7	4497.05	2904.15	5373.85	5500.1	4735.55	3433.45	13884.8	17753.8	4087.55	8999.1	7244.6	11348.3	8254.35	16814.8	11548	4990.75	5020.3
D10Jhu81e	1834.1	1322.45	1211.85	1461.4	2296.4	1634	2903.95	3797.15	1684.75	23521.3	10655	5696.35	7210.55	5705.7	7368	10934.7	1967.3	2681.7	993.25	1680.75	11926	1934.6	3195.35	2313.4	4574.05	4352.4	4190.45	4963.6	2546.95	4818	3167.55	1077.1	2307.95	2151.3	2963.75	3192.85	3809.4	2954.95	2831.75	2339.2	2681.15	5947.95	3455.1	6427.75	3770.5	11918.8	5823.1	5119.25	2555
Dld	4244.65	3106.6	3661.2	3378.55	4124.1	3752.15	4567.75	2811	1623.35	25231.5	17532	6136.8	9879.45	6469.85	12799.6	21808.6	1386.7	4261.55	4072.3	194.35	17757.6	3556.2	5145.6	4009.15	5669.15	5690	7764.5	7078.35	2752.3	3792.15	3446.45	715.6	3145.9	3187.15	4659.3	4078.2	3459.35	3194.6	9914.6	7247.45	5726.9	9614.25	4512.65	8712.1	5567.15	18002	11959.8	4706.95	4358.6
Ndufb3	4649.55	7232.8	7652.6	11426.5	12233.9	9865.3	30950.2	610.9	6986.45	50115.3	26319.8	19246.5	24456.3	12721.7	24591.7	48036.6	12683.5	3846.9	4002	1638.9	28561.3	11156.4	19227.7	17143.2	21270.7	16907.3	24201.9	23276.5	11392.1	18242.4	14421.6	5564.3	7406.75	7684.55	21568.7	12073.1	12245.9	7322.05	15388.6	17160.5	12848.5	14716.1	10697.7	16168.3	12050.4	21197.8	23060.7	16577.7	15583.8
Pdha1	128.1	2723.2	3828.3	4247.3	4789.6	3536.8	10832.2	7121.05	3663.75	30562	19115.2	6123.4	13340.8	2670.5	15699.1	24188.1	1671.05	12147.7	2660.8	439.3	14708.8	3890	5912.15	6151.55	5926.15	6060.3	7592.3	7213.15	3917.9	4632.25	1840.65	603.75	3005.9	5025	7105.1	2356	4600.65	3523.45	6426.2	4993.75	4961.5	7643.4	5238.15	7995.7	5924.3	9347.85	14857.6	6349.95	3417.7
Idh3g	120.7	2783.4	2959.3	2817.05	7747.2	4150	13376.5	3155.7	2983.8	29966.3	19568.2	7877.65	10535.7	2585.6	12289.8	25813.8	2522.95	5180.05	1093.95	186	17508	3377.95	5122.5	4502.8	5649.05	4908.9	7380.2	7060.8	2782	4122.1	4538.25	1527.9	3921.2	4469.7	3598.4	9911.25	6050.9	4773.65	5773.05	5855.1	4086.95	7769.7	5150.9	5685.25	5995.4	15801.6	14154.5	5228.7	5737.85
Atp5k	5150.15	5863.65	5576.15	5450	11860.9	8380.75	14477.6	2460.2	2207.2	29580.9	19835.8	12202.9	16895.8	6369.75	8233.85	25618.1	5864.7	4378.7	1628.05	1185.2	9521.6	2936.9	7386.3	5850.9	9620.4	8608.9	10502.5	7907.55	4878.7	9055.65	5179.65	1545.8	3237.6	4668.05	7361.4	6333.55	5120.6	3155.55	13048.5	7847.1	6064.95	8059.4	5411.45	10238.4	7662.15	7903.15	8566.4	4965.7	7827.1
Cox5a	11794.2	8067.5	8633.75	10781.1	13985.3	10603.4	27047.8	4856.8	7631.9	51214.9	31323.3	13028.1	21194.2	12343.2	10298.1	34063.6	4514.88	10358.8	5190.12	1335.22	20538.4	4002.57	10319.4	6096.98	19498.9	10801.3	19342	17293.3	8574.88	9351.48	3155.5	2708.15	8609.83	3924.45	5858.38	6915.07	6577.15	5239.62	23528.1	19498.6	7064.07	7307.62	11112.9	25615	11078.5	10239.6	14524.5	7515.1	11248.4
Atp5o	11314	12825.2	11392.6	12013.5	22762.8	14050.1	48871.3	8640.7	4176.55	72593.4	38881.2	28154.2	30991	12900.2	16265	45300.1	11135.2	17587.5	5033.7	8156	25172.8	5914.4	15191.2	11164.1	19650.5	14287.5	16764.3	16655	9394.6	16359.5	5969	5176.85	7064.3	12409.1	12561.6	11157	10553	7488.05	24605	30993.9	13729.1	15210	14171.5	24034	14916.9	13753	17186.2	11980.5	11589.9
Ndufa13	14500.5	7432.4	7587.2	7340.6	11656.7	8266.6	22246.4	7449.35	7506.8	59243.5	36878.5	27275.3	25715.8	20685.2	22036.9	39703.6	7779.2	9765.85	6444.15	4759.2	33859.3	10504.9	16929.8	14784.9	22076.5	19738.7	22100.5	21066.9	15974.1	23183.7	13494.6	6691	12592	11555.2	27265.8	14745.4	15256.2	10147	16085.5	15632.3	10463.2	17781.7	16861.8	21524.8	17587.8	20947.3	19012.8	17914.5	13961
Ndufa5	10180.5	5581.35	6432.3	6415.5	9677.35	6772.15	10351.6	3622.25	3700.15	69291.2	34883.6	15557.2	25650.7	8178.2	13752.6	32592.5	5081.35	7612.75	3221	2705.65	21550.2	5625.05	8018.9	7508.5	16482.2	13617	17053.5	15122.2	12179.4	15007.4	7932.5	4465.8	3636.5	5763.6	14362.8	5163.65	6001.35	4362.6	13524	12231.4	7840.2	8955.35	8355.45	10665.9	5944.4	12215.6	10046.9	7867	7606.85
Ndufv1	4688.45	2540.9	2632.55	2308.5	3748.85	2333.15	4801.3	2255.85	2321.6	25867.5	13017	11278.7	12210.5	6138.85	5750.75	16694.2	1930.25	2486.55	1646.6	1155.3	11067.6	2488.8	5137.8	3545.95	6361.5	5263.45	7381.15	6651.5	3812.5	5989.65	2251.9	767.85	2617.75	2436.45	3762	3272.7	3387.5	2700.9	5204.9	6270.35	4708.1	4646.65	3513.15	5414.45	4348.25	6123.75	6716.6	3693.85	3033.1
Ndufb10	10700.9	5340.35	5513.15	7133	12118.8	6801.9	12254.1	7368.3	8355.05	86047.6	45726.1	24248.8	32798	17095.2	18802.5	64054.6	13535.9	6659.9	3999.9	1828.6	31164	7906.75	14242.9	9640	23353.7	18627.2	22868.8	26155.8	14203.8	17077.1	11290.5	4508.2	7219.5	8239.15	10596.6	11425.3	12271.8	8716.35	22019	16794.6	14986.9	13273.6	10264.1	21929.2	11676.8	18359.3	17249.6	15176.3	11744.9
Ndufa8	5474.4	2883.4	3185.1	3232.6	5806.55	4906.3	5520.95	2791.7	4024.65	27469.7	15025.2	8524.65	10771	6433.6	6866.75	21811.5	2136.4	1808.95	2405.25	1124.85	11666	3243.25	4946	3859.2	7416.6	6597.3	8304.05	8623.3	5029.45	7145.8	4918.55	1436.35	3553.55	4048.15	3288	3991.55	4276.6	2786.55	7712	5702.1	4827.95	6080.3	6027.25	7045.75	6466.4	7359.15	7283.45	5885.15	4507.45
Atp5h	5448.4	6083.5	6010.5	5530.25	9234.7	5904.95	17893	3057.5	4462.05	41942.2	13659.3	12740.1	14171.8	8948.85	9271.55	23332.8	4333	5076.9	2973	874.1	16819.8	5324	10830	6990.25	9557.65	10009.1	10075.6	11067	8449.75	11111.2	2900.15	4984.5	6810.4	5569.65	12005	8967.9	10625.9	6483.05	13279.5	10123.9	6498.9	9624.9	8451.85	15323.1	11035.6	10807.2	8896.85	7664.4	7800.7
Ndufa3	5526.9	5473.57	4362.75	5304.9	8699.02	5870.6	12062.2	5650.45	7402.85	43667	18421	12952.9	15895.8	10477.8	14414.8	31923.8	8549.85	8442.45	5336.65	2931.88	18519.8	7250.7	10413.2	8727.4	15755	10856.4	15539.3	13482.5	9372.42	11440.5	7681.45	6106.57	7303.73	9279.75	13663.1	9589.4	11098.2	6931.07	11707.1	12828.8	7097.73	10781.1	10769.5	18588.3	9564.08	12971.8	10095.6	9480.85	12176
Ndufb7	5236.5	4548.15	4430	3943.15	7520.55	5494.35	9388	3734.15	4924.1	25169.3	12690.3	8512.7	9467.35	6003.4	6529.35	17156	6030.8	6195.8	2860.55	3314.05	10364.6	3751.6	6336.8	6155.35	6736.35	5537.15	6918.7	6908.75	4112.15	6241.85	4908.75	4161.35	5299.55	4527.1	5170.3	6689.5	6403.05	4354.45	7570.85	7365.1	4610.6	6295.4	5723.95	7860	6677.25	7275.55	6127.8	4695.5	8060.5
Cox4i1	18677.2	9691.9	9765.8	9775.7	14473.2	12328.9	23621.7	8298.6	13040	69971.6	38367.4	33434.8	33650.8	21314.9	31270.2	65953	8511.4	24498	10437.6	5571.7	42259.6	11595.7	22241.4	19045.7	34099.4	33736.8	34838.9	34861.2	23086.1	32312.8	14323.8	7604.6	14559.4	16298.1	20213.6	19921.5	20078.7	15021.7	43736.9	28317.3	18749.8	27415	22238.8	35645.7	25467.5	29326	27345.8	25330.2	15230
Atp5b	15531.2	25006.9	25519.2	27116.5	37138.3	29566.5	48271.7	20557.5	23421.5	122755	83605.2	48271.1	64814.2	34647	50588.3	75180.6	10669.5	19663.3	12971.1	3066.2	91682.4	17552.6	33617.5	30304	43360.6	40417.1	50803.2	54423	37193.2	36144.7	15825	8678.1	24199.7	17736.7	18756.2	23320.5	28219	30230.5	57141.5	50143.3	26211.1	46800.2	31754.2	53071.4	44754.1	54239.1	47451.4	31323.2	25394.7
Atp5a1	3223.72	6228.6	6527.82	6443.07	9932.12	7421.55	17120.6	4086.4	4990.52	32246.5	21456	13202	14331.9	9343.5	9234.25	21756.5	3458.22	7460.93	3144	1244.2	20390.3	4088.35	10215.5	7799.55	11191.2	10224.8	11120.9	11888.9	6814.8	9655.77	5834.6	2436.78	5939.75	5183.12	7636.73	6578.9	6490.98	7097.68	12587.4	12624.5	6244.85	10342	7449.95	13109.6	11088.1	12431.7	12400.6	8286	6887.6
Cycs	1315.25	3012.25	3966.8	4656.7	5328.25	3451.15	4312.45	1515.5	1779.55	32597.3	24541.7	4672.1	10279.7	5146.05	6393.9	22382.7	2472.5	1573.9	858.6	831.2	16482.7	2155.45	5442.05	2088.15	10168.4	10156	9339.25	8025.4	4818.15	8415.25	2616.3	1845.9	1595.7	1620.4	3722.6	2047.3	2176.6	1723.2	14968.6	12335.1	1390.35	3755.05	2680.55	9558.7	2394.4	5017.35	5936.5	3533.25	4180.65
Cox7b	533.617	5468.8	6372.58	5835.4	9704.28	6278.18	3835.7	3004.77	3801.07	25769.7	12344.8	9301.98	11624.2	7376.82	8067.73	16608.5	2442.97	5503.5	1817.72	663.767	13971.1	3256.8	5468.83	4617.05	8555.57	6386.88	9318.87	8578.5	5719.45	6310.88	4267.65	2147.35	3448.7	3273.42	8242.62	4954.65	5429	4006.05	14033.2	11003.2	6477.43	5814.05	6472.13	12904.5	6183.83	6375.52	9760.43	6222.97	5815.07
Sdha	260.6	904.933	851.133	932.183	1346.7	1127.22	2132.2	961.283	840.683	8760.8	7564.75	1347.88	3619.67	2897	3838.48	6182.63	692.3	795.067	500.867	215.967	4850.75	1341.45	2045.2	1517.75	3002.62	2888.58	3687.7	4396.33	2603.77	2379.83	1403.48	499.617	1408.37	766.767	1272.5	1416.15	1229.5	1283.87	2308.65	3485.23	563.75	2266.87	1406.45	1978.2	1370.32	3987	3999.72	1932.15	1710.08
Ndufs1	1897.22	1393.45	1566.12	1457.12	2134.22	1476.22	1979.2	1375.2	875.5	11847.5	7692.65	2513.45	4881.95	1873.75	2669.75	4493.43	901.025	1118.3	761.5	262.475	4880.95	1036.28	1979.92	1414.45	2714.03	2146.55	3367.3	3101.5	1987.38	1789.12	1476.2	413.475	1044.2	935.35	1237.67	1169.62	1223.38	1145.58	2443.18	2338.07	1482.62	1935.45	1425.12	2632.7	1653.88	3239.62	3543.78	1452.58	1592.55
Idh3b	1659.4	1677.45	1658.22	1818.8	2695.32	1940.38	5089.5	1700.78	1738.78	17992.2	15853.6	4881.6	8688.52	3706.72	5791.52	10422.1	1175.75	2105.95	1289.38	601.9	8384.77	2180.97	4165.73	2763.53	5380.38	4415.8	7112.45	7583.2	3434.75	4395.2	1725.67	884.45	2622.22	2100.38	2175.45	3207.85	3020.4	2745.82	4389.9	4081.6	2288.07	4857.07	3542.97	4741.3	2678.95	6490.95	6762.93	2936.47	2388.65
Ndufs7	3218.8	2539.55	2624.55	2509.35	6618.75	4045.1	18287.5	3261.35	3243.65	35769.8	27916.6	16552.5	17858.6	7037.65	9429.55	17595.7	2876.45	4034.4	2230.55	1919.15	12006.9	4039.5	7019.35	5133.85	8978.45	6602.6	10706.6	10973.7	5403.4	7344.35	4530.55	2017.8	4527.55	3274.45	5746.3	6188.75	5315.65	3724.85	8969.85	7385	5972.75	6948.5	5579.15	10568.4	6293.25	9369.65	8952.1	6599.9	5426.05
Ndufs2	4796.7	3290.05	3595.95	3658.65	5376.8	3448.7	7324.6	2859.35	3131.55	24355.2	21618.7	11557.6	13499.8	6763.05	7547.3	15766	3044.4	4399.6	3467.05	237.1	11208.4	3048.3	4336.45	3964.15	6007.1	5314.1	8776.2	7809.1	4456.4	5021.6	4344.4	1331.85	4560.6	4910.15	3461.95	4661.2	4097.3	3122.4	7742.35	8134	4227	8189.45	6783.05	7267.75	5057.1	12959.3	7717.8	3759.75	4793.7
Slc25a3	13323.2	25511.3	33139.9	37702.7	44164.3	48441.1	91797.9	29531	40560.1	113913	77285.3	44098.9	63933.9	36015	47514.1	41777.8	25833.3	36814.2	30311.8	10230.8	94000.8	33432.3	39700.4	29397	64560.3	55466	60821.2	68866.1	37230.8	41245.9	49524.8	24203.3	44572.2	34074.6	33745.3	41102.2	40356.2	42613.1	77853.7	79514.1	42060.1	63249.3	54313.7	84633.3	42682	104207	44591.9	44490.8	40148
Grsf1	4602.65	4815.75	6127.75	9594.6	6674.55	5724.35	6081.95	6583.2	2785.6	12610.8	7303.75	5134.5	4991.95	6007.4	4953.45	6825.6	2558.55	4222.7	3437.35	1507.9	9297.7	2793.6	11122	6512.35	5536.5	4881	5903.2	6025.25	3503.1	4309.3	6709.4	2321.4	2892.8	3303.3	4558.5	3266.7	3257.6	2804.45	3791.6	2581.05	4148.4	5112.65	4227.75	3109.55	4869.1	6804.35	4416.7	5050.15	3082.15
Mrpl55	1660.55	752.5	903.25	898.05	1626.7	1141.25	2039.25	531.85	578.5	3766	1798.65	1786.65	1283	687.95	942.45	1872.55	607.2	490.35	607.35	125.7	972.9	410.15	824.15	604.95	640.65	751.2	617.5	656.9	514.5	802.9	1002.45	265.3	419.7	609.6	839.95	792.1	675.8	483.85	1023.7	831.95	807.8	994.35	750.65	847.35	697.55	908.45	850.55	721.9	616.35
Ndufs4	2146.85	764.767	721.033	633.333	1483.28	651.617	1655.07	489.2	558.083	4482.27	2878.95	1742.7	1910.42	1216.2	1915.38	3257.62	463.133	818.15	400.033	357.35	1832.72	539.317	1155.38	1061.2	1017.8	852.85	1284.13	904.267	575.433	857.5	1007.37	537.35	562.817	876.217	1342.2	896.483	928.633	563.167	1186.2	1187.08	732.633	1520.73	946.833	1049.58	1573.83	1262.32	1527.92	862.783	1093.77
Ndufa9	7266.3	2784	2653.05	3223.8	5347.4	3660	12685.4	3049.9	2176.8	17371.9	13529.5	11077.9	9743.3	5221.05	6678.45	13330.2	1524	2590.25	2345.35	1142.6	9936.7	2676.25	5056.2	3929	5241.3	4360.4	7184.3	6026.15	3315.55	4969.35	2400	1842.5	2767.6	2285.6	5058.85	3852.4	3951.3	3694.6	6757.35	6255.05	4663.8	5649.9	3625.1	6056.75	6585.05	6310.3	7842.75	3496.3	3562.15
Slc25a11	803.25	1522.95	2009.3	2181.15	2758.65	1881.5	4745.4	2867.2	2320.65	14539.9	10637.5	7969.6	12790	3778.45	3452.2	4734.3	1341.95	2028.8	1964.85	2024	5485.3	2002.2	3606.5	2659.8	3272.7	3137.4	3540.55	3868.4	2629.45	2751.5	3608.35	1723.75	2698.1	1747.85	2062.05	3119.45	2868.3	2097.2	3122.25	3917.15	3300.5	3912.6	2672.95	2402.4	2829.4	3489.1	3627.25	3924.55	3184.4
Coq7	159.3	157.45	161.7	178.25	575.4	214	628.8	148.15	77.75	1356.8	709.75	876.05	620.9	225.8	181.65	512.1	118.65	117.75	133.9	110.85	567	130.25	713.3	251.4	263.25	173.7	488.8	325.55	90.4	207.95	198.55	97.8	75.65	102.15	267.1	94.35	109.05	125.1	220.6	178.1	222.2	373.5	169.8	289.65	216.85	268.95	379.2	135.85	176.35
Pitpna	4342.07	5938.63	5852.25	5729.65	8630.75	6633.3	9022.25	2842.78	3995.13	11579.2	8012.42	6621.48	7229.78	4885.52	5448	7972.12	3491.95	5054	2349.4	280.633	7605.88	3048.42	4348.5	4089.52	6907.37	6522.73	6900.92	6609.12	5531.03	6467.97	3961.58	1760.67	2897.23	3466.58	7934.53	3882.7	3991.12	2750.77	6543.3	5937.45	4764.83	5448.6	5985.2	6157.2	5642.05	5302	6655.65	4720.98	4228.07
2010107E04Rik	10621.6	8372.85	8369.6	7925.75	12325	9442.15	18197.1	4567.55	4755.68	30318.8	17687.7	13551	14938.6	10075.3	10079.6	17230.2	5233.85	8347.4	3109.2	1642.05	17343	4692.18	9341.17	8029.98	14962.5	9756.12	12972.1	10280.4	8409.3	10256.6	8201.27	4928.57	5840.23	6739.05	13489.6	7726.05	9311.55	7215.75	18523.7	14550.7	7825.38	8931.92	8924.02	12069.1	11953.1	7967.07	11127.6	8239.95	11065.9
Atp5g3	9586.2	48784.8	52172.4	55392.1	65563.9	63525.8	70160.8	32519.8	31867.9	154760	79802.4	50211.7	80914.4	61469.6	58420.2	34208.5	20392.3	52097.2	23307.1	12454.8	114295	25852.2	45981.2	43535.3	61231.5	47984.3	75386.2	72974.8	40668	48155.5	29389.3	15893.9	29376.2	25641.5	41139.4	30040.3	34311.8	25956	84229.4	100683	30047	66023.9	48579.2	81778.4	55141.1	63276.4	36362.5	43388.8	43211.7
Atp5g1	2882.5	5005.95	5875.45	5603.1	9594.05	7167.9	12728.2	3821.7	4810.3	47550.7	26901.8	14943.2	19746.7	9520.15	3214.55	1375.9	2619.35	7268.35	2079.3	1082.4	14506.8	2488.95	4101	3441.95	8622.85	6331.15	8711.4	7853.45	5429.25	7186.5	9607.1	1546.05	3157.45	4456.3	4630.45	4415.2	5567.4	4459.5	13217	10262.6	4814.4	6407.1	7624.6	14652.3	5189.65	6486.6	3778.35	6241.2	6882
Atp5f1	8656.05	10925.5	12299.3	13792.2	22984	17962	28355.5	11817	8557.77	66081.6	42586.1	23678.5	28289	21533.6	19801.7	25615.1	10026.3	13517.1	7148.5	3091.55	42757.1	11177.8	18226.3	14018.6	30698	20535.1	25055.3	23131	13574.9	19671.5	12518.6	8710.77	12885.2	10970.1	16120.6	17323	17118.9	13335	31213.1	33337	11718.3	20056.5	18734.2	31851.2	21771.1	19709	19420.8	19774	22082.4
Atp5j	12584.4	9828.15	10152.8	9527.5	12458.9	8204.2	16268.8	13822.2	14145.6	72984	45812.1	20912.2	27797.6	21063.8	22060.6	15209.5	6253.1	11730.9	8049.35	1880.7	41686.9	12431.8	15931.5	14544.5	27725.6	22204.8	24129.4	25839.3	14471.7	14887.5	16540.7	6508.25	9974.85	10169.1	19575.4	11334.4	14252.4	9143.25	30240.7	24804.3	14017.7	26415.5	20379.3	23661	15143.7	27504.5	14349.5	16678.8	15732.9
2310016M24Rik	496.15	581.35	480.5	529.95	1280.45	607	1333.45	705.15	722.35	4160.05	3287.75	2285.55	1752.25	848	1898.85	1988.6	648.15	1258.5	632.05	337.35	1747.1	991	1575.1	1151.6	1342.25	1195.05	1913.5	1295	1124.95	1255.1	1186.35	748.95	689.75	972	1288.3	1285.3	1292	786.6	2278	1580	1668.15	1582.65	1499.2	1154.5	1205.1	3624.15	1676.05	1729.35	733.35
Alkbh7	2190.85	661.25	418.85	340.8	792.95	754.7	1476.5	796.9	321.2	3884.75	1803.7	1658.3	1087.65	839.2	876.95	1938.75	422.35	329.95	297.8	701.9	1139.55	415.1	1159	543.95	923.3	924.5	1101.4	1382.95	726.45	779.6	987.1	423.85	623.9	711.5	446.7	1446.2	911.1	530.2	1010.6	830.05	749.9	1535.45	766.05	1226.5	871.9	2610.3	713.85	751.75	534.2
0610009O20Rik	378.475	164.575	173.025	179.875	175.575	195.375	153.7	149.325	165.525	968.4	316.2	145.575	257.225	164	195.625	236	169.475	158.85	160.175	131.15	286.925	159.5	183.05	150.8	166	146.775	150.575	146.95	169.175	162.425	271.375	97.55	151.85	171.3	157.15	167.875	146.45	143.95	217.2	158.55	117.35	189.725	158.9	170.725	146.8	280.75	150.7	168.55	172.55
Sirt5	199.4	240.033	258.05	258.233	232.95	242.533	230.183	301.8	321.167	960.5	415.067	290.383	281.817	417.867	287.967	299.85	212.467	304.067	225.733	205.9	348.517	283.967	320.933	275.85	305.85	349.933	310.95	361.567	271.467	268.317	408.217	225.517	263.783	197.383	312.183	204.883	254.567	261.067	244.183	219.533	253.233	295.8	235.2	273.333	308.75	320.967	274.617	398.3	262.317
Atp5c1	5183.3	9331.9	8187.55	9283.95	15380.5	11306.4	15494.5	6302.35	8344.95	53579.2	24829.5	12235.1	13268.5	13602	9045.85	21210.7	7031.65	14364.5	3778.8	107	21561.9	5424.75	4720.95	8358.8	7805.75	7193.35	7526.6	8406.75	6888.35	8203.6	7274.95	4514.85	5933.1	5292.75	12918.8	9537.4	8789.55	6661.85	14794.2	14864.6	5328.8	10314.2	7845.1	14075.6	8170.9	9814.9	11265.8	8131.5	7775
Idh2	375	2811.55	2959.3	1911.25	2183.65	1826.4	2407.2	2315.9	2690.75	37220.4	8850.4	2366.7	4036.8	2699.3	2601.2	4460.95	1032.2	2402.25	2247.85	569.05	10325.4	2298.75	2014.5	3060.5	1186.45	659.05	1251.8	551.5	377.95	623.9	929.05	947.05	1372.3	3239.15	709.95	771.6	1537.65	1333.85	3076.35	1537.8	1237.9	3181.1	2229.9	4536.95	2287.85	3137	2734	1689.75	1937.45
Them2	532.1	998.65	500.9	922.95	1825.9	1291.35	1128.8	1672.85	3565.05	28798.3	8960.15	3374.4	5001.7	4089.9	3007.35	9154.65	1174.05	1577.45	973.95	968.05	13589.2	1265	3061.75	3746.2	3861.7	4184.8	4107.35	5019.75	3094.05	5342.4	2508	930.85	931.6	1362.85	3059.15	1984.05	2276.15	1527.75	3218.75	3205.85	1802.55	2463.45	1590.85	4477.65	2112.65	2728.2	3641.35	2395.25	1862.35
Mmachc	783.95	766.75	885.5	839.45	947.85	856	934.95	471.7	394.2	3137.9	1918.2	362.55	588.55	482.35	699.5	1550.7	272.95	280.75	328.4	437.05	1184.05	255.6	729.8	413.6	388.9	434	404.6	388.5	333	415.45	596.75	322.65	258.75	389.85	599.2	370.8	350.25	247.2	410.3	283.05	248.5	636.1	456.55	634.85	286.15	1080.05	416.25	534.9	301.15
Cpt1b	322.8	176.05	158.05	131.45	145.85	142.65	124.5	150.7	293.7	9953.2	5592.3	934.4	1098.8	148.95	130.3	4842.95	182.05	126.1	155.6	195.75	157.2	125.2	100.85	109.35	155.6	106.7	147.3	113.8	138.3	126.85	125.2	235.3	133.35	129.45	125.15	130.6	129.1	127.2	125.4	146.8	136.25	125.45	129.9	128.9	134.75	164.9	280.45	136.25	209.4
D10Ertd322e	2586.95	5617.05	7587.4	6086.75	9067.15	8548.2	6688.05	2307.45	2169.45	39415.7	29537.2	9673.35	16000.4	4457.8	7166.1	20274.9	2393	2818.45	1222.1	1523.65	12320.9	3062.2	5549.7	5214.45	8055.5	4301.7	7117.4	5199.4	2216.05	3979.15	3371.35	1540.2	3143.95	3330.2	10174.2	4778.25	4730.05	3410.45	8967.05	5118.75	4619.5	6407.6	5807.55	8757	5677.2	6002.6	8044.4	6386.55	6043.45
Ppifs	303.575	894.825	804.375	570.125	2552.25	1172.6	736.025	554.375	494.925	4391.62	798.15	3464.38	1392.65	1464.85	490.25	598.175	1022.67	414.85	389.85	501.9	1226.47	443.45	645.3	641.525	528.85	475.6	1037.92	795.2	289.175	560.8	358.275	430.2	642.9	535.2	349.125	1209.65	1332.42	887.75	2566.97	801.125	2274.35	525.1	621.05	2427.95	808.6	397.5	1015.92	1042.47	1042.47
Mrps23	1450	2073.35	2073.4	1977.7	2364.2	2062.2	2879.7	1521.15	1165.35	4836.8	3836.1	3252.3	3197.55	1373.4	2689.5	1817.7	1058.15	1514.2	1778.7	732.9	2382.4	1487	2548	2009.15	1871.05	1675.35	1901.15	2176.35	1516.25	1491.2	2230.65	1360.25	2140.3	1373.7	2003.35	3534	3554.95	2964.15	2465.45	2115.85	2547.2	2580.3	2041.05	1808.2	3471.8	4474.95	2742.85	2393.75	1794.1
Mrps9	343.65	395.25	457.05	352.2	566.3	464.25	511.95	354.75	255.4	1129.45	716.7	390.2	472.6	493	510.3	503.5	283.3	251.6	293.8	245.7	519.5	380.75	337.6	204.15	466.1	420.65	353.95	373.8	411.7	472.5	369.6	479.3	372.6	346.05	353.05	1002.2	944	1044.75	524.85	458.5	375.9	657.25	397.55	369.65	691.8	750.35	447.1	439.2	297.5
Timm10	1114.55	1086.15	1974.85	1511.1	3360.15	1977	2946.1	607.9	397.4	4097.4	1808.8	1703.85	1214.9	1363	1418.3	1720.1	559.75	580.2	826.15	197.2	1576.9	648.5	858.7	795.55	1250.45	1113.4	1714.85	1473.2	1043.15	1284.9	886.25	404.25	647.1	830.5	1125.6	1896.6	1708.75	1517.2	1078.45	952.65	1369.65	1354.05	1545.85	1102.85	532.35	1462	1630.3	442.6	927.75
Mrpl28	1258.75	3124.8	2997.3	2611.8	5320.05	3737.7	2876.6	938.85	853.8	5472.6	2866.9	3719.7	2947.75	2707.55	2067.7	2220.15	1841.9	1281.65	709.05	856.85	3577.75	1151.45	2058.05	1070.5	1517.35	1484.45	2343.1	2158.45	1324.3	1527.15	1184.7	737.7	1274.15	1688.3	848.85	2487.5	1593.1	1130.5	3041.6	1485.7	1896.5	2498.9	2217.45	1804.8	2676.85	2844.1	1772.95	1343.05	1870.05
Mrpl16	2496.1	1719.95	1786.25	2335.7	3735.1	3168.5	4327.9	1039.35	1084.1	4584.85	2766.6	2596.05	2202.1	1727.2	1894.55	2097.9	1558.4	1083.15	1205.6	1053.05	3967.55	996.75	1381.05	1183.6	1148.6	1448.9	1424.15	1292.6	1279.7	1281.15	1456.45	1598.95	1202.55	1324.15	1297.15	2977.65	2526.35	2013.15	1667.25	1346.35	1974.8	2392.3	2567.5	1333.6	1864.35	3142.8	2046.3	1239.95	2510.35
Bcs1l	405.2	624.85	546.4	635.4	1129.55	1140.15	988.4	355.4	509	1326.55	1227.55	518.25	620.6	600.1	790.5	900.4	426.5	484.45	245.85	955.95	804.9	497.8	490.6	382.15	433.55	561.3	581.3	601.95	595.25	582.5	580.45	627.7	575.75	543.6	514.6	795.4	715.2	664.8	568.4	522.9	413.65	733.1	664.3	603.9	589.75	950.3	763.75	590.25	655.8
Mrpl51	260.1	310.55	345.85	233.45	317.65	243.3	252.75	239.85	274.8	597.2	558.2	258	398.6	257.1	261.8	325.35	314.85	404.1	257.75	553.95	343.8	266.95	274.15	286.45	297.7	324.85	292.15	313	328.3	239.45	346.7	327	246.8	265.65	308.3	270.85	285.2	265.35	228.75	209.15	354.2	269.25	283.75	272.95	239.6	258.3	340.15	193	327.65
Tmem69	281.25	193.7	190.15	143.6	166.45	161.65	185.25	135	170.05	304.85	159.5	141.6	160.75	161.45	151.4	171.8	172.7	159.3	145	186	169.8	186.65	147.9	116.1	155.95	180.45	142.15	180.6	150.8	155.1	157.45	192.7	242.4	160.05	184.05	254.05	151.65	151	183.9	189.55	162	185.35	201.4	171.55	195.75	164.05	212.2	154.75	169.45
Mrpl23	537.25	2881.65	3071.35	2738.55	5189.75	3434.9	4297.5	570.95	1034.6	6961.95	7243.7	5554.25	4982.4	1704.4	3117.45	3388.55	1086.55	2138.65	2625.5	797.6	3015.7	2256.7	4232.85	3029.15	2238.95	2066.3	2160.35	2121.45	1417.15	1872	2550.45	1100.1	2826.6	3487.45	3893.85	5789.8	6193.45	4426	2764.85	1953.25	4236.6	4030.3	4622.5	2991.8	3559.4	4162.85	3581.75	1690.75	2480.35
1810013D10Rik	777.15	655.2	958.6	1475.6	2234.65	1965.25	3937.9	979.75	2337.3	5518.75	6499.4	4504.2	2529.45	1775.1	2541.4	2821.95	519.2	1053.2	1308.55	338.9	3934.3	1350.7	3476.45	2842.45	2022.8	1382.85	1651.1	1609.7	892.55	1366.7	2344.6	1175.55	2180.8	789.45	2931.5	5763.6	3018.05	1726.55	4753.7	3633	2169.95	3175.85	2545.5	2709.3	1934.9	3638.9	2272.3	3594.8	1956.4
Mrps28	1037.85	511.3	711.95	1484.6	2775.75	2113.3	3554.1	1247.25	730.15	2141.95	4556.25	2455.25	1416.35	971	1693.3	1035.65	656.55	1291.85	360.1	359	1391.65	843.6	970.3	1158.55	477.15	367.1	538.25	393.2	414.65	348.05	1071.4	396.9	592.4	1013.85	1374.75	1064.95	1074.6	753.5	1565.25	821.05	1437.9	1642.35	1432.15	906.35	1402.2	2993.35	1395.15	1712.8	1401.45
0610007P06Rik	654.85	3887.25	3826.15	5044.4	4616	4578.15	5938.45	775.75	533.5	2480.4	6690.75	1947.55	1636.7	1993.5	2938.9	2357.35	982.1	1127.6	2228.15	320.55	2866	2262.5	2243.05	2083.7	1849.9	2577.9	2167.2	2490.15	1970.3	1791	3314.8	863.85	1507.1	2705.9	2336.35	4098.65	3557.2	2666.4	2277.1	1523.3	1691.2	3084.1	2001.95	1339.8	5027.3	3458.7	2868.35	1494.45	2369.2
Psmb7	9323.85	9648.5	12828.1	13674	14660.4	14214.8	10668.1	3263.1	2968.85	9968.55	17886	13639.4	10263.9	9275.15	9452.9	7674.5	3904.2	5115.9	5255.5	1633.05	8939.5	6413.95	10007.9	7806.3	10731.7	7575.45	10523	9600.25	4750.85	7214.1	6952.55	4156.6	6473.3	5194.35	7558.35	8294.55	8735.3	6749.35	7292.3	5826.7	11109.8	10621.6	9090.25	6413.55	7858.2	11270.9	6959.95	7785.95	7068.2
Mrpl53	831.625	405.175	455.45	397.175	773.625	475.975	384.3	422.375	421.425	806.725	1058.45	1042.83	769.875	534.325	780.375	429.8	318.3	325.1	308.05	185.3	592.15	422.925	370.275	392.25	312.675	358.925	345.325	357.95	339.65	371.675	443.475	265.35	308.4	374	432.275	416.425	330.4	292.7	564.125	367.025	652.25	547.8	624.925	453.575	429.3	859	592.05	570.2	432.175
2810428I15Rik	102.05	222.65	298.45	319.05	812.3	321.45	144.9	112.6	361.6	1123.5	2343.6	1852.6	1134.6	729.95	1421.35	1386.6	188.8	335.05	218.3	391.2	877.6	607.2	1510.8	1125.6	738.55	966.35	866.6	949.15	625.3	862.5	883.45	310.5	559.45	847.6	966.35	699.25	850.75	428.8	789.9	382.3	1060.95	1168.05	924.65	619.65	1067.45	1409.15	1045.9	1176.4	533.9
Bckdk	85.45	713	885.1	608.05	1446.55	771.1	704.5	3601.8	1258.15	1689.9	5614.25	4220.6	2905	92	1836.6	1923.7	357.8	1268.65	806.75	2364.55	1385.15	919.4	830.85	1012.75	525.35	465	676.5	559.6	397.15	572.35	1555.8	333.3	717.1	1055.7	1228.55	932.4	821.2	644.4	896.95	737.75	1830.05	1680.15	1447.55	1277.75	701.15	2308.75	695.1	5097.65	1356.55
1700012G19Rik	624.25	303.9	335.9	310.35	331.6	292.1	313.85	279	341.4	334.05	870.6	475.55	507.6	368.8	328.45	379.6	346.1	298.4	290.5	240.4	336.8	328.4	308.85	293.4	412.45	381	417.5	614.9	349.95	347.85	339.6	251.3	320.5	310.5	319.8	331.85	266.75	281.9	494.3	365.7	305.4	315.05	327.75	295.35	320.65	706.05	347	570.5	342.65
1500011K16Rik	204.05	169	195.85	140.45	192.7	118.25	425.65	242.8	283.15	1468.6	5361.75	1712.15	1645.6	305.95	1551.65	967.5	259.5	155.45	135.05	137.3	970.25	467.55	645.15	386.75	608.95	599.95	592.8	493.3	297.8	803.7	725.25	234.4	214.2	262.15	1886.1	522.25	476.35	261.25	731.85	301.3	1031.25	1655.9	734.85	383.1	564.55	2375.4	1325.95	474.3	415.45
Tob1	801.25	191.95	178.25	164.15	214.1	178.2	100.15	269.25	356.15	408.9	3905.65	697.3	685.9	763.3	790.05	728.45	250.45	867.45	253.6	217.95	694.65	486.65	754.8	456.75	320.9	227.45	390.95	307.85	239.05	257.4	930.4	269.2	268.35	214.65	252.35	264.3	250.55	218.35	1097.7	1931.45	1018.35	441.4	230.95	1407.8	390.15	3248.5	1187.35	674.6	261.1
5730437N04Rik	1239.03	658.55	585.3	563.95	776.15	507.925	570.05	530.575	385.825	852.55	1791.7	489.6	601.15	462.15	844.65	945.15	333.25	392.275	430.05	362.375	1172	417.025	947.575	982.075	619.5	610.85	727.275	823.1	499.05	461.2	747.525	260.9	376.175	678.35	630.375	684.925	555.475	413.45	520.75	296.375	418.35	1276.47	559.875	523.525	492.85	1135.12	469.875	865.3	422.025
Cog8	660.2	1167	1343.05	1379.58	1937.28	1658.58	1936.38	855.8	572.5	4025.32	4613.07	1005.38	1485.35	727.375	1612.55	895.5	554.025	838.75	404.225	412.85	2517.75	1417.9	1612.25	907.825	1461.47	1620.65	1072.62	1399.6	571.225	900.8	1568.05	434.475	796.875	1073.75	1504.05	1791.1	993.85	963.925	1189.12	572.325	928.75	2540.12	2509.07	1224.22	1261.05	3471.95	1633.7	2233.93	961.2
Mrps18a	1821.3	1240.85	1226	1131.7	2397.7	1916.5	1545.9	876.1	786.95	3127.35	3265.4	1649.1	1560.05	1136.35	1925.5	2438.6	630.85	1274.55	784.75	806.45	2852.7	936.85	1074.25	890.8	1367.15	1492.75	1650.1	1742.5	1077.35	1321.8	1340.2	594.4	878.3	861.35	892.4	1442.85	1392.65	1033.55	1561.3	838.1	1268.9	2032	2111.25	1042.35	1216.05	2322.25	1283.25	1524.9	801.1
Ndufaf1	766.35	845.45	968.5	1065.45	1449.95	1112.65	1788.55	832.6	577.75	2949.25	2985.65	1000.55	1366.55	1490.65	1591.25	2023.85	596.05	732.2	745.45	800.55	1935.45	682.7	1036.1	666.2	1320.3	1278.5	1488.75	1630.15	1447.2	1376.9	700.3	537.85	817.95	784.6	816.05	1456	1026.15	939.85	707.3	803.6	892.65	1258.6	1136.1	888.5	1078.75	1906.7	1223.8	1152.45	923.15
Endog	228.4	603.5	604.75	647.9	2096.65	1480.25	712.15	621.65	819.55	3310.55	3643.45	1189.3	1441.65	2880.3	835.85	2826.95	225.85	354.25	359.75	294.75	2093.3	807.1	1080.35	857.3	839.85	480.1	764.4	1040.75	640.2	742.75	1074.2	203.75	426	497.5	878.2	394.95	487.1	389.4	1269.95	1841.4	222.9	799.2	565.55	935.7	327.75	779	1520.6	534.6	431
0610008C08Rik	1068.25	1182.15	1249.45	1060.65	1074.7	1107.15	1075.85	1406.6	1500.45	7895.45	9834	2603.95	3743.3	1604.45	2125.8	5136.55	922.75	1199.65	1092.25	485.5	7067.55	1039.2	1802.9	1416.3	2567.45	2518.65	2809.3	2140.75	1400.2	2313.2	1971.45	804.2	604.9	558.4	1171.75	817.3	623.75	893.35	2053.05	2204.55	1519.6	1722.05	1256.2	3363.75	1708.2	2401.45	2919.7	2083.2	1636.55
Ndufs3	8200.5	2075.9	2348.15	1832.15	4549.85	2269.8	4401.15	2192.3	3304.95	20590.6	20596.8	10678.8	14148.6	7834.4	7887.65	19335.2	1363.35	2154.6	1949.35	647.2	10912.6	2723.6	4328.2	4042.85	5851.55	5807.55	7568.35	6770.05	4587.35	5480.65	4215.85	1091.4	2528.2	2777.55	4286.7	4484.25	4100.1	3398.4	5871.45	6028.45	5384.7	7077.35	4680.95	6512	5802.2	10193.5	9272.4	4562.9	2821.45
Sitpec	1148.7	576.25	813.55	717.45	1114.25	738.05	860.95	800.8	635.6	2779.8	4336.9	2682.85	2138.1	1782.45	1005.15	2525.95	571.25	799.65	276.35	457.2	2694.65	584.05	1295.25	612.8	1172.45	1099.3	1279.7	1075	1067.35	1120.2	795.75	330.45	827.9	913.35	812.8	988.55	1077.25	1239.15	804	855.75	961.4	913.05	1154.5	853.9	1161.4	1386.55	881.15	539.25	732.4
Pdk2	3064.55	772.1	620.75	943	759.55	744.35	706.85	1066.75	1468	6530.1	8890	2673.1	3891.8	3428.35	1801.05	4791.45	1026.75	937.15	818.65	1244	4754.5	879.2	1526.15	1618.15	1861.7	1437.85	2510.8	2238.6	1266.3	1449.5	1140.25	793.55	797.7	665.45	1046.45	697.45	643.15	794.35	1460	1784.25	675.85	1078.3	803.7	1427.5	603.35	1284.7	1080.5	2681.6	1309
2610507B11Rik	3267.7	2427.7	2753.25	2468.2	2543.65	2596	2527.7	3864.25	2495.7	4753.65	5481.7	2598.85	3484.65	1931.4	3583.75	3434.7	2420.35	3124.25	1602.15	1075.05	4172.4	2628.95	4390.8	3387.95	3317.8	3012.45	3726.25	3912.3	2678	3150.5	2738.9	1429.75	2358.7	2396.65	2846.2	2862.45	2267.8	2362.6	2547.35	2955.7	3129.55	2957.75	3432.65	3783.55	3516.9	3723.65	3689.85	3017.5	2728.65
Rdh14	803.117	351.283	320.733	324.833	323.317	348.5	787.05	533.65	467.417	2240.72	2547.87	1433.48	1071.27	809.45	1060.22	779.717	401.5	450.883	405.467	390.767	1454.93	758.567	1603.68	1401.07	930.983	907.7	915.233	1054.35	593.033	962.367	1053.62	369.517	615.167	769.933	999.1	1065.25	911.817	694.783	1429.25	1026.47	974.1	1114.17	840.983	990.233	976.083	1209.73	986.067	832.7	682.933
Chchd3	482.433	582.183	608.867	841.9	913.783	733.533	556.783	311.8	487.05	3821.17	4465.4	1148.55	1646.12	1065.85	1046.6	2602.1	539.633	530.017	331.167	460.317	1663.8	424.267	587.6	540.767	745.5	535.5	693.25	543.583	396.9	489.833	510.967	510.717	474.15	403.067	582.583	714.3	750.5	575.683	1185.22	889.333	696.833	736.233	523.9	910.417	1562.68	915.683	1220.33	633.633	697.867
Coq9	661	176.7	150.4	206.15	99.05	122.35	305.75	525.55	768.8	7831.15	9042.85	1720.8	3229.45	1429	1221.2	2766.95	291.9	370.9	178.05	324.65	2590.55	278.25	623.5	318.85	495.55	350.65	515	364.6	258.45	329.75	571.95	195.5	255.1	257.9	293.9	268.8	288.7	250.2	930.85	483.2	654.9	691.05	323.4	897.35	289.65	1202.7	1125.55	1288.5	548.6
Rilp	64.65	71.25	67.7	67.15	68.05	67.7	98.45	78.65	65.85	837.25	842.1	212.4	138.35	142.6	67.8	213.8	70.45	69.6	66.6	88.95	184.95	119.1	62.4	72.25	96.25	64.85	70.55	62.8	69.75	70.05	65.8	70.5	67.5	66.7	68	65.3	66.25	65.6	68.25	80.5	64.8	61.95	64.15	73.4	63.55	79.85	81.15	65.8	96.05
2210408F21Rik	114.75	127.567	125.35	122.8	99.8333	117.3	124.067	134.683	226.133	1107.18	2036.2	145.317	291.183	451.6	218.017	286.067	100.483	143.217	117	126.267	429	142.883	141.25	165.517	151.233	226.9	177.233	171.333	197.55	176.8	424.783	131.017	125.717	113.1	274.9	118.4	131.133	115.05	119.633	96.7833	116.183	124.767	134.183	137.667	112.417	247.483	157.817	252.7	145.783
1810020E01Rik	2436.15	3245.2	4032.15	3818.4	5510.1	4635.8	3082.25	1176.45	1349.5	12567.6	14715.7	4788.7	6280.35	6680.85	5073.65	5213.4	391.3	2310.85	1515.1	503.45	7756.05	2345.35	3838.5	3595.4	3056.9	3505.8	3372.75	3364.15	2068.5	3282.75	3963.35	838.75	2021.15	2359.7	4780.75	5070.9	3798	2113.25	4698.25	3209.15	2132	5319.75	4635.05	5228.95	1845.65	5840.9	4204.9	5175.8	2463.75
Mrp63	31.95	35.6	34.6	34.05	33.7	33.3	32.4	35.4	35.15	33.6	39.2	30.35	32.2	33.6	31.1	35.15	35.7	33.3	32.6	35.25	32.25	31.45	30.4	30.75	31.2	31.5	30.9	31.2	36.5	32.5	31.45	35.45	32.15	31.9	32.65	32.1	32	31.7	34.9	32.5	30.85	31.25	31.6	33.15	31.35	31.15	30.9	32.25	31.95
Vdac2	2223.45	1811.8	1849.65	2088.6	4144.15	2491.6	4490.9	879.55	889.85	5491.3	6548.6	1862.9	2044.25	608.6	1832.5	1744.6	697.75	799.4	575.5	182.6	3123.25	1794.85	2677.05	2225.1	3973.7	3987	4117.05	4226.7	2147.25	2626.3	1697.85	575.7	1206.5	2099.65	2027.95	1835.7	1553.05	1382.65	5829	6484.4	1637.4	2736.9	2658.85	5538.4	1852.3	2051.4	2497.3	1642.8	2122.35
Vdac3	41486.7	14164.8	17218.3	13740.3	11879.4	10690	35991.6	3675.9	2520	29901	50500.2	16547.2	20955.2	8078.25	12049.2	14717.1	7157.85	7541.45	5607.45	948.65	12806.1	10084.5	14818.4	17464.4	19354.8	14786.1	23016	19140.8	7952.45	15559.7	12909.6	4368.2	6516.15	8870.4	9159.75	10908.5	8422.25	7005.3	33077	9684	7313	18290	12544.2	9064	15223.1	21345	14588.9	9520.2	14537.4
Pstk	628.7	941.25	1218.05	1273.3	1068.4	1256.4	1817.7	712.65	551.85	1775.1	2414.1	1369.5	1252.65	737.2	870.3	1149.5	952.4	771.15	420.85	338.25	794.5	594.05	620.1	677	1241.75	943.85	1312.85	1320.25	510.65	715.95	699.2	708.2	637.05	1082.2	1009.55	754.05	1034.4	898.5	1113.95	737.65	1012.15	1368.65	970.55	792.95	554.85	798.9	847.3	985.75	733.6
Exoc6	133.125	204.025	261.4	650.85	790.2	559.1	1145.42	214.125	197.5	881.9	2358.93	413.925	784.325	353.85	570.85	338.425	1041.28	265.675	234.925	157.75	1741.1	380.475	645.8	526.825	464.7	1146.62	487.4	480.675	755.95	1162.65	327.975	271.825	363.05	200.65	644.125	1031.08	517.575	431.125	535.825	526.4	209.45	348.2	276.575	225.6	372.125	337.2	618.6	349.225	1510.38
Slc25a12	52.15	46.8667	62.9833	49.1	83.5667	53.7167	48.9333	92.1167	99.5667	297.683	1039.75	81.5167	553.483	44.35	51.2167	59.8333	60.6833	55.6833	42.7	55.6167	228.45	60.2	235.133	120.75	402.983	330.7	458.583	443.933	255.833	288.833	176.417	64.55	51.7	61.05	68.6833	88.9	129.267	90.8667	47.7	52.3	54.5	86.1333	85.9167	92.3333	78.0167	144.333	81.8667	108.067	163.717
Vdac1	692.8	7124.85	7191.8	10278.4	13497.1	9612.1	5631.75	1884.95	3110.25	22318.8	41866.3	9676	19025.3	5223.15	5875.85	7771.35	3867.85	3867.25	5538.15	714.4	16694.5	4372.2	6628.25	5439.95	9093.55	11799	13559.7	14409.8	11021.2	10780.8	2997.75	687.4	1423.55	6932.9	5043.5	1935	2460.65	2164.1	6920.05	7619.8	8784.8	6766.2	5210.9	7533.8	5141.6	9959.5	6072.85	6595.15	5130.65
9130227C08Rik	418.15	220.325	224.775	186	189.9	141.225	204.7	235.175	139.05	622.2	1158.05	352.525	545.7	207.575	251.125	339.875	172.45	213.375	410.175	223.45	504.2	212.975	428.525	266.8	328.5	288.35	538.5	660.05	360.05	314.425	457	175.925	400.675	204.675	244.25	544.4	449.925	421.65	261.675	201.525	264.2	253.525	222.975	241.275	179.8	320.6	244.425	300.35	137.55
Rhot2	631.25	712.7	712.7	522.8	697.5	512.85	630.6	737.55	737.4	1584.2	3246.35	1516.95	1101.15	734.65	702.75	575.2	647.1	445.15	828.8	613.95	831.15	839.8	822.05	786.4	1068.5	1024.1	1164.75	1295.35	926.65	1272.5	757.25	526.4	815.45	650.3	567.2	1037.4	868.15	829.6	901.25	848.7	843.3	804.85	702.65	645.25	823.3	1111.65	822.6	748.55	718.4
Gpi1	5801.9	3143.7	4302.55	2927.15	4506.57	3650.95	2037.08	739	1979.38	4358.48	19808.7	4543.15	7174	2109.5	3887.82	9011.33	3067.32	1487	2336.45	359.3	5976.82	2369.55	4380.6	5622.35	4982.02	7711.27	6191.98	8255.17	4945.9	6795.38	2947.95	1230.25	4841.77	3158.22	2980.93	7112.55	7827.85	7957.93	8317.55	5594.65	3747.12	5036.65	3558.53	3688.2	3792.88	3875.97	3974.03	3546.07	8338.67
Aldoa	9396.9	15311.8	27311.2	25247.3	65709.5	31658.5	46736.5	12509	19704.2	59571.1	168325	67876.4	56365.8	3733.95	37647.7	72499.9	40742.9	14579.2	16761.9	3843.3	28717	12864.7	24506.1	30070.1	47503.8	43257.7	43685	43842.1	46406.5	58931.8	18818.8	7473.4	19325.2	31162.8	27915.5	18582.5	18135.5	13728.7	33934.7	12114.4	23533.2	32209.2	27112.8	26573.7	14026.5	40800.2	40370.3	49032.2	66236.6
Pgm2	582.925	1553.15	1654.3	1174.65	1957.97	1891.2	1454.33	961.825	841.5	4117.15	25860.3	1584.08	2584	4171.27	5037.38	5994.7	1578.47	1146.62	1729.12	792.725	2440.68	1297.25	1672.65	1498.25	2660.1	1764.53	2920.4	3165.97	1325.1	1589.6	1388.78	653.5	1037	1723.47	1362.12	950.725	1297.6	988.675	2292.03	1566.45	881.675	2207.88	1204.08	1097.88	937.275	1984.62	1873.88	1831.8	2394.93
Tpi1	3761.9	3783.68	5528.95	6938.68	8039.73	5167.93	5005.18	1197.58	2025.97	5979.57	27377.1	6515.1	7721.73	3504.78	3586.8	5139.18	1516.55	1372.1	2690.93	359.05	6398.68	1057.75	2391.4	3892.85	5542.52	5645.38	5718.35	6417.93	3959.82	5501.07	3055.1	510.675	1048.05	4390.75	2065.95	1092.5	877.075	715.375	5688.15	7463.95	3024.32	4193.95	4252.5	3260.1	1449.6	3916.7	3335.03	3330.35	3848.88
BC056474	883.1	1458.25	1620.05	1145	1387.45	1418.85	1257.45	978.6	1066.65	1328.8	1540.55	2377.55	2376.9	1422.15	1741.8	1672.55	1357.45	1346.1	1117.85	629.35	1390.3	1801.4	1603.05	1439.9	1312.2	1437.2	1920.75	1704.15	1697.3	1307.7	1852.35	949.95	1573.8	1639.15	1521.3	1685.3	1945.6	1097.55	2018.1	1263.85	1865.55	1737.05	1905.65	1571.35	906.25	2156	1150.2	2032.65	1746.3
Mrps24	885.85	2101.3	2053.95	2196.7	3541.4	2533.95	4175.85	2394.75	1781.95	4464.6	3359.8	4756.1	3437.65	4084.05	3311.2	3463	1306.85	1875.5	1015.1	1869.7	3806.55	2031.9	2298.5	2245.5	1579.35	1547.6	1806	2073.2	1758.8	1898.1	1849.05	2097.85	2338.85	2309.6	3675.8	3393.4	3239.4	2221.3	3525.1	2318.1	2901.55	3122.1	3676.9	4482	3531.45	3373.35	3292.65	3477.65	2211.35
Cops6	3163.3	2301.15	2014.55	1985.8	4326.65	2426	3868.45	943.45	1075.25	3855.3	3628.3	4471.15	2606.05	2796.25	3131.85	3306.8	1191.8	1327.7	1406.15	768.5	4188	1295.4	3354.15	2635.05	3391.55	3046.05	3585.85	3530.3	1523.25	2810.35	1726.8	1050.7	1528.85	2397.45	2878.7	2728.75	2588.7	1680.95	2173.65	1781.85	2652.95	3652.15	3400.5	2314.1	2986.8	3628.35	2312.3	2365.2	1688.55
Grpel2	167.4	197.35	177.1	175	172.55	180.5	167.4	190.85	200.25	185.3	176.75	160.9	246.2	239.3	161.55	199.95	190.3	178.75	174.9	131.1	188.85	180.6	159.35	176.6	161.45	159.75	159.1	160.05	175.15	170.2	141.8	152.75	173.8	155.8	163.35	185.5	167.6	164.95	189	178	169.1	153.25	152.85	201.9	161.2	195.4	159.2	159.55	150.45
Ccbl1	185.425	111.275	125.55	141.925	114.05	140.8	171.65	331.625	232.225	314.25	246.725	777.05	1958.42	1507.55	205.975	185.1	113.625	446.325	191.35	201.3	658.175	190.35	236.3	267.675	185.15	156.3	173.525	166.425	139.025	176.675	276.1	109.425	132.725	119.15	549.35	154.825	174.3	217.1	211.725	315.2	367.65	227.975	352.75	194.75	171.975	244.65	670.175	588.525	136.4
Got2	415.55	5380.55	5098.45	4273.65	5532.05	5755.4	1654.5	1530.3	914.5	16262.8	13184	9962.75	16688.1	10343.6	1761.05	837.55	748.65	2572.9	2986.05	243.9	7492.9	2092.25	5409.6	4392.3	6556.6	6841.15	7692.7	10622.1	5906.55	7180.35	3896.7	1010	3034.6	1700.6	2540.25	3748	3570.8	3064	2342.6	1626.7	3998.3	4226.6	3015.1	3907.15	3905.05	4637.9	3104.8	4078.75	4258.4
1110001A16Rik	468.1	420.3	382.45	350.2	549.85	521.85	437.35	217.7	214.95	1014.65	861.05	919.75	1019.6	439.05	555.85	356	182.3	248.4	307.25	337.75	930.7	233.95	870	430.55	408.8	448.25	472.7	453.5	375.8	403.35	438.45	404.2	183.6	282.4	711.15	679.55	370.9	239.85	674.95	490.7	597.9	461.6	486.15	341.35	312.3	674.2	519.5	738.15	245.25
Abca8b	265.575	367.875	399.9	315.425	372.875	362.625	297.125	392	378.775	582.3	516.05	349.225	472.95	946.85	326.5	398.425	578.275	318.2	286.6	328.2	288.1	439.15	217.95	240.375	292.875	364.625	306.125	321.225	352.325	446.85	301.925	232.6	314.175	324.7	296.1	289.275	305.025	265.175	286.175	274.65	255.95	280.325	309.175	300.675	278.25	323.475	295.15	296.625	227.275
Slc25a25	1191.4	909.85	938.3	477.95	584.1	597.25	936.05	553.7	1032.45	820.45	3050.35	935.2	929.55	5202.8	1402.4	1056.05	713.25	948.1	1011.45	922.9	1886.25	950.9	1498.75	879	3506.4	1686.9	2646.5	2436	1293.8	1821.35	1868.05	456.95	918.6	684.3	820.2	947.65	821.3	887.95	1033.4	1135.25	681	657.7	825.35	852.05	878	2010.75	827.75	982.9	713.6
Glo1	292	694.5	851.4	681	884.25	594.25	668.5	571	159.2	1046.1	2128.2	1573.5	1172.1	5128	698.85	416.45	241.5	283.95	432.4	271.75	1144.6	846.95	2528.4	1002	1215.6	1042.25	1997.55	1672.6	713.3	1189.65	664.95	238.1	326.8	1026.75	1035.1	532.75	659.85	608.35	889.55	819.95	1831.35	1151.15	899.45	620.75	680.75	1294.05	877.25	1028.7	589
Glud1	398.75	1272.45	2043.5	1955.2	4485.27	2853.3	1651.78	760.85	653.675	3350	5736.27	5130.2	3565.47	27263.4	7871.75	3277.9	1448.45	741.25	2919.78	879.7	11729.1	5103.07	2061.57	3043.62	10620.7	8916.4	13429.7	11000.6	3771.6	7617.77	1782.55	1360.12	4089.65	4911.82	5175.32	5528.5	5711.25	5922.85	4125.35	15511	7819.9	6657.3	4196.18	2076.8	3145.38	5391.23	6070.5	3449.5	2631.47
Pnpo	511	830.75	1057.3	1455.65	1521.7	1181.8	2681.05	1425.05	1432.15	1046	914.7	1337.2	918.35	6062.8	1543.35	1315.05	2574.1	846.7	2246.6	468	3038.95	1087.3	1225.1	1503.15	1669.05	1745.4	1936.65	2535.95	1336.15	1534.5	1439.35	874.55	968.9	996.9	914.25	1405.7	1399	1318.65	3396	2597.75	1096.45	1643.05	1090.3	1974.45	883.05	1779.8	1042.35	1924.85	2672.35
Traf5	1102.35	2817.78	2850.8	1878.05	7594.7	4441.05	3978.9	1462.92	1020.62	6089.07	11119.4	5332.4	8294.02	63080.5	6754.98	5292.65	2941.75	1719.8	1535.53	7552.52	7940.85	7566.25	3022.22	7365.1	5841.2	5852.57	6384.1	6710.52	4438.12	5239.27	6084.38	2979.8	3781.3	3521.38	8238.92	6597.5	6711.15	4716.7	18548	16367.9	3608.03	7395.38	5193.45	11812.5	4892.6	6231.18	11803	4876.07	3350.82
Otc	65.45	86.3	70.725	82.7	73.8	75.025	66.625	81	93.5	75	71.125	59.875	64.7	515.625	61.85	79.875	138.35	71.2	66.7	96.425	65.775	61.975	54.875	60.3	61.8	64.35	60.2	58.825	74.6	65.7	59.225	99.05	66.85	63.75	69.075	62.325	64.525	63.15	68.025	128.3	60.875	60.975	63.875	69	61.75	62.675	59.7	65.325	59.325
Cyp27a1	774.3	789.35	430.95	415.85	608.45	310.85	357.9	2346.25	483.95	1726.95	8095.85	3159.25	2280.35	50106.7	3332.05	1713.5	1989.25	461.75	1191.7	876.5	3248.6	2141.9	3837.95	513.4	3115.3	568.45	2209.3	1412.1	541.1	507.85	1812.75	1446.2	2408.25	1312.75	1983.2	2205.25	415.3	575.4	1156.85	6369.4	1219.25	2702.2	2585.05	514	549.85	1432.9	4338.3	2997.9	1488.35
Hmgcs2	81.5	76.25	72	71.65	72.45	75.35	78.7	85.5	129.35	73.05	73.05	57.65	71.3	4456.2	72.3	75.55	79.35	82.3	75.45	79.7	74.45	70.65	68.15	69.35	69.95	68.4	65.05	68.8	72.55	71.15	71.45	76.05	71.05	61	109.8	69.65	71.1	71.8	741.45	72.25	66.65	175.1	70.05	71.1	66.2	69.6	69.7	88.6	66.4
Gys2	59.15	61.85	61.8	73.8	68.5	71.8	68.25	65.15	68.55	71.85	73.95	54.85	59.25	1725.85	78.9	251.6	72.35	65.9	61.9	95.4	104.95	58	52.3	53.4	57.6	56.65	53.7	54.5	73.35	60.8	58.9	107.2	61.6	58.05	60.55	58.35	59.7	61.85	57.85	62	55.6	56.3	58.25	66	57.45	61.5	54	60.1	55.05
Cpn1	79.3	77.525	77.425	112.6	75.25	79.55	72.625	83.825	89.875	76.35	77.925	63.925	73.275	3110.75	65.625	81.35	86.125	74.8	77.5	118.75	271.95	70.975	74.35	83.2	71.125	68.8	67.475	67.575	79.825	72.4	69.325	80.1	70.375	71.8	72.775	71.5	72.775	76.4	291.575	75.325	59.35	63.5	87.725	253.675	61.9	71.4	62.8	71.075	67.825
Mosc1	178.65	252.75	234.6	340.675	265.7	227.825	219.6	278.975	350.125	250.9	345.425	164.1	192.9	15928.1	402.025	439.575	279.15	201.525	217.575	746.025	227.825	191.7	148.1	174.025	222.425	170.6	191.4	173.025	270.575	192.325	238.975	414.35	198.575	246.55	245.375	190.925	170.375	176	192.3	225.5	157.375	249.4	199.625	201.75	246.175	182.6	151.025	173.325	268.625
Hsd3b5	44.2	46.9	45.15	45	46.5	46.55	45.15	47.95	57.45	46.3	47.05	44.7	44.7	8903.15	42.85	50.45	54.65	69.65	45.9	55.9	155.4	43.8	41.55	41.5	43.15	42.75	42.65	41.6	46.5	44.55	49	70.1	44.5	43.15	45.6	44.2	44.4	44.45	42.1	45.25	42.5	42.6	43.2	46.25	43.05	42.65	42.8	44.9	47.65
Pemt	68.75	45.15	46.75	46.3	47	53.4	77.8	46.8	47.85	46.1	44.3	43.5	44.05	11542	67.85	47.1	51.6	49.95	43.5	54.4	43.95	42.15	35.4	45.1	42.4	42.4	39.4	41.3	44.6	40.4	43.5	59.85	43.45	42.95	44.9	50.85	44.1	43.3	43.35	44.5	45.75	54.4	74	45.25	42.5	45.1	42.4	44.2	42.15
Nipsnap1	71.925	241.525	153.25	346.6	198.325	207.25	91.275	102.125	133.65	147.225	95.775	103.475	101.9	2564.1	89.35	97.45	93.75	113.225	99.85	125.25	910.175	83.95	134.3	191.925	167.2	297.075	185	318.175	188.7	284.5	450.15	158.7	128.9	79.225	157.175	133.175	140.85	102.65	322.3	179.975	93.675	218.75	124.525	109.25	169.375	296.7	128.325	91.1	93.475
Slc26a1	39.2	47	41.1	38.85	43.65	41.55	39.95	44.55	50.35	52.9	40.8	36.4	39.2	3012.5	36.2	43.25	42.5	41.45	38.95	49.05	1328.8	37.3	64.5	35.2	36.25	35.8	36.4	36.25	40.6	49.5	36	52.7	39.1	37.85	39.75	37.3	38.35	38.2	36.55	38.85	36.15	36.1	47.8	40.15	38.3	35.8	35.8	42.8	36.65
Prodh2	135.6	144.55	144.05	184.1	138.7	174.4	145.15	182.5	160.35	141.9	140.3	126.75	138.4	2161.8	137.45	146.2	149.45	140.6	152.6	163	825.75	133	131.45	129.2	130.95	127.1	121.45	128.7	144.6	137.2	129.05	154.95	135.35	149.15	142.5	135.7	147.6	162.5	129	165.8	129.8	129.15	139.05	140.2	129.5	130.05	126.9	138.25	126.5
BC024386	76.775	88.05	86.975	81.325	91.1	92.125	89.1	102.325	95.325	87.025	89.85	75.7	80.175	6113.65	77.8	96.75	92.625	83.35	81.675	140.075	2119.97	76.925	68.025	71.25	79.2	77.575	72.275	75.225	89.425	79.675	74.1	110.525	79.95	77.225	86.15	71.2	78.125	84	75.7	80.9	74.8	76.25	75.675	83.175	71.55	76.6	74.05	79.675	513.825
9130016M20Rik	186.65	226.9	207.3	188.15	250.65	213.8	173.05	272.9	368.6	238.25	221.15	155.4	172.05	8226.4	153.65	225.85	489.45	190.6	179.05	338.8	2132.6	152.7	129.5	137	145	148.85	144.55	143.1	239.7	173.05	138.05	433.2	192.85	174	214.4	155.3	155.9	154.15	1165.8	2398.7	152.15	155.65	187.15	182.3	156.25	152.5	142.45	169.35	138.5
0610006F02Rik	67.6	72.25	78.4	79.6	106.45	82.6	69.55	77.45	75.2	71.85	70.45	62.9	66.25	12665.6	67.5	74.8	82.2	70.95	69.3	83.4	3359.6	65.65	76	64.85	65.65	60.55	63.8	63.75	69.4	67.1	68.2	66.95	67.75	66.3	69.35	68.2	65.95	64.85	4321.75	455.9	70.9	64.45	71.1	137.75	64.65	64.1	60.5	65.4	66.4
Dak	375.25	41.275	38.275	43.925	37.325	37.575	38.925	41.85	41.925	38.075	38.825	34.25	35.975	1109	34.725	39.375	41.05	38.025	36.775	47.225	391.075	36.1	35	34.175	34.8	34.5	37.35	35.175	38.35	37.275	37.65	41.175	36.225	35.425	37.05	34.875	35.725	35.575	36.525	400.675	35.2	34.1	35.275	37.125	34.575	34.8	33.9	37.075	35.275
Hagh	15614.5	309.05	207.2	466.3	828.35	544.7	2155.7	1451.65	2031.05	3733	3748.95	3623.35	4329.55	19588.2	4860.9	4773	6503.05	1386.2	3131.6	637.85	13775.1	1705.45	7421.85	1775.5	3675.85	3742.35	3552.15	4682.5	3186.95	3873.45	3345.15	2011.7	1235.05	994.65	1824.55	1274.1	1089.25	703.25	3362.4	7331.85	3371.25	2281.9	919.2	1921.2	2729.45	4235.4	3445.95	2693.6	5986.6
Ddt	15865.8	1068.05	1758.45	5093.45	3890.8	3222.8	2619.25	1709.1	268.55	2521.15	1363.1	2989.6	1651	28017.8	6271.15	9421.95	90.35	1552.4	284.35	246.3	15173.9	1602.2	3123.15	1808.85	2480.15	1467.75	3029.35	3195.55	416.25	1145.1	2091.25	290.8	1309.4	244.15	898	2235.35	2179.8	1248	1438.75	1938.1	1411.95	2681.95	1520.05	1926.8	2068.25	5880.05	3608	3124.7	413.55
Kmo	109.35	109.4	122.5	107.9	121.3	111.15	106.75	119.55	156.9	111.2	107.6	84.7	103.35	7826.55	324.85	114.65	141.5	105.05	102.95	133.35	4822.5	99.1	85.85	90.6	91.9	93.7	98.5	89.9	113.5	98.8	92.85	177.85	686.65	101.7	102.2	4346.55	120.6	101.85	100.7	117.45	93.45	91.25	118.6	106.1	108.2	97.5	165.65	102.3	102.2
Grhpr	637.55	909.5	1475.4	2496	3337.9	2380.05	2105.55	2633.05	1106.25	2250.85	2636.15	1320.25	1217.05	17664.9	3104.35	3664.9	431.6	1330	1904.2	1108.75	16181	410.4	791.85	741.45	2605.8	1331.45	1963.15	2365.85	520.95	1196.1	1356.9	589.7	540.6	725.3	1224.8	1708.3	624.3	466.2	1100.2	1174.55	950.55	3698.5	785.3	3989.65	918	11044.2	1390.55	2417.1	678.25
Aldh4a1	236.075	331.1	407.325	490.3	614.675	473.85	1312.88	538.075	367.05	1459.05	2537.85	1541.8	970.5	7805.27	1457.38	1575.72	244.15	489.725	522.475	355.65	7273.2	452.025	1922.45	597.425	569.975	424.725	508.2	484.425	367.8	558.55	912.3	233.25	529.075	495.975	826.55	533.75	533.55	560.325	570.25	3590.15	844.425	1021.5	530.775	893.3	1026.62	2114.07	1149.5	766.25	576.7
Acsm1	304.25	320.8	357.3	325.5	263.5	346.55	325.35	665.7	593.3	345.65	312.1	298.85	457.85	12713.5	354.25	390.75	368.9	432.2	733.95	471.75	9514.85	528.7	265.9	300.15	408.2	308.95	293.8	492.9	561.4	333.55	276.05	503.3	366.25	290.75	322.1	392.95	396.75	565.85	330	398.25	309.25	283.45	279.7	408.35	280.9	334.8	1124.8	336.25	284.1
0610012D14Rik	46.6	45.2	44.85	44.95	42	45	53.35	49.6	64.6	56.25	59.85	42.75	48	1639.55	43.1	49.5	53	44.35	62.45	52.55	1113.05	42.6	52.5	42.8	43.65	43.3	41.65	42.4	43.35	44	81.15	65.45	44.6	53.6	39.55	43.05	44.45	47.2	65.9	47.4	46.95	42.8	51.7	45.7	40.45	41.7	43.25	44.95	55.55
Ugt2b37	432.925	449.825	477.25	465.15	398.325	470.075	437.725	672.85	680.125	373.25	320.6	400.15	460.775	30398.5	373.575	477.95	270.425	443.25	418	1326.85	23910.8	418.025	828.05	362.725	522.85	418.125	383.375	409.625	314.45	445.45	342.925	445.25	367.325	332.275	448.525	224.575	434.5	498.7	2379.6	1785.67	573.425	434.225	557.6	515.2	566.5	459.225	504.45	528.65	397
Ugt2b5	790.75	817.45	875.85	855	718.15	858	801.3	1247.55	1261.15	660.65	551.7	734	849.1	60693.6	677.45	870.55	441.95	808.4	760.75	2497.8	44883.7	765	1591.25	660.25	978.65	769.2	698.7	751.55	546.65	817.95	617.5	788.3	659.35	592.55	819.7	378.55	796.9	929.05	4690.75	3497	1078.6	799.9	1042.9	953.45	1065.5	848.85	942.3	983.95	727.45
4732466D17Rik	57.2	60.3	59.175	59.2	58	59.7	58.025	61.025	60.35	75.6	66.175	54.6	58.175	1029.25	56.425	95.05	69.975	60.8	58.15	70.325	837.225	56.225	52.4	53.9	57.15	55.7	60.55	58.45	61.275	62.1	54.35	66.7	57.325	56.575	62.05	56.4	56.85	56.55	57.375	219.05	58.475	49.25	55.9	60.525	50.425	64.95	55.125	58.7	53.975
Gcdh	79.5	97.2	96	94.4	102.45	98	132	191.85	123.25	202.4	220.55	102.6	97.35	5513.1	150.95	109.65	112.3	101.45	95.15	125.35	5080.55	85.35	153.8	252.95	85.8	80.8	89.05	77.2	93.3	75.8	337.2	109.9	92.45	81	95.65	106.5	93.75	94.15	99.55	93.9	100.1	118.3	92.6	113.05	91.85	270.1	97.8	136.25	77.95
0610038K03Rik	155.825	171.075	173.625	189.425	168.925	190.125	184.225	204	202.5	173.5	181.9	152.75	158.1	6015.05	153.5	199.925	212.15	161.525	182.725	458.975	5249.3	158.8	149.8	148.975	165.85	162.375	157.6	169.95	181.8	170.825	156.175	336.6	217.375	160.55	217.775	199.875	418.275	410.1	205.8	219.3	157.775	154	166.6	212.825	143.75	136.1	151.2	153.725	177.95
Maob	468.4	843.35	1090.55	1278.5	542.1	669.5	736.55	656.3	834.95	4273.55	1984.2	1016.4	1454.45	11153	4510.8	6174.9	514.4	583.6	2210	509.95	827.7	2445.65	5288.95	1856.5	1491.4	1934.75	1378.5	2359.15	1432.2	1825.8	1205.2	417.8	617.3	585.7	1223.9	465.4	525.5	604.75	1778.35	9261.5	1667.75	2296.95	1309.7	1107.2	537.25	2055.8	2123.3	1173.55	808.55
Gpt1	253.65	218.7	157.75	156	265.1	198.3	244.2	305.85	359.4	1399.2	761.2	3430.75	3096.15	16653.6	6259.85	4008.65	244.8	319.45	269.75	327.4	629.55	997.5	472.25	261.05	363.5	312.7	517.7	487	275.2	286.1	260.85	241.25	327.9	289.65	1220.7	276.35	285.3	271.65	3471.15	13839.7	4298.8	2534.15	314.75	4448	241.8	749.1	1253.15	278.65	260.45
Mgst1	3625.8	444.25	473	144.55	761.4	224.1	100.5	978.6	1152.25	3268.75	4652.8	23553.3	2370.1	100592	55080.8	31247.2	1675.65	27572.2	2623.65	325.15	6552	31669.7	26794.8	8012.45	1150.7	389.5	1351.05	839.2	287.9	534.3	851.2	584.55	2934.95	808.85	36610.6	769.65	186.25	166.85	8485.8	11809	18928	28461	4732.1	1675.1	2122.5	53355.8	28237.9	3207.05	7480.5
BC010787	5223.65	35.4	40	38.95	34.75	32.4	36.1	42.5	43.35	395.85	50	397.7	63.5	14292.9	1573.2	1457.8	40.15	79.1	37.6	58.75	2980.2	775.25	1443.95	350.8	93.6	38.45	73.65	53.65	37.4	97.6	163	39.1	36.75	68.5	1276.95	31.7	32.15	32.15	312	106.55	54.3	826.1	115.5	188.65	34.3	8036.35	348.1	587.15	37.65
D430028G21Rik	101.05	115.5	115.55	134.9	124.6	125.3	119.15	151.8	111.9	123.65	262.6	206.15	253.1	479.55	384.45	129.65	118.9	105.1	169.15	124.25	408.8	226.25	147.05	129.25	91.85	74.9	110.9	97.9	108.95	82.4	124.65	129.9	196.1	113.4	129.15	237.65	131.35	126.2	188.4	268.35	134.15	338.95	188.3	226.65	119.75	264.1	225.7	272.75	149.65
Slc25a13	189.475	1264.7	1969.33	2741.3	1272.53	1430.17	605.85	554.65	189.45	8943.77	145.85	611.55	408.075	13171.3	163.525	227.75	381.3	482.9	556.35	235.65	7550.57	215.725	227.45	958.575	333.45	175.175	342.425	260.925	163.2	156.95	516.8	209.225	174.275	155.95	195.2	151.35	151.475	162	1164.4	857.575	831.125	1400.85	1179.2	1296.65	728.5	509.525	358.525	194.225	453.9
Peci	155.275	684.7	549.55	382.45	743.575	278.4	689	236.675	231.425	3773.28	1350.17	2328.12	1251.4	6002.23	3038.22	2675.72	367.725	1637.65	420.225	401.525	3212.05	1173.83	1383.45	1286.88	596.8	558.7	879.9	719.95	248.925	384.1	1432.38	377.75	726.725	760.475	978.5	565.675	724.775	538.925	1056.42	1099.67	1539.78	2170.82	1142.42	343	1817.95	2198.88	1914.75	1876.1	920.825
Acad11	154.875	76.7	73.925	81.375	152.575	100.725	99.875	160.9	159.225	1050.65	592.95	303.775	148.875	4364.9	2176.97	670.725	82.625	170.15	130.5	113.275	1983.4	152.075	1480.25	455.6	127.725	114.675	130.2	119.975	116.775	110.25	281.9	135	137.075	108.25	258.8	109.8	120.95	106.05	848.425	992.7	277.05	374.075	155.25	442.525	144.8	457.875	709.75	390.65	138.175
Gstt1	43.1	59.4	91.5	119.4	114.45	57.45	61.7	202.45	75.65	275.4	342.05	482.4	246.85	13202.3	4466.95	448.3	190.4	91.85	74.45	150.45	7277.45	2731	993.75	618.6	115	131.25	225.65	158.45	101.95	102.85	259.85	121.45	238.5	299.85	1992.95	41.6	53.1	45.45	1013.15	2738.4	129.6	1406.3	563.3	1306	54.55	1370.25	1043	1478.2	147
Gcat	37.3	44.8	39.75	42.75	40.15	41.8	38.4	47.95	41.9	39.4	41.05	57.6	38.9	74.6	37.45	42.4	42.45	38.85	50.5	56.1	42.4	36.85	40.2	37.4	39.1	37.05	34.95	35.95	44.45	37.2	47.9	43.65	38.55	37.45	40.3	38.95	45.2	53.95	47.1	44	52.15	36.4	37.15	42.6	47.8	37.6	38.6	38.25	40.45
Stard10	21121.5	675.05	669.85	1896.85	1965.85	1327.75	23110.7	4140.5	7699.05	1265.65	1113.4	4251.1	2755.5	37396.1	410.55	692.6	1823.35	3140.7	2492.2	2352	16943.4	2060.55	4963.25	2407.45	1506.05	2002.3	2115.3	1716.35	1980.3	395.8	3180.6	544.4	350.55	528.9	3354.4	1274.25	658.15	451.7	30593.4	4866.1	2302.85	1173.35	2158	16432.5	373.65	2190.25	1124.95	8240.35	2671.15
Hmgcl	226.75	308.05	333.25	217.75	578.85	337.5	2804.5	769	471.2	1239.55	1096.9	1739.4	623.85	8207.95	2118.4	850.65	614.45	550.7	1605.2	225	3668.15	924.2	448.8	286.15	466.95	457.85	497.95	610.3	385.65	456.25	552.9	540.85	894.05	709.05	1068.2	1583.15	1009.85	897.35	3375.35	1598.85	985.3	1165.25	937.9	2393.15	1345.15	958.05	807.3	1855.6	952.95
Pafah2	129.6	87.1	85.65	132.95	153.1	152.5	428	97.95	99.2	87.55	73.8	185.2	137.25	732.6	81.7	171	93.7	107.55	85.1	102.7	659.35	105.75	132.4	123.25	64.9	66.1	71.9	60.9	67.6	57.95	130.3	88.45	71.7	88.7	240.8	66.75	67.75	64.3	369.6	258.75	192.9	124.55	144.85	311.8	74.35	84.3	155.55	134.55	108
Ugt1a6a	2643.65	310.8	345.15	648.75	498.1	329.6	355.1	402.95	950.35	336.6	332.55	2823.85	3516	35916.2	2236.35	557.5	687.2	302.85	528.8	909.95	19285.5	3556.1	2432.6	2401.75	341.05	288.15	290.65	313.05	319.15	321.8	355.05	527.05	453.45	984.35	23039.8	467.4	437.6	404.5	28150.1	24437.3	6930.45	4464.15	4538.4	4583.15	319.15	839.15	3934.1	924.35	1394.4
Bdh1	65.65	63.2	55.7	67.7	66.2	70	68.1	56.5	73.45	225.9	103.45	74.35	132.05	1380.9	49.85	71.45	68.15	70.6	68.8	65.35	667.3	49.1	83.75	127.9	66.2	72.3	65.45	75.05	69.2	68.15	65.8	72.9	67.25	144	321.7	67.3	130.9	125.8	985.6	648.55	122.4	54.65	64.2	121.1	94.2	59.15	65.8	68.4	64.3
Abcd3	445.717	613.117	577.867	971.967	795.483	599.083	1179.65	2571.2	1291.03	2542.7	1478.93	2944.12	2662.7	10906.7	1773.28	4869.82	240.4	2629.73	805.883	394.467	7900.58	2979.8	2184.22	1930.75	1354.52	1254.33	1447.03	1466.18	933.4	1183.75	899.45	287.733	515.3	905.833	4188.93	434.967	291.35	383.517	4761.37	5447.27	3040.17	1943.35	1826.45	6171.12	1046.27	2175.23	2886.9	2153.67	684.133
Pex7	1746.85	2221.3	1989.1	2387.85	2650.45	2030.3	3071.9	1528.4	2088.45	4357.4	3747.35	5030.85	3262.95	12094.7	3338.25	4002.95	4071.15	1901.65	1788.4	2248.95	9077.15	2262.95	4892.5	3714.3	3440.5	2523.85	3069.45	2449.8	1618.5	2021.45	4008.25	2952.95	1887.1	1654.05	5958.1	2213.2	1356.75	1368	6012.25	3454	4042.15	3299.1	2694.75	5065.6	3129.25	5787.8	4131.6	4049.25	2861.8
2810437L13Rik	1115.15	1400.9	1310.2	1229.55	1149.9	1243.7	1082.45	465.35	359.2	1850.55	1171.15	1723.9	1351.9	1633	3097.8	1955.3	332.75	1020.15	630.7	1371.6	1693.3	798.35	3020.2	1715.55	1114.45	1070.9	1058.1	1084.95	998.15	1152.85	1172.8	396.1	934.8	1215.1	1475.75	1183.2	1079	734.55	1603.95	1712.65	1161.5	1301.6	1258.8	1649.7	1201.05	1436.2	1480.65	942.55	925.55
Bnip3	1380.95	2264.05	3559.45	7507.85	7376.95	4150.1	33808.8	2022.75	1908.8	14418.8	23553.8	5589.4	9029.25	19080.3	34152.9	25277.1	1379.9	6323.3	13184.7	1266.25	17168	4711.25	5918.45	16419	11762.1	9078.15	11510.1	8470.15	5127.45	6327.1	9996.9	842	2153.4	12755.6	5767.85	993.95	469.9	352.2	1677.2	1675.2	4651.4	12482	2577.45	6295.45	2086.4	18958.1	9583	7719.9	3804.3
Slc25a10	48.15	49.9	48.9	49.45	49.35	49.95	48.45	62.05	52.2	49.8	53.4	46.8	49.65	73.8	159.55	62.9	52.3	50.35	49.75	55.4	55.4	48.05	46.6	45.65	47	44.6	46.6	47.15	51.95	49.1	47.4	55.45	48.45	47.9	54.1	48.35	47.8	47.4	51.35	55.3	44.15	48.15	47.1	52.3	47.2	55.55	43.2	58.9	48.05
Pcx	488.7	586.8	518.85	431.9	514.6	521.45	384.25	1702.5	651.3	606.35	2444.05	2122.95	549.4	8704.75	29480.9	12861.3	411.5	11778	720.4	598.7	13641.6	806.7	1167	601.8	1184.1	847.55	1363.65	1635.9	746.3	1038.95	502.65	529.85	1839.6	432.1	578.05	411.8	281.65	422.9	630.8	648.7	633.7	14017.5	578.8	3175.15	615.85	18147.3	3020	681.9	393.4
Dbi	2674.9	6769.6	7163.35	5560.85	13009.4	8571.8	5828.85	2303.6	1734.3	10359	12803.2	18352.8	15586.3	47107.5	99602.9	92227.8	2726.75	49788.6	9957.65	1027.1	47240.6	7186.55	9188	14078.8	27103.8	11647.1	25489.2	17580	8886.25	14939.5	9320.05	2214.25	8126.7	5661.55	10520.2	3310.9	3386.35	2301.4	21758.8	33871.7	29095.2	38259	10250.1	17082.2	6249.05	41955.2	29352.5	5127.35	6117.95
Bckdhb	63	146.75	202.35	144.8	193.45	138	116	372.95	76.55	709.45	497.15	602.45	251.75	1046.4	1633.25	997.5	75.75	201.45	49.55	121.75	691.15	118.6	338.2	202.1	320.95	196.1	380.15	511.35	116.55	190.7	261	39	98.05	95.8	273.45	106.2	72.75	92.6	71.75	43	608.35	562.45	135.35	859	155.4	565.45	722.75	578.2	89.15
Hibch	130.65	462.75	469.8	549.6	1132.55	493.4	2419.75	1338.25	1238.65	5240.75	4278.6	1084.55	1436.85	3594.55	12058.2	10482.5	237.05	1479.05	332.05	1116.45	3544.3	410.05	961.55	1088.8	693.1	368.5	681.65	620.3	179.55	367.95	869.5	288.6	374.15	319.3	880.2	686.55	739.9	528.75	1006.7	519.3	911.1	2886.2	538	2366.05	738.7	3648	4504.05	1828.75	761.65
Dhrs7b	1744.7	690.3	634.7	1207.7	2492.6	1799.1	1815.2	621.35	534.7	652.1	1943.1	2631.75	1057.75	734.9	5706.65	5185.15	388.6	733.5	639.85	242.75	1729.7	659.65	1095.1	1248.7	585.6	625.85	665.9	605.95	210.1	489.65	600.2	395.15	788.05	668.1	801.25	1106.25	1243.2	786.45	3575.8	3047.75	1270.25	1691.9	968.8	675.55	1107.05	1988.65	1921.8	882.4	511.95
Pex16	1193.5	215.2	236.25	181.5	192.15	205.4	1080.65	226.45	192.5	193.4	244.2	1935.6	337.8	2290.95	3094.9	1612.9	163.95	249.25	221.95	230.85	618.2	191.85	292.8	192.15	184.05	207.25	197.55	196.35	227.1	234.6	534.05	211.3	292.45	123.65	395.55	475.25	292.1	214.7	508.3	887.55	905.9	780.05	162.6	297.95	183.7	2667.35	297.2	201.8	174.45
Mto1	594.767	359.4	379.417	433.367	376.7	403.817	354.2	423.483	357.533	577.983	712.767	447.283	410.5	522.183	487.25	746.65	377.367	465.3	333.9	297.483	663.15	265.5	268.933	233.733	423.833	464.967	479.333	476.967	352.433	413.85	316.067	232.483	303.85	271.017	350.2	605.467	527.733	472.933	368.9	289.867	399.883	410.783	418.283	428.967	483.1	667.9	439.567	407.483	343.217
Brp44	11286.7	354.375	374.475	573.525	601.3	473.25	1226.3	1836.42	2253.82	12422	11236	4278.2	5088.45	8071.6	6204.73	18105.4	1501.03	7915.1	868.975	689.925	12582.1	1314.55	2059.12	1525.15	3826.5	2463.78	3530.97	3243.75	1837.08	2596.68	1405.22	1055.67	1166.9	1012.55	1464.5	1101.2	883.5	670.95	3090.53	2297.25	2077.93	2799.68	1436.92	3815.22	1300.33	4347.75	3668.6	2422.12	2429.6
Ndg2	2177.3	84.5	174.05	800.2	1869.75	1259.7	2413.1	3869.2	9804.85	38615.8	31432	10724.4	17018.2	24774.5	4668.65	42626.7	2404.3	1148	2580.05	733.4	24803.2	5259.7	10942.5	6033.5	9538.9	9842.95	8998	14292.1	11025.6	8524.85	2945.5	511.35	2378	155.2	3631.3	5624.8	743.8	233.15	12086.2	6784.15	383.7	5534.1	1628.2	12086.7	718.3	21171.8	6790.7	4211.1	3873.9
C030006K11Rik	636.6	1208.15	1043	1209	1042.45	1037.3	951.35	1318.25	1228.75	2548.35	2288.05	1256.65	1553.1	2001.7	1561.15	4116.6	780.35	919.75	1191.65	1105.9	2462.95	870.2	1248.05	1065.85	1259.95	1170.7	1190.9	1603.35	1098.9	1106.3	1198.9	1262.8	1196.75	1085.45	1486.7	1144.55	1297.25	1385.45	1200.7	1067.65	878	1300.85	1107.35	1403.15	1027.1	2087.45	1176.35	1377.75	1280.65
Ndufs5	9077.55	3618.55	4165.8	4070.95	7479.3	4721.85	9063.65	4400.2	4974.85	30973.7	29821.2	13913.8	17899	9333	18628.8	35682.6	5398.9	8252.3	3482	1782.75	16983.4	8692.8	7790.1	6811.45	23958.2	17992.3	25835	24301.2	10718	16330	12630.5	2421.05	5240.3	6737.65	8649.7	5610.45	6398.2	3941.75	12138.2	10868	10035.7	13272.7	9805.85	15109.8	9763.15	17618.5	12460.4	10869.1	8506.9
Ptges2	116	182.45	137.15	142.15	305.75	305.75	299.05	102.55	326.45	547.75	531.3	626.8	562.2	243.75	267.7	1275.8	116.45	173.95	129.5	147.7	648.45	146.8	450.05	301.55	253.3	299.15	268.9	302.2	238.9	253.5	165.6	96.3	120.65	105.35	152.55	124.7	128.1	110.25	384.75	407.75	167.25	325.2	398.55	225.65	132.65	443.35	179.3	106.5	127.2
Uqcrc1	10613.2	3139.9	3422.15	2843.8	5284.1	3976.85	6632.35	2103.75	2060.95	19946.2	22958.5	14261.5	20285.3	6716.2	5309.05	24507.8	1866.95	1913.4	1941.25	1119.85	13692.9	2123.05	7036.5	4661.15	5412.6	5448.3	7339.7	8825.6	4330.2	5917.5	3358.9	885.7	4187.8	1862.1	2364.7	5937.35	6171.6	5853.85	9132.15	11681.6	6958.8	7090.2	4110.25	6873.45	6332.25	8391.5	3977	3953.8	4316.9
Atp5d	5363.9	5704.5	6116.4	5707.45	11591.3	7874.25	12584.7	3599.1	7322.35	27915.8	27027.5	20193	21985.5	10747.5	10552	31069.8	2587.65	4930	5108.9	953.15	24087.5	5954.05	9214.7	5674.7	8490.55	8635.2	10707.8	10805.5	7472.65	10653.4	8380.9	3071.8	6624.75	7628.45	6525.9	12318.7	11295.6	8202.8	23877.8	18681.2	6197.1	13942.1	11278.4	14454	10002.4	15117.6	2876.05	6957.15	5726.25
Cyc1	4707.75	8489.5	9674	7917.25	12718.2	11414.2	22173.3	5286.25	6232.9	48479.6	47982.9	26356.5	33953	16444.2	17244.7	50940.3	3614.55	8084.1	2715.3	906.9	35393.3	3952.7	10543.5	8263.95	13241.5	12527.4	12648	13539	6745.5	12006.2	6298.35	2575.85	7690.75	5165.6	7514.05	8891.7	9424.65	8683.75	29759.3	22807.4	7691.55	15619.5	10053.6	19784.2	13319.6	23786.9	18883.7	8898.95	10001.5
1700021F05Rik	670.25	463	428.55	214.75	918.2	842.55	719	276.9	230.75	2284.35	2350.85	1414.55	1282.15	804.3	809.15	2435.5	264.75	502.05	638	261.9	1491.05	418.5	322.6	340.6	760.85	664.05	851.8	751.5	580.5	793.65	645.9	258.6	306.4	521.2	607.25	262.25	444.85	291.35	939.9	710.1	814.45	1039.05	634.75	858.05	439.2	914.95	745.3	604.95	513.15
1110001J03Rik	906.125	463.225	353.55	340.925	680.075	338.05	555.9	759.975	747.6	4619.6	2635.82	2638.18	2230.3	1829.15	1488.17	4784.27	458	830.6	172.925	248.8	2751.88	482.975	1056.6	925.125	1147.67	955.25	1291.58	1325	664.125	831.625	819.875	255.15	340.2	378.125	855.9	1562.62	866.05	469.75	1512.3	1278.67	939.025	1689.53	1474.92	1757.45	714.35	1748.2	1436.55	973.3	779.725
Ndufs8	1647.15	1391.15	1309.95	1456.75	2811.5	2339.75	1983.35	1738.4	2270.4	16306.1	11613.5	8149.7	7223.25	5574.65	4702.35	17531.8	1326.85	2596.4	902.4	593.25	12052.1	2361.7	4930.65	3003.9	4809	4263.85	4546.3	4798.5	2855.95	5315.35	3049.6	1835.55	2708.4	2135.65	6916.6	6591.2	3652.55	2306.45	5962.5	5104.15	2799.5	5204.1	4735.45	6234.7	5475.15	9853.4	5533.7	2712.75	3032.3
Tmed5	526.075	432.125	456.125	522.1	737.925	790.875	797.775	656.95	691.075	963.475	665.325	1258.03	881.1	1973.97	2167.43	2488.5	319.125	1622.95	746.7	317.825	661.675	935.15	640.8	605.675	592.95	648.025	512.75	541.25	496.95	602.4	531.125	793.15	1028.28	535.225	904.925	1775.67	1310.9	1174.3	801.975	348.325	1362.15	756.25	832.65	843.825	1403.25	1290.3	1967.25	766.6	860.95
Hadh2	114.45	1726.85	1812.75	1226.7	1038.6	583.6	3011	2751.25	1326.1	4063.85	2060.85	2654.5	1348.2	4727.1	4720.95	6264.85	168.55	1483.35	208.9	268.45	4522.9	1168.7	1707.1	1745.95	457.55	508.1	545.6	602.65	185.85	543.2	879.1	311.4	733.2	1158.35	1632.9	2311.45	2550.7	1596.4	1835.95	776.2	1827.65	5558.9	2699.85	4401.4	1945.35	3848.35	3350.05	4747	912.5
BC013529	560.625	181.025	155.225	497.8	620.125	370.6	328.95	1247.72	1886.35	2599.03	2413.93	1814.38	973.1	718.275	5880.95	6272.07	327.975	434.825	1632.03	179.75	1629.38	1587.75	755.5	1158.75	428.95	300.525	426	298.125	160.025	304.4	1285.53	339.8	535.025	1168.3	1862.17	454.25	372.425	297.45	2741.78	697.6	1345	2584.65	1110.8	991.15	381.625	5757.55	2297.82	2111.12	777.3
Slc25a1	2494.95	2152.65	2182.85	1796.05	1876.7	1679.6	1359.6	959.15	1586.25	662.95	1263.1	7285.4	2075.9	7520	15055.9	15819.3	620.15	7892.85	1415.3	2730.65	4033.85	1926.5	2046.45	2325.8	2924.7	1706.75	3780.55	2705.4	1476.25	1750.35	2568.55	1239.1	3052.95	1681.6	3563	1553.6	1695.8	1062.3	4482.95	4817.05	3594.85	7859.25	1850.15	3901.35	1829.55	10246.9	937.2	2690	1367.45
Pck1	367.7	375	378.15	387.3	368.95	369.15	378.3	2594.6	444.35	1029.65	7073.7	542.35	360.05	88998.4	120964	158025	673.95	7101.1	413.15	523.1	84619.6	1139.95	279.55	302.55	582.8	338.95	527.35	333.1	454.1	368.85	319.8	442.2	7938.6	393.8	621.95	349.55	359.9	357.7	9179	21812.1	372.15	13242.9	531.55	394.35	4549.65	26561.2	25836.7	1069.65	341.95
Immp2l	836.65	302.7	261.8	282.75	272.6	274.45	237.55	259.15	384.1	400	263.75	232.5	244.4	608.7	329.1	1021.2	288.25	286.55	249.25	257.05	247.85	221.4	200.25	203.2	237.85	223.15	226.95	217.5	277.5	242	218.45	292.8	238.35	231.55	258.25	260.8	235.2	229.05	235	249.45	221.35	232.3	227.95	247	225.55	235.55	228.45	241	211.65
Gpd2	111.775	237.15	508.375	1009.6	997.85	881.475	1378.42	360.3	186.175	223.45	8574.73	276.65	543.275	402.25	1965.53	13698.4	422.825	136.675	739.4	65.975	1241	495.35	561.85	497.575	1975.78	2969.2	2242.1	1865.8	1322.55	3937.22	226.575	155.175	528.275	136.2	244.525	1396.2	416.325	297.925	1350.1	6400.2	185.4	940.975	819.125	3883.68	1107.1	1275.1	3906.38	295.2	1131.9
G6pd2	187.588	237.338	371.538	608.8	667.062	582.587	761.875	312.863	263.05	164.575	4401.46	565.775	1057.78	283.5	1935.86	7451.55	366.65	298.4	517.15	166.925	793.337	409.062	725.15	798.513	1108.64	1597.24	1261.46	1110.17	755.562	2056.88	277.55	200.238	480.712	168.287	841.5	917.1	493.125	457.137	896.4	3359.04	574.3	1829.24	1067.95	2213.69	701.638	1897.69	2356.3	409	1172.33
Cidea	160	133.7	122.6	134.95	127.3	148.3	942.9	411.2	119	601.7	152.75	12002.1	271.85	144.9	822.8	104299	132	25376	127.65	217.1	444.8	173.15	2974.45	1896.6	207.15	136.55	148.9	189.25	144.25	234.95	1613.75	127.35	190.65	109.4	142.6	148.55	133.55	141.3	115.15	141.8	2693.55	129.95	125.9	125.3	394.4	6619.15	12245.2	141.35	115.9
Ucp1	88.325	105.875	92.5	89.2	146.3	96.4	82.05	1143.5	143.825	139.2	108.65	75.45	84.725	104	78.9	76459.6	179.975	89.125	82.45	130.7	221.275	74.95	67.875	77.975	200.075	76.825	77.025	69.1	101.65	85.3	74.075	162.75	153.8	83.45	97.6	78.9	88.4	83.35	76.55	82.125	86.425	78.075	84.3	90.875	828.625	8268.02	18463.1	84.25	76.5
Suclg1	13508.8	6456.3	6861.25	8772.3	10877.8	7246.3	33711.8	5137.35	6941.6	31932.8	29216	10079.5	14277	18813.8	13318.1	44637.7	2019	5606.3	3925.35	3528.95	30262.3	7159.9	8554.95	6884.05	11885.6	8395.6	13917.9	12877.2	8344.1	8438.95	6181.2	5148.35	6059	4554	7698.25	8749	8305.75	6442.05	29285.8	18278.7	5392.9	10804.1	10869.8	12489.5	6803.3	16862.7	19763.3	10030.7	6938.45
Hadhsc	429.4	656.95	689.2	1490.67	1358.97	1159.95	8637	584.1	1102.95	8435.48	2475.65	2055.7	2863.7	3933.45	4996.12	10770.6	413.225	1145	1083.65	565.75	7243.15	1095	889.425	690.5	550.8	351.825	570.9	395.775	212.95	305.75	519.425	389.275	621.675	566.4	983.375	535.825	649.325	532.075	4811.02	8314.8	2270.18	2994.12	622.25	2481.82	1274.5	6263.5	4977.52	860.925	675.4
Ogdh	867.417	1146.28	1138.57	1203.95	1233.48	1186.08	2065.18	1265.97	2022.77	15366.7	7601.08	3655.42	7244.18	1759.17	3980.85	19446	1824.78	1007.75	1409.08	538.25	5562.3	3469.67	2366.52	1777.27	3122.65	2671.63	3606.27	4149.32	2541.63	2178.93	1900.72	748.9	2145.33	1626.17	1475.6	1852.23	1778.47	1911.03	3248.98	9113.93	2488.37	2525.17	2037.03	5028.05	2611.32	5740.4	5425.92	1797.28	1882.47
Cox6b1	3016.05	15282.1	13894.6	16719.2	24529.6	19358.7	41688.9	8428.6	13302	73033.2	42321.1	34553.8	39264.2	21874.5	33740.9	82191.2	14623.9	13867.4	11749	3624.55	48235.1	12726	16939	11724.2	28908.2	26073.1	28494.6	28846.1	19727.8	24291	11787.1	9114.1	15213.9	16792.2	32474.8	17594.9	16911.7	10841	42541.6	36363.1	21155.6	21009.5	22955.7	46048.2	19083.4	30165.6	32882.4	18879.9	18387.8
Ndufb9	9662.7	8594.15	7277.3	7851	12885.2	8899.95	28664.8	8929.7	15113.8	73603.8	50846.4	33013.8	32382.8	30646	27591.2	80199.9	7029.85	18390.2	6031.6	7551.45	39140.8	7936.75	14233.9	13653.3	23336.5	26665.8	22774	24243.2	18235.5	24207.3	7195.15	4697.35	7251.8	10323.1	15999.5	7600.7	7631.1	4973.95	26884.7	23131.2	14325	18351.2	15285.6	34135.5	11110.4	22703.5	21764.8	21459.2	14713.9
Ndufa10	434.525	1201.65	1171.08	1206.45	1580.6	1455.6	2228.38	718.15	510.975	6813.82	3135.05	1172.97	1967.58	2261.62	1571.6	6962.1	843.6	1535.35	521.925	1033.75	3612.32	849.3	848.6	886.575	1950.85	1789.33	1505.97	1614.33	1353.12	1266.53	791.575	697.4	996.65	943.9	1105.92	1097.08	1290.5	906.075	1720.28	1282.2	834.2	1341.08	1155.2	2163.03	704.35	2268.15	1454.28	1229.55	1104.5
Decr1	352.5	427.075	560.7	509.9	410.35	238.375	1519.12	669.875	408.375	13379.7	3337.38	2447.9	1767.08	8202.08	8714.1	16602.9	194.7	811.95	1042	335.775	8744.7	1080.83	692.05	517.325	419.425	284.225	623.55	299.1	183	215.95	598.475	189.1	790.275	973.6	3747.35	709.375	537	287.25	2773.32	5167.3	873.55	3472.72	1135.78	1551.83	973.15	5847.6	6081.5	1130.62	687.625
Cpt2	3434.75	368.8	315.55	630.7	1057.5	546.45	858.15	350.7	759.15	7863.9	2604	1188.95	1684.1	3568.6	5798.85	8884.15	349.15	841	727.4	301.5	5774.75	575	376.5	344.7	367.45	243.6	307.4	255.45	141.6	133.95	805.95	352.6	414.35	678.65	567.05	339	322.65	290.5	2943	2882.1	530.95	1968.8	466.65	1574.25	345.1	3191.8	3446.85	442.25	642.7
Dci	285.1	1329.65	750.55	589.1	1096.05	525.15	800.65	1686.7	933.55	19982	9594.4	2973	3936.15	11157	9460.35	27886.5	993.05	1436.45	348.75	873.75	7043.35	2143.05	1951.45	1265.2	1658.55	943.9	1906.85	1538.25	709.3	956.05	1290.95	607.4	1925.75	922.3	4075.8	3270.15	2207.75	1033.8	3691.3	3775.95	981	5140.4	2253.15	5139.95	1037.7	8145.55	8116.85	7068.7	1209.55
Acadl	350.05	250.5	115.85	170.7	420.7	270.95	5212.45	2997.95	1208.65	22711	9043.6	2716.55	8372.6	5220.05	9733.95	26290.3	1082.55	4561	954.9	91.75	8879.3	4227.65	1296.1	1041.65	2461.55	1039.3	2359.4	1074.55	378.15	573.05	1212.05	418.7	1813.9	1011.65	4657.7	2090.1	1162.95	988.55	3983.8	3085.85	843.7	3963.85	1588.05	4348.95	2220.6	9129.7	12492	2743.3	2415.4
Acadvl	961.35	687.95	437.5	470.9	1295.05	608.8	1335.3	1754.6	1500.2	18688	9594.8	5016.05	8127.35	6994.4	6326.5	20961.8	504.9	1946.2	1724.05	1060.85	6672.85	2123.05	3135.3	2195.6	1657.1	1069.55	1860.45	1631.45	958.75	967.7	1795.55	990.7	1652	1832.55	1706.95	1619.1	2387.65	1748	3974	3360.5	2270.7	3947.55	1882.55	2343.3	2345.2	9473.05	9526.75	1878.6	1907.3
Mrpl34	790.8	2435.05	1865.3	1100	3255.05	2165.55	496.1	733.2	678.65	3670.55	2951.4	1561.95	1986	1490.9	1905.05	6098.35	591.45	1369.1	959.25	415.75	3847.8	959.5	1691.45	1083.75	1341.45	815.4	1221.5	1584.95	753.1	498.55	1566.35	604.4	1656	1819.5	826.25	2253.55	1939.3	1424.75	2699.7	2237	1047.55	2052.8	1891.5	1902	2739.85	2455.05	1894.6	1108.55	2014.9
Lace1	89.9	101.15	100.8	100.65	97.45	95.8	119.1	107.75	99.65	173	108.1	100.9	115.95	103.85	119.75	245.05	100.15	95.4	101.2	108.7	192.45	100.45	109.7	109	98.5	101.6	100.8	103.15	97.8	101.15	107.1	103.75	99.65	94.1	100.4	107.45	101.65	98.3	145.9	115.7	103.1	114.65	96.8	103.95	96.05	169.6	149.75	97.2	93
Etfb	1033.9	1229.45	1443.7	1202.3	3612.4	1542.45	11576.6	3143.55	2404.4	20919.5	8521.55	6123.3	7554.9	11536.6	12457.2	31283.4	2568.3	2812.35	1716.05	1416.45	15486.5	2988.8	3893.4	2487.8	1630.65	1176.2	2188.55	1408.65	720.6	1311.55	1491.85	1094.75	2001.7	2381.9	3762.1	1852.55	1592	1137.1	5659.95	4119.45	2329.9	6326.6	4396.9	5650.1	2120.15	8063.25	9751.35	4416.55	4455.85
Clybl	161.2	255.4	219.05	303.25	596.1	228.35	2065.55	594.75	309.35	4660.25	3337.9	777.35	1120.9	1400.8	4510.8	7880.25	230.75	322.9	326.45	104.75	7307.7	232.7	244	494.65	436.55	359.9	762.6	452.85	204.1	426.2	569.6	205.2	247.5	306.15	648.75	266.2	482.65	500	1681.2	289.65	418.85	2411.45	312.95	1975.15	196.35	2084.4	1858.6	242.45	295.45
2310076L09Rik	54.1	64.75	55.75	54.85	64	64.05	55.05	57.25	58.3	1619.2	144.4	60.25	187.8	654.5	99.65	1978.6	58.7	56.95	55.5	60.4	111.4	53.85	54.3	58.15	53.05	52.15	53.9	51.45	55.1	54.5	52.95	57.2	54.3	53.6	56.15	54.25	54.55	54.15	52.95	55.35	52.15	86.4	53.15	51.65	52.8	116.7	308.8	55.4	53.35
Acaa2	1563.65	1254.2	1177.1	1613.45	3136	1218.7	7213.2	2825.55	1148.5	28934	10161.2	9206.65	11679.1	37725.8	8198.7	53336.6	1055.45	4415.1	804.85	488.25	14767.3	6465.3	2863.35	2581.3	1562.4	992.4	1703.45	888.3	359.7	1090.3	1659.25	703.55	2998.35	1988.6	6596.35	2324.25	3483.4	4278.35	6800.1	8844	6839.5	8800.1	4284.95	7516.6	7526.95	15592	24968.2	15816.1	2569.05
Slc25a20	1245.8	500.1	524.7	467.2	943.9	796.4	2827.2	566.2	552	8053.4	3957.9	1685.05	1730.25	6183.1	3865.35	22760.8	342.05	1231.75	679.05	360	3980.6	1212.55	1126.65	912.85	405.2	264.4	450.2	397.05	248.4	302.6	1190.15	448.8	761.75	401.25	918.9	1353.4	1239.5	978.6	9373.9	1666.55	1062.05	1876.35	1015	1065	1143.8	4168.6	6343.65	1140.25	868.95
Alg14	71.875	88.825	76.4	72.15	69.525	79.925	78.725	75.6	69.1	104.975	81.5	77.375	92.775	77.175	68.55	168.325	102.3	73.7	68.375	83.425	94.9	74.775	73.9	93.875	74.525	69.275	87.975	71.75	76.325	72.6	66.9	77.9	73.675	71.325	94.325	67.85	70.225	70.875	88.05	80.05	78.925	73.025	83.825	76.375	78.375	67.7	66.175	69.1	67.325
0610037D15Rik	470.667	159.017	129.25	126.967	102.667	148.283	283.583	113.283	142.583	858.367	394.083	203.15	312.017	382.467	265.917	1281.28	857.317	200.2	155.4	201.883	494.3	186.5	102.233	174.75	195.867	278.583	235.4	226.633	309.817	270.9	96.9667	131.383	155.767	122.417	377.45	147.15	151.467	137.667	348.4	291.95	110.15	159.433	154.15	278.683	143.883	197.467	224.567	216.467	126.567
Nudt13	185.2	187.725	175.25	215.125	160.725	185	161.925	209.45	197.55	335.925	234.8	212.7	304.875	201.4	284.775	459.7	244.075	200.075	208.025	172.125	226.95	207.425	165.9	175.3	239.15	187.725	204.675	182.85	208.05	200.4	188.95	179.475	248.475	198.05	202.05	188.85	192.275	181.3	221.175	223.3	219.1	250.775	189.975	220.225	179.65	277.1	274.3	269.7	185.6
Pdk4	199.1	202.5	328.2	259.3	262	298.5	268.95	649.45	218.75	10347.8	12449.8	1462.45	6031	339.25	1642.45	19881.2	662.95	2596.95	1543.35	230.55	1739.9	572.35	355.1	242.65	1927.3	453.75	963.5	340.75	480.2	328	227	226.45	578.4	1629.1	1970.85	110.2	181.95	219.95	485.05	896.25	298.3	693	330.35	629	527.25	4173.95	5346.9	1042.2	2496.55
Aco2	5433.65	3454.6	3424.9	3121.75	5464.15	3956.55	8368.5	8038.8	6712.1	48424.8	52112.1	12745.2	33073.5	5272.1	15836.7	87431	3993.85	8348.5	3996.7	891.45	24151	5209.45	9486.25	7513.25	19704.3	16848.5	21520	20600.8	10208	12732	7715.9	1484.25	6122.5	4092.9	4249.85	5332.3	6340.3	6509.15	16493.9	19204.5	4060.25	10505.1	6274.35	14057	9573.85	20304.2	25226.9	6455.9	7852.95
Alad	1020.7	826.7	1082.15	952.75	1308.4	965.75	1038.3	398.4	413.8	1125.75	579.85	2590.8	589.95	7573.65	2046.2	1231.35	8762.7	437.9	1152.4	268.8	2974.05	1102.55	2806.25	723.05	517.7	586.15	667.5	617.2	339.2	515.05	475.6	690.85	485.85	570.4	717.75	883.2	760.8	652.8	1474.8	1470	1169.65	3372.25	1204.05	1728.15	699.6	4128.4	893.4	613.95	5340.75
Slc25a37	253.8	1861.15	2390.7	3031.05	372.7	614.8	429.55	1736.9	746.55	1105.3	814.7	1108.9	1807.45	1175.95	1725.85	405.65	43060.2	686	2128.15	454.45	992.1	1569.75	2224.45	1707.35	1005.25	1007.15	1934.5	984.1	784.45	608.55	843.75	3799.5	1943.75	3218.35	1182.9	3071.35	980.2	1177.75	913.2	3206.15	1250.65	934.1	1090.8	377.1	4557.5	2024.75	3458.5	4217.95	31007.8
Abcb10	562.5	1631.65	1382.55	2211.55	1263.4	1132.55	771.55	1072.05	587.85	1014.15	1115.9	1821.35	1773.75	1139.6	816.35	677.15	6842.05	664.2	1213.15	197.35	1190	1484.55	1508.75	1314.15	1111.85	915.65	1814.75	1130.85	914.55	1102.75	705.65	904.5	963.25	942.7	987.8	1558.35	844.1	969.55	908.2	1820.8	1475.05	788.15	966.35	1698.95	540.9	884.95	1301.2	758.75	6214.55
Mrpl32	74.05	79.85	77.2	76.8	76.4	78.9	75.1	88.95	101.4	81.55	80.8	68.4	75.1	81.75	70.75	82.55	103.1	79.55	75.95	100.8	75.2	73.1	84.45	69.45	70	70.1	71.65	69.2	95.35	75	69.55	98.45	75	73.15	74.4	73.5	74.4	72.5	82.65	75.95	65.8	69.75	72.75	85.45	73.75	70.05	69.85	75.2	69.7
Mrpl3	57.2	71.5	59	57.9	67.85	60.95	68.4	63.55	64.4	75.3	72.35	73.9	58.05	67.1	55.8	62.95	79.05	62.55	56.7	64.65	70.65	56	53.75	50.65	56.3	63.15	56.8	75.9	71.05	59.75	51.05	67.95	66.55	59.45	59.35	57.7	57.85	61.8	53	58.3	56.15	55.2	58.75	59.3	57.25	57	52.7	55.4	56.8
Mrpl30	52.7	60.8	60.4	56.85	90.35	57.2	53.75	63.6	66.45	88.3	58.35	52.2	56.3	65.9	53.05	61.15	111.75	57.9	53.65	59.85	55.25	52.05	47.5	50	51.25	53.6	66.55	67.1	59.35	61.55	51.65	57.15	57.1	54.15	55.5	51.65	54.95	52.35	51.25	60.55	50.4	52.4	52.7	56.9	52.55	53	53.1	54.9	50.25
mt-Nd5	4942.05	4319.65	4067.1	4665.3	2999.25	2636.4	617.7	2155.3	2241.85	49208.2	27833.3	9137.45	19251	10583	10575	39465.6	97530.4	3584.9	1804.7	183.75	29989.5	5369	5207.65	7529.4	12049	15326.1	15305.4	9816.75	9364.1	13963.4	2078.1	1574.45	1354	1913.15	11192.9	3130.65	3537.55	2639.05	5503.9	3942.15	2612.95	6725.7	1672.65	13988.6	4321.7	13079.1	13418.7	6686.1	3234.8
2300008B03Rik	35.8	39.7	36.45	38	36.95	37.35	36.5	39.3	38.65	37.7	37.65	34.6	36.05	38.95	35.1	39.2	43.7	49.15	36.65	44.15	38.15	35.7	34	34.6	35.2	34.9	34.65	34.55	36.6	36.4	35.05	40.1	36	36.9	36.4	35.8	36.35	35.4	35.25	36.95	34.85	36.5	35.35	36.75	35	35	34.8	36.25	34.95
Ndufc2	4291.75	5767.1	5306.4	6960.95	7157.55	5887.7	13886.2	5760.95	4004.15	13737	11651.1	8945.7	7987.8	8125.45	10053.8	15062.6	2582.15	17498.7	3038.4	1206.25	11667.6	6056	7611	7535.05	10918.2	9117.45	8979.35	10251	5439.4	9849.75	6996.15	4845.85	4339.05	4489.8	11327.5	5007.3	4979.85	3296.55	9996	6122.3	5414.1	9388.9	7854.5	5948.95	9696.5	10420.2	9467.15	6904.45	5864.7
Fabp3	5714.5	144.05	142.3	322.9	7309.15	3176.05	77816.2	147.95	219.35	121655	20272.2	2964	11608.7	105	105.05	12664.9	182.6	149321	37142.3	92.85	4305.75	686.2	118.65	90.2	3891.35	2296	3036.55	1922.5	1509.3	1734.9	321.5	132.1	85.7	188.1	198.7	118	188.85	197.3	134.8	110.05	80.65	1378.45	182.55	11445.2	151.15	1016.85	3630.9	593.9	2143.8
Slc40a1	65.1	63.6	71.85	520.6	277.75	273.2	12853.8	67.8	70.45	642.45	1366.9	3130.5	215.5	9576.6	488.05	385.6	2685.75	78.2	15934.7	63.8	2216.85	75.85	57.2	170.85	86.9	76.05	95.2	99.45	63.9	71.5	82.95	14311.9	479.25	171.1	630.2	149.8	2208.5	388.3	6783	84.2	920.85	4139.2	12066.8	79.9	1717.2	644	1772.05	80.5	9995.85
Letm1	33.25	34.9	34.4	33.75	33.95	34.3	33.65	35.55	37.1	35.5	34.25	31.95	33.4	34.6	32.45	35.4	35.9	34.75	34	47.95	33.65	33.1	32.65	32.2	32.55	32.9	35.05	32.2	33.85	33.75	32.75	37.65	33.35	33	34	33.3	33.8	33.55	34.25	34.2	33.95	32.15	33.3	34.3	32.55	32.45	32.5	33.55	32.2
Mrpl17	31.6	32.8	32.5	32	32.35	33	32.25	35.1	35.85	33.3	32.95	30.4	31.95	33.15	31.1	33.95	34.85	32.85	35.9	67.15	31.8	31.55	30.1	30.7	30.85	30.85	30.6	30.6	32.35	31.85	30.95	35.3	32	31.3	32.5	31.95	32.05	31.8	31.1	32.55	30.75	30.7	31.5	32.85	31	32	30.35	32.2	35.3
0610039N19Rik	124.1	131.2	128.3	130.8	126.05	135.7	117.75	151.65	164	135.7	132.45	103.15	119.8	121.95	100.1	137.75	148.85	128.15	123.55	181.15	122.1	117.65	96.25	105.5	113.75	113.25	111.05	111.5	137.6	125.65	107.55	156.2	123.2	122.65	129.85	138.75	121.05	118.7	110.85	118.6	111.7	112.4	118.8	129.3	115.2	115.15	108.55	102.7	117.2
B230315F11Rik	69.95	72.825	70.2	66.125	72.35	68.7	66.55	93.225	105.825	73.175	75.15	62.375	67.95	71.925	63.8	74.575	78	70.65	72.5	127.825	66.025	64.125	57.45	62.1	64.725	66.2	64.125	61.45	75.8	71.15	74.025	106.3	82.85	70	72.65	65.45	65.55	65.825	63.4	68.925	71.875	62.925	66.775	69.075	64.15	64	62.175	66.1	63.575
Mosc2	58.675	63.75	63.975	62.1	68.55	66.675	62.875	80.3	76.125	65.475	63.5	58.425	61.275	69.775	60.025	66.1	75.775	62.925	63.1	100.825	60.95	60.3	57.95	55.225	66.65	59.4	57.3	56.075	65.575	62.3	56.95	86.225	64.55	60.75	62.375	57.8	58.375	60.5	56.55	67.825	57.375	57.75	60.225	62.275	56.65	61.95	57.925	66.45	56.8
Chdh	47.85	46.35	45.75	45.1	47.75	46	45.2	61.8	62.3	46.95	48.7	42.85	46.55	47.1	42.4	47.4	52.65	46.8	50.55	87.2	50.3	44.05	43.2	42.6	43.3	43	42.7	42.6	47.55	45.05	44.25	66.15	44.55	43.25	45.65	44.55	45.8	45	49.3	47.95	42.95	43.3	48.1	47.05	43.2	43.45	42.75	46.15	42.65
Stoml2	81	89.4	90.325	85.725	96.15	96.275	89.625	112.1	122.8	85.15	87.675	76.925	84.175	90.675	76.5	91.925	98.775	86.2	86.375	131.325	80.95	77.675	72.425	71.7	79.625	73.5	74.6	74.325	94.025	94.1	75.675	118.55	84.775	91.55	85.725	78.625	79.35	79.125	85.9	83.225	76.375	76.375	80.9	88.525	80.175	76.925	73.4	83.125	73.65
Dqx1	49.9	52.95	51.95	51.2	61.8	54.45	50.35	62.1	61.85	54.85	54.65	47.9	50.3	53.95	48	56.65	63.75	53.15	50.95	70.75	50.55	49.25	45.85	47.6	48.15	47.05	47.05	47.6	54.55	50.45	48.1	59	50.5	49.35	52.4	49.1	49.35	48.45	48.45	51.9	48.25	47.25	49.15	52.45	47.85	47.55	47.25	50.55	45.85
Mrpl21	24.4	25.55	25.4	24.95	25.75	25.8	24.5	28.1	29.8	24.9	24.9	23.5	24.3	25.7	23.7	25.75	29.5	25.05	24.8	31.3	24.3	23.95	23.15	24.05	23.7	23.45	23.45	23.4	25.3	24.55	23.9	28.05	24.3	24.4	24.6	24.15	24.45	24.15	23.65	25.05	23.5	23.5	24.05	25.25	23.65	23.7	23.5	24.65	23.35
1810020G14Rik	2691.61	2467.43	2330.06	1565.16	806.975	887.438	967.4	370.188	392.087	621.5	2092.65	292.05	436.325	1363.46	1274.91	995.4	234.725	404.875	402.35	267.812	2832.84	654.938	724.038	573.325	1207.59	1203.05	1317.54	1455.11	896.812	1049.9	2557.29	370.425	388.512	951.85	2243.29	367.913	380.475	190.537	1287.97	965.413	148.65	1730.66	1181.69	587.513	471.15	2376.49	744.65	1052.06	546.112
0910001L09Rik	398.9	570.75	728.75	670.3	2448.85	1495.55	1305.85	1353.7	1859.45	2221.85	2235.5	4607.85	2834.85	3034.8	4128	2252.1	1916.75	2352	687.25	734.35	5081.6	1580.9	2298.4	2203.6	1959.8	1818.15	1814.1	1755.5	1204.05	1774.85	3443.45	1189.7	2429.4	1664.25	4713	3565.55	2819	1890.45	2744.95	2293.2	2961.8	3214.3	3099.05	2150.9	2281.2	3906.65	2907.95	3108.8	3792
2310039H08Rik	3275.35	1450.75	1314.15	1110.9	1250.9	1068.65	1736.45	2808.3	1976.35	1663.3	3456.35	4477.3	2704.3	5780.3	3113.7	3183.3	1045.15	2573.8	1170.45	1683.45	7284.45	1493.8	1991.75	1842.4	903.75	920.55	786.9	964.2	1068.4	848.35	6741.2	1378.75	1527.35	2561.7	2035.15	2226.95	2715.7	1918.8	3796.05	2157.5	3417.2	2560.3	2797.8	2578.65	2329.35	4146.4	2490	4481.7	1570.8
5033425B17Rik	4267.25	2013.1	2476.7	2356	3655.75	2952.6	5620.6	3001.15	3149.6	5248.2	7827.8	9062.3	4283.65	6967.5	3991.25	5839.75	1929.65	4007.7	3012.15	3048.55	9190.25	2614.8	4506.4	2745	4666.65	3659.7	5029.4	4641.6	2284.25	3576.1	5598.1	1545.7	2343.7	2680.25	3043	2674.8	2853.35	2386.7	3680.45	3535.7	5362.15	5708.75	4756.45	2852.45	3131.15	7991.85	3771.75	4406.8	3967.5
BC021611	159	97.45	100.85	88.05	132.25	112.55	300.25	89.9	118.4	108.45	114.7	170.05	110.55	168.65	231.65	229.3	97.65	99.55	93.55	117.8	455.9	91.25	86.4	86.05	96.25	89.25	92.95	89.35	96.4	91.1	136.75	112.8	97.2	75.55	91.9	127.95	146.85	101.5	122.4	186.9	109.8	130	96.1	117.2	94.2	176.05	117.95	117.4	87.65
Shmt2	102.25	199.65	201.6	302.5	233.65	332.95	623.6	217.35	183.6	143	119.3	103.25	119.25	593.5	120.25	217.9	142.4	111.15	122.6	218.8	696.25	102.8	96.7	97.65	142.15	111.4	102.5	120.55	156.75	149.4	118.05	159.75	109.85	151.25	125.05	124.2	116.05	137.15	164.05	143.3	102.95	129.95	140.55	140.65	106.4	118.85	98.7	193.85	108.45
Sord	36110.7	193.75	258.2	1186.05	713.7	620.2	42320.4	143.8	202.05	3441.45	1202.2	597	787.5	41748.2	1005.25	928.95	1145.7	162.1	359	547.9	57669.9	1447.35	3129.35	916.65	255.6	178.7	340.1	328.5	126.05	174.95	198.95	218.8	164.45	158.35	1182.4	131.4	137.45	165.85	1970.1	6969	567.85	525.4	271.5	465.4	791.65	1508.1	764.35	952.35	1071.15
2900084M01Rik	179.625	160.075	182.925	176	127.1	187.7	177.15	197.7	202.6	351.725	197.45	180.475	169.725	388.625	190.35	608.85	132.125	166.4	153.575	217.175	741.65	180.125	165.625	174.525	200.6	200.95	198.625	205.275	195.525	187.05	239.45	170.575	199.375	174.125	137.575	175.5	182.35	181.275	180	187.95	176.675	211.175	181.65	189.05	196.3	244.925	359.475	178.2	176.125
Pank1	1092.75	521.1	541.55	440.55	239.65	440.65	240.95	508.55	2300.55	3081.9	493.4	5711.15	834	17044.5	413	12212.1	301.9	605.65	240.35	283.45	19450.5	300.6	628.55	336.6	779	513.9	831.45	636.35	379.95	388.85	265.1	359	343.9	301.7	639.5	218.55	275.65	267.4	1500.2	662.35	2358.45	2388	380.9	1055.4	325.6	2436.95	3206.95	401.35	266.95
D10Ertd214e	7567.1	3056	3614.1	4288.85	7202.4	5077	8030.75	2353.05	3638.25	18342.2	19644.3	14670.8	8634.15	19915.5	8474.45	12236.9	2172.25	1967.25	3005.05	1647.35	28377.8	3293.6	13380	5716.55	8160.8	7393.7	9128.75	9654.2	5732.95	8246.4	4540.6	1493.4	1997.25	1451.1	6678.85	2385.45	1720.7	1391.9	11433	5780.4	10500.4	4708.7	3601.3	6053.2	3449.1	6041.2	7768.35	4739.3	4000.1
Clcnka	174.9	223	213.35	375.05	247.55	216.725	239.9	184.925	297.025	876.5	718.8	184.575	273.125	358.675	212.05	959.425	290.05	217.75	194	136.6	1499.4	153.85	272.95	179.75	353.05	228.05	302.075	243.775	226.2	254.6	165.125	202.3	163.55	189.1	188.85	218.125	212.675	202.6	347.1	311.95	129	191.5	149.425	310.4	185.1	253.875	211.275	149.3	198.625
5330420D20Rik	119.6	123.075	109.375	115.325	124.65	128.275	119.725	162.175	133.725	341.1	330.75	114.425	141.375	124.75	116.75	293.6	98.05	161.475	117.175	188.275	538.025	186.775	284.825	186.3	136.925	121.75	136.425	129.275	125.15	128.05	153.225	155.45	126.9	118.55	112.225	114.75	111.35	119.125	116.2	130.4	102.35	139.775	124.1	183.1	101.875	115.2	245.175	122.275	125.25
Gyk	291	435.5	418.1	373.9	367.05	412.4	424.4	673.3	628.45	708.525	331.675	442.375	478.9	1968.47	379.175	2130.43	463.05	2057.03	395.875	574.75	10663.4	416.6	766.5	376.7	577.075	487.475	497.45	452.4	467.875	403.55	366.2	379.95	307.65	359.625	419.3	402.25	378.85	389.225	527.7	3415.22	462.175	318.7	398.675	1002.27	520.625	439.075	1147.17	357.175	430.575
Slc3a1	46.4	57.6	51	53.45	46.45	47.4	46.45	81.5	51.3	47.55	56.9	44.2	46.55	913.5	44.25	48.4	49.35	47.55	48.15	53.9	12875	45.7	39.45	45.15	45.15	44.8	44.35	44.4	49.1	46.6	45.15	49.1	45.4	42.55	46.3	43.95	44.45	45.95	680.2	5300.95	43.45	44.35	45.1	47.25	42.95	56.55	41.55	45.95	44.85
4833439L19Rik	1670.6	4728.6	3562.15	3027.4	4230.1	3374	2524.4	6087.1	9466.55	5589.85	11139.5	4493.35	5636.2	2499.2	4966.25	5563.75	1729.6	1928.8	2480.45	1541.05	39747.5	6756.8	8364.85	6851.85	5415.65	5859.4	5268.9	6413.8	5235.3	5652.7	2986.9	1133.3	2242.85	3446.05	3920.35	1817.7	1334.15	1312.2	8917.55	8049.95	5003.5	4877.95	4648.8	8780.6	3273.9	8405.2	6439.9	5653.9	3484.55
Acat1	65.65	69.3	67	66.8	70.35	69.05	66.75	73.05	75.8	94.45	80.85	64.85	66.6	101.3	66.8	77.55	86	69.55	65.8	88.4	171.6	64.15	60.15	61.15	64.85	63.65	61.6	65.65	74.15	67.4	63.8	85.45	67	64.5	68.65	64.3	65.45	67.5	68	66.35	76.9	61.7	65.45	70.3	62.55	63.75	60.15	66.4	62.4
Nudt12	118.7	153.583	130.5	129.833	157.65	144.617	163.35	166.317	214	173.433	171.2	116.65	122.117	742.183	371.383	533.617	219.45	136.517	114.35	173.433	1466.88	184.833	147.583	99.3833	184.983	114.433	164.85	119.167	167.65	116.55	166.85	209.55	114.517	103.85	190.45	95.45	100.983	96.9833	203.067	225.833	114.9	138.5	118.317	194.933	107.067	381.933	117.283	149.183	91.4
Fahd2a	533.8	344	336.75	332.95	299.2	339.7	362.85	356.4	366.2	435.4	402.75	380.3	388.7	500.6	582.95	426.25	365.5	341.85	334.3	338.3	1565.05	288.5	340.75	322.3	329.85	322.3	339.15	346.45	341.35	332.35	474.05	335.7	292.7	318.75	358.3	326.8	332.65	312.9	349.15	335.7	301.65	411.35	348.7	337.7	308.75	683.4	321.15	354.85	299
0610011F06Rik	1209.3	762.15	964.8	598.75	768.8	804.35	529.3	1046.5	906.3	542.1	1309.4	895.5	719.35	7747.8	1646.4	755.35	572.4	1201.6	1054.55	2161.15	18307	1269.05	2483.3	1451.35	816	724.65	960.55	1138.15	507.95	1006.8	3074.15	942.8	834.7	751.3	1397.6	1676.95	1668.05	1126.8	4304.95	2341.5	544.7	2261.6	1371.55	2147.6	754.95	6525.55	1283.45	3075.7	652.2
Prodh	160.6	189.9	272.4	194.45	292.65	270.4	241.05	161.35	179.8	382.5	286.9	342.5	418.95	1700.35	790.85	295.25	145.85	360.3	626.35	303	4333.1	258.65	187.25	158	282.2	418.85	291.15	430.05	299.15	292.85	223.9	165	153	177.85	290.4	148	228.85	182.8	229.45	452.35	256.8	377.6	212.05	209.45	531	424.3	296.05	417.9	179.1
Acsm3	127.75	157.3	134.6	137.3	142.5	143.95	131.35	160.35	320.25	148.25	139.75	385.15	128.65	6163.6	648.05	2473.85	170.65	138	133.1	226.2	47858.2	127.05	1982.2	118.95	120	109.95	114.5	109.3	133.2	122.65	111.1	183.7	129.45	123.25	178.1	125.05	128.6	115.25	4469.55	132.85	137.55	172.45	123.15	201.5	125.5	1328.8	963.6	311	123.4
BC051244	204.6	291	314.75	485.45	253.2	289.35	241.5	498.5	434.2	210.25	264.05	260.6	269.05	1871.75	511.1	286.65	277.9	252.85	367.8	380.3	7524.85	288.4	214.35	272.35	218.9	217	202.7	270.7	277.8	243.35	472.35	392.35	249.1	256.65	330.45	213.85	256.75	260.3	372.3	655.7	303.6	381.2	268.1	426.5	215.9	701.2	269.45	702.35	242.3
Hsd3b2	162.45	139.65	144.75	145.75	97.2	177.85	142.9	184.45	173.55	171.75	147.9	125.8	164.95	744.75	176.95	159.9	161.35	140.65	201.7	214.85	2193.65	193.15	117.25	114.65	266	172.15	176.65	183.7	268.05	173.75	185.55	235.25	191.25	127.3	132.25	188.05	222.4	381.75	404.2	245.6	171.15	149.4	151.95	160.1	181.6	165.3	157.65	149.85	167.35
Hsd3b4	46.775	48.575	47.95	47.425	47.15	48.725	47.575	51.125	61.45	49.8	52.85	46.15	47.125	4501.7	46.3	51.925	54.95	60.325	54.725	58.75	17864.5	46.375	48.55	44.275	47.4	45.45	45.4	45.525	48.8	48.475	50.325	62.15	48.875	45.1	48.15	46.9	47.675	47.225	45.25	55.575	45.1	44.7	45.1	48.6	45.575	45.325	46.7	48.25	46.65
Cyp2j5	135.725	164.275	151.625	132.975	185.05	146.05	132.55	196.175	272.875	184.6	173.9	115.775	129.3	15652.7	117.95	152.625	312.525	143.7	133.975	211.45	42724.6	115.55	94.425	107.55	111.925	109	115.25	105.925	171.225	131.5	110.625	346.65	142.125	134.15	145.575	114.6	112.9	116.65	113.7	130.65	121.8	118.1	136.1	134.1	119.2	115.2	108.675	128.875	113.65
Xylb	88.55	99.35	93.7	90.6	138.8	96.15	255.05	109.05	118.55	104	98.65	83.6	91.75	3254.65	82.2	104.2	175.3	93.65	151.3	120.75	9950.35	84.4	323.15	116.1	81.8	80.5	78.9	81.55	122.65	89.35	80.1	119.85	91.55	85.2	95.15	84.75	89.45	95.85	81.65	117.6	79.95	81.9	92	92.2	89.25	82.45	84	88.45	82.1
Ugt3a1	93.55	123.35	113.6	115.15	120.65	107.05	108.3	111.5	123.8	110.4	113.7	93.85	101.25	7547.25	100.95	116.6	120.65	105.15	116.9	129.85	25677.6	100.05	86.15	91.2	102.5	109.35	95.05	115.3	110.55	102.2	95.75	143.1	109.2	98.8	119.3	97.15	104.5	102.35	118.55	111.9	95.3	94	104.25	108.45	100.15	95.75	91.2	99.85	112.3
Ugt3a2	102.95	107.75	102	104	102.2	109.35	102.4	128.05	107.65	106.15	102.85	104.95	101.3	21691.2	99.3	115.55	106.35	106.95	102.5	143.8	69504.3	90.65	87.9	81	105.45	97.95	97.65	97.35	102	101.75	91	107.8	106.3	102.4	102.7	99.5	101.9	101.8	95.05	109.35	97.8	93.75	105.55	106.3	98.05	98.6	98.15	101.55	91.3
AU018778	71.2	80.2	75.7	73.35	75.8	87.45	71.85	79.45	117.4	100.1	82.7	68	71.65	18350	8620.45	1838.2	102.45	78.05	72.2	81.3	18840.6	120.9	1418.3	86.2	68.6	67.75	67.85	66.95	79	72.5	65.4	89.8	79.05	71.1	75.9	70.05	71.25	71.05	4900.7	6059.85	68.35	1224.55	70.5	239.6	69.45	256.35	705.55	74.05	68.05
Coasy	320.55	244.95	221.8	176.35	333.1	264.1	674.3	527.35	304.35	271.6	228.2	1234.9	337.3	5651	1814	1213.7	220.65	433.55	247.95	362.15	6815.3	330.75	921.4	402.45	276.45	223.5	408.35	338.95	180.3	179.4	581.15	151.8	312.1	255.2	247.6	495	320.75	334.5	418.8	366.6	1000.85	1219.15	344.7	370.95	599.15	1573.8	628.35	877.25	295
Nr1h4	605.25	679.45	820.9	708.35	825.25	847.45	595	594.75	647.75	768.6	617.35	551.15	580.2	7015.15	536.95	649.5	675.8	611.8	507.85	704.75	8882.25	572.95	542.4	639.95	792.4	604.3	579	642.55	697.4	595.25	487.2	618.65	594.75	572.8	564.5	490.85	536.35	546.9	3991.55	1445.6	500.5	539.25	549.15	841.75	543.8	791.25	515.75	609.8	516.1
Slc37a4	131.6	116.95	112.65	131.65	134.15	135.2	282.6	133.15	129.2	141	1252.4	129.5	124.6	2896.4	134.8	138.8	111.9	135.35	160.3	124.35	5613.45	109.4	102.3	117.4	137.65	135.05	175.6	117.25	129.45	143.55	259	120.8	117	146.95	136.65	168.95	134.35	150.4	156.65	1417.65	107.35	129.05	130.3	136.55	129.75	130.35	133.1	445.15	141.25
Habp2	68	73.2	71	110.4	120.2	80.3	68.95	93.05	78.2	77.8	71.75	64.35	68.7	1110.3	65.25	80.2	92.6	71.75	69.05	124.6	2031.35	67.1	61.2	62.9	69.35	67.65	65.4	64.25	75.3	68.75	64.85	78.1	68.8	67.65	71.35	64.95	68.65	67.8	67.2	77.8	64.05	65.2	69.4	559.95	64.6	68.45	64	74.75	64.2
Cml1	511.4	474.75	494.15	456.8	383.1	468.65	675.7	801.45	686.9	583.85	560.3	349.05	381.5	22075.8	858	506.1	608.1	517.3	520.1	5712.05	37589.4	415.1	1306.75	499.8	891.65	822.35	603.85	732.15	594.05	510.45	1348.7	1822.45	508.65	429	540.25	685.35	510.3	498	475.7	1026.6	382.75	535.25	415.25	769.6	426.3	3088.45	386.85	921.75	536.1
BC021608	133.7	142.95	141.95	156.1	142.3	174.7	140.9	158.3	146.85	142.55	142.35	98.15	154.35	15715.5	134	161.65	150.8	142.65	141.7	150.05	21749.7	149.95	119.7	135.85	142.25	136.45	116.9	134.95	138.5	90.9	119.95	132.05	104.75	138.15	156	159.55	141.05	148.65	138.45	140.9	135.6	130.1	136.95	151.45	135.45	136.6	136.15	132.7	138.75
Ugt2b38	424.45	440.125	468.525	457.2	390.525	460.275	429.75	662.05	674.425	364.45	307.55	397	453.2	31503.8	366.15	468.95	260.2	434.925	410.125	1290.3	57120.2	410.15	820.525	356	516.625	411.35	376.4	404.375	307.3	438.15	335.05	432.225	358.9	325.2	440.675	217.325	426.975	492.75	2373.05	1778.35	565.875	427.025	549.85	507.15	560.225	451.95	498.9	521.025	389.2
Pipox	42.4	52.05	49.25	58.6	43.05	42.55	41.35	54.95	47.8	43	42	38.6	41.05	1950.2	43.55	47.45	43.25	44.7	42.45	47.85	3128.95	37.75	41.05	67.25	43.2	39.3	53.5	43.35	42.8	41.35	39.45	47.5	49.35	42.35	41.4	45.15	39.75	39.8	37.75	201.6	40	38.65	46.9	42.5	39.8	38	38.9	43.4	38.85
Slc25a16	178	141.35	167.25	180.65	315.45	211.15	648.3	862.25	885.6	480.75	882.95	301.9	293.05	1938.2	1122.05	754.9	308.2	1703.25	249.6	283.9	3734.1	563.75	1196.8	854.8	444.25	894.85	524.1	347.3	470.85	583.7	342.15	342.5	289.85	316.5	645.4	429.35	303.55	305.8	1259.7	406.85	458.65	680.45	386.6	876.25	471.25	1425.9	576.8	2013	496.75
Abhd14b	110.75	88.45	94	117.5	121.05	120	1424.3	578.25	388.85	153.1	118.9	464.2	210.95	5868.15	1173.95	231.85	121.2	395.65	98.65	169	9600.95	898.45	5810.85	1173.95	136.75	77.45	269.9	229.35	79.85	117.25	368.15	53.3	127.35	154.35	706.95	109.4	109.7	82.1	882.15	376.5	412.3	927.1	250.95	605.85	123.85	1087.5	636.65	3284.85	89.55
Mpst	35.05	42.5	42.1	41.95	43.65	41.8	41.95	51.55	36.6	46.35	65.45	46.4	45.2	45.05	54.2	49	48.05	43.95	38.8	52.25	103.85	41.15	51.85	52.1	40.95	40.1	41.2	40.35	43.25	42.35	41.75	46.25	42	41.3	43.45	41.5	41.75	41.25	89.15	42.65	39.5	40.75	66.55	43.65	42.4	40.25	39.85	47.05	48.4
Oxsm	733.8	406.95	461.8	413.7	518.3	479.3	448.35	515.45	552.85	1073.85	729	365.1	515.55	1279.85	1405.55	1054.25	619.7	492.65	575	570.75	2542.8	705.15	1022.45	461.4	540.3	468	515.5	472.6	474.35	400.7	566.75	603	462	531.9	609.95	522.8	584.6	539.85	2227.45	673.1	484.05	494.6	542.65	517.7	483.75	535.2	691.6	658.75	530.2
Ppa2	5620.2	1029.35	1291.85	1074.3	1433.9	978.9	1680.6	1006.4	904.75	4500.55	1059.45	1834.25	1574.55	2682.15	1696.6	1322.6	258.25	448.6	373.5	146.6	11414.5	1259.2	2680.8	1507.35	1350.45	1469.75	2169.85	1874.3	859.65	1277.7	952.4	400.65	870.5	521.2	1213.55	1042.1	1159.3	883.95	6991.65	1093.35	1320.3	1747.9	1105.75	1180.7	1525.15	1716.7	1597	1322.4	1002.8
A230051G13Rik	103.55	105.1	91.7	89.35	146.8	93.75	90.65	111.75	118.7	110.75	118.9	90.2	89.1	131.05	94.8	126.25	117.1	91.75	96.8	112.35	219.65	85.2	93.95	86.9	92.5	99.4	86.6	93.55	93.7	88.5	103.1	98.85	93.8	89.65	110.25	101.1	109.65	120.25	115.9	93.1	86.75	92.85	110.65	92	88.1	115.05	88.3	90.05	152.95
2510006C20Rik	424.1	302.55	300.5	284.3	346.1	301.2	269.85	520.5	382.05	1721.85	2068.55	530.35	792.75	3492.3	544.45	372.2	2476.25	281.45	272.2	517.1	6361.25	318.35	1331.75	1195.6	397.15	833.3	556.85	768.1	411.45	621.05	455.3	591.8	293.5	256.75	569.15	355.4	359.1	254.9	1768.45	1071.7	518.9	1543.2	2375.85	1934.8	430.4	646.05	585.85	322.25	2861.25
L2hgdh	225.25	248.85	275.25	245.95	251.55	271.2	393.15	237.85	255.4	388.05	511.2	205.6	242.95	493.45	242.4	249.85	251.05	222.65	240.65	135.5	866.4	220.65	197.05	213.8	233.85	237.8	231.7	237.85	245.55	241.4	220.35	195.05	221.4	222	245.2	235.9	238.4	234.4	222	465.45	227.2	278.7	285.1	319.4	238.05	287.55	228.85	314.1	187.5
Spr	748.65	1317.9	1252.8	1334.5	1644.35	1395.55	1227.3	1004.35	892.15	2073	2659.45	1649.55	1206.9	3944.85	1275.45	1485.3	617.45	929.9	740.85	1376.65	4578.8	1429.3	1650.5	1164.75	1036.7	1044.85	1281.3	1656.8	1043.3	1163.9	870.25	914.05	1084.4	978.25	1581.55	751.55	1531.65	1099.25	1469.5	1702.25	1202.1	1877.5	1566.65	1544.8	783.5	1580.8	974.15	1737.85	684.35
Slc25a30	84.1	66.45	72	67.05	84.05	91.05	68.45	69.3	72.1	70.6	67.35	68.6	66.2	358.85	150.15	70.65	80.95	63.5	109.3	69.25	2032.95	102.75	59.65	64.35	75.65	62.85	118.55	63.95	65.5	65.75	62.1	83.05	84.45	106.75	67.65	139	251.15	350	59.1	64.4	69.25	328	76.15	66.05	119.65	1722.7	92.6	619.95	109.05
Cpt1a	338.85	64.3	61.275	71.725	155.95	81.025	2087.38	825.475	987.425	498.3	143.225	1225.75	1053	5893.85	1306.67	103.725	560.625	509.225	358.175	110.225	6530.82	2465.85	1017.2	2289.22	364.4	225.8	514.15	322.3	89.075	225.725	1241.17	159.975	1079.62	581.025	2129.82	1307.47	710.55	712.4	3726.85	1555.58	1575.72	2084.82	1496.62	2546.38	1508.55	5583.38	2117.07	2559.88	1183.05
Ccs	115.95	27.9	28.95	26.4	37.4	28.55	318	33.6	301.45	32.25	41.9	107.4	46.3	1293.3	104.2	90.65	41.15	25.05	37.6	140.9	1297.75	51.3	192.8	109.85	26.1	27.15	33.55	32.1	30.15	29.9	45.35	30.35	36.25	91.5	60.45	34.45	216.2	75.8	140.4	47.95	68.75	145.85	80.6	63.95	59.9	794.9	121.55	149.25	35.4
Pmpcb	4001.25	515.3	649.9	519.8	756.45	591.45	1991.65	418.2	262.65	3755.25	1699.35	1035.6	997.75	2509.55	1817.8	1239.2	35	316.45	398.55	98.6	5296.35	448.5	1640.35	761.05	449.9	530.6	738.85	611.35	304.1	471.8	1050.7	75.15	484.2	703.4	584.85	1160.35	801.9	615.55	1414.35	997.15	750.95	1841	1173.85	965.8	1008.45	3865.1	1088.85	1087.35	570.25
2310016A09Rik	257.25	193.95	161.35	181.2	157.65	165.25	4344.85	228.8	218.25	4098	9207	1182.35	3168.75	15228.2	12782	5743.3	1121.5	253.2	182.75	209.3	23696.3	973.55	539.2	1635.8	841.1	284.75	1390.4	836.3	220.7	309.7	2662.2	222.15	226.4	200.1	3480.65	156.4	145.05	141.7	4768.05	8733.7	133.7	2873.75	229.85	1743.5	146.2	13349	4820.55	1217.55	255.1
Pcca	328.137	172.75	180.988	214.863	171.5	159.312	276.488	597.138	264.012	792.487	502.438	166.062	200.762	762.612	1210.91	1474.04	128.387	519.388	138.363	161.05	1924.84	215.975	495.225	338.875	247.425	214.762	226.65	226.238	178.175	254.338	187.537	178.863	190.363	95.8375	277.262	222.7	209.675	213.275	409.087	228.963	131.375	689.163	235.238	552.788	170.475	1185.09	582.6	439.613	167.162
Hibadh	493.283	306.433	347.5	324.733	489.3	205.283	1109.88	1192.68	700	2385.48	1529.65	1088.98	649.9	3718.55	2532.05	2194.48	256.85	621.9	386.983	109.317	4531.32	650.117	983.783	696.167	546.817	411.35	830.6	827.25	379.167	410.25	754.033	228.417	527.483	369.183	909.117	745.383	468.967	370.767	659.533	408.367	589.017	1407.38	490.083	1965.05	1420.63	1785.02	1686.37	1935.68	477.25
Mut	216.825	311.35	317.1	287.875	447.7	330.125	623.5	985.875	710.65	2705.6	1570.17	384.1	676.35	2224.45	2345.25	1542.83	212.1	688.725	260.05	502.475	4758.73	767.05	1224.5	664.7	729.9	667.5	861.05	780.025	505.25	542.95	1081.35	383.6	399.125	407.175	408.625	269.825	320.125	246.325	1324.92	487.3	465	1142.05	594.775	1888.1	411.425	2230.82	1279.1	1421.6	525
Nfs1	1820.5	820.3	1212.15	1320.4	1791.4	1598.8	1996.7	1385.2	1530.9	3490.7	4731.4	2554.05	2630.4	3437.15	3132.55	1573.6	847.3	1319.8	884.5	880.8	6820.55	1845.65	2053.4	1937.05	1876.2	1695.05	2001.55	1829.45	1312.1	1531.05	1406.8	967.7	1664.55	1431.5	1525.9	2207.2	1917.25	1786.1	1715.95	1671.05	1895.6	2329.8	1779.4	1912.6	1743.55	5496.55	2815.3	2063.35	1616.9
Nsun3	113.5	131.45	125.9	143.625	123.3	129.575	120.775	144.2	157.375	141.8	160.45	113.35	136.525	137.4	132.4	169.85	142.25	150.325	122.625	172.725	196.95	122.975	112	100.6	133.65	126.975	135.4	134.85	132.875	123.85	111.375	134.4	117.025	90.275	138.025	142.05	136.35	125.55	143.975	129.175	164.35	136.65	119.75	144.95	119.075	184.275	137.55	129.05	102.775
Lars2	101.733	162.983	160.95	140.8	260.367	181.267	204.567	203.25	168.233	295.283	302.983	145.15	155.417	164.1	189.95	175.85	140.25	145.95	125.467	103.1	310.2	146.383	147.8	142.267	132.417	137.567	149.55	144.767	137.933	133.533	148.933	114.983	145.117	133.067	139.083	153.633	159.167	148.833	220.767	165.5	152.333	187.233	197.4	151.833	138.483	232.467	172.133	163.05	141.433
Mrpl12	5021.65	4667.15	6701.3	6310.9	14552.4	10928.3	11434.5	2596.7	2711.2	10255.8	11289.2	5777.3	7388.8	10903.1	5634.2	9511.15	2769.4	5020.05	1704.8	1124.85	14920.5	1523.05	3583.6	2445.3	3400.1	3367.75	3778.9	3864.1	1967.5	2991.4	2623.15	2844.3	3323.4	2488.3	2411.25	6479.35	5744.15	4126.75	12563	8054.25	3370.75	6320.5	6637.35	5157.95	6230.75	6391.75	4806.5	3568.1	3575.8
9430083G14Rik	212.812	677.388	706.812	594.112	693.112	531.663	1070.99	363.938	161.162	1275.56	1398.03	672.825	849.337	834.95	929.55	1333.9	481.6	454.887	365.55	179.975	1404.84	396.275	451.137	390.312	261.113	154.537	226.387	152.438	137.025	184.762	281.9	256.863	356.462	539.8	655.112	572	529.438	414.05	860.175	891.837	543.15	673.312	516.663	715.5	524.35	739.837	699.288	329.7	382.45
Sfxn1	541.4	4142.1	4532.65	6418.95	7534.85	4877.8	2490.75	3787.7	2722.45	1069.65	937.4	1393.05	1399.6	6171.65	11527	7156.2	2523.5	1893.85	1090.9	1114.95	13973.6	1188.9	1130.7	1944.5	999.45	2879.15	1283.9	2941.05	3562.95	2076.35	3344.35	1762.55	3037.7	2215.4	2270	3216.45	3032.35	2892.8	2767.65	9130.55	2474.4	6331	3358.15	2545.5	2470.1	5543.35	2585.1	6827.15	4167.55
Mrpl27	1572.78	2960.72	3204.28	3109.07	3137.35	3243.82	3636.18	2064.07	1826.3	3886.82	4592.2	3186.3	4121.93	5415.05	6079.93	5143.32	1996.72	2712	2388.65	1446.08	6514.93	3183.47	3488.95	4124.8	3963.4	3843.5	3909.62	4361.38	3473.1	3560.6	3904.47	2843.7	2529.03	2796.03	3164.07	3013.32	3558.88	3230.07	5527.35	4848.2	3624.3	4659.9	4778.45	4080.82	3005.05	5053.02	3407.03	3668.55	2975.97
C530044N13Rik	361.067	248.133	292.45	348.983	459.35	340.417	696.2	496.517	553.167	1028.68	1315.65	486.067	645.883	1484.55	966.967	925.417	376.833	590.367	373.267	354.767	1834.15	552.367	1007.7	866.133	612.45	767.383	608.8	555.017	676.75	576.317	486.25	259.417	421.867	572.133	766.833	274.45	285.933	280.917	1669.38	1580.25	760.067	979.033	975.783	681.7	406.45	984.617	501.8	646.933	485.55
Acss1	163.775	164.475	134.3	154.025	120.15	182.5	1046.45	4381.4	3235.45	4565.3	481.05	174.7	289.75	155.7	607.1	701.1	979	1751.85	548.325	252.175	4999.52	1284.22	4633.23	994.75	291.775	341.3	382.7	408.7	239.15	346.475	119.7	434.9	859.675	287.375	254.075	2493.4	933.65	1629.55	1436.75	497.8	273.5	388.425	527.575	1842.53	1290.45	304.775	2088.97	4745.32	772.175
Gatm	5504.55	144.85	203	215.6	19856.7	1527.25	82.4	126.9	114.8	210.95	290.8	720.8	401.2	597.55	377.25	151.6	1003.5	275.75	25817	14872.6	41765.8	120.45	158.9	265.6	22160.2	11384.1	21445	17515	3819.9	5069.1	436.5	4030.05	420.75	207.75	266.9	138.05	339.45	391.05	282.2	187.5	544.1	1220	595.05	189.15	250.2	322.2	797.65	157.05	5929.45
1500032L24Rik	2487.3	2741.45	2818.1	2172	4002.45	2306.7	4348.6	3088.15	3103.65	7715.6	5054.75	7460.45	5912.05	3229.95	5159.05	6312.55	2108.65	3894	2245.5	679.1	7809.95	4422	6068	5173.15	6442.8	5603.6	6706.85	7190.8	4082.25	5225.6	5054.4	1624.2	3811.55	3037.95	3221.8	3997.75	3903.65	2193.55	7713.6	7631.25	3449.45	4865.55	5325.15	5990.15	6022.75	6273.55	5686.05	6386.8	4459.45
Cox4i2	92	90.8	107.75	98.8	100.9	120.05	93.4	101.5	117.75	124.3	102.25	100.8	100.95	109.55	94.35	132.4	109.1	98.15	104.35	145.05	99.45	469.65	90.9	88.45	104.1	96.35	99.3	104.45	89.6	80.2	97.35	128.05	121.25	122.95	115.5	97.75	129.9	132.75	130.5	118.6	108.05	98.1	116.8	101.85	103.2	100.55	119.45	93.5	130.95
Ndufb8	53.6	57.15	55.85	54.3	56.1	56	55.3	65.35	64.15	57.5	56.3	51.65	54.25	56.95	63.75	62.75	60.75	57.05	56.8	62.4	65.05	92.25	51.15	52.15	53.15	52.9	52.25	52.05	56.5	56.7	53.2	70.5	67.6	55.45	56.7	54.9	55.55	55.55	75.75	56.7	59.7	72.85	65.35	57.4	77.5	76.95	53.15	56.8	51.6
Wdr23	418.25	196.617	205.167	148.233	281.467	225.767	405.917	886.8	376.517	1203.4	1495.18	1130.78	813.333	2926.05	823.783	642.933	328.267	434.017	308.65	440.9	1791.53	715.033	3286.38	1103.32	438.317	489.967	472.067	496.983	293.917	580.533	887.567	415.033	699.417	296.483	867.8	1078.82	938.45	818.8	1087.4	1211.75	846.5	739.017	571.283	464.033	458.467	1246.22	913.45	1166.68	614.617
6330416G13Rik	41.4	43.85	44.9	43.7	43.9	44.1	43.95	44.95	45.8	44.5	44.3	45.1	43.45	44.15	42.75	45.25	43.85	44.35	43.85	46.55	43.15	42.75	477.9	53.2	43.7	42.05	41.75	41.4	43.45	42.55	53.35	45.35	57.45	39.3	43.85	90.5	104.4	87.2	51.05	43.65	42.25	42.35	42.75	44.3	44.85	42.6	46.15	43.15	42.7
2610022G08Rik	68.85	82.85	79.45	78.95	79.5	82.95	78.85	99.1	85.4	82.05	80.35	75.25	76.8	80.65	76.25	83	84.4	79.7	67.4	88.1	83.45	72	115.95	89.15	76.1	81.95	75.35	74.9	79.5	78.4	76.35	61.3	77.9	75.45	80.5	77.35	76.75	76.95	74.75	79.45	74.35	75.65	76.2	82.85	72.5	76.2	75.75	78.15	74.6
Dnahc11	29.35	30	30.1	29.7	29.95	30.25	29.8	31.05	30.5	26.5	30.55	28.9	29.65	29.95	30.75	30.25	31.65	30	31.3	35.05	29.45	33.75	75.05	40.95	28.6	28.55	28.4	28.45	30.15	29.15	28.85	48.3	29.4	29.9	29.85	29.65	36.1	32.45	28.9	30.1	28.5	32.35	29.2	29.85	28.7	28.65	40.7	29.7	29.1
Bik	92.65	90.1	86.8	85.5	104.55	88.7	84.3	94.3	117.6	97.3	89.4	79.1	87.15	90.55	81.2	92.75	146.9	88.5	85.95	111.35	94.85	138.3	161.7	135.05	79.55	73.5	78.95	76.8	86.7	84.4	75.65	96.85	84.35	91.85	99.8	79.6	84.1	81.6	80.3	85.35	79.25	80.3	85.05	143.6	79.7	76.5	79.6	122.5	77.85
Cpxm1	449.65	253.05	219.8	195.05	146.45	152.9	145.5	165.95	163.5	159.5	166.4	260.05	150.3	149.15	679.25	159.95	172.7	142	496.85	169.2	172.3	226.85	538.8	890	150.8	130.5	144.8	135.15	146.45	141.8	136.55	162.8	820.85	157.35	204.55	127.7	126.1	130.9	127.1	142.4	132.75	685.05	427.95	148.5	140.2	191.95	505	150.3	147.2
Timm22	131.05	132.15	137.6	139.6	137.55	135.45	138.25	184.35	142.8	136.5	129.6	124.55	132.35	140.5	129	145.65	124.2	130.9	135.55	154.45	135.05	149.05	126.65	228.1	128.55	133.85	129.65	131.7	133.55	127.9	134.9	147.6	133.15	135.4	135.35	153.35	132.9	147.1	131.95	139.1	150.9	129.05	128.25	209	126.1	133.1	129.3	148.4	153.55
Slc25a4	1186.67	8104.07	8920.62	15165.9	17268.3	19640.7	9950.65	1053.58	6481.62	8148.62	53391.3	10622.5	23676.9	844.325	9271.25	13587.9	7124.23	4746.62	8027.38	333.25	21368.2	6398.8	7004.02	12265.1	65469.8	50758.2	49931.2	53793.8	30473.1	33659.6	22793	3278.65	6237.8	11971	11967.8	6111.27	6217.25	8923.6	4585.35	1535.4	5003.5	13245.9	11471	15183.2	8568.12	13521.4	9928.35	11306.8	10880
Fth1	38914.7	37885.7	44080.8	95181.6	187509	156460	54252.5	34958.6	54585.8	166287	142402	121431	122056	133813	172311	218569	121359	217073	146227	33606.6	311333	199906	158120	176701	404198	275336	361244	338748	179862	273311	132920	90740.1	171041	169834	132104	121632	85575.9	61924.6	238223	227988	102609	172757	119334	166038	108929	213585	152432	104036	148671
Mrpl39	86.8	88.6	89.3	89.35	94.95	93.55	116.2	101.4	91.05	94	95.6	78.3	101.9	96.9	81.4	95.3	104.35	101.1	89	105.4	88	82.05	74.85	75.85	93.9	89.75	158.5	91.2	95.6	88.2	81.9	123.35	86.45	86.25	88.9	83.9	93.3	86.95	84.25	124.4	84.8	99.85	85.05	92.8	91.25	82	78.85	87.25	81.6
Wasf1	685.025	1243.12	1322.12	967.375	478.775	433.75	192.45	252.025	256.45	231.2	215.65	198.65	189.4	280.6	185.25	250.975	348.925	203.25	369.3	283.3	199	174.9	336.05	335.45	1940.97	10086.4	2581.9	3099.62	7760.98	21379.6	875.325	297.35	237.175	273.8	218.775	164.9	167.25	158.65	172.625	190.675	192.475	1183.05	1547.6	217.625	163.15	205.65	172.075	232.95	155.15
Cstad	55.7	59.9	57.15	57.55	60.05	59.7	55.3	64.15	73.75	61.6	59.2	52.4	54.75	61.3	52.05	62.85	75.4	59.9	58.95	88.3	57.95	54.2	46.55	85.15	52.65	59.8	51.45	64.65	67.55	65.6	61.55	98.6	61.2	55.8	59.8	57.95	56.9	54.95	51.75	56.55	52.8	52.4	61.2	57.25	54.75	57.3	51.15	55.4	51.9
Mrpl15	145.5	218.85	206	197.55	193	199.05	183.75	213.45	252.85	215.1	217.05	177.2	199.25	195.8	160.15	230.95	215.1	212.3	198.3	269.95	180.8	175.1	171.05	166.8	175.55	169	165.75	166.5	233.3	182.85	173.85	305.55	187	176.95	199.75	179.15	183.05	182.6	178.15	187.15	168.55	167.15	192.7	188.75	172.95	173.7	166.75	182.25	171.55
Nnt	138.1	143.85	173.25	156.75	143.65	145.9	144.25	155.95	224.4	135.8	137.4	133.6	148.65	153.85	137.2	142.95	154.7	143.55	144.45	208.45	142.35	139.3	130.55	142.75	147.8	142.5	135.65	143.4	124.6	159.65	133.65	264.5	159.8	103.5	147.1	140.7	140.25	144.75	131.7	143.85	136.2	135.1	137.25	145.95	152.8	137.15	143.1	141.8	131.85
Sh3glb1	319.775	433.125	438.175	369.9	296.075	272.05	321.2	361.525	431.35	655.95	753.9	581.55	843.85	419.825	761.9	662.9	448.1	485.825	399.825	403	485.3	939.7	361.225	451.925	494.95	425.325	804.35	545.55	388.9	402.575	286.625	438.475	403.1	1356.58	472.8	259.425	312.5	235.525	349.2	313.475	561.525	702.4	463.95	459.025	372.925	553.8	703.575	468.775	469.05
Cul7	154.85	628.1	958.15	962.75	1279.6	1472.35	197.85	125.35	115.45	187.75	133.9	471.55	126.35	171.05	267.55	155.55	85.6	168.4	1322	215.2	198.05	384.95	285.6	210.15	223.55	177.65	209.35	251.95	176.15	150.2	494.1	158.8	193.35	2126.75	243.25	111.15	135.9	133.65	129.3	183.95	217.3	887.4	484.5	186.65	205.95	360.45	168.1	199.75	155.4
Zmat5	502.65	356.3	355.25	323.4	295.8	344.5	352.65	280.85	358.75	374.35	404.85	342	355.45	330.65	359.95	429.55	333.05	343.2	306.65	214	386.45	355.8	371.25	347.25	347.1	343.35	358.15	378.25	355.55	371.85	348.2	346.6	393.9	334.45	530	457.1	490.9	373.6	339.35	358.7	283.1	374.9	349.5	340.3	383.25	435.65	305.25	354.1	313.85
Fis1	2541.55	2636.95	2492.8	2024.85	2586.25	1791.8	2181.75	2747.75	2277.95	4483.95	6649.9	8840.85	5779.25	3335.4	5046.2	2137.1	4153.45	2002.1	3081.05	565.7	6007.85	5562.4	8282.25	6461.25	6971.75	6203	8333.55	8134	4717.9	6787.45	5225.55	3809.75	5760.35	3956.8	5242.65	9410.25	8048.3	5505.15	4772.75	5837.05	4200.35	6204.45	5479	2956.4	5935.3	5843.8	5792.45	4565.5	5808.7
Mrpl43	1666.45	607.05	1066.4	1089.3	1750.3	1570.75	3142.75	851.25	811	2056.2	2262.65	2417.75	1727.55	1626.75	1673.85	1007.75	1110.1	809.95	2198.2	448.85	1833.35	1404.1	1946.45	1278.3	1735.95	2056.4	2007.05	2271.45	1351.55	1861.7	1761.6	1735.95	1596.6	1805.75	1693.7	4358.25	2441.45	2088.25	2540.75	2224.9	1748.1	1927.75	2139.3	1289.6	2357.45	1807.3	1170.85	1768.3	2001.45
Mrps16	335.2	375.075	403.4	362.7	1156.65	636.675	611.675	294.875	414.175	1484.4	901.675	1048.45	619.05	508.6	951.55	1605.6	293.875	322.725	323.5	140.325	897.7	317.375	427.1	382.05	284.1	320.575	340.225	354.25	252.75	327.125	510.225	277.475	435.95	599.975	583.425	2319.6	1419.62	791.95	661.625	476.375	596.475	673.575	956.425	401.25	1028.92	906.8	998.05	462.65	418.85
Tk2	830.65	429.45	495	420.05	372.75	368.25	625.75	652.7	381.05	436.1	492	837.05	443.15	637.55	1609.9	541.3	1290.05	546.6	660.55	444.25	721.8	812.95	1182.65	1105.25	802.05	913.85	1027	1196.9	627.8	705.9	1119.1	740.95	1597.65	512.2	1392.45	4463.7	2656.8	1855.8	459.3	307.55	605.3	1344.6	595.15	532.6	653.6	4183.5	1216.1	1615.4	594.6
Oxa1l	101.35	258.7	225.45	308.15	223.3	220.3	264.7	138.9	189.4	290.4	193.15	99.45	118.35	192.9	141.15	146.85	237.3	170.7	394.5	142.65	152.3	143.1	120.3	107.7	129.85	116.9	96.85	125.4	141.45	126.35	126.15	192.25	184.75	187.9	167.15	519.15	276.3	296.05	160.4	125	121.85	224.7	205.1	92.15	161.45	269.75	142.6	172.25	149.65
Bax	316.4	967.45	1114.2	1087.1	1551.2	1533.95	647.85	530.4	727.25	530.15	657.3	832.1	749.35	561.95	932.25	441.15	562	543.9	675.35	568.75	698.2	815.35	1009.95	782.05	712.35	785.2	751.45	692.95	688.65	836.4	680	630	963.45	1006.05	839.45	2172.7	1661.45	1107.8	801.3	631.6	653.45	1175.6	1241.95	675.75	1084.2	972.35	675.2	710.55	718.85
1110034G24Rik	409.35	421.55	407.3	401.45	421.15	423.2	545.7	406.5	413.35	511.95	404.55	444	404.1	452.7	425.15	433.15	345.1	438.35	485.5	481.5	416.8	421.95	423.8	399.45	418.95	413.9	413.65	412.5	449.5	434.7	438.9	423.55	445.5	423.45	380.4	458.85	698.75	646.5	432.5	430.05	415.1	416.35	435	358.75	416.15	418.15	373.9	426.6	587.2
Bbc3	382.3	392.6	377.6	325.2	396.2	350.15	919	369.25	373.45	362.45	341.6	368.65	306.65	371.45	436.6	375.6	550.75	366.8	364.6	380.45	350.6	402.95	446.9	332.95	305.75	343.8	299	309.3	368.9	354.2	593.7	403.8	539.65	341.2	366.8	324.15	1044.3	809.05	332.25	331.7	343.4	360.05	351.6	346.4	556.75	314.15	354	288.3	373.9
Gimap3	46.95	53.15	50.1	49.1	55.6	51.25	47.3	56.4	65.85	50.35	58.2	43.45	46.75	52.2	1084.45	51.05	103.6	50	48.45	64.05	47.95	65.95	40.1	43.25	41.7	43.1	41.95	41.1	51.2	47.4	43.15	832.7	4694.85	46.05	50.5	3651.7	10915.9	8541.5	48	63.1	43.65	45.15	45.7	50.4	107.8	45.75	1569.7	47.15	61.7
Uqcrq	113.85	128.8	142.65	119.95	115.05	111.25	107.7	112.65	127.3	105.5	115.55	112.35	104.25	111.05	98.55	115.9	120.5	115.9	117.3	154.8	105	104	97.8	99	104.1	107.95	101.4	100.45	116.95	113	101.8	133	126.85	105.15	102.35	148.65	183.65	101.25	148.8	95.35	100.9	103.65	125.25	107.45	102.75	104.6	101.8	104.45	96.1
Brp44l	129.425	134.3	150.025	145.55	127.725	136.35	129.025	123.775	140.8	113.35	121.1	122.225	136.2	143.05	118.15	132.05	114.925	118.275	139.25	149.85	130	124.85	135.55	121.6	124.7	125.5	121.825	126.6	159.6	126.6	125.65	142.825	133.425	113.45	131.675	124.975	179.8	132.625	165.625	169.325	136.575	135.075	115.125	133.725	146.075	130.05	118.4	128.325	125.15
2310042G06Rik	1640.35	2241.35	2346.7	2607.75	4515.15	3082.15	2035.25	1352.95	1018.85	2173.2	2940.05	3652	2579.45	1575.85	2258.1	3708.25	1535.5	1309.9	1860.4	1353.8	1622.75	1265.6	1159.35	1495.75	1457.65	1384.2	1607.7	1663.35	1481.3	1020.8	2206.4	1476.75	1553.2	1330.35	1110.8	2158.55	1986.8	1612.35	5432.1	2489.45	3160.95	1796.65	1682.05	1939.65	2395.1	3353.4	2459.5	1565.85	2293.15
Ociad2	230.25	221.05	220.1	219	215.5	199.65	223.2	304.05	264.9	255.8	505.55	235.65	686.2	443.1	221.65	228.25	259.5	224.25	270.65	272.05	240.75	337.2	715.55	433.15	465.25	1309.15	454.35	655.8	1241.95	1312.4	1413.8	224	216.1	242.85	1679.75	208.65	214.8	195.65	4294.3	1879.15	485.2	203.85	236.05	1300	291.15	394.5	234.4	296.95	269.5
Slc25a24	152.9	520.2	595.4	587.15	333.55	198.2	579	215.3	166.05	193.8	248.3	412.1	804.2	185.1	522.2	165.75	388	186.55	1049.45	218.85	150.55	1284.15	181.95	730.05	148.15	142.85	144.9	139.9	187.1	175.95	645.05	336	350.25	1883.75	2392.65	156.55	325.3	179.5	9180.45	3732.3	1188.85	2168.65	2630.5	618.8	286.35	2653.4	1262.65	1553.2	2179.7
Tmem77	604.85	649.95	486.75	455.45	571.2	496	750.2	1022.55	759.35	1523.55	2320.15	916.75	759.95	1510.45	2615.7	1374.3	711.45	551.65	501.65	444.55	2503.25	2004.45	2659.45	1509.75	650.5	552.85	623.1	717.7	508.85	444.1	1255.85	787.6	1124.7	670.75	1913.35	1244.15	697.05	586.9	3047.75	1476	919.5	1610.05	798.4	1587.1	858.7	1245.35	1691.55	2075.05	824.6
Abcb6	154.45	101.2	75.95	78.15	79.4	72.75	201.05	82.25	78	76.95	145.6	95.65	73.95	283.05	75.6	90.8	83.85	72.55	60.65	79.6	119.25	78.5	137.75	72.65	76.85	63.5	70.1	71.55	66.8	73.4	63.3	81.15	57.7	71.45	67.3	73.6	64.7	80	322.2	95.45	93.4	78.8	74.1	84.55	53.3	86.25	116.85	193.3	80.8
Hsd3b3	84.85	55.4333	52.45	52.95	55.9167	55.3833	54.6167	63.3667	72	60.8167	58.75	50.9833	51.8667	1070.82	47.75	59.4167	77.5	55.7833	53.0333	76.6167	654.25	48.3333	44.4833	43.8333	66.05	101.633	50.95	51.1333	98.8833	88.8667	48.35	83.6167	52.9167	51.3667	56.8	47.2667	51.2	55.2833	2459.05	61.7333	124.067	48.2833	50.9833	54.5	47.5333	127.583	47.1333	51.7333	46.75
Sqrdl	11665.2	72.45	72.95	123.2	1651.3	94.5	81	448.95	794.65	1239.75	2284.6	461.65	651.15	9401.9	6333.15	2152.15	294.95	253.9	528.75	230.5	5111.55	1977.5	1258.8	1206.95	218.15	143.2	368.1	248.7	81.35	111.3	481.95	207.45	341.95	547.8	2707.85	91.2	311.3	90.9	22293.8	4843.4	501.35	2725.4	1073.8	5250.2	730.2	3284.9	2976.1	3648.15	2292.9
Chchd7	4075.15	1403.55	1846.6	1440.5	578.8	845.85	528.1	1073.9	766.5	5306.2	1588.5	3064.2	2246	1482.75	1238.9	1870.85	334.6	236.65	355.6	844.5	3407.45	664.7	1432.1	976.15	1095.15	968.3	1433.45	1200.3	591	945.05	3393.15	427.3	610.25	1875.3	1098.8	1331.75	954.7	775.05	2177.55	6171.95	1474.2	1097.15	891.05	3090.35	1380.15	2190	1536.35	2027.2	1051.4
2310035K24Rik	300	302.25	323.7	277.75	214.95	330.5	286.9	276.25	376.65	477.45	416.15	339.65	308.15	431.55	302.85	374.4	296.45	268.4	225.95	200.6	337.8	223.35	313.85	283.35	308.75	295.75	296.7	274.25	333.05	337.2	300.9	317.75	320.55	204.05	306.15	295.5	302.45	258.05	413.55	494.75	274.95	407.2	344.45	305.55	242.3	343.95	271.1	299	246.25
Mdh2	984.875	7330.52	8115.55	7796.27	13143.7	12284.8	16646	3592.9	3821.5	41549.7	35262.9	14696.6	25814.6	6578	12661.3	29811.7	4402.95	5659.12	5565.95	885.125	18079.9	4236.68	9856.3	8045.5	13880	11594.5	13942.2	14290.3	9089.67	12687.8	7566.55	2266.72	6935.2	6243.6	5871.62	7880.02	9857.95	7523.38	13345.2	41971.2	6448.07	13100.2	10507.4	15197	12826.5	12693.7	13560.4	8032.8	8518.83
Esrra	150.4	150.2	127.5	154.75	147	144.2	159.45	209.75	241.55	523.25	435.1	360.75	440.35	139.65	155.2	533.5	161.45	104.45	139.3	126.15	542.5	117.7	147.95	123.3	201.05	188.25	293	277.65	154.95	166.1	104.85	119.45	163.65	136.3	266.85	176.95	123.85	122.8	512.45	1598.6	153.4	127.4	182.65	235.3	131	146.3	121.65	166.85	140.1
Ppa1	596.65	5756.05	8071	6579.1	13281	10465.1	2380.7	1128.55	1040.35	1922.05	2494.15	4603.35	2019.8	6497.35	7695.65	8671.85	376.9	788.55	411.6	69.6	990	244.95	11242	4792.65	2640.25	2761.55	2782.8	3808.1	2206.15	2128.85	3294.7	239.7	887.75	1226.85	3071.25	1363.55	1870.85	1345.85	8066.9	14900.5	5103.3	3321.05	2712.4	4861.7	2433.55	4211.55	9588.2	3341.1	915.85
Centa2	73.85	77.55	76.6	74.9	85.8	83.25	74.3	79.65	94	83.7	77	67.55	74.55	203.75	75.8	80.8	81.55	77	75.35	96.9	193.15	158.25	67.65	65.15	72.4	67.8	68.4	68.55	79.55	74.55	65.8	106	108.35	73.25	78.1	71.95	72.5	71.45	69.9	304.3	70.3	71.05	74.55	77.5	72.35	82.45	67.5	74.8	68.7
Sec24a	243.863	122.725	177.825	299.475	270.238	250.537	160.475	386.8	254.262	197.438	367.6	300.188	180.975	1334.21	313.837	177.012	135.463	290.587	335.262	134.488	387.05	260.913	294.925	259.087	234.812	192.887	257.925	177.55	98.8125	184.95	299.85	141.45	182.8	303.637	399.887	166.262	204.375	243.512	530.538	1354.55	293.488	303.962	283.062	448.238	284.812	431.3	408.288	601.562	217.088
Slc25a15	35.5	36.6	36.5	39.95	37.75	38.75	36.15	38.9	39.55	37.5	38.6	34.55	35.75	1651.25	34.7	49.15	39	38.8	36.5	39.5	850.65	35.25	67.15	34.2	34.7	34.7	34.35	34.15	36.7	35.95	35.05	38.35	35.7	35.4	36.15	35.45	35.95	35.65	43.6	1665.3	40.8	34.7	35.15	37	34.7	34.7	34.1	36	34.95
Dhrs1	2175.65	564.4	610.25	630.6	856.15	614.55	235.9	615.9	630.4	529.45	628.85	2010.45	2251.6	2027.8	765.4	618.05	389.6	599.5	574.9	299.25	2061.65	646.75	1086	1008.95	899.95	720	931.5	1081.6	767.25	624.95	719.5	599.25	684.9	599.1	364.9	606.75	500.05	448.15	623.8	6754.4	1551.95	732.75	533.7	728.35	580.65	820.05	862.85	768.45	965.75
Slc25a5	1489.9	13527	15881.9	15324.9	24637.5	17665.5	32431.3	10156.8	16599.6	15571.5	3303.7	28280.8	13362.2	19214.3	22205.5	16210.7	4223.5	15484.3	5237.35	2434	47924.3	12468.3	24228.2	17925.8	13321.8	10962.9	17664.5	16994.9	9010.45	10750	6898.6	7482.45	15925.4	6401.9	14466.9	24451	25932.5	23377.5	50407.8	63067.6	25874	20440.2	22436.8	45030.7	33580.2	15607.2	22890.8	15692.4	17799.9
Fahd1	607.55	453.35	432.6	474.35	588.35	404.15	1422.15	648.5	409.1	3718.95	3081.65	788.65	926.75	1643.05	1143.75	3382.2	1698.55	581.9	367.35	436.6	10586.6	499.45	795.9	614.6	1098.25	794.15	957.4	919.95	344.05	543.55	1240.5	443.05	365.65	554.4	648.8	350	334.6	319.4	4266.6	12676	463.9	1034.05	897.1	1272.4	397	1164.7	749.45	821.65	1525.9
Pep4	389.95	518.45	728.25	1196.4	1053.2	957.6	2980.5	476.6	442.55	456.25	819.05	1377.15	594.5	950.65	4301.75	1453.15	237.2	589.35	1204.1	214.45	7843.9	749.2	1001.75	560.05	698.6	465.15	690.2	683.25	474.7	436.2	519.25	321.25	1003.85	717.1	645.45	693	899.65	764.8	745.45	12601.1	1030.95	1117.15	2010.95	554.3	869.4	1719.45	1406.15	681.05	454.15
Cox15	116.475	192.95	160.475	151.7	188.225	182.675	170.725	206.675	309.75	173.4	191.575	135.475	157.125	205.05	174.9	232.625	200.725	207.425	164.775	344.675	215.7	159.475	177.275	148.55	508.05	255	417.2	314.775	224.75	197	223.775	239.4	164.225	167	196.65	179.425	162.625	143.85	384.875	4969.62	157.2	151.35	164.6	487.575	171.2	182.525	172.525	245.225	202.775
AW491445	214.2	197.9	198.6	189.6	189.6	200.8	199.8	218.7	207.55	203.55	199.85	325.7	247.85	282.9	436.4	198.7	265.15	1477.3	244.75	215.9	344.05	301.95	198.85	203.35	192.15	190.95	188.7	197.35	191.85	193.05	188.25	289.15	753.9	227.45	226.95	1300.9	1870.1	1018.2	200.35	6698.5	212.65	303.25	272.85	199.2	537.4	253.7	409.9	191.25	845.2
Mtch2	247.333	104.233	104.183	114.7	96.2	99.7333	121.333	75.7	113.1	124.617	201.583	183.8	136.483	156.017	327.083	184.517	71.1	97.7167	71.9167	82.9833	371.217	120.567	167.633	144.333	188.467	181.533	195.35	169.15	110.467	158.833	116.083	72.3167	73.7333	109.283	126.333	97.5167	73.4833	90.35	490.25	1077.23	254	195.133	185.317	163.267	94.4833	195.4	204.167	130.583	95.7167
Edf1	4999.1	1087.85	1071.25	1106.3	2178.75	1229.15	1056.6	2379.05	1838.75	3127.95	3471.2	3153.15	1993.7	4047.95	2945.85	4547.2	750.4	1666.85	1765.15	994.85	4499.4	1872.2	2075.15	937.6	1793.25	2132.25	2019.2	2080.45	1092.9	1808.85	2190.1	1012.7	2633.15	1984.7	1884.7	3624.05	4163	2436.5	5356.85	8372.45	2274.05	3141.15	2666.75	2062.7	4462.2	3003.35	2207.1	3025.05	1104.15
Metapl1	110.19	153.62	148.49	143.05	129.73	160.34	171.03	126.79	103	210.06	258.64	180.32	252.85	195.82	243.71	233.5	187.83	239.91	127.38	183.78	204.35	148.85	179.14	119.64	142.74	143.77	143.6	143.15	146.76	131.15	174.72	150.98	160.81	155.01	146.84	204.3	198.49	194.81	154.54	141.76	240.23	276.93	188.46	149.6	157.81	176.16	148.49	178.88	144.06
Gpam	591.325	806.225	701.875	882.95	925.65	679.45	506.975	1327.9	725.275	5006.5	4434.77	2804.88	2603.72	3325.82	5963.8	6240.25	1145.8	1967.62	799.975	881.5	2436.1	2741.5	1140.45	766.9	1659.25	1323.47	1896.75	1522.55	991.625	1080.58	733.85	384.625	1178.85	624.8	2841.78	464.6	377.775	396.575	649.15	467.9	2504.12	7652.6	2332.62	1526.97	695.475	4829.62	3057.2	2291.2	811.2
Zadh2	1074.65	2141.1	1686.05	1153	2530.95	379.7	1314.4	2933.5	3324.9	7362.45	3956.15	3364.05	3848.9	5751.1	6187.85	6865.65	1622.1	2131.65	950.9	844.2	4542.85	3989.9	4123.25	3544.8	2956.65	2355.6	3443.5	2306.6	1636.75	1533	3781.9	1935.3	3411.05	6899.85	5464.85	4082.5	2838.8	2907.5	5920.9	3321.4	5625.4	11408.5	4701.95	6876.45	3223.15	9777.65	5460.6	4293.65	2566.5
Abcb7	180.2	493.55	627.5	754.95	670.25	620.7	702.45	566.25	494.3	1166.8	1797.45	555.3	715.35	762.2	653.15	503.85	393.25	505.2	277.05	323.9	1467.2	532.1	673.7	844.15	1074.95	720.35	1067.2	1188.3	386.4	619.5	731.1	212.05	587.75	266.8	498.95	1564.35	1209.35	934.2	978.95	710.9	548.75	472.75	478.5	609.65	1797.55	759.2	923.4	448.25	1237.55
Ict1	370.35	2117.7	2113.05	1629.2	2761.25	1844.25	2119.45	723.7	874	2599.4	1395.95	2110.5	1565.65	1285.7	1917.85	1688.85	409.1	1104.75	669	342.55	2859.75	1219.25	4101.25	1857	1063	1335.4	1363.25	1356.8	617.85	986.3	1511.7	303.4	1286.2	1645.6	1149.9	2016.65	2967.85	2225.4	1746.9	1196.85	1243.9	2387.15	1926.1	1726.7	4554.4	2334.4	2097.45	1164.4	1115.8
Synj2bp	73.875	81.025	76.75	77.6	80.175	80.35	75.375	99.975	99.15	82.6	79.5	70.375	74.475	81.65	71.15	87.725	98.425	79.75	76.55	117.55	75.325	70.5	63.625	68.225	68.425	67.2	69.725	68	80.65	74.475	69.775	134.225	79.475	72.675	87.925	70.675	71.975	72.525	70.325	74.7	69.85	69.125	76.15	78.55	178.55	68.325	69.075	75.7	68.375
Opa1	182.975	177.6	195.725	188.575	204.2	201.7	249.575	229.2	258.85	251.2	321.15	190.525	221.725	235.6	256.975	241.2	219.75	199.35	232.525	223.925	248.475	213.2	187.65	161.65	238.85	277.025	278.6	220.225	194.125	217.25	184.325	255.75	212.05	274.525	191.525	195.375	209.725	252.125	231.075	294.85	249.475	227.3	238.325	205.675	389.15	240.25	240.475	216.05	210.4
AI452372	188.95	107.9	160.3	114.7	116.65	126.8	113.05	121.85	130.6	108.2	208.3	147.95	158.9	187.95	129.8	137.25	107.85	93.4	129	76.65	113.2	111.5	88.15	121.15	108.6	107.7	143.6	107.25	109.45	111.8	117.5	99.45	96.95	92.95	103.2	132.8	114.75	114.3	109.45	206.45	110.7	152.7	112.9	107.8	218.45	150.7	141.15	104.25	102.2
Ufc1	2049.5	2777.1	2902.5	2420.25	3019	2547.65	3548.85	5746.3	4657	3300.1	4781.5	5292.8	3697.2	4478.55	4292.8	3555.9	700.35	4271.85	1835.5	1910.9	4182.9	2690.7	4587.45	5034.35	3449.75	3294.35	4176.5	3386.75	2390.75	3598.1	3802.75	969.65	1911.65	2869.6	2877.7	3025.95	2806.35	1880.05	4067.9	2380.25	3478.4	4145.15	4802.15	5036.05	3402.2	6843.35	4394.4	6494.25	2721.75
Poldip2	5542	1978.25	2315.1	1801.65	3069.85	1790.35	5126.6	1550.65	1294.95	4365.3	5424.45	2962.8	2258.65	2839.3	3920.7	3468.75	461.6	2778.75	1167.2	1085.2	4990.4	1520.5	2112.3	1773.5	2424.8	3160.15	2765.85	3526.4	2447.95	2816.15	2069.15	281	1077.95	2311.75	1349.5	1615	1158.25	1197.85	1730.6	1248.2	2566.5	3686.6	2716.45	1771.25	1719.95	5616.25	2421.15	2497.65	1720.8
Efhd1	24957.5	308.75	313.9	304.2	471.85	342.35	279.8	350.5	356.95	452.95	498.6	705.85	513.6	463.6	671.55	395.4	411.2	494.3	819.85	561.9	5281	282.7	374.35	988.3	3617.6	1317.35	4602.95	2801.75	895.45	801.2	303.15	664.5	376.7	345.9	329.65	299.8	252.25	262.05	346.7	435.05	765.25	2213.15	385.9	320.6	265.6	25233.8	350.9	294.2	374.75
Mrps11	828.45	405.4	406.5	405.5	594	546.8	479.05	224.7	333.65	402.05	396.5	435.75	374.4	482	373.5	414.7	202.15	364.15	364.1	439.05	408.75	262.95	377.65	334.85	371.6	362.5	352.35	361.15	360.55	380.7	468.75	367.15	335.2	353.9	389.3	399.6	408.1	382.35	366.4	386.8	346.95	534.15	493.6	368.6	603.35	894.65	293.35	328.35	362.55
Phb	334.1	602.8	636.6	686	1031.8	999.5	913.15	497	304.25	763.35	668.2	591.05	618	473.35	550.3	1029.6	408.3	620.6	424.75	300.1	924	424	538.25	492.65	528.2	462.8	547	630.05	495	598.75	494.1	326.35	520.95	534.05	450.25	547.6	612.95	630.8	513.15	485.5	556.7	664.25	537.1	665.25	377.85	1059.05	494.95	422.1	518.95
6330578E17Rik	1674.35	2413.5	3021.35	2969	3039.9	2794.3	3202.45	1387.55	1184.1	5343.8	5135.9	1958.65	2847.5	2893.9	5127.9	5704.1	2351.05	2495.85	2092.2	842.1	4188.6	2579.7	3429.5	2944.15	2093.95	3145.25	2763.25	2408.7	2003	2188.5	1998.85	1591.7	2904.95	1809.5	3276.55	3691.4	3889.85	3959.45	3249.05	2458.15	2433.4	2957.05	2151.9	2351.6	3375.2	5983.15	4562.9	2520.25	3456.85
Txn2	768.7	641.125	820.975	808.725	1455.88	1086.53	2031.7	505.1	416.825	2094.4	1637.15	1147.62	1514.88	1620.8	1394.38	2899.78	1082.3	774.8	704.175	337	1911.47	905.75	1064.58	593.175	937.575	1063.47	1000.3	1094.97	1144.38	871.95	875.425	692.125	960.225	907.525	918.725	1044.95	1132.8	1024.03	1886.95	1147.83	999.25	1160.03	1159.9	995.05	772.425	4587.23	1076.5	713.075	918.4
Dnaja3	857	828.8	953.975	1040.55	1360.4	1164.7	1671.15	846.375	768.25	1824.72	2128.2	1238.15	1324.8	1665.55	1314.42	1970.88	781.75	903.525	759.2	403.875	2030.55	851.5	1056.03	872.7	1160.85	1152.8	1198.28	1142.22	1061.58	1208.08	915.525	454.3	915.1	957.175	880.725	1185.08	1118.78	1173.95	1166.62	824.15	997.75	1305.12	1099	916.625	1060.7	2286.35	1548.1	1106.38	1024
H2-Ke6	446.9	478.35	416.25	251.55	482.2	313.4	480.8	667.95	452.6	1720.65	1259.85	1834.1	870.3	2658.45	2242.2	1845.2	818	674	603.5	349.2	2559.15	917.9	1199.05	937.7	376.1	455.8	679.9	669.45	362.5	573.9	1286.4	897.9	2048.5	345.7	916.95	2658	2906.3	2235.3	1140.5	508.85	1159.2	1451.1	777.45	797.1	1352.5	3075.1	1866.2	1743.6	874.05
Mrps34	560.4	249.8	304.7	321.3	967.8	626.1	601.15	341.25	105.25	1224.1	1346.15	1757.55	794.1	750.65	1146.8	1311.95	123.5	241.1	298.95	141.8	1481.8	270.15	839.3	695.9	592.85	621.15	568.7	839.1	237.8	690.85	1211.85	104.7	410.7	427.65	516.35	1354.95	1088.6	775.7	1129.4	646.7	854.45	1310.15	1244.9	715.85	1022.9	2126.85	788.55	1291.05	549.1
Gstk1	319.25	206.3	157.6	226.6	288.5	216.35	3135.95	1055.55	1205	4874.05	2498.9	1747.4	2245.2	10262	4745.6	2606	228.85	795.1	314.95	339.75	4571	3523.1	2100.75	1333.3	585.65	444.2	755.1	629.15	286.55	286.7	1916	331.5	310.95	213.05	740.9	259.45	505.5	281.15	5764.85	4578.05	832.75	1661.55	527.55	6190.25	405.4	11294.6	1421.2	6443.3	362.65
Pdcd8	81.5	539.25	604	623.75	781.95	749.1	1837.35	173.6	203.15	1602.15	988.7	336.3	509.25	2089.95	1278	888.95	105.75	426.35	364.95	96.8	4114	504	992.4	532.9	407	319.2	396.85	507.6	194.35	207.15	391.45	181.1	303.05	326.1	442.8	1053.95	800.95	718.65	1839.85	1572.9	317.9	2127.3	1533	1208.55	1004.1	4596.25	1473.45	1387.1	596.6
Foxred1	499	582.2	701.75	602.2	592.3	587.05	1167.4	262.65	461.6	1130.75	773.35	779.9	679.9	1353.95	1362.8	1665.35	642.15	633.4	572.9	222.75	1340.2	563.05	647.8	703.05	723.1	666.25	635.2	864.9	611.4	641.9	703.2	462.2	744.9	667.9	707.9	1486.4	933.45	813.75	714.85	693.05	852.05	892.35	664.4	659.2	859.05	2015.9	1269.05	672.45	769.55
Tysnd1	429.7	281.65	312.1	226.2	270.1	239.6	260.1	270.2	154.9	201.7	141.05	680.1	221.95	592.45	797.5	1062.6	246.55	239.7	191.3	203.05	1065.9	228.85	288.4	205.4	163.55	174.95	143.2	190	159.65	178.75	195.75	257.9	357.15	258.15	339.7	502.1	334.5	365.25	255.65	317.6	428.5	584.95	338.2	214.8	434.95	2152.75	568.75	607.35	268.6
Ptp4a1	367.2	1371.55	1409.45	1033.7	937.45	596.45	702	811.8	553.75	2039.1	1211.6	2597.65	1391.25	4299.15	7373.6	8344	380.5	950.65	1314.4	702.25	844.95	2253.65	5279.05	4932.05	1743.85	1593.75	2157.8	1859.15	1807.7	1434.3	1705.3	244.2	541.95	953.35	2131.6	437.5	252.4	363.3	3694.75	2699.75	1748.7	3856.55	3013.5	1634.75	1156.95	12496.5	6045.95	1096.4	1039.85
1300001I01Rik	1266.65	865.45	970.65	801.6	1485.3	1014.85	1376.3	780.85	569.05	2116.65	2727	2881.75	3145.95	3592.3	4813.05	3825	805.1	861.9	453.25	694.9	2392.65	773.8	1013.1	660.1	1286.25	973.15	1747.2	1156.35	797.9	935.85	956.65	746	1027.3	1010.8	1389.9	1097.45	1031.4	939.6	1828.05	1603.7	1482.9	2238.2	1017.25	1104.8	745.85	6211.05	1279.95	737.6	814.5
1500041J02Rik	453.2	361.383	395.9	357.467	397.517	344.067	314.717	434.633	474.4	679.517	429.517	534.517	634.117	963.217	399.45	648.833	434.083	329.433	421.5	285.583	928.717	845.317	314.6	338.967	352.967	488.267	345.9	363.9	389.583	380.083	547.283	406.6	339.917	452.65	908.233	325.633	327.883	291.6	552.767	548.783	432.383	345.567	393.6	412.883	357.417	2031.15	851.533	383.117	323.833
Alas1	3664.3	546.05	588.4	780.1	1305.3	872.75	2945.6	6327.15	3536.25	6218.15	6298.7	2540.95	3049.85	26151.5	11576.4	3849.6	1325.55	1595.15	3797.4	133.7	9758.4	20741.2	10043.5	3663.95	1473.6	1387.4	1733.3	1765.05	1310.4	1684.2	1442.15	848.55	1746.5	2749.75	1057.5	1182.25	882.35	827.1	6695.55	4887.6	2141.55	5923.45	3035.85	2667.35	1574.5	57413.6	13484.2	2270	5445.7
1810044O22Rik	517.2	1334.55	1285.4	757.2	1388.55	1128.9	756.95	306.15	372.05	438.75	529.55	714.4	494.55	3638.45	2896.65	1795.6	118.45	1249.05	437.75	171.1	5699.9	1918.1	1755.6	2894	807.6	960.45	1688.2	1495.55	526.2	1055	458.55	126.55	734.4	497	2844.05	639.65	565.05	489.8	2085.8	8423.9	1672.2	3666.65	2984.15	1450.95	1226.25	16776.6	1487.25	2763.35	212.95
Fdxr	182.8	196.3	199.05	197.3	248.6	209.2	172.25	164.35	168.2	174.35	242.05	195.4	202	202.2	195.6	189.5	208.8	203.9	203.45	216.7	246.3	191.15	178.95	203.6	193.4	190.15	165.75	207.7	220.95	200.8	233	192.7	188.7	181.3	172.4	273.3	296.3	279.75	271.8	198.9	179.55	1216.5	193.5	200.75	198.9	8588.7	171.55	170.1	191.4
Prdx3	432.6	1312.85	1783.35	1865.15	4553.85	3215.2	790.2	2861.25	2372.4	12453.1	10896.9	2512.95	4435.4	3646.65	6963	7690.45	2213.95	3549.8	1120.15	229.9	7632.9	1729.4	2397.6	1676.45	1904.5	1556.85	2456.85	2255.2	1089.3	1759.25	1103.7	939.7	1858.5	1766.25	5501.6	2679.7	2651.3	2136.7	4275.2	1542.7	581.15	6631.1	2963.6	2503.7	2607.2	35297.2	5534.5	2963.75	3139.6
Slc25a29	67.1	53.05	45.25	53.5	114.75	63.65	68.8	264.1	282.15	84.15	74.75	123.35	84.55	69.05	73.45	56.8	79.15	71.3	159.45	79.15	65.4	67.3	76.8	65.1	68.7	69.6	68.9	72.85	67.9	156.25	74.15	83.35	83	68.6	70.15	71.25	71.4	68.9	66.3	69.45	65.45	67.6	67.9	64.15	77.25	158	66.9	454.2	70.65
1810014F10Rik	28.05	28.65	28.3	28.4	28.55	28.9	28.2	30.45	31.95	29.1	28.65	26.85	28.05	29	27.8	29.4	30.45	33.05	28.95	31.4	28.05	27.75	27.95	26.95	27.35	27.1	27	27	29.15	28.3	27.6	32.5	28.05	27.7	29	27.9	28.2	28.3	27.35	28.5	27.15	27.35	27.8	28.55	27.15	27.45	27.2	34.85	26.6
8430416G17Rik	73.95	82.575	77.75	75.775	90.45	79.375	72.55	110.95	138.2	84.425	82.875	83.85	74.075	155.475	294.85	97.4	122.35	79.225	75.525	105	415.875	68.975	97.45	67.15	67.45	64.575	66.05	70.625	84.2	74.125	83.125	104.2	78.475	71.475	105.75	94.85	78.825	88.5	91.25	75.7	83.4	85.2	77.825	146.65	70	125.175	86.075	504.55	66.325
Hbld1	3558.55	1367.9	1256.8	1558.2	2043.2	1586.25	3620.75	1825.35	996.55	4118.95	2739.6	1470.15	1790.35	2301.5	3472.1	4219.5	2494	1701.4	1441.95	317.95	3686.95	1588.05	2790.25	2676.5	2194.4	2083.2	2446.1	2882.4	1145.25	1160.7	2909.95	1262.7	1620.8	2309.95	1728.1	2582.65	1917.9	1327.3	2629.25	1299.5	1505.35	2650.75	1751.4	1280.05	2398.9	3297.05	3319.7	4281.5	3545.1
Ppox	62.85	85.6	80.15	69.35	68.45	70.25	64.5	68.95	69.95	67.7	75.3	85.6	67.8	67.65	103.15	67.9	487.9	68.3	65.25	74.3	90.65	77.05	103.6	91.15	64.35	60.55	69.95	61.95	65.35	64.25	102.2	69	80.8	91.9	84.95	152.5	165.65	133.25	64.55	81.75	82.05	200.35	86.95	66.65	112.1	232.95	87	104.85	865.55
Fech	171.15	193.017	208.183	429.333	146.183	167.3	230.833	350.583	285.567	1149.75	1261.03	358.733	882.783	1722.75	724.333	667.267	1901.28	229.617	358.6	185.7	1463.43	520.55	397.383	492.65	656.783	556.4	687.233	623.15	305.883	427.733	543.817	594.25	193.333	305.783	478.767	190.8	220.733	208.6	469.733	298.133	601.317	521.817	294.083	515.1	215.717	1491.47	562.333	543.55	2869.72
Cpox	201.65	1339.8	1978.75	6027.55	1545.5	1911.05	1120.7	2161.35	1127.1	2581.5	1643.4	1608.3	2314.9	5790.55	934.35	213.25	9246.4	1832.55	1431.85	777.95	5395.15	1425.35	2151.95	1587.05	6407.2	2107.55	4538.05	4194.9	1432.6	2028.05	1888.55	2151.2	1010.65	1228.75	1358	1196.05	1502.05	1705.4	1735.05	2268.6	2620.7	1309.1	1456.2	2915.9	1421.15	967.25	1538.15	3159.15	14186.5
Ppp1cc	2972.8	7907.35	11026.5	7176.85	7514.5	6089.65	12464.1	1740.95	1397.45	4523.4	7076.85	8929.65	3100.9	2184.25	6278.15	1386.05	4607.05	3395.7	2518.4	730.2	5113.1	6807.7	4281.1	4538.75	5390.95	8057.3	6636.05	5887.4	5728.95	7536.8	3203.2	3809.6	9510.6	5740.85	6167.95	11483.8	10479.6	10785.9	4559.5	6409.15	7649.85	8736.45	9183	3139.2	18862.2	6429.9	6280.55	5225.8	8851.7
Cpne4	37.7	38.8	38.9	38.4	39.3	39.425	40.15	45.875	42.15	41.375	40.4	35.775	37.75	41.225	36.8	45.725	59.275	40.15	37.875	42.45	39.95	36.875	34.975	36.375	40.75	104.125	42.525	38.8	63.075	144.075	35.825	40.475	37.675	37.575	39.4	36.95	37.55	36.925	36.45	38.225	36	35.875	36.825	38.575	35.65	36.3	36.1	37.8	36.05
Btbd1	6734.1	2359.05	2754.35	2148.15	2383.85	1455.8	5625.4	863.3	919.3	8966.85	13784.5	5925.2	5565.7	1864.2	5038.8	4051.3	1631.75	1442.25	1000.45	487.6	3952.4	2970.2	6234.75	4631	5592.2	8314.65	5902.45	5620.85	5273.65	7307.8	5808.45	1325.25	2238.05	2611.75	5193.8	3419.35	2116.2	2405.35	3404.15	1348.3	3307.35	5024.1	2981.25	2203.35	4496.8	6422.4	4945.2	4186.95	3153.25
Mccc1	73.675	82.9	79.275	79.325	80.675	82.45	78.15	85.175	89.825	86.025	83.4	75.65	78.05	87.775	92.8	88.525	88.1	83.2	79.625	99.625	83.475	77.2	70.2	72.375	78.65	75	74.9	79.25	85.65	85.825	74.4	97.075	79.275	74.05	80.275	73.2	75.975	78.775	73.2	80.375	78.675	77.65	71.525	81.275	83.1	76.325	71.625	81.4	71.675
Srgap2	35.35	39.3	39.2	38.85	39.25	39.65	35.7	42.15	39.9	39.95	45.05	36.9	38.55	40.4	36.6	40.6	72.05	41.1	44.05	47.35	38.8	53.25	46.2	40.1	48.2	49.45	43.9	39.05	40.55	76.15	37.1	42.6	40.1	46.75	39.05	37.8	42	41.55	36.9	38.2	34.95	37.95	37.6	38.7	37.15	37.2	36.3	38.8	91.6
Pex6	1801.9	462.3	495.05	419.75	509.15	368.25	1054.05	265.75	349.4	414.65	445.25	1457	444.55	1442.35	1248.1	1184.8	352.95	221	424.95	341.15	980.1	484.7	936.05	267.25	407.25	628.75	528.65	656.9	488.3	816.1	1047.5	377.2	474.05	718.5	817	958.95	606.2	489.45	622.9	485	404.25	1272.05	542.25	422.45	580.2	1208.15	389.05	522	288.25
Sfxn5	77.45	88.6667	98.0167	98.7333	96.25	90.1833	90.7333	118.55	105.817	92.3833	90.2	96.2	86.2167	193.733	192.25	129.783	83.1	111.133	86.2667	100.1	189.217	109.05	125.05	90.6	496.2	667.433	434.3	670.817	1631.73	711.267	197.017	94.75	77.9167	78.4167	87.8833	92.1	82.6833	89.7667	95.2833	95.8833	109.4	103.117	94.9833	105.183	94.2167	117.817	87.6167	79.7333	110.867
Slc25a18	106.925	69.85	69.625	67.6	88.35	72.275	61.5	63.525	66.125	77.5	62.625	56.1	59.075	92.525	52.975	101.35	71.15	61.925	60.475	90.95	65	58.425	64.15	67.8	1180.45	1599.6	1507.42	2034.58	273.2	1143.7	76.45	67.75	60.5	60.3	64.475	63.325	58.35	49.9	58.525	58.075	58.075	64.075	59.225	72.45	55.6	56.35	63.75	56.35	54.875
B430110G05Rik	85.65	103.25	105.5	115.6	115.4	146.5	130.8	82.45	101.85	93.7	107.65	101.15	102.5	262.75	229.4	124.75	120.6	75.2	111.1	108.75	131.3	99.2	150.8	105.7	129.4	313.45	139.4	213.6	200.85	134.95	110.4	90.1	102.5	102.3	91.15	101.45	107.6	110.45	124.35	126.75	101.85	125.8	100.6	90.7	105.3	194.25	161.55	119.75	99.4
Fkbp8	4246.05	2123.5	2101.2	1685.9	3010.5	1727.35	1983.4	477.05	2455.65	1732.3	1723.8	4561.35	2419.2	5039.5	2939.05	1791.05	971.1	1264.75	1697.6	622.55	2766.55	2734.9	3589.25	2978.55	2773.1	4150.4	3832.25	4751.35	4872.2	4874.4	3305.65	1330.75	3649.5	2389.5	3234.05	3823.45	3964.8	2848.55	3698.45	3099.1	2226.35	3393.95	2601.35	2395.2	3602.95	4319.05	1611.95	1976.25	2255
Mtif2	788.5	568	695.05	703.5	685.575	607.8	1257.15	919.725	710.475	1809.8	1350.5	810.475	831.5	1550.08	1069.17	1142.12	722.475	801.825	675.075	828	1380.6	817.475	899.15	780.925	1076.35	1068.85	874.95	964.85	603.125	873.675	1106.83	1202.45	1322.12	1162.97	1288.4	1538.5	1322.6	1444.97	1373.6	1142.28	1140.1	1121.8	1506.15	1037.12	1379.22	1272.03	711.225	1622.42	811.525
1810017G16Rik	3607.45	631.1	611.6	852.95	2156.9	1395.95	847.45	908.55	679.7	2346	1729.15	2357.85	1356.4	747.8	2563.85	1406.35	675	1173.3	1015.65	400.2	2320.5	1921.7	2263.8	1295.5	2003.35	2114.3	2032.95	2129.5	1489.25	2656.8	3389.15	779.35	915.1	2003.5	3920.15	2342.2	1621.05	848.35	1766.3	2081.6	1420.2	2161.9	2209.45	1780.05	1589.6	2721.45	2251.35	2047.25	1640.95
Ddx3y	288.1	277.8	596.95	742.8	392.4	974.35	1824.05	1053.95	1567.2	3612.6	3222.85	1906.75	1284.2	3600.65	4871.2	1310.25	1209.8	67.35	465.45	152.4	2372.4	3969.8	53.6	55.35	2244.35	1875.35	1672.85	1878.75	346.7	1128.85	3612.55	1576.8	2606.5	2388.2	3130.3	2394.75	1378.75	1779.7	2289.2	945.85	2493.05	57.85	63.15	1019.15	3315.55	3543.05	2010.9	5029	1868.1
Slc25a22	872.7	1105.4	1295.8	1226.25	1315.05	1263.05	919.75	988.95	897.75	1112.7	956.5	941.95	904.95	3679.15	1768.35	1184.85	935.7	782.05	925.45	661.05	960.7	959.95	1243.75	1119.4	1287.85	2089.95	1560.95	2145.7	3387.95	3839.3	1161.3	984.25	1244.15	857.9	945.25	887.8	1129.3	1149.45	994.55	2008.05	698.4	1169.1	1009.3	1052.45	845.25	1354.9	990.25	992.95	911.95
Kptn	236.6	281.1	234.05	276.4	314.05	304.45	278.775	191.625	270.5	318.725	263.575	239.625	259.275	275.05	300.475	277.225	226.2	251.575	209.325	257.025	322.05	224.55	273.075	292.825	214.675	248.725	239.7	200.15	245.5	316.875	230.65	222.55	247.825	199.2	166.1	365.85	381.425	352	260.6	277.1	194.15	293.575	266.375	225.4	259.625	273.9	307.15	265.1	262.75
Hey2	137.025	206	278.875	210.425	181.225	194.3	162	167.05	213.825	232.125	205.775	139.75	172.05	140.075	152.425	176.725	248.575	205.75	173.625	309.525	170.15	174.625	276.1	202.85	263.2	180.475	286	222.775	224.75	224.275	288.9	268.45	167.7	543.65	166.8	133.125	150.25	166.275	159.6	189.875	149.6	537.775	165.25	157.9	160.925	162.15	161.4	168.25	173.975
Slc25a14	210.8	236.475	260.175	205.925	182.325	191.875	1089.12	204.5	175.975	178.3	150.125	146.1	178.2	192.525	210.025	210.6	122.25	229.225	149.8	217.05	144.65	242.3	582.6	362.975	715.05	1679.22	1114.15	1207.72	1121.58	1331.53	1378.67	134.9	259.75	181.625	148.125	246.025	218.1	231.775	140.675	205.85	170.5	251.95	214.6	234.075	344.05	415.675	271.5	188.125	134.475
2310061I04Rik	4185.6	396.65	446.35	411.9	774.05	592.25	1624.7	462.2	372.5	3352.15	4366.05	1598.75	1475.2	1050.85	1239.2	1692.65	281.8	369.7	470.4	287.8	3026.2	583.95	1883.95	876.5	1769.2	1571.15	3203	5050.95	1448.55	1216.4	1234	377.4	462.1	344.35	716.6	1046.7	779.15	575.65	3535.35	1867.35	499.35	791.1	500.2	735	515.3	1247.5	1236.3	981.15	666.45
1110019N10Rik	1694.85	1239.95	1345.55	1037.15	1697.8	1368.9	2402	400.95	403.9	2224.75	1191.95	1194.5	804.6	430.75	1220.9	560.05	403.15	299.7	902.1	345.6	705	952.4	882	621.35	597.3	722.2	749	781.2	497.2	683.1	537.9	412.75	1118.3	1853.25	848.2	1621.3	1905.55	961.3	1681.7	1615.85	751.4	1343.95	1185.85	1333.9	2474.1	1127.05	1405.65	659.5	530.45
Apex2	190.775	303.775	267.65	371.025	331.7	363.8	248.45	267.65	306.5	223.25	236.8	176.875	236.675	203.95	228	227.85	362.45	204.8	183.675	280.7	206.55	189.075	176.475	158.25	157.95	170.1	151.325	159.225	214.325	165.15	207.225	357.775	246.875	197.7	216.825	260.1	277.05	317.95	171.825	193.125	179.5	244.55	233.2	197.6	212.55	208.1	166.7	223.125	200.425
Mett5d1	639.05	609.45	623.1	618.9	619.65	683.25	858.1	666.3	590.05	636.4	623.25	575.6	605	551.9	611.85	685.35	554.85	589.5	527.5	704.05	947.35	565.6	944.45	587	602.9	589.45	572.1	554.75	617.85	599.5	693	654.95	576.4	467.85	648.2	689.7	602.95	601.85	662.1	605.15	535.9	626.55	522.3	708.9	614.4	645.75	574.3	676.55	591.2
Mrps36	240.9	761.15	1521.4	2747.05	2186.15	2076.45	4014.9	435.25	158.95	7358.15	5205.8	2671.75	3095	560	2127.1	12765.9	1215.45	684.8	780.4	126.75	6438.85	1367.45	1962.5	1598.85	3617.75	2974.35	3460.6	2989.75	977.55	2082.4	1805.65	375.9	1160	1366.45	1662.85	2147.3	1721.6	1507.85	4057.45	3842.2	1135.5	2561.65	1835.2	1414.2	2644.65	3093.3	2769.6	1261.65	3167.7
Opa3	411.7	924.8	949.1	926.45	758.7	727.8	1036	293.8	234.85	1038.5	1401.7	838.05	1223.65	802.05	672.8	937.3	576.75	556.5	810.05	520.3	1254.1	760.15	1168.5	532.3	724.75	876.5	942.7	873.55	880.35	759.2	510.2	249.25	729.15	402.6	763.45	860.9	779.7	716.8	976.7	747.2	741.7	884.65	758.45	919.6	738.4	844.75	438.1	694.9	726.5
1110058L19Rik	1825.83	430.3	388.475	460.225	866.75	511.75	678.65	128.8	82.975	1840.62	1264.9	799.425	789.175	566.7	877.975	842.275	343.975	326.3	283.15	50.225	1208.3	434.3	1436.67	906.6	675.325	761.475	865.45	745.75	488.075	860.175	1780.58	358.925	374.575	534.525	990.95	904.125	695.8	428.8	624.275	428.55	540.725	947.4	559.875	384.5	444.05	1277.65	920.9	472.45	516.2
4930461P20Rik	2522.35	470.75	585.7	775	933.75	809.05	2370.95	835.55	390	1743.8	3404.15	805	1466.7	585.2	915.75	580.55	455.3	644.75	477.2	117.15	1154.9	669.75	958.85	956	1448.95	917.95	1783.65	1268.7	257.25	393.1	2264.35	243.85	654.7	641.5	502.95	887.75	908.9	626.6	957.7	408.2	1484.9	810.5	788.75	630.8	774.85	1594.25	1250.25	981.75	820.25
Afg3l2	258.85	191.55	227.225	198.9	286.125	271.075	335.325	261.125	213.975	551.2	301.3	245.95	294.2	266.5	290.85	324.25	180.125	231.425	232.025	195.75	432.825	186.55	207.875	143.175	266.45	276.875	305.8	331.8	223.1	239.775	222.15	213.325	230.325	232.725	187.625	307.4	295.175	334.5	463.8	542.125	281.8	321.75	350.05	317.825	233.3	508.4	344.975	307.45	242.425
Tfb2m	399.45	341.9	463.4	440.35	553.85	327.35	934.75	473.05	148.6	2241.85	2061.4	1218.95	1360.85	907.95	1220.45	1178.75	493.8	560.7	301.45	258.25	1416.95	692.7	563.8	516.9	527.1	621.8	710.65	595.55	443.95	529.6	509.7	281.55	614.85	570.35	841.65	995.15	565	648.4	1449.7	405.4	1097.25	1084.1	959.85	701.9	1088.95	1544.85	1659.8	904.85	664.1
Herc2	1819.8	861.45	830.5	792.05	629.4	721.55	1559.6	1369.15	1067.45	1045.6	1171.45	1435.25	1616.85	863.6	2320.7	876.05	1273.1	1431.75	1243.75	443.05	1025.7	2598	2656.55	1867.15	3482.3	4489.5	4286.75	3835.25	2701.65	3798.45	2263.85	945.65	2117.55	2130.8	2178.15	2602.3	2601.35	3178.2	1534.6	2114.15	2364.95	2142.15	1794.85	1186.2	2807.45	2474.85	2651.9	3819.95	1803.3
Slc25a32	125.55	123.55	135.55	124.2	150.65	128.3	112.3	149.3	174.15	130.1	140.1	103.3	117.3	137.1	108.65	138.7	155.45	130.35	142.4	191.55	117.9	128.15	149.4	102.95	108.4	103.35	107.4	99.9	129.9	116.65	102.05	174.4	124.55	168.05	123.15	118.3	132.5	144	108.35	113.55	112.55	125.95	123.8	128.3	106.15	117.9	101.7	129.05	103.1
Mrps25	58.7833	83.6667	86.5667	87.25	94.4833	80.0833	63.7167	70.8667	74.2333	93.4333	66.4833	57.0833	59.1167	70.7667	59.05	70.1	64.2833	63.8	56.55	79.0167	66.1333	61.9	93.5667	58.3833	67.5667	67.4833	75.4333	76.0333	69.5333	70.0667	65.0833	82.9667	59.6	85.4667	60.3833	58.3333	58.0833	58.1167	59.7167	65.15	54.7667	66.4333	66.0333	62.65	67.6167	71.2833	60.9333	69.05	57.5167
Pdhx	169.95	185.25	179.45	178.35	184.95	190	239.1	248.9	217.85	336.4	565.3	139.15	171.25	208.1	164.3	227.8	254.45	178.1	162.3	195.7	180.25	135.9	156.15	137.1	254.15	243.65	187.75	184.65	276.65	221.4	136.55	227.05	162.55	169.05	176.1	156.65	135.95	147.9	158.8	167.3	138.3	161.65	150.25	163.5	152.55	229.45	161.5	177.35	143.7
Rhot1	187.05	209.45	193.85	193.1	194.95	196.05	197.35	205.8	181.8	197.65	196.35	195	201.45	221.35	204.65	221.95	112.2	197.2	189.15	204.9	193	220.05	173.65	197.45	168.15	186.45	209.05	184.3	190.65	191.7	188.15	203.15	191.05	188.4	200.75	192	199.2	230.7	189.35	192.4	161.65	162.6	172.35	196.35	187.2	187.65	233.05	137	164.1
Stard7	1077.17	1713	2238.3	1990.78	2320.35	2001.9	1882.85	1828.95	966.9	3402.88	3081.88	4354.38	3673.6	2928.6	2145.68	1454.83	719.125	1331.95	1190.83	543.4	2872.95	1158.88	1128.15	1644.8	1405.8	1706.33	1721.58	1731.95	1000.4	2012.4	1966.95	877.9	1567	1007.77	1120.28	2340	1796.28	1957.17	2068.22	1834.45	2271.88	1818.15	1322.33	1253.83	2195.9	2168.15	3090.85	3142.6	1690.85
Dnajc11	154.275	233.425	202.9	192.1	267.625	244.35	261.1	166.5	175.525	163.925	166.6	155.675	160.4	165.1	163.55	176.25	158.9	189.65	162.825	180.1	125.45	147.5	167.175	156.075	183.5	160.85	191.425	161.675	146.5	180	113.675	149.625	209.575	159.5	186	189.125	169.6	178.275	156.725	172.05	143.8	150.675	180.2	183.775	154.95	176.275	154.125	152.85	128.325
2610024G14Rik	204.05	321.05	511.5	306.45	401.8	330	163.55	205	68.05	144.75	175.55	437.65	349.25	197.85	243.2	74.9	102.5	96.4	114.85	71.45	284	237.85	294.55	172.2	198.1	207.15	217.75	305.4	196.2	240.85	274.6	124.2	315.35	175.8	195.75	668.7	451.25	526	164.8	152.25	389.55	303.4	238.9	138.85	584.85	381.2	332.05	184.05	285.65
Htra2	220.7	416.4	528.4	362.7	509.7	335.35	583.15	131.95	204.6	256.1	162.65	279.1	257	127	766.1	119.1	471.55	209.25	320.9	230.2	211.7	250.2	328	190.55	160.75	157	272.3	256.8	246.85	194.7	267.6	285.5	656.95	945.05	247.65	940.3	546.3	389.05	379.4	132.25	226.1	573.95	416.65	193.6	296.05	605.75	537.4	207.25	1051.6
[truncated: 12 more columns]

## Sheet: Zhang
Expression data from oligonucleotide arrays (Zhang et al, 2004)
Gene	Digit	Snout	Thyroid	Trachea	Trigeminus	Skeletal.Muscle	Heart	Tongue	Tongue.surface	Skin	Stomach	Mammary.gland	Adrenal	Aorta	Brown.fat	Prostate	Salivary	Kidney	Liver	Small.intestine	Colon	Large.intestine	Placenta.12.5	Placenta.9.5	E10.5.Head	E14.5.Head	Embryo.12.5	Embryo.9.5	Teeth	Ovary	Uterus	Bone.Marrow	Femur	Knee	Bladder	Spleen	Thymus	Lung	Lymph.node	Midbrain	Spinal.cord	Hindbrain	Striatum	Cerebellum	Cortex	Eye	Brain	Olfactory.bulb	Epididymus
Slc25a29	1.90873	1.008	0.306415	0.270739	0.017247	0	0.010257	0.374916	0.296047	0	0	0	0.285533	0.05244	0	0.853069	0.358002	0	0	0	0	0	0.793117	1.0533	0	0	0	0	0.198683	0.50131	0.393797	0	0.203475	0	0	0	0.280169	0.167347	0	0	0	0.114471	0.244469	0.212549	0.161639	0	0.063157	0	0.665954
Rhot1	2.42793	2.26221	1.74407	1.74564	1.09893	0.365795	0.352996	1.44734	2.28632	1.59286	1.1371	0.414488	0.683642	1.42918	0.309402	0.354762	0	0	0.0878125	0	0	0.376001	0.591987	0.3421	0.118105	0.0224435	0.306974	0.409816	0.597069	0.002209	0	0	0	0	0	0	0	0	0	0.363165	0	0.560554	0.995067	0.149792	0.174423	0.095657	0	0	0.0675555
Endog	0.777117	0.590045	1.31395	1.05906	0.73335	0.123508	1.0536	1.27245	1.21558	0.035391	0	0.377567	0.902019	0.783447	0.144947	0.780257	0	0	0	0	0	0	0.455282	0	0	0	0	0	0	0.082339	0.047504	0	0	0	0	0	0	0.084461	0	0	0	1.0039	0.909967	0	0.440304	0.130607	0	0	0.30885
Atp5a1	0.12845	0.198089	0.143042	1.06784	0.177983	0.604644	1.0326	0.084401	0.897557	0	0.425798	0.711891	0.319425	0.735876	0.191107	0	0	0.166478	0	0.328626	0.137962	0.551304	0.478547	0.247226	0	0.106197	0.205357	0	0.326463	0	0	0	0	0	0	0.191157	0	0	0	0	0	0.067316	0	0	0	0	0	0	0.320248
Abca8b	0.052445	0.634783	0.691064	1.17757	1.08575	0.775264	0.799636	0.862524	0.846394	0.872168	0	0	0.75386	1.06597	0.580563	0.185578	0.055764	0	0.938429	0	0	0	0	0	0	0.128731	0	0	0.160669	0.29606	0	0	0.800142	0	0.666437	0	0	0.480032	0.722503	0.040053	0	0	0	0	0	0.978074	0	0.048239	0.182739
Uqcrfs1	0	0	1.70174	1.41766	2.57321	0	0	0.907773	0.244311	0	0	0.163144	0	0.360982	0	0	0.641195	0	0	1.40872	0.906905	0	0	0.09117	0.098074	0	0.410312	0	0.334997	0.344203	0.609956	1.12153	0.033154	0	0.816042	0	0.478341	0	0	0	0.479651	0	0	0	0	0	0	0	0.66673
Mrps25	0.064601	0	0	0.027194	0.474776	0.905939	0.771196	0.516606	0.274547	0	0	0	0.418781	0.416465	0.342751	0	0	0	0	0.592136	0.277501	0.262819	0	0.074638	0.465646	0.570478	0.647491	0.500517	0	0	0.244047	0	0	0	0	0	0	0.068847	0	0.224637	0	0.257485	0.119028	0	0.332452	0.145088	0	0.449717	0.186099
Acn9	0	0	0	0.480713	0.600176	0.958291	0.147531	0.574742	0.804994	0	0.548086	0.828158	0.104649	0.664659	0.744093	0	0.359357	0.231014	0	0.643278	0.218965	0.24939	0	0.235337	0.468169	0.795678	0.638144	0.477734	0	0	0	0	0	0	0	0	0	0	0	0.061433	0.214243	0.191451	0.24442	0	0.244445	0	0	0	0
5730437N04Rik	0.170677	0	0	0.192801	0.175698	1.05657	0.543332	0.743273	0.697788	0	0.012261	0.307119	0.328255	0.811495	0.78893	0.221708	0.455706	0.525225	0.170084	0.628938	0	0.479446	0	0.452813	0.754699	0	0.828246	0.177896	0.124677	0	0	0	0.478537	0	0	0	0	0	0	0	0	0	0	0	0.055939	0	0	0	0.219718
Chchd3	0.119048	0.401257	0.410003	0.552035	0.248115	1.54521	1.34086	1.04458	1.50634	0.666055	0.34992	0	0.117404	0.964876	0.717241	0	0.823589	1.43071	0.017423	1.50624	1.28366	0.994537	0.124814	0.387673	0.510058	0.331995	0.529263	0.405085	0	0	0	0	0	0	0	0	0.698602	0	0	0	0	0	0	0	0	0	0	0	0
Brp44l	0.190339	0.608099	0	0.560961	0.355512	1.77253	1.71782	1.71951	0.949506	0.444356	1.05787	1.24173	0.293872	1.04709	0.744252	0	1.10156	1.46478	1.65404	1.32816	0.998046	0.318482	0.012398	0.040956	0	0	0	0	0	0	0	0	0	0	0	0	0	0.192084	0	0	0	0	0	0.207115	0.405633	0.09984	0	0	0.264446
Rdh14	0.084853	0.108483	0	0.643751	0.293736	1.30814	1.03688	0.712532	1.11385	0.231761	0.540987	0.646261	0.184773	0.752444	0.450779	0.318712	0.437466	0.716207	0.657396	1.12259	1.09305	0.697443	0.189918	0	0	0.258973	0	0	0.137593	0	0	0	0	0	0	0	0	0	0	0	0	0	0	0	0.081842	0.133571	0	0	0.015311
Lars2	0.378804	0	0.220105	0	0.479266	1.06148	0.918165	0.095103	0.688937	0	0	0	0.834603	0.879873	0.51322	0.529031	0.10652	0.942792	0.210633	0	0	0.585614	0.635165	0.144126	0	0	0.594232	0.20226	0.098155	0	0	0	0.096471	0	0.263627	0	0	0	0.09567	0	0	0.216733	0.02058	0	0	0	0	0	0
2210408F21Rik	0	0.501431	1.16875	1.34067	1.23883	2.62032	1.74427	0.873885	1.87797	0.56212	0	1.55749	0.29172	1.03063	0.818904	0.598799	0.604256	1.3881	1.33651	0	0	0	0	0	0	0	0	0	0	0	0	0	0	0	0	0	0	0.259788	0	0.279179	0.122848	0.566374	1.00321	0	1.37088	0.013939	1.03768	0	0.502574
2810002N01Rik	0.00841	0	0	0.378842	0.206518	0.689946	0.559582	0	0.549925	0	0.022179	0.653405	0.319818	0.628419	0.097644	0.297553	0.083212	0	0.076905	0.17509	0.056933	0.160874	0.491962	0	0	0	0.119602	0.005602	0.024691	0.014787	0.113771	0	0	0.130713	0	0	0	0.013254	0	0	0	0.006097	0	0	0	0	0	0	0.504911
Gpi1	0	0.0714	0.064864	0	0.569509	1.22157	0.491447	0.290572	0.589606	0	0	0	0	0.379991	0.343606	0	0.633234	0.821003	0	0.676116	0.682793	0.572285	0	0	0.260705	0	0	0.311672	0	0	0	0.119883	0.743822	0.992436	0	0	0	0	0	0.079498	0	0.366472	0.406704	0.633363	1.13205	0.536749	0.841323	0	0
Slc25a4	0	0	0.0125	0.869623	1.23637	2.30539	0	1.13913	1.08618	0.058627	0.750475	0.123689	0	0	0.460608	0	0.467396	0	0	0	0	0	0.478495	0.898957	0.521143	0.732823	0.239989	0.255512	0	0	0	0	0	0	0	0	0	0.044583	0	0.38392	0.556751	0.661076	0.612846	0.58506	1.18162	1.11434	0.449237	0.05736	0
2610507B11Rik	0	0.341766	0.225402	0.590143	0.288507	1.54297	0.578229	0.975046	0.538165	0	0	0.691828	0.041279	0.09771	0.63205	0.044176	0.625182	0	0	0.522102	0.223562	0	0	0	0.118488	0	0	0.08376	0.170839	0	0.380666	0	0.65777	0	0	0	0	0	0	0	0	0.2472	0	1.05609	0.611835	0.141683	0	0.083553	0.591036
Pgm2	0	0	1.14315	1.13135	0.272403	2.45304	0.552062	1.40895	0.818305	0.550903	0	0.047963	0.210422	0.861434	1.57271	0	0	0.083801	0.56628	1.02462	0.548452	0	0.595253	0.481316	0	0	0	0	0	0	0	0	0.033695	0	0	0	0	0	0	0.126109	0.052832	0.006813	0	0.097154	0.00916	0.172306	0	0	0.276015
Aldoa	0.450938	0.686622	1.26716	0.873483	0.647462	2.05057	0	1.263	1.29076	1.37372	0	0	0	0.516433	1.25714	0	0.473723	0.765275	0	0	0.6578	0.129194	0	0.207144	0	0	0	0.357698	0	0	0	0	0.176628	0.127258	0	0	0	0	0	0	0	0.103374	0.073935	0.414664	0.866563	0.47756	0.846203	0	0
Pdhx	0	0	0	0.333523	0.580133	1.16793	1.40963	0.91011	0.930663	0	0.286011	0.160903	0.241269	0.655482	0.186762	0	0	0.040733	0	0.295598	0.151769	0.039339	0.190564	0.054368	0	0.627238	0.676979	0.159858	0	0	0	0	0	0	0	0	0	0	0	0	0	0.332103	0.688141	0.522761	0.732086	0.083964	0.460797	0	0.140769
Dlat	0	0	0.542324	0.79538	0.784127	1.68596	2.1233	1.79821	1.24573	0.195353	0.322801	0.454041	0.032869	0.853647	0.792229	0	0.380401	0.558672	0	0.990134	0.636182	0.32733	0	0	0	0	0	0	0	0	0	0	0	0	0	0	0	0	0	0.699077	0.72261	0.78714	0.82353	0.940251	1.14575	0.473408	0.319371	0	0
Mfn2	0.187922	0.074949	0.420344	0.67531	0.427727	1.6764	2.22835	1.63291	1.52223	0	0	0	0.304948	0.948951	0.9469	0	0	0	0.28249	0.878919	0.341831	0.15248	0.25788	0	0	0	0	0	0	0	0	0	0	0	0	0	0	0.01169	0	0.609676	0.332023	0.239049	0.121498	0.181791	0.657324	0.129415	0	0	0
Ndufa5	0	0	0	0	0.141003	1.66059	2.17299	1.55256	0.837819	0.69183	0.817689	0.450869	0	0.233619	1.14245	0	0	0.792947	0.215379	0.913015	1.09129	0.24483	0	0	0	0.58318	0.331452	0	0	0	0	0.249635	0	0	0	0	0.078761	0	0	0.576799	0.216845	0	0	0.193254	0	0.036068	0.283129	0	0.189976
Ogdh	0.19378	0.581804	0.754756	0.77939	0.444919	1.32464	2.57449	1.76673	1.59122	0.119577	0.966828	0	0.909498	1.76741	1.92006	0	0.243759	0.235991	0	1.39892	0.856943	0.789296	0.018361	0	0	0	0	0	0	0	0	0	0.124831	0	0	0	0	0	0.032064	0.084123	0.220999	0.360265	0	0.204838	0.068067	0	0	0	0
Ndufa8	0	0	0	0.729344	0.280669	1.13567	1.45792	1.19036	1.36505	0.09358	1.22415	0.494841	0.097028	1.04516	0.771057	0.069496	0.752134	0.019143	0.208291	1.09823	0.853463	0.858622	0.101523	0.569019	0.010128	0.356711	0.618453	0	0	0	0	0	0	0	0	0	0	0	0	0	0	0	0	0	0.315608	0	0	0	0.283038
Coq7	0.034824	0.106911	0	0.520581	0.546187	0.962583	1.45652	1.2213	1.14925	0	1.09743	0.540795	0	0.999018	0.899442	0.158641	0.255357	0	0	1.14603	0.449943	0.420332	0.516242	0.459064	0.539284	0.173645	0.497944	0.439702	0.245118	0	0	0	0.11441	0	0	0	0	0	0	0	0	0.003672	0	0	0	0	0	0	0.276001
Mmachc	0	0	0.206353	0.500843	0.277193	0.902535	1.20964	1.07234	0.832106	0.459554	0.553241	0	0.619924	0.786626	0.929904	0.040952	0.314583	0.237553	0	0	0.010166	0	0	0	0.940385	0.277886	0.601365	0.750544	0.138742	0	0.416434	0	0	0	0	0	0	0	0	0.156296	0.274088	0.078694	0	0	0	0.482986	0	0	0.507982
Idh2	0.023271	0	0	0.923777	0	0.468821	2.40516	2.00443	1.42767	0	1.11728	1.52608	0.956555	1.46735	1.57456	0.256277	0.384926	1.27896	0.069609	0.211936	0.590506	0.861342	1.04366	1.1025	0.885547	1.00887	1.68167	1.59037	0	0	0.265656	0	0	0	0	0	0	0	0.152022	0	0	0	0	0	0	0	0	0	0.462566
1110007M04Rik	0.037447	0	0.131025	0.509822	0.019433	1.02085	1.17988	1.03953	0.872454	0	0.394247	0.396493	0.095317	0.869002	0.763803	0	0	0.484481	0	0.115643	0.535219	0.758096	0	0.807973	0.530786	0.29138	0.796243	0.774116	0	0	0.042354	0	0	0	0	0.573016	0	0	0	0	0	0.167977	0.136413	0	0.037702	0	0	0	0
Sirt5	0	0.048789	0	0.552658	0.203009	0.174936	1.20373	0.984799	0.807701	0	0.625139	0.942571	0.636072	0.631368	0.177006	0.55617	0.321259	0	0.469993	0	0.109947	0.505391	0	0	0.213876	0.504661	0.888214	0	0	0	0	0	0	0	0	0	0	0.38156	0	0.127284	0	0.378884	0.120596	0	0.038981	0	0	0.156633	0.189173
D10Jhu81e	0.281197	0	0	0.987428	0.439244	1.41577	1.80556	1.75477	1.24637	0	0.90482	0.865275	0.985677	1.61863	1.40796	0.663494	0.108663	1.13273	1.167	0.458111	0	0.492926	0.374261	0.280515	0.113794	0	0.790922	0	0	0	0	0	0.442357	0	0	0	0	0	0	0	0	0	0.164818	0.086527	0.303625	0	0	0	0.630306
Ndufs6	0.444407	0.516702	0.089255	0.562206	0.568078	1.05431	1.41074	0.846056	1.34819	0	0.002229	0.352326	0.149121	1.20949	0.640073	0.544623	0	0.875289	0	0.062261	0.308894	1.31046	0.393975	0	0	0.15094	0.603203	0.031362	0	0	0	0	0	0	0	0	0	0	0	0	0	0.259793	0.055872	0	0	0	0	0	0.166915
D16H22S680E	0	0	0	0	1.34367	0.061271	1.61613	1.17517	0.858718	0	0	0.184371	0.425266	0.148309	0	0.44428	0.185296	1.31495	0.318276	1.49902	0.397901	0.839197	0.33377	0.900074	0	0.271446	0.208608	0	0	0	0	0	0	0	0	0.361903	0	0	0.043563	0.703028	0.901685	0.961098	0.639234	0	0.734288	0	0	0.014287	0
Acss1	0	0	0.113049	0.761751	0	0.142242	2.24304	0.787229	0.115441	0	0.896573	1.25546	0	0.792112	1.09547	1.28635	2.05988	0.728515	0	1.31581	1.11204	0.98671	0.515763	1.07776	0	0	0	0	0	0	0.371374	0.789175	0.237739	0.422388	0.49082	0.38833	0.111913	0.693392	1.0922	0	0	0	0	0	0	0	0	0	0
4732479N06Rik	0.009275	0	0	0.200155	0.423822	0.343793	1.36214	0.127441	0.823	0.121449	0.310326	0	1.12423	0.813815	0.583659	0	0.503518	1.30605	0.553274	0.490684	1.2708	1.04642	0	0.086285	0	0	0	0	0.195876	0	0	0	0	0.268422	0.220793	0.759304	0	0	0.598677	0	0	0.113109	0	0	0	0.164515	0.186835	0	0
Sh3glb1	0	0	0.123671	0.852575	0	0.990054	0.067289	1.11174	0.964369	0.349412	0.017391	0	0	0.481338	0.820655	0	0	0	0	0	0.517999	0	0	0.016415	0.039014	0.870421	0.686802	0.171308	0.769172	0.197868	0.474453	0	0.253523	0.476251	0	0	0	0.77844	0	0	0	0.030902	0	0.105173	0.525321	0.606628	0	0	0
Mrps9	0.126324	0.061148	0	0	0.320059	0.115043	0.76085	1.13796	0.926178	0	0.189589	0	0.519302	0.850647	0.754047	0	0.084301	0	0	0.502267	0.322455	0.75061	0.255905	0.579882	0.543981	0.31698	0.68327	0.618752	0	0	0.181147	0	0.081051	0.143245	0	0	0.041777	0	0	0	0	0	0	0	0.018849	0	0	0	0.026592
Bcs1l	0	0	0	0.087244	0	0.252441	0.156615	0.6908	0.526505	0	0.115426	0.00968	0.231255	0.635997	0.504808	0.10313	0.069286	0	0.073767	0.320585	0.012161	0.154366	0.0788	0.566077	0.137555	0.352886	0.229119	0.020332	0	0	0.049977	0	0.140517	0	0	0	0	0	0.112596	0	0	0	0.006226	0	0.16182	0	0	0	0
Ndufaf1	0	0	0	0.085086	0.203404	0.595048	0.449212	0.844721	0.710206	0	0.118789	0.310376	0.320615	0.842687	0.626328	0	0.49376	0.501517	0.348529	0.452552	0.126146	0.382577	0.162012	0.419542	0.228697	0.254642	0.271119	0.173815	0	0	0.031441	0	0.038735	0	0	0	0	0	0	0	0.022148	0	0	0.072438	0	0	0	0	0
Stard7	0.773985	0.365478	0	0.788373	0	0.765573	0.698474	1.11815	1.01125	0	0.349393	0.410213	0.674089	0.595545	0.159177	0.797741	0	0	0.914689	0.515699	0.894375	0.688306	0.614813	0	0.776578	0.656094	0.296685	0.219972	0	0	0	0	0	0	0	0.307003	0	0.206289	0.052618	0	0	0	0	0	0.084293	0	0	0	0.072337
Pstk	0.056862	0	0	0.916496	0	0.748124	0.568467	1.26517	1.08764	0.387638	0.801237	1.08224	0	0.969628	0.585858	0.157002	0	0	0	0.566367	0.700409	0.582404	0.288833	0.303341	0.679824	1.11235	0.858355	0.792304	0	0	0.586254	0	0.02911	0	0	0.375084	0	0	0	0	0	0	0	0	0	0.216021	0	0	0.443831
Vdac1	0.099246	0.471191	1.01988	0.379181	0.526321	1.4078	1.05808	1.71653	1.47645	0	0.556746	0	0	0.409825	0.590716	0	0	0.581729	0	0.940221	0.480032	0.362708	0.264148	0.755876	0.903217	0	0.337164	0.430345	0	0	0	0	0	0	0	0	0	0	0	0.312703	0.314088	0.266532	0.407732	0	0.846793	0.733131	0	0	0
Btbd1	0.184969	0.234374	0.258663	0.816841	0.314643	1.28385	0.80315	1.43383	0.972244	0.114241	0.092351	0	0.506062	0.318251	0.489612	0.106414	0	0	0	0.320068	0.399328	0	0	0	0.057718	0.571593	0.384876	0.058453	0	0	0	0	0	0	0	0	0	0	0	0.044775	0	0	0.505303	0	0.775704	0.683694	0	0.11738	0
D9Ertd402e	0.175876	0	0.110148	0.665889	0.557569	0.84964	0.940435	2.1194	1.45536	0	0	0	0.829164	0.556884	0.843258	0	0	1.47456	0.57805	0	0.101028	0.042445	0	0	0	0	0.096181	0	0.108348	0	0.333042	0	0	0	0	0	0	0	0.241981	0.298582	1.13381	0.309429	0.162329	0.357697	0.629229	0.202802	0	0	0.283869
Slc25a12	0.197946	0.58366	0.799683	0.828344	1.08949	2.01434	1.25525	2.3539	1.7864	0.158078	0.010806	0	0	0	0.145933	0	0.701176	0	0	0	0	0	0	0.470903	0	0.073711	0.049072	0	0	0	0	0	0.21505	0	0	0	0	0	0	0.848466	0.850693	0.584829	0.123917	0.757427	1.02212	0.366585	0.107656	0	0.23696
Got1	0.224596	0.86762	0.378679	0.742151	1.1671	1.10159	1.96998	2.59723	1.76841	0.317257	0.943484	0	0	0	0	0	0	0.828816	0.833294	1.23234	0	0	0.254542	0.623253	0.120547	0	0	0	0	0	0	0	0	0	0	0	0	0	0	1.41116	1.36935	1.21488	0.909528	1.21987	1.5873	0.695983	1.06976	0.154203	0
Atp5o	0	0.019641	0	0.310659	0	0.701271	1.08689	1.41319	1.18499	0.304444	0.59377	0	0	0.697019	0.225633	0	1.05423	1.07569	0	1.02243	1.06696	1.00818	0	0.276933	0.624483	0.820483	0	0.044015	0	0	0	0	0.822302	0.564678	0	0	0.066905	0	0	0.124105	0	0	0	0.451052	0.545802	0	0.39805	0	0
2300008B03Rik	0	0	0	0	0.36568	0.196749	0.077916	0.743368	0.500098	0.165693	0.087285	0	0.280783	0.177513	0.465605	0	0	0.729666	0	0.568633	0.096787	0.086869	0	0	0.112954	0.347544	0	0	0	0	0.069166	0	0	0	0	0.073598	0	0	0.05802	0.002306	0	0.146204	0.028243	0.358439	0.137772	0.186554	0.315207	0.178025	0
4930519F09Rik	0	0	0	0.986562	0	0.597391	1.48516	1.97994	0.287166	0.966345	1.04374	0.751312	0	0	1.06998	0	0.353319	0.973167	0	0.358256	1.4901	0	0	0.528998	0.173815	0.803609	0	0	0	0	0.035612	0	0	0	0.090236	0	0	0	0.756071	0.023304	0	0	0.284314	0	0.018101	0.729686	0	0	0.069918
2310061I04Rik	0	0	0	0.605071	0.925446	0.963483	1.29435	1.36407	0.758019	0	0.727208	0.350732	0	0.825461	1.03819	0	0.511492	0.470906	0.204914	0.991263	1.08565	0.930286	0	0.10099	0	0	0	0	0	0	0	0	0.177612	0	0	0	0	0	0	0.072769	0.247268	0.611787	0.117815	1.25091	0.499291	0.024173	0	0	0.047507
Ndufv2	0	0.044057	0	0.25121	0.566306	1.13685	1.17698	1.783	1.19402	0	0.616453	0.037819	0.040519	1.13489	1.42417	0	0.874416	0.344034	0	1.12832	0.461292	0.722193	0	0.266507	0	0.262842	0.071972	0.030698	0	0	0	0	0.068629	0.257171	0	0	0	0	0	0	0	0.005218	0	0.09749	0.33335	0	0	0	0
Ndufa12	0	0	0	0.616873	0.443947	1.21055	1.14135	1.40406	1.28075	0.103004	0.727579	0.183536	0.111096	1.05823	1.02739	0	0.190064	0.003045	0.224324	0.835036	0.648908	0.691663	0	0.29834	0.281718	0.324983	0.62498	0.291492	0	0	0	0	0	0	0	0	0	0	0	0	0	0	0.059716	0	0.03791	0	0	0	0.392155
Slc25a11	0.140881	0	0	0.830364	0	1.34441	1.51479	2.04104	1.43508	0.318085	0.591861	0.245859	0.053229	0.217548	1.00342	0.090204	0.858697	0.624481	0.118269	1.1462	0.650463	0	0.006669	0.117383	0.11861	0.413438	0.032581	0	0	0	0	0	0.03632	0	0	0	0	0	0	0	0	0	0	0.062494	0.285172	0.233715	0	0	0
Coq9	0.202062	0.192321	0.183378	1.0594	0	1.8366	1.71616	2.13772	1.53486	0.678732	1.30558	0.821314	0.845242	1.20363	1.64025	0.300014	1.29072	1.31377	0.827578	1.05115	0.845555	0.264849	0	0.37953	0	0.13737	0	0	0	0	0	0	0.104975	0	0	0	0	0	0	0	0	0	0	0.276351	0.254334	0	0	0	0.082876
Sdha	0	0	0.459184	0.498354	0.338447	1.47253	1.75901	2.18718	1.37304	0	0.850128	0	0.841475	1.70045	1.2858	0	0.247395	1.23278	1.03543	1.96765	0.808645	0.58534	0	0	0	0	0	0	0	0	0.185122	0	0	0	0	0.005839	0	0	0.126257	0.773322	0.252143	0.81019	0.347786	0.437881	0.688862	0	0.141736	0	0
Ndufs2	0.062145	0.035503	0	0.480671	0.116475	1.03407	1.38309	1.84995	1.36929	0	0.962918	0.26612	0.686111	1.3199	1.37411	0	0.068781	1.22256	0.186943	1.54256	0.763842	0.495818	0.683444	0.619109	0.29358	0.272096	0.31004	0.21204	0	0	0.349011	0	0	0	0	0	0	0	0	0	0	0.032878	0	0	0	0	0	0	0
Pdk2	0	0.258641	0.890139	0.979379	0	1.40232	1.40402	1.89129	1.31831	0.004556	0.22089	0.090085	0.045382	1.27168	1.21159	0.144669	0.489407	0.132713	0.290698	0.573324	0.171548	0	0	0	0	0	0	0	0	0	0	0	0	0	0	0	0	0	0	0.122889	0.034566	0.378377	0	0.703486	0.318243	0.471985	0	0	0.860586
Ndufb10	0	0.319159	0	0.938004	0.470615	1.21369	1.75573	2.00472	1.49271	0	1.10404	0.429139	0	1.54713	0.563405	0.164683	1.25496	0.335375	0.428576	1.1902	0.692693	0.511317	0.372006	0	0	0	0	0	0	0	0	0.24614	0.545551	0.618181	0	0	0	0	0	0.167738	0	0	0.291654	0.57593	0.719122	0.023667	0	0	0
Ndg2	0	0.094868	0.636989	1.368	0.396826	1.05396	1.37599	1.89469	1.56515	0	1.36914	0	1.10341	1.33626	1.49913	0	1.70105	0.084661	1.1705	1.03695	1.03085	1.09504	0.115927	0	0	0	0	0	0	0.000389	0	0	0	0	0	0	0	0	0	0.026634	0	0.446251	0.299498	0.458703	0.808586	0.04439	0	0	0
Atp5e	1.00232	0	0	0	0	0.418334	0.159334	0.439285	1.13547	0.06962	0.646688	0	0	0.04851	0	0	0.486999	1.08868	0.37757	0.286782	0.11204	0	0	0.162731	0	0	0	0.698497	0.106486	0	0	0.71229	0	0.64922	0	0	0	0.036994	0.541881	0.176598	0.369235	0	0	0	0.256548	0.288213	0.971733	0.821619	0
Got2	0.24798	0.535028	0.252367	0.896962	0.376833	0.511103	1.14562	1.53425	1.5574	0	0	0.093452	0.235194	0	0	0.157231	0	0.320416	0.673434	0	0	0.162457	0.860495	0.696851	0.611026	0.049688	0	0.513405	0	0	0	0	0	0	0	0	0	0	0	0.290096	0	1.03851	0	0.317141	0.440814	0.000699	0	0	1.28385
Atp5d	0.541386	0.842391	0.551543	0	0.839605	0.640679	0.951832	1.05192	1.44895	0	0.039524	0.196198	0	1.21665	1.00953	0	1.27447	0.555643	0.036503	0.132552	0.4796	1.17825	0.363725	0.633158	0	0	0.212203	0.248511	0	0	0	0	0.561213	0.228962	0	0	0	0	0	0	0	0	0.176229	0	0.464498	0	0.095339	0	0
Atp5g1	0.496256	0.45881	0.447196	0.761364	1.0815	0.892595	1.26293	1.08344	1.97192	0	0	0.19444	0.283359	0.127475	0	0.544751	0.976731	0.900453	0.039464	0	0.590537	1.46199	0.709239	0.612297	0	0	0.657579	0.035503	0	0	0	0	0.281837	0	0	0	0	0	0	0	0	0.261387	0.413837	0	0	0	0.314424	0	0.105521
Ndufs1	0	0	0	1.13604	0	1.30975	1.54251	1.54309	1.56273	0.366104	1.04933	0.523114	0.350777	1.34279	1.11932	0.015795	0.317391	1.0555	0.430194	1.0024	0.882261	0.545417	0.446944	0.308589	0.009194	0	0.309495	0	0.027626	0	0	0	0	0	0	0	0	0	0	0	0	0.327665	0	0.436993	0.456156	0.026308	0	0	0
D10Ertd322e	0.480609	0.525867	0.160759	0.887593	0.779694	1.53545	1.38178	1.57535	2.05863	0.214099	0.999182	0.322351	0.40562	1.49222	0.914487	0.083234	0.981486	0	0	0.526968	0.730359	1.60915	0	0.135172	0.601454	0.701818	0.161238	0.324432	0.14642	0	0	0	0	0	0	0	0	0	0	0	0	0	0	0	0	0	0	0	0
4930461P20Rik	0.456312	0.448389	0	1.11746	0.456475	1.20336	0.286885	1.09609	1.39245	0.425367	0.2326	0.665516	0.328208	0.650818	0	0.317873	0.386022	0	0	0.302496	0.464803	0.47022	0.459665	0	0.285439	0	0	0.218501	0	0	0	0	0	0.050946	0	0.246092	0	0	0	0	0	0.257713	0	0	0.211274	0	0	0	0.672913
Timm17a	0.169635	0.408195	0	1.02977	0.874336	0.920053	0.86501	1.60685	1.84527	0	0.346784	0.982265	0.299839	1.40383	0.712665	0.296239	0.183917	0.159941	0	0.393426	0	0.19661	1.08862	0.884401	0.024081	0	0.688152	0.38532	0	0	0.038343	0	0	0	0	0	0	0	0	0	0	0.026177	0	0	0.176571	0	0	0	0.30314
Mrpl15	0.366975	0.43031	0.37323	0.635352	0.485139	0.96205	0.573134	0.640467	1.49636	0	0	0	0.437595	1.25324	0.934106	0	0	1.01043	0.284568	0.953433	0.50186	1.18688	0.631329	0.893339	0.593241	0.61768	0.707038	1.00812	0	0	0	0	0.331057	0	0	0	0	0	0	0	0	0	0	0	0	0	0.24776	0	0
Mrpl37	0.039241	0	0	0.448039	0	0.728225	0.390097	0.79988	0.849288	0.050696	0.151397	0.614791	0.171335	0.516041	0.514642	0	0.215975	0	0.023207	0.342007	0.252017	0.318389	0.129177	0.515004	0.458825	0.046645	0.786299	0.221323	0	0	0	0	0.298346	0	0	0	0	0	0	0	0	0	0	0.048958	0	0	0	0	0.617886
Mrps14	0.333518	0	0	0.368558	0	0.594039	0.082598	0.506274	0.870344	0.068701	0.209052	0.779612	0.157065	0.742157	0.683728	0	0.17147	0	0	0.592326	0.111974	0.644943	0.348335	0.857016	0.066408	0.284922	0.814738	0.343332	0	0	0	0	0.479519	0	0	0.071101	0	0	0.132363	0	0	0	0	0	0	0	0	0	0.358386
Tmed5	0.697983	0.145357	0	0	0	0.630594	0.194624	0.410802	0.356835	1.50292	0.888054	0.56689	0.34247	0.955967	1.31798	0	0	0	0.511948	0.048729	0.636824	0.228637	0.467796	1.20488	0.203492	0.089195	0	0.154904	0	0.153187	0.224573	0	0	0	0	0.585281	0.390183	0.893836	0.673916	0	0	0	0	0	0	0	0	0	0
Aldh3a2	0.061538	0.126398	0.0831713	0.331378	0.116803	0.0327773	0.004465	0.372879	0.0531	0.367019	0.919782	0.415647	0.0476793	0.0473513	0.307796	0.816679	0.64416	0.565064	0.704748	0.747783	0.569776	0.400141	0.318058	0.72421	0.0667237	0.0132277	0.0631163	0	0.845824	0.0957487	0.332204	0.142513	0.128146	0.076817	0	0.294659	0.72881	0.639166	0.192364	0.373234	0.225939	0.187404	0.189006	0	0.0206453	0.170124	0.040209	0.271843	0.318919
Hibch	0	0	0	0.772151	0.290293	0.949269	1.03093	0.656962	0.833379	0.795326	1.55617	0.74714	0.930298	1.55366	1.26972	0.75879	1.55512	1.47898	1.45387	0.709328	1.08054	0.789801	0.236468	0	0.217128	0.58834	0.065818	0	0	0	0	0	0.774177	0.414692	0	0	0	0	0	0	0	0.030474	0	0	0	0.212654	0	0	0
Abca12	3.77978	3.79784	2.47697	2.86469	0	0	0.467668	2.86137	3.69848	3.80236	3.90268	0	0	1.46319	0.075921	0	0	0.667401	0.015646	0	2.87699	2.1088	0	2.6084	0.249235	0.232133	0.181006	0.013466	0	0	0	0	0	0	0.210455	0	0	0	0.578668	0	1.23929	0	0	0	0	0.250962	0.740405	0	0
Ugt2b37	0	0.325119	0	0.15965	0	0	0	0	0	0.634625	1.36037	0.44115	0	0	0.480244	0.004599	0.033341	1.21128	0	1.05317	0.172426	0	0	0.590882	0	0.229256	0	0.717164	0	0	0	0	0	0	0	1.10476	0	0.149334	0.642929	0.549716	0.623714	0	0	0	0	0.480406	0.552272	0.324507	0.593606
Ugt2b38	0	0.325119	0	0.15965	0	0	0	0	0	0.634625	1.36037	0.44115	0	0	0.480244	0.004599	0.033341	1.21128	0	1.05317	0.172426	0	0	0.590882	0	0.229256	0	0.717164	0	0	0	0	0	0	0	1.10476	0	0.149334	0.642929	0.549716	0.623714	0	0	0	0	0.480406	0.552272	0.324507	0.593606
Mrps15	0	0	0	0.698901	0.352236	0.757712	0.279357	0.041406	0.687241	0.441761	0.682661	0.935486	0	0.418822	0.152988	0.296191	0.923387	0	0.044718	0.812297	0.652739	0.79019	0.340675	0.035513	0.882652	0.711724	0.19474	0.226354	0	0	0	0.008189	0.523451	0.281292	0	0	0	0	0	0	0	0	0	0.135085	0	0	0	0	0
Grpel2	0.708287	0.370573	0	0.49067	0.371731	0.451518	0	0.235638	0.613285	0.428097	1.36895	1.7727	0	0.099005	0	0	0	0.597167	1.16272	1.16296	1.63091	1.3293	0.847367	0.431402	0.544854	0.8509	0.892911	0.740977	0.184646	0	0.466035	0	0	0	0	0.049984	0	0.240759	0	0	0	0	0	0	0	0.12777	0	0	0
Psmb4	0.685748	0.596754	0	0.018762	0.516476	0.315547	0	0.362932	0.633642	0	0.546452	1.22376	0.411867	0.533103	0	0.077785	0.270006	0	0.390755	1.10903	0.352445	0.623078	0.780488	0.898473	0.591192	0.735858	1.11971	0.413461	0.131855	0	0	0	0	0.251514	0	0	0	0	0	0	0	0	0	0	0.112413	0	0	0	0.251808
1110019N10Rik	0	0	0	0.924917	0.408241	0.191412	0.37347	0.823434	0.886623	0	0.965954	1.32737	0	0.7398	0.140676	0	0.309495	0	0	1.22879	0.780253	1.00203	1.06618	1.10407	0.488371	0.798578	0.669367	0.491258	0	0.088371	0.251361	0	0.126124	0	0	0.329436	0.071931	0	0	0	0	0	0	0	0.213949	0	0	0	0
2810428I15Rik	0.310842	0.303514	0	0.256342	0.662487	0.688827	0.104067	0.393049	0.394171	0.070747	0	0.856149	0.311929	0.801572	0.146651	0.408949	0.445772	0	0	0	0	0.257093	0.476241	0.215953	0	0.034136	0.711596	0.012368	0	0	0	0	0.527888	0.181088	0	0	0	0	0	0	0	0	0.264301	0	0.365083	0	0.372886	0	0.337267
Gm561	0.139627	0	0	1.03621	0.472597	1.12068	1.00898	0.982637	0.999339	0	0.203764	1.34385	0.504472	0.95848	0.669277	0.762389	0.38154	0	0.184602	0.793218	0	0.631105	0.354243	0	0	0	0.825905	0	0.581101	0	0.067439	0	0.311468	0	0	0	0	0.010261	0	0	0	0.197653	0.339448	0	0.01671	0	0	0	1.11492
2310016M24Rik	0.057365	0.147755	0	0.674815	0.458551	0.846521	0.521318	0.353441	0.59813	0	0	1.01687	0.363992	0.9795	0.640922	0.502481	0.316699	0.827218	0	0.499077	0.31032	0.565332	0.945666	0.619988	0	0	0.904602	0	0	0	0	0	0.419778	0	0	0	0	0	0	0	0	0	0.085395	0.307963	0.061926	0	0.612688	0	0.925221
Mrps18c	0.095546	0	0	0.158787	0	0.239774	0	0.263401	0.479783	0	0.256198	1.20528	0.056941	0.581979	0.635053	0	0.385646	0	0.164747	1.17186	0.01593	0.712257	0.636648	0.495346	0.197966	0	0.89198	0.491768	0.054273	0	0.314343	0.26524	1.16042	0.198776	0	0	0.001184	0	0	0	0	0	0	0	0	0	0	0	0.379732
Timm10	0	0	0	0.312818	0.662938	0	0.474682	0	0.750244	0.008479	0	0.93988	0.11294	0.882574	0.333856	0.083088	0.202956	0	0	0.601069	0.131846	0.437717	0.434762	0.252036	0.104476	0.255791	0.406804	0.264678	0.017363	0.005084	0	0	0	0	0.093262	0	0	0	0	0.09046	0	0.115866	0.10655	0	0.196582	0	0	0	0
Mrpl53	0.396393	0	0	0.918544	0.468034	1.04802	0.51241	0.755612	1.16169	0	0.440289	1.4376	0.183048	0.993357	0	0.630881	0.197203	0.093919	0.176351	0.825431	0	0.615296	0.777929	0.631643	0.201863	0.247825	0.740594	0.717168	0	0	0.114889	0	0	0	0	0.132862	0	0	0	0	0	0	0	0	0	0	0	0	0.018853
Mrps33	0.108213	0	0	0.31704	0.39963	0.522061	0.639165	0.516902	0.628208	0	0.1565	1.07167	0.060131	0.356359	0.058456	0	0	0	0.149983	0.860777	0	0.224232	0.611689	0.363619	0.311952	0.651198	1.06144	0.724906	0.295067	0	0.202342	0	0.286538	0	0	0	0	0	0	0	0	0	0.199094	0	0.033318	0	0	0	0.270201
Rab11fip5	0.334903	0.199686	0	0.5428	0.992023	0.504758	1.60237	0.15029	0.428582	0.748005	0	2.03799	0.123965	0.136393	0.087557	0	0	0.307532	0	0	0	0	0.609622	0.054535	0	0	0	0	0	0	0.027877	0	0	0	0	0	0	0.200421	0	0.739014	0.712947	0.546757	0.148315	0.322799	0.698076	0.098613	0.270406	0	0
Tk2	0	0	0	0.240111	0.098601	0	0	0	0	0	0	1.01573	0.958365	0	0.043264	0.365901	0.132935	0	0.849697	0	0.220786	0	0.20233	0.115424	0.056979	0.358478	0.304907	0.051239	0	0.226854	0.118773	0.047243	0.621191	0.014375	0.330422	0.101394	0	0.682048	0.434947	0	0	0	0	0	0.41662	0.082187	0	0	0.759145
6330416G13Rik	0	0	0	0	0	0.151672	0.191766	0.123468	0	0	0	1.11322	0.372371	0.46541	0.153331	0	0.271145	0.110179	0.199774	0.50827	0.4463	0.880757	0.395836	0	0	0	0	0	0.461391	0.03831	0.015067	0	0	0.263828	0	0.012272	0.176882	0.410742	0.510812	0.492899	0.277026	0.581641	0.052395	0	0	0	0	0	0.63316
Gyk	0.240533	0.213753	0	0.101377	0.011122	0.281315	0.871543	0	0	0.256999	0.687011	2.15832	0	1.04313	1.13084	0	0.566243	1.80554	1.31699	1.9542	0.298466	0.513917	0	1.25942	0	0.656609	0	0.281743	0	0.124328	0	0.13976	0.0855335	0	0	0.799935	0.177555	0.680173	0.814748	0.166303	0.50029	0.0671655	0	0.278315	0.399533	0.636162	0.208078	0	1.08181
Cgrrf1	0.096922	0.213159	0	0.32148	0.152819	0.847151	0	0.472958	0.205357	0.005813	0	1.27915	0.249392	0.552122	0.386999	0.129001	0.303654	0.367994	0.387591	0.77677	0.681213	0.313529	0.033339	0.324088	0	0	0	0	0	0	0	0	0.310619	0	0	0	0	0.267994	0	0	0	0	0	0.318092	0	0.297158	0	0	0.154843
BC009118	0.178937	0.073188	0	0.299228	0	0.515862	0.578263	0.815778	0.71557	0	0.68074	1.15636	0.708193	1.15004	1.09451	0	0.336737	0.440176	0.810084	0.732451	0.811158	0.501141	0.562988	0.221285	0.139523	0.108324	0.295664	0.10398	0	0	0.182828	0	0	0	0	0	0	0	0	0	0	0	0	0	0	0	0	0	0.571593
Alas1	0	0	0	1.25631	0	0.588538	0.901285	0.503726	0.872347	0.46174	1.07538	0.173551	2.20611	1.51869	1.73304	0.028223	0.968666	1.02798	0.560784	0.858686	1.66634	1.07366	0.801148	1.09258	0	0	0	0	0	0.129094	0.090009	0	0.53143	0.469678	0	0	0	1.16525	0	0	0	0	0	0	0	0	0	0	0.298005
Mup2	5.27747	0	0	0	0	4.54714	3.77563	0	2.78026	5.08584	3.3138	3.144	7.60359	2.98901	3.92407	1.67824	0.035833	4.90899	6.65476	0.844346	0	0	0	0.63619	0	0	0	0.626037	0	0	0	0	3.51666	1.91331	3.04205	1.07718	0	0.868597	1.46266	0	0	0.430206	0	0	0	0.812604	0	0.295948	0.011179
Pex6	0	0	0	0.172459	0	0.157301	0.419016	0.124016	0.159613	0.002921	0	0.814526	0	1.00826	0.950021	0.100289	0.403289	0	0.870636	0.48603	0.526178	0.338869	0.45656	0	0.100146	0.385411	0	0	0	0	0.120233	0.342135	0.17137	0	0	0	0	0.380437	0	0	0	0	0.023115	0.122498	0.325276	0.032099	0	0	0
Slc25a1	0.198554	1.20539	0.239705	0.181578	1.20591	0	0	0	0	0.820128	0.225567	1.26122	0.77382	2.29446	1.06056	0.816789	0.711149	0.551435	1.47468	1.11326	0.954748	1.34958	0.353657	0.784982	0	0.184842	0.190608	0.40921	0.345378	0	0	0	0	0	0	0	0	0	0	0	0	0.183319	0	0	0	0	0	0	0.105689
Aco1	0	0	0	0.248589	0	0	0	0	0	0.143915	0.72483	1.21283	0.874226	1.91321	1.42154	0.659192	0.686358	1.33117	1.74841	1.07039	1.19029	0.787324	1.04743	0.667988	0.429107	0.458906	0.420217	0.512412	0.258217	0.939094	0.342542	0	0	0.162582	0	0	0	0	0.225659	0	0	0	0	0	0	0.426253	0	0	1.3741
Tysnd1	0.11033	0.05579	0	0.247715	0.095342	0	0	0	0.471606	0	0	0.509991	0.75238	1.80239	1.38304	0.826061	0.287417	0.482588	1.11973	0.969493	0.038425	0.156458	0.192066	0.167543	0.195713	0.143613	0.299273	0.346677	0	0.030498	0	0	0.083904	0.049713	0.004774	0	0	0	0	0	0	0	0	0	0	0	0	0	0.048041
Foxred1	0	0.252633	0	0.361091	0.137189	0.151702	1.08231	0.132178	0.821844	0	0.31347	0.605333	0.186744	1.31964	0.148654	0.309773	0	0.405974	0.269977	0.453246	0.542283	0.504073	0	0	0.351406	0.194291	0.272727	0.023933	0	0	0.081541	0	0	0	0	0.509748	0	0	0	0.204319	0	0.183967	0	0	0	0	0	0	0.594802
Mtif2	0.166838	0	0	0.089812	0.169157	0.122765	0.286638	0.309608	0.336896	0	0.022117	0.248645	0.519872	0.595229	0.183602	0.077171	0	0	0.423163	0.240859	0.399859	0.337598	0.129634	0	0.331803	0.460392	0.286108	0.090108	0.292392	0	0.410059	0	0	0	0	0.091078	0	0	0.037542	0	0	0	0	0	0	0	0	0	0.252819
Tmem69	0.029392	0	0.22058	0.211257	0.197048	0.017128	0.086614	0.688668	0.823901	0	0	0.461732	0.465996	0.900344	0.73781	0.064446	0.391689	0	0.26872	0.702652	0	0.550791	0	0.266786	0	0	0.548742	0.461026	0.132965	0.148369	0.110158	0	0.696312	0.548577	0	0	0	0.028032	0	0	0	0	0	0	0	0	0	0	0.071878
Hbld1	0	0	0	0.203112	0.562175	0.692255	0.589006	0.457708	0.621316	0	0	0.494667	0.331343	1.13944	0.713196	0.146446	0.131832	0	0.216755	0.160286	0.0658	0.534613	0.264032	0.53293	0.103296	0.558105	0.702791	0	0	0	0	0	0.061316	0.045925	0	0.230857	0	0	0	0	0	0.02457	0	0	0	0	0	0	0.466135
Ndufb3	0.623488	0.338144	0.173512	1.22638	1.20912	1.3521	1.54453	1.06862	1.65521	0	0.904211	1.32727	0.845991	1.91501	1.26946	0.954134	0.005719	0	0.439239	1.06829	0.101287	1.17683	0.846758	0	0	0	1.25486	0	0	0	0	0	0	0	0	0	0	0.036351	0.141233	0	0	0.770048	0.649666	0	0	0	0	0	1.22619
Mrpl55	0.305308	0.462332	0	0.718894	0.25232	0.33449	0.716365	1.16966	1.27115	0	0.637444	1.14123	0.206668	1.33339	0.229987	0.388992	0	0	0.121771	0.445789	0.345744	0.661314	0.700662	0.111766	0.186048	0.152328	0.314036	0.068969	0	0	0	0	0.213981	0	0	0	0	0	0	0	0	0	0	0	0	0	0	0	0.134851
Cidea	2.85745	3.87852	1.8534	2.56447	2.26704	2.65263	2.76268	2.05673	2.30637	3.22241	1.36627	5.60596	3.21492	6.1547	5.92422	0	3.79671	0.947679	0	0	0	0	0.20752	0	0	0	0	0	0	0.255424	0	0	0	0	0.149078	0	2.48866	0.327089	1.89246	0	0	0	0	0.583178	0	0.524024	0	1.72998	0
Pdk4	0.043816	0	2.108	2.2336	0.041805	3.24011	2.72313	3.19531	2.64514	3.61392	1.22822	3.19145	1.952	3.76156	3.53584	0	1.42117	0.261982	0	2.31988	1.78312	0	0	0	0	0	0	0	1.35996	0	0.641852	0	0	0.030967	0	0	0.749911	0	0.268491	0.59448	0	0	0	0	0	1.05313	0	0.818064	0
Nudt13	0.779693	0.099893	0	0.473192	0.036895	0.833126	0.981927	1.40215	1.12573	0.928371	0.769071	0.116223	0.77583	1.43647	0.437879	0.387172	0.511555	0.081659	0.139897	0.302169	0.907627	0.502102	0.043974	0	0	0	0	0	0	0	0.34467	0	0	0	0	0.180182	0	0.265819	0	0	0	0	0	0	0	0.217716	0	0	0.201203
Prdx3	0	0	0	0.572272	0.074057	0.870197	0.905832	1.11172	1.23784	0	0.116188	1.08075	1.44185	1.47223	0.419491	0.301704	0.268724	0.7872	0.311484	0.811294	0.655785	0.443133	0.570798	0.1923	0	0	0.552625	0	0	0.505389	0	0.221522	0.11696	0	0	0.85758	0	0	0	0	0	0.024811	0	0	0	0	0	0	0.018764
Mto1	0.187502	0	0.690016	0.416786	0.527182	0.615245	0.507683	0.475808	0.812238	0.122783	0.194593	0.449972	0.533814	0.848012	0.113769	0.23507	0.025658	0	0.151601	0	0.03266	0.385587	0.320402	0.091128	0.070732	0	0.062892	0	0	0	0	0	0	0	0	0.377775	0.138834	0	0	0	0	0.211926	0	0	0	0	0	0	0
C030006K11Rik	0.398403	0.237405	0.20276	0	0.398683	0.060239	0.245672	0.562114	0.905072	0	0	0	0.842037	1.01976	0.14538	0.430916	0.382798	0.705516	0.00133	0	0	0.112073	0	0	0	0	0	0	0.38636	0.340275	0	0	0.460353	0.185809	0	0	0.079157	0	0	0.056364	0	0.537	0.074623	0.568115	0.261569	0	0.070469	0	0
Dci	0.198539	0	0.310005	0.598062	0.060451	1.03182	1.55939	1.09145	1.52231	0.04962	0.134859	0.239786	1.28243	2.28402	2.14275	0.383431	0.485466	2.04062	0.315636	0.888235	0.675681	0.366365	0	0	0.18609	0	0.101491	0	0	0.144476	0	0	0	0	0	0	0	0	0	0	0.846427	0	0	0	0	0	0	1.31574	0.018749
2900084M01Rik	0	0	0.549242	0.225235	0.329453	0.215878	0.691652	0.364102	1.47921	0.144237	0	0	0.654591	2.28623	1.81569	0	0.656336	1.94239	0.59667	0	0	0	0	0	0	0	0	0	0	0.019115	0	0	0	0.023845	0.377867	0.297884	0.342826	0	0	0.642041	1.35111	0.209057	0.238544	0	0.319115	0.407719	0.375117	1.49034	0
Samm50	0	0.150479	0.043052	0	0	0.525526	0.703474	0.837231	0	0.258143	0	0.397481	0.217091	1.5301	0.925624	0	1.18332	1.49028	0	0.662465	0.59451	0.835805	0.611008	0.740462	0.353982	0.314239	0.352459	0.594914	0	0	0	0	0.75008	0.498352	0	0	0	0	0	0	0	0	0	0	0.489585	0	0.327932	0	0
Oxnad1	0	0	0.039744	0.85609	0.057924	0.684441	1.24937	1.27111	1.04198	0	0.458322	0.534167	0.392171	1.47221	0.927694	0.411255	0.766849	1.11984	0.386149	1.42554	0.622066	0.832645	0.388602	0.336329	0.402446	0.417841	0.736935	0.230703	0	0	0	0	0	0	0	0	0	0	0	0	0	0	0	0	0	0	0	0	0.833965
Sod2	0.023959	0.393602	0	1.19631	0.458913	0.622007	1.59949	1.73522	1.69004	0.285964	1.27409	0.923598	0.713062	1.95917	1.40998	0.765121	1.20506	0.450564	0.831061	0.62245	0.475893	0.417126	0.185153	0	0	0	0	0	0	0	0	0	0	0	0	0	0	0	0	0.27467	0	0.257706	0	0	0.130862	0	0	0	0.940299
Acadvl	0.498689	0.173869	0.46762	1.14366	0.392332	1.47649	2.28656	2.14476	1.7613	0.664704	1.33912	1.25902	1.211	2.71407	2.62943	0.294577	1.39736	0.945922	1.65822	1.94023	1.35004	0.878421	0.311202	0	0	0	0	0	0	0	0.297241	0	0	0.178458	0.370602	0	0	0	0	0	0	0	0	0	0	0.179666	0	0	0
Lace1	0.07808	0.675296	0	0.358262	0.562575	0.56928	1.44309	1.38729	0.859199	0	1.025	0.751867	0.87724	1.57651	1.33199	0	0.822304	0.909702	0	1.27276	1.02374	0.986084	0.424466	0.358828	0	0	0	0	0.487784	0.443902	0.436146	0	0	0	0	0	0	0	0	0.311281	0	0.272801	0	0	0.515932	0.30276	0	0	0
Dlst	0	0.108792	0	0.117164	0.144244	0.221462	0.379751	0.631086	0.737926	0.199029	0.63681	0.062354	0.113372	1.12814	0.97845	0	0.291276	0.278451	0	0.755036	0.588587	0.511496	0	0	0.156251	0	0	0.006945	0.075029	0	0	0	0.11914	0.382835	0.120749	0	0	0	0	0	0	0	0	0	0	0	0	0	0.002271
Pmpcb	0.101581	0	0	0.517549	0.216301	0.341887	1.0826	0.865504	0.854339	0	0.761203	0.788959	1.06729	1.10355	0.609699	0.18282	0.51477	0.921565	0.598067	0.726609	1.00892	0.885382	0.561868	1.00452	0.39851	0.693594	0.83079	0.333649	0	0	0	0	0	0	0	0	0	0	0	0	0	0	0	0	0	0	0	0	0.136009
Pdcd8	0	0	0	0.397609	0.183218	0.091311	0.504176	0.49573	0.959977	0	0.868984	0.94317	1.06308	1.55523	1.08874	0.63364	0.115983	1.07976	1.05377	0.962654	0.591764	0.850263	1.04031	0.519535	0.346047	0.050767	0.409674	0.512024	0	0	0.104381	0	0	0	0	0	0	0	1.15422	0	0	0	0	0	0	0	0	0	0.113765
Zadh1	0	0	0	0.819755	0.019069	0.83741	1.38725	0	1.51619	0	0.928406	0.496458	0.90966	1.79041	1.18355	0.30966	0.575441	1.23027	0.591727	1.0551	1.16293	0.64064	0.798993	0.908279	0	0	0.218749	0	0.086873	0	0.489851	0	0.117134	0.108471	0	0	0	0	0.185131	0	0	0	0	0	0	0.463872	0	0	0.591963
1300001I01Rik	0.559032	0.461523	0.749023	0.449903	0.527765	0.277944	0.972764	0.872754	1.48618	0.17048	0.268481	0.318528	1.34763	1.94266	1.49515	0.060799	0.287177	0.540403	1.16642	0.72989	0.547126	0.969827	0	0.489009	0.094929	0	0	0.3306	0	0	0	0	0.083461	0	0	0	0	0	0	0.116292	0.132276	0.394251	0.189388	0	0.0224965	0	0.0273045	0.242507	0
Nudt12	0	0.29423	0.266195	0.502554	1.693	0.43053	0.554624	0.337289	0.336025	0	0.603682	0.981607	1.61223	1.81497	1.54812	0.44043	0.356413	1.57275	1.44237	0.693311	1.25961	0.706137	0	0	0	0	0	0	0	0.061719	0	0	0	0	0	0	0	0.66966	0	0.101351	0	0.426658	0	0	0	0.300942	0.019646	0	0.552905
BC021611	0	0	0.091258	0.321479	0.336012	0.071722	0.36552	0.318713	0.475848	0	0.829329	1.46473	0.878097	1.59898	1.59186	0.213297	0.729859	0.722328	0.660475	0.917078	0.340138	0.961968	0	0	0.023509	0.01976	0	0	0	0	0	0	0.007399	0	0	0	0	0	0	0	0.107924	0.405506	0.157754	0.36466	0.358455	0	0	0	0
Dnajc11	0.063223	0.024875	0	0.040413	0.27488	0	0.0516615	0.064285	0	0	0.091388	0.213204	0.262583	0.217325	0.719807	0.044042	0	0.358818	0	0.216302	0.136859	0.0011765	0.363344	0.439363	0.492107	0.395058	0.323236	0.481166	0	0.338142	0.218197	0.35907	0.197221	0	0.488635	0	0.26358	0	0.295955	0.0749	0.420834	0.083893	0.140326	0.158601	0.235909	0	0.382989	0	0.006921
1500011K16Rik	0	0	0	0	0	1.29957	1.62308	0	0	0.49982	0.246386	0	0	0	4.11905	0	0.754222	0.372126	0.119549	0.053401	0.298964	0	0	0	0.278546	1.0224	0.479348	0.250652	0	0.395297	0	0.778865	0.625162	0.993388	1.2938	0	0	1.05863	0	0.679696	0	0	0	1.13316	1.23444	0.656666	0.949021	1.05984	0
Grsf1	0.267316	0.252445	0.639312	0.481343	0.274531	0.212953	0.419672	0.609929	0.800225	0.032165	0.213341	0.553713	0.263859	0.538215	0.873992	0.312401	0.179308	0.083789	0	0.243269	0.397095	0.229377	0.267933	0.126649	0.290375	0.202929	0.322434	0.168625	0	0	0.0557405	0	0	0	0	0.343675	0	0	0	0	0.140837	0.527794	0.449179	0	0.117082	0.0517005	0.0237925	0	0.275573
Ptp4a1	0.401365	0.409248	0	0	0	0.568089	0.67695	0	0	0.157121	0	0.407372	0.873348	1.02266	1.35182	0.112822	0	0.206796	0.327013	1.23616	1.18727	0.769749	0.257924	0.065133	0.324422	0.332728	0.364192	0.696083	0.632753	0.227893	0	0	0.34681	0	0	0	0	0	0	0	0.219788	0	0	0.015755	0.191805	0	0	0	0
Pck1	0.50918	0	0.910497	1.49747	0	1.54834	0.754503	0	1.41049	1.12145	0	0.574875	3.2876	4.36538	4.60134	1.94701	1.7886	4.36957	3.81392	4.14756	2.82824	2.45902	0	0	0	0	0	0	0	1.62042	0.810553	0	0	0	0	0	0.809286	0	0.835611	1.64208	1.891	0.902781	0	0	0	0	0	2.21253	0.963818
6230416A05Rik	0.494113	0.564626	0.440202	0.722933	0	0.911236	1.37117	0.788404	0.888486	0.301897	0.851348	0.018447	0.764519	1.46642	1.84844	0.88928	0.049087	1.34396	0.653625	1.03024	1.35274	0.951655	0	0	0	0	0	0	0.452363	0	0.125402	0	0.754311	0.151374	0	0	0	0.626646	0.240213	0	0	0	0	0	0	0	0	0	0
Pcca	0	0	0	0.450336	0	0.719961	1.0011	0.904582	0.364883	0	1.44517	0.306838	1.30156	1.7078	1.82284	0.56636	0.580631	1.50099	1.11799	0.27205	1.15906	1.08969	0	0.317599	0.430097	0.402009	0.324473	0.203124	0	0	0.085593	0	0	0	0	0	0	0	0.861788	0	0	0	0	0.099291	0	0	0	0	0.502463
Bckdhb	0.846782	0.841506	0	0.148744	0.550777	0.371028	0.60864	0.73362	0.901873	0.569069	1.63253	0	0.910212	1.5753	1.67095	0.631404	0.754265	1.20001	1.4654	0	0.253422	0.614627	0	0.306704	0.205507	0.420887	0.364815	0.777087	0	0	0	0	0	0	0	0	0	0	0.114789	0	0	0.247514	0	0.361111	0	0	0	0	0
Hadhb	0	0	0.54794	0.54853	0.29422	0.509382	1.17797	0.783979	0.89229	0.298556	0.95032	0.530208	0.69753	1.45012	1.73121	0.296547	0.568866	0.654762	1.70728	0.324688	0.646342	0.457068	0.203298	0.413598	0	0	0.11458	0.360504	0.0433855	0	0.002653	0.320561	0	0	0.352036	0.231105	0.191092	0	0.353722	0	0.502815	0.0536805	0	0.128942	0	0	0	0.0349565	0.375981
2310076L09Rik	0.005609	0.618186	0.69116	1.22934	0	1.00962	2.55383	2.05425	2.44565	0.489061	0	0	2.36937	3.5657	3.67695	0.346111	0.94188	1.4347	1.39725	0	0	0	0	0.526216	0	0.375653	0	0.007796	0	1.09457	0.454945	0	0	0	0	0	0.555647	0	0.507941	0	0	0	0	0.457409	0	0	0	1.69483	1.13328
Timm44	0	0	0	0.475154	0.170359	0.694182	0.49769	0.760669	0.891029	0.020879	0.217889	1.0693	0	0.880986	1.19854	0.187667	0.584373	0	0.018557	0.779258	0.503117	0.569905	0.587965	0.538858	0.27928	0.286288	0.414255	0.475595	0	0	0.091305	0	0	0.146315	0	0	0	0	0	0	0	0	0	0.00571	0.198106	0	0	0	0
Ndufb6	0.190433	0	0	0.371382	0.466709	0.789761	0.843916	1.32472	1.01701	0	0.814717	0.935735	0.360456	1.4993	1.93412	0	0.423215	0.872264	0.285479	1.27601	0	0.76041	0.259747	0.864969	0.047191	0.268151	0.843729	0.510824	0.010577	0	0	0	0.033202	0	0	0	0	0	0	0	0	0	0	0	0.006487	0	0	0	0.186605
Dld	0.188458	0.086111	0	0.460516	0.454496	1.20044	1.40016	1.46262	1.08676	0.263723	0.855086	0.594961	0.730288	1.49199	1.80508	0	0.233501	0.834088	0.24024	1.29966	0.932402	0.795796	0.543795	0.812372	0.343181	0.110161	0.494263	0.581708	0	0	0	0	0	0	0	0	0	0	0	0	0	0	0	0	0	0	0	0	0.05581
Hadha	0.412957	0	0.308482	0.53906	0.055717	0.666189	1.84891	1.81938	1.04278	0	0.913806	1.14611	0.986987	1.63343	1.97298	0.205626	0.80339	0	0.723211	1.61451	1.04908	0.746325	0.227429	0.25684	0	0	0.3416	0	0	0.45672	0.451244	0	0.698219	0.100349	0	0	0	0	0	0	0	0	0	0	0	0	0	0	0.226804
Acaa2	0.170314	0.368965	0.384843	0.763156	0	0.567705	1.67852	1.05511	1.02784	0.418921	1.01896	0.512227	1.20292	2.39936	2.86601	0.800774	0.576407	1.13351	1.85994	2.18847	1.35252	0.902338	0	0.168618	0	0	0.045748	0	0	0.584005	0	0	0	0	0	0	0.080326	0	0.296891	0	0	0	0	0	0	0	0	0	0.787635
2610022G08Rik	0.098885	0.120037	0	0.740641	0.114564	0.987783	0.900308	1.034	1.14398	0	0.608291	0.386237	0.45423	1.38193	1.41973	0.196013	0.709551	0.563501	0.851588	1.04404	0.751801	0.949915	0	0	0.232415	0.085608	0.156561	0.203143	0.348408	0	0.369165	0	0	0	0	0	0	0	0	0	0	0	0	0	0	0	0	0	0.28016
Etfdh	0.363221	0	0	0.594241	0	0.758879	2.02298	1.34577	1.53504	0.640916	1.28008	0.884879	1.20511	2.14754	2.32627	0.055281	0.914666	1.37163	1.66743	1.40686	1.70381	1.28142	0.519175	0.471571	0	0.386919	0	0	0.326168	0.203111	0.245401	0	0	0	0	0.063251	0	0	0.18515	0	0	0	0	0	0	0	0	0	0
Acadl	0	0.2165	0.422068	0.945745	0.930793	0.957897	2.38554	2.35383	1.81496	0.325577	1.3089	1.04922	1.13308	2.52881	2.76123	0	1.14717	1.37479	1.16053	1.98402	1.34303	1.18018	0	0	0	0	0	0	0	0.0205	0.187182	0	0.282507	0.03723	0.306771	0.500224	0	0	0.539684	0	0	0	0	0	0	0	0	0	0
Cycs	0	0	0	1.01921	0.96547	1.7797	1.86401	1.77303	1.46716	0.234076	1.19765	0.098993	0.207417	1.49932	2.14441	0	0.772668	1.49764	0	1.83044	1.11163	1.13424	0	0.552567	0.256729	0.420217	0.068292	0.640464	0	0	0	0	0	0	0	0	0	0	0	0	0	0.499249	0.380191	0.891612	0.725248	0	0.065676	0	0
Decr1	0	0.267172	0.623751	0.95592	0.625595	1.42293	1.80481	2.19179	1.58581	0.082784	0.76244	0	1.31777	1.88369	2.28629	0.011612	0	1.37624	0.844636	1.57296	0.797421	0.805973	0.041857	0.833503	0	0	0	0	0.469062	0.248353	0.180999	0	0	0	0	0	0	0	0	0	0	0	0	0	0	0.246585	0	0	0.143928
Bckdk	0.520173	0.354313	0.214234	0.665136	0	1.37698	0.641087	1.41777	0.823776	0	0.434501	1.16238	0.515482	0.7429	0.918662	1.62143	1.58363	0	0	0.564062	0	0.262207	0.77216	0.601379	0	0	0	0	0	0	0.469966	0.308581	0.905247	0.473833	0	0	0	0.11944	0.325104	0	0	0	0	0	0	0	0	0	0.299861
Sfxn2	0.168737	0.368532	0	0.24186	0	0	0	0	0	0	0	0	0.555185	0	0	1.21646	1.18182	0.644785	0.654765	0	0	0	0.289302	0.240576	0.509717	0.503564	0.895944	0.896336	0	0.742682	0.518828	0	0.442051	0.618046	0	0	0.19886	0.266718	0	0.012825	0.039407	0.046274	0	0	0	0	0	0	1.0913
Timm17b	0.322085	0.158478	0	0	0.121914	0.333371	0.141307	0	0.100602	0	0	0.115465	0.679221	0.268365	0	0.9653	0.30285	0.474688	0.642848	0.223074	0	0.614268	0.638086	0.240587	0.331996	0.448872	0.961418	0.259479	0	0.232144	0	0	0.373483	0	0	0	0	0	0	0	0	0.243828	0.33554	0	0.591669	0	0	0	0.244683
Pex7	0.279117	0.206751	0.130449	0.406017	0.023904	0	0	0.410423	0.861552	0.751432	0.56648	1.08679	0.338409	1.10061	0.229456	0.932548	1.46367	0	1.18656	0.964039	0.367279	0.775448	0.627304	0.638246	0.0090995	0	0.013806	0	0	0.394305	0.462856	0.406761	0.113937	0.232822	0	0	0.338117	0.102511	0.0377515	0.217224	0.0523305	0.264435	0.111791	0.295969	0.089061	0.244038	0.17774	0	0.74077
4732466D17Rik	0.464757	0.309257	0.06035	0.446854	0.122418	0	0.300829	0.306129	0.344094	0	0.444432	0	0.39724	0.653574	0.9822	0.241432	1.07149	0.875553	1.05685	0.975859	0.66702	0.73169	0.083554	0.241489	0.0749057	0	0	0	0.0900957	0.256768	0.029926	0.313317	0.124598	0	0.106993	0	0.250134	0.068793	0.645678	0.080761	0.21726	0.18191	0.0523177	0.302033	0.0610297	0.190079	0.074466	0.356041	0.0854183
Zadh2	0.280368	0.264387	0	0.119074	0.169726	0.802265	1.21216	0	0.034911	0.342754	1.10011	0.121905	0.564907	0.896954	0	0	1.24049	0	0.427028	0.985145	1.17694	1.02764	0	0	0	0	0.451968	0	0.276409	0.623474	0.402673	0	0.33071	0.124255	0	0	0	0.430439	0	0	0	0.19368	0	0	0	0.117749	0	0	0.506971
Ptcd2	0	0	0	0.14585	0	0.205021	0.553647	0.102062	0.637432	0	0	0.135288	0.001562	0.368459	0	0	1.30831	0.814445	0	0.252167	0.947517	1.15211	0	0.0084	0.486465	0.354514	0.250428	0.336259	0	0	0	0	0.281761	0.617797	0.003027	0	0.243987	0	0	0.082991	0	0	0.012546	0	0.716819	0	0.629566	0	0
Nipsnap1	0	0	0	0	0.899137	0	0	0	0	0	0	0	0.730467	0.077529	0	0	0	1.71343	1.24369	0	0.94425	0.904506	0.106764	0.355636	0.92568	1.4169	1.10361	0.862205	0	0.424269	0.266527	0	0	0	0	0	0.581873	0.099216	0	0.414829	0	0.784718	0.773446	0.248507	0.882017	0.113837	0.644571	0.110711	0
Slc25a10	0	0.393701	0.076485	0.081783	0.444313	0.070315	0	0	0	0	0	0.770674	0.358319	0.339694	0	0.305042	0.38474	2.36287	1.55005	1.01183	1.51903	1.21333	0.544054	0.746653	0	0	0.126819	0	0	0	0	0	0	0	0	0	0	0.475877	0	0.734447	0	0.644899	0.519069	0.984959	1.60591	0.415904	0.154329	0	1.13258
Slc3a1	0	0	0	0	1.24487	0	0.95154	0	0	0	0.960458	0	0.651654	0	0.044744	0	0	3.81818	2.18382	3.22153	3.22834	2.54268	0.738879	0	0.592914	1.30031	0.705902	0.18957	0	0.001293	0	0	0	0	0	0	0	0	0	2.68247	2.67914	1.8119	0.767241	1.71966	1.17671	1.32044	0.784003	1.79116	0.334533
Chdh	0.458796	0.358184	1.55241	0.82284	0.554326	0	0	0	0	0.751736	0	0	0.839862	1.27388	1.53934	0.633584	1.24562	2.98184	1.84984	1.87882	1.68906	1.37904	1.50399	1.37999	0	0	0	0	0	0.832056	1.83266	0	0.113278	0.664683	0	0	0.783888	0	0	0	0	0	0	0	0	0	0	0	0.944133
BC051244	1.69949	1.19501	0.502273	0.202223	0.213326	0	1.01581	0.049616	0.604867	0	0	0.1519	0.587925	0.110533	0	0.57937	0.363128	2.80258	0.707729	0.262581	0.994158	2.34786	2.27196	0.741715	0	0	0	0	0.325239	0	0.454443	0	0.171668	0	0	0	0	0	0	0	0	0.169965	0.045355	0	0	0	0	0	0.249458
Xylb	0	0	0.210816	0.16925	0	0.286172	0.325399	0	0	0.237202	0.219859	0	0	0	0	0	0.341517	3.65426	2.01031	0.064912	0.491777	0.270579	1.43061	1.37009	1.3872	0.67612	0	0.561235	0	0.125561	0	0	0.076414	0.625081	0	0	0	0.368217	0	0.187615	0	0	0	0.544468	0.88127	0.044234	0.358913	0	0
0610012D14Rik	0	0	0	0	0	0	0.096508	0	0	0	0.322081	0	0.936949	0.089268	0	0	0.206536	4.9583	3.80057	0.599545	0	0.010961	0	0	0.099864	0.951894	0	0	0	0.150322	0	0.051596	0	0.080932	0	0.512053	0.061773	0	0.265471	0.73418	1.4222	0.943467	0.809289	1.0212	0.703755	0	1.33136	1.37678	0
BC021608	0.25579	0.450266	0.210152	0.195559	0	0	0	0.085424	0.255966	0.107971	0	0	0.83304	0	0.022737	0	0.203773	4.53868	3.40606	0.602429	0	0	0.493301	0.328242	0	0	0.380557	0	0	0.193668	0	0.430749	0.034788	0	0	0	0.14451	0	0.511884	0	0.969949	0	0	0	0	0.121687	0.584663	0	0
Ugt3a2	0	0	0	0	0	0	0.962259	0.024283	0	0.743505	0.402238	0	1.79728	0	0.552988	0	0	7.48326	4.74956	1.44295	0.351005	0	1.08533	1.23899	0	0.355982	0	0.50086	0	0.08793	0.15413	0	0.420511	0	1.11878	0.268819	0.200904	0.102661	0.552308	0.660831	1.85866	0	0	0.12312	0	0.637665	0	0	0
Slc37a4	0.074746	0	0	0.703597	0.084473	2.4064	0.106402	0.976444	0.57373	0.748469	0.133845	0	0.242098	0.030408	0.569186	0.989983	0.330858	2.85008	2.06581	2.48812	1.03036	0.890014	0.461169	0.582944	0	0.127255	0	0	0.242375	0	0	0	0.020333	0	0	0.066511	0	0	0	0	0	0	0	0	0	0.184126	0	0	1.38019
Nr1h4	0	0	0	0	0	0	0	0.053716	0	0.02343	2.30816	0.528754	2.8302	0.309135	0.067411	0	0	5.3719	4.7925	4.50954	5.27817	4.62369	1.91637	1.38748	0	0	0.170029	0.035324	0	1.30489	0	0	0	0	0.442948	0.0868	0	1.03541	0	0.107669	0.442991	0.110057	0	0	0	1.18483	0.274826	0.349535	0
0610011F06Rik	0	0	0	0.412151	0	0.733976	0	0	0	0	1.07935	0.843361	1.17721	0.077599	0	0.750329	0.9493	2.24103	1.83689	1.51204	0.979236	1.41418	0.770101	0.194811	0.520971	0.324458	0.195117	0	0	0.063404	0.225954	0	0.150985	0	0	0	0	0.044944	0	0	0.004503	0.107709	0	0.189879	0	0	0	0	0.264644
Abhd14b	0	0.107566	0.255335	0.664809	0.540458	0	0	0	0.070981	0.325266	1.31751	1.03043	0.868274	0.309293	0	1.3601	1.23118	3.30126	2.39384	1.47464	2.02955	1.64875	0.23633	0.100533	0	0.019513	0	0	0	0.104744	0	0	0	0	0	0	0	0.613668	0	0	0.23802	0	0	0.234425	0	1.344	0.117934	0	0.101891
Coasy	0.543705	0	0	0.228843	0.411182	0	0	0.001	0.33209	0	0.251381	1.71037	0.976188	1.11758	1.0639	0.54115	1.11302	1.80439	1.78768	1.17589	0.252432	0.508381	0.034022	0	0.254901	0.271034	0.195692	0	0	0.054732	0	0	0.202639	0.139368	0	0	0	0.312397	0	0	0	0	0	0	0	0	0	0	0.381367
Prodh	0.041792	0	0	0.705493	0	0	0.416591	0.525378	0.451498	0.815684	0.228555	0.901916	0.335743	0.952921	1.04823	1.35475	0	2.85145	2.48715	1.01892	0.66656	0	0	0	0	0	0	0	0	0	0.049648	0	0.070696	0.349484	0	0	0.242498	0.651541	0	0	0	0	0.06246	0.009412	0.653809	1.02881	0	0	0.998724
Gstt1	0	0	0.164293	0.533673	0.044091	0	0	0	0	0.318415	1.1646	0.733806	1.36634	1.57638	0.954021	1.28358	0.270113	3.16849	2.69754	2.27551	1.03775	0.632188	0	0	0	0	0.419726	0	0	0.828358	0	0.03231	0.939552	0	0.937337	0	0	0.732752	0.763667	0	0.234402	0	0	0	0	1.09882	0.255641	0	0.656714
D430028G21Rik	0.393315	0.272735	0.038414	0.504095	0	0.606269	0.969801	0	0.646995	0.414612	0.243794	0.371226	0.605773	1.11437	0.882623	0.505555	0.793719	1.37909	1.10291	0.966724	0.769319	0.82872	0.449168	0	0	0	0	0	0.198188	0.065316	0	0	0.381815	0	0.319922	0.652718	0	0	0.04135	0	0	0	0	0	0	0	0	0	0
Etfb	0.324019	0.616613	0.559457	0.59753	0.593242	0.667486	1.50658	1.31688	1.41506	0	0.732197	0.317628	1.2677	2.41116	2.47027	0.724398	0.614076	2.66783	1.15884	1.47172	0.810686	0.71007	0.894452	0.354993	0	0	0.516	0.246352	0	0	0	0	0.957565	0.17338	0	0	0	0	0	0	0	0	0	0	0	0	0	0	0
Hibadh	0	0	0	0.441609	0	0.824986	1.0552	0.916601	0.551895	0.311009	1.58899	0.651211	0.659671	1.33479	1.53943	0.761009	1.31971	1.91231	1.44748	0.892851	0.600859	0.365267	0.428364	0.788562	0	0	0	0	0	0.031609	0.17805	0	0.317448	0	0	0	0.195193	0	0.389395	0	0	0	0	0	0	0.134223	0	0	0.301159
Pcx	0	0.53848	0.191877	0.369776	0	1.50992	0	0	0	0	0.100768	1.15237	1.74075	2.32838	2.13884	0.631642	0	2.70087	1.70801	0.332899	0	0.007911	0.202408	0.208542	0	0	0	0	0	0.737808	0	0.12879	0	0	0	0	0	0	0.000821	0.197061	0.428006	0.226465	0	0.088605	0.043645	0	0.297123	0.469581	0.687679
Pank1	0.82217	1.50484	0.106186	0.203852	0	0	0.147126	1.16102	0.736887	0.267155	0.280839	0	1.18383	2.09821	2.1009	0	0.949332	2.86702	2.38809	0	0	0.676049	0	0.009041	0.253776	0	0.418651	0.159857	0	1.41344	0	0	0	0	0	0	0	0	0	0.341972	0.491615	0.351604	0	0	0	0.004694	0	0	0.450545
4833439L19Rik	0.018295	0	0.022023	1.16252	0.137712	1.08516	0.550477	0.788926	0.239157	0.142779	0.655991	0.351548	0.373134	0.260936	0.134194	0	1.45077	1.83345	0	1.10048	0.734088	0	0	0	0.32539	0.152164	0	0	0	0	0.565469	0	0	0.285712	0	0	0	0.30578	0	0.332848	0.235129	0	0	0	0.369241	0.418515	0	0	0
Slc25a16	0.249448	0.290983	0	0.057801	0.371263	0.526722	0.384672	0.387646	0	0	1.0501	1.4776	0.368775	0.544375	0	0.647597	1.74341	2.02016	1.26485	1.08825	0.884893	0.319288	0.028368	0	0	0	0	0	0.22876	0	0.008978	0	0	0	0	0.048704	0	0.581111	0.219768	0	0	0	0	0	0.785369	0.026015	0	0	0.671686
Mut	0	0	0	0.361724	0.108469	0.407574	0.706779	0.61651	0.289424	0.312048	1.35708	0.373883	0.872428	0.799757	0	0.250632	1.24447	1.78313	1.10488	0.571036	1.00513	0.559078	0	0	0	0.197964	0.019785	0	0	0	0.224974	0	0	0.146391	0	0	0	0.105628	0	0	0	0.391691	0	0.014803	0	0.298308	0	0	0.135077
1500041J02Rik	0.162872	0	0	0.321665	0	0.485814	0.812719	0.46422	0.188642	1.16011	0.346363	0.248091	0.675754	0.583033	0.646745	0	0.086887	1.70205	0.0775665	1.33651	1.53283	0.379503	0.262504	0.820777	0.123957	0.373114	0	0	0.156105	0.024815	0.65036	0	0	0.0152655	0.245246	0.190704	0	0.391241	0	0.08998	0.371719	0	0	0	0.230426	0.512872	0.181317	0.088635	0
Atp5f1	0	0.05925	0.0102515	0.149746	0.2928	0.868956	0.860821	0.656632	0.949471	0.120522	0.316068	0.0799865	0.023008	0.633261	0.315707	0	0.268847	1.42679	0.0341875	1.07035	0.83669	0.750927	0.073535	0.441456	0.506378	0.47182	0.650062	0.284992	0	0	0	0.111761	0.193317	0	0	0	0.206918	0	0	0	0	0	0	0	0.312996	0	0.169288	0	0
L2hgdh	0	0	0	0.293568	0	0.76445	0.703448	0.416162	0.464817	0.104345	1.01074	0.222133	0.249156	0.203945	0.209763	0.094909	0.346301	2.58097	0.650897	1.529	0.407837	0.434941	0	0.780059	0.200343	0.045648	0.224881	0	0	0	0	0	0.270054	0	0	0	0	0	0	0	0	0	0	0	0.528209	0.027876	0	0	0.096422
Nfs1	0.274867	0.107961	0	0.524622	0.406746	0.896213	0.73555	0.293636	0.948138	0.505598	0	0.539267	0.833367	0.540637	0.45571	0.271854	0.813917	2.26171	0.609935	0.469186	0.580765	0.662276	0.160859	0.377201	0	0	0	0	0	0	0	0.166276	0.221359	0	0	0	0	0	0	0	0	0	0	0	0.160224	0	0.357121	0	0
Peci	0	0.048131	0	0.226927	0.203106	0.66119	1.09042	0.500058	0.452104	0.88148	0.218714	1.34181	0.71999	0.708108	0.402268	0.056887	0.533276	2.2549	1.17236	0.825076	1.16615	0.670575	0	0	0.819317	0.575194	0.549911	0	0	0.21406	0	0	0	0.242045	0	0	0.591357	0	0	0	0	0	0	0	0	0	0	0.302788	0
Alkbh7	0.213369	0	0	0	0.328878	0	0.856123	0.584494	0.885245	0	0.44772	0	0.82486	0.763515	0.544615	0	0.165073	1.0003	0	0.905663	0.471836	0.875837	0	0.098613	0.002386	0.633757	0.356024	0.635326	0	0.170922	0	0	0.591289	0	0	0	0	0	0	0	0	0.126119	0	0.699042	0.740324	0.319065	0.642232	0	0
Acat1	0.205109	0.256841	0	0	0.368559	1.07329	1.7502	0.941173	1.27864	0.248638	0.677084	0	0.603698	1.49451	1.3961	0	0.144952	3.33171	0.867689	0.812197	1.0365	0.68834	0	0	0	0.954204	0.326522	0	0	0	0	0	0.10793	0	0	0	0	0	0	0	0.652615	0.1169	0	0.144496	0	0.092639	0.132188	0.000711	0
Ndufs8	0	0.324715	0	0.210753	0.650021	0.836957	1.10874	0.20541	1.39711	0	0.837627	0.10272	0.491082	1.1533	1.31223	0	0.682332	1.65645	0.370246	0.732192	1.17222	1.06835	0	0.45568	0.202145	0.626639	0.757232	0.342096	0	0	0	0	0	0.448157	0	0	0	0	0	0	0	0	0.210097	0	0.374156	0	0.602417	0	0
Clybl	0	0	0	0.317234	0.415343	0.744853	0.983107	0.317247	1.08835	0.045084	1.00263	0	0.806227	1.84643	2.00315	0	0.943952	2.9838	0.791274	0.544936	1.44213	1.32302	0.398256	0.204409	0.465106	0.184718	0.480955	0.507964	0	0.153166	0	0	0	0	0.082585	0	0	0	0	0	0	0	0	0	0	0	0.254535	0	0.342904
Immt	0.0719155	0.0384425	0	0.069742	0.59049	0.438419	0.590201	0.265283	0.660169	0.095559	0.536849	0.006497	0.878451	1.15427	0.524411	0	0.014475	1.36237	0.037814	0.504077	0.928781	0.804738	0.332943	0.347029	0.498417	0.4323	0.310004	0.419515	0.341139	0	0	0	0	0	0.427686	0	0	0	0	0.149828	0	0	0	0	0.0169875	0.211138	0.119197	0	0.151297
Cox15	0	0.175084	0.177874	0.173474	0.643986	0.362486	0.75092	0.732844	0.635361	0	0.195267	0.134659	0.58503	0.838561	0.499722	0	0.537963	1.32093	0.422021	0.253604	1.04923	1.12352	0.235529	0.052502	0.113626	0	0	0	0	0	0	0	0.319483	0	0	0	0	0.181746	0	0	0	0.208473	0.041745	0	0.043679	0	0	0	0
2310035K24Rik	0.46167	0.317152	0.061467	0	0.713706	0.232622	0.536412	0.559896	0.880872	0	0	0	0.74713	0.800324	0.464592	0.221131	0.63329	0.919871	0.31836	0.417666	0.241889	0.704258	0	0	0	0	0.454962	0	0	0	0	0	0.298746	0	0	0	0	0	0	0	0	0.292985	0.231046	0	0.177512	0	0.166889	0.211247	0.278836
AI325464	0	0	0.730621	0	0.514569	0.038954	1.1641	0.564933	0.767726	0	0.202001	0	1.06083	1.21139	0.963659	0.032737	0	1.56947	0.781669	0.111622	0.418717	0.320286	0.014668	0.116952	0	0	0	0	0	0.479724	0	0	0.235581	0.026147	0.130969	0	0	0	0.069667	0	0.310857	0	0	0	0	0.150791	0	0	0
Glo1	0.434541	0.334914	0.177154	0	1.11777	0.64309	0.124837	0.634897	0.935731	0.408658	0.063536	0	0.43271	0.220487	0	0	0	1.32995	0.733742	0.357711	0.716302	0.692003	0	0.091901	0	0	0.471256	0.100697	0.283864	0	0	0	0	0	0	0	0.340107	0	0	0	0	0.534164	0.225261	0	0	0.780989	0.290897	0	0
D10Ertd214e	0.330695	0.50329	0	0.650022	0.465078	1.06424	0.878355	1.42161	0.974794	0	0.596312	0	0	0.839346	0.684274	0	0.389885	1.62765	0.964725	1.50201	0.659709	0.795335	0.348788	0.776077	0	0	0.093617	0	0	0	0	0	0	0	0	0	0	0	0	0	0.024187	0.117752	0.140092	0.213224	0.442929	0	0	0	0.372777
Rilp	0.831307	0.639633	0.691859	1.25816	0.236947	2.04124	1.91718	1.60556	1.88782	0.89992	0.326437	0.321255	0.495062	1.58244	1.41226	0	1.14896	2.15488	1.48162	1.60669	1.30961	0.976669	0	0	0	0	0	0	0	0.013895	0	0	0.273372	0	0.098185	0	0	0.603865	0.04423	0	0	0	0	0	0	0.003549	0	0	0
Ndufb4	0.119886	0	0	0.711594	0.717048	1.15126	0.982937	0.797016	0.882201	0	0	0.454409	0.3368	0.933861	0.793755	0	0	1.96725	0	0.571802	0.477709	1.05956	0.039198	0.270515	0	0.166253	0.792785	0.017672	0	0	0	0	0	0	0	0	0	0	0	0	0	0.037865	0.013003	0.33966	0.300888	0	0.312589	0	0.21672
Ndufv1	0.004365	0.465709	0.190641	0.309251	0.480792	0.964534	1.34767	1.13291	1.32442	0	0	0	0.189168	1.36347	1.31795	0	0.574648	1.8239	0	0.438644	0.381529	0.376506	0.113927	0.168657	0	0	0	0.046522	0	0	0	0	0.077729	0	0	0	0	0	0	0	0	0.205981	0.024847	0.067306	0.359721	0	0.547023	0	0
Ndufs7	0.271163	0.499295	0.093754	0.768542	0.632946	1.37279	1.37845	1.24589	1.41904	0	0	0.413317	0.290867	1.31531	1.21963	0.225188	0.730028	1.59147	0	0.661318	0.155885	1.07712	0.402529	0.113562	0	0	0.52903	0	0	0	0	0	0.248801	0	0	0	0	0	0	0	0	0.29312	0.036617	0.097367	0	0	0.598253	0	0
4633402N23Rik	0	0	0	0.314324	0	0.700391	0.333406	0.479127	1.05256	0.719997	0.190011	0	0	0.010343	0	0	0.430662	1.26994	0.706344	0.382352	0.769155	0.73889	0.038767	0.671736	0.741485	0.906291	0.520761	0.635721	0	0	0	0.146644	0.280788	0.172175	0	0.862858	0	0	0	0	0	0	0	0	0	0	0.28871	0	0
Mrps7	0.142161	0	0	0	0	0.285463	0.021811	0.589074	0.652525	0.377942	0.111759	0	0.193785	0.421976	0	0.015465	0.896402	1.43709	0.066717	0.14157	0	0.089753	0.459286	0.446709	0.833623	0.737049	0.542959	0.935441	0	0.239361	0	0	0.573477	0.197945	0.239278	0	0.17864	0	0	0	0	0	0	0	0	0	0	0	0.165786
Hadh2	0	0	0	0	0.117884	0.399498	0.58663	0.265103	0.016113	0.357704	0.848712	0.295334	0.613141	0.746002	1.24859	0.528041	0.939651	1.85587	0.607982	0.781634	0.815741	0.782807	0	1.08596	0.862006	0.973494	1.1344	1.31633	0	0.38804	0	0	0.316826	0	0	0	0	0	0.411618	0	0	0	0	0	0	0	0	0	0
Mrpl28	0	0.083298	0	0	0.370168	0.282857	0.725777	0	0.784357	0.138745	0.235447	0.399539	0.024382	0.401965	0.291534	0	0.50092	1.34596	0.019157	0.507537	0.889857	0.716873	0.225848	0.401688	1.01508	0.962779	1.23436	0.820141	0	0	0	0.285121	0	0	0	0	0	0	0	0	0	0	0	0	0	0.266659	0.129947	0	0
Mrpl14	0.288447	0.02243	0	0.72662	0	0.449439	0.405753	0.921948	1.03791	0.392518	0.243682	0.993473	0	0.472751	0.204052	0.399844	0.838028	1.37749	0.304087	0.329791	0.465555	0.752213	0.900706	1.31178	0	0.182265	1.24432	0.727025	0	0	0	0.46078	0.403047	0	0	0	0	0	0	0	0	0	0	0	0	0	0	0	0.464289
2410015M20Rik	0.646324	0.573445	0	0.245718	0.136875	0.324234	0.566379	0.197495	0.856041	0	0.076371	0.564691	0.348662	1.19867	0.746011	0.700525	0	1.27957	0.536203	0	0.188261	1.17057	0.784687	0.572384	0	0.054915	0.844566	0.045496	0	0	0	0	0.486922	0	0	0	0	0	0	0	0	0	0.089108	0	0	0	0	0	0.731403
Mrps16	0.126829	0	0	0.227081	0.056317	0.482341	0.351026	0.257968	0.571087	0	0	0.498831	0.376304	0.921349	0.62533	0.276659	0.239265	1.02856	0	0.35388	0.28459	0.784348	0.463807	0.247719	0.188372	0.585003	0.724337	0.214888	0.054902	0	0	0	0.450184	0.157903	0	0	0.064774	0	0	0	0	0	0	0	0	0	0	0	0
BC025519	0.081893	0	0	0	0	0.064095	0.300038	0	0.126662	0	0	0.282911	0.438491	0.76786	0.518858	0.356623	0.48696	1.50029	0.442812	0.490511	0.038243	0.166734	0.525298	0.396383	0.504545	0.525447	0.486692	0.888578	0	0	0	0	0.19035	0.097895	0.066692	0	0	0	0	0	0	0	0	0	0	0	0.058676	0	0.133803
1810017G16Rik	0.052495	0	0	0	0.446429	0.556713	0.446998	0.050056	0.202931	0	0	0.351972	0.396499	0.316296	0	0.080944	0.485631	1.32444	0	0.792331	0	0.637022	0.429288	0.099531	0	0.284475	0.145652	0	0	0	0	0	0.688053	0.115714	0.004764	0	0	0.259823	0	0	0	0.036598	0	0.168708	0.476286	0	0.668463	0	0
Timm13	0.452973	0.57661	0	0	0.581232	0.383575	0	0.485636	0.451654	0	0	0.866676	0.337025	0.774393	0.29032	0.376103	0.144884	1.50619	0.192163	1.00508	0	0.418901	0.868779	0.672416	0	0.35828	1.05064	0.692141	0	0	0	0	1.0944	0	0	0	0	0	0	0	0	0.003259	0	0.121216	0.238863	0	0.319701	0	0
Mtg1	0	0	0	0	0	0.57145	0.153253	0.217258	0.109269	0	0.377928	0.92439	0.147521	0.638996	0.332928	0.272331	0.444738	1.00562	0.172884	0.647218	0.109001	0	0.430117	0.263422	0.049251	0.110412	0.563779	0.217909	0	0.166548	0	0	0.338112	0	0	0	0	0	0	0	0	0	0	0.122624	0.531912	0.079227	0	0	0
Nsun3	0	0.145718	0.217711	0.170908	0.199756	0.568772	0.274895	0.201517	0.278787	0	0.118686	0	0.14071	0.080792	0	0	0	0	0.658476	0.057134	0.087948	0.121942	0.122376	0	0	0	0	0	0.233347	0	0.03258	0	0	0	0	0	0	0	0	0.034386	0.215836	0.193556	0.147626	0	0	0	0	0	0.168543
B430110G05Rik	0	0	0	0.391012	0.016398	0.406028	0	0	0.039864	0.1126	0.028837	0.292058	0.368024	1.20102	0.591267	0.736627	0.226557	0	1.41435	1.04489	0.489335	0.047607	0.565292	0	0	0.014501	0	0	0	0	0	0.194461	0	0.538918	0	0.037063	0	0.099053	0	0.377427	0	0	0.01072	0.830219	1.02796	0.43342	0	0	0
Gys2	0	2.01555	0.322323	0.445052	0.246735	0.816814	0	0	0.336535	0	2.09634	0.785448	2.49487	3.80603	3.38971	0	1.39535	2.27381	4.03514	0	0	0	0.805821	0	0	0	1.76906	1.8338	0.747403	0	0	0	0	0	0	0	0.741269	0	0	0.03387	1.715	0	0	0	0	0	1.13792	0.068691	0.302056
Clpx	0.40706	0.144858	0.050932	0.210041	0	0.233967	0.781732	0.911709	0.432396	0	0.567033	0.568062	0.589311	0.731428	1.1353	0.265069	0.554725	0.934498	1.82044	0.801937	0.679017	0.266684	0	0	0	0.170059	0	0	0.179122	0	0.185882	0	0	0	0	0.110169	0	0	0.10789	0	0	0	0	0	0	0	0	0	0
Brp44	0.382229	0.491931	0	0.969749	0.298103	1.49316	1.48124	1.38548	1.40432	0.254316	1.02422	1.41366	0.582636	1.58322	1.42613	0	0.923517	1.12596	1.85661	1.09678	0.569397	0.783127	0.160419	0	0	0.031179	0.353597	0	0	0	0	0	0	0	0	0	0	0	0	0	0	0	0.075776	0	0.133414	0	0	0	0.656347
Oxa1l	0	0	0.151351	0	0.037879	0.387739	0.60723	0.141398	0.002756	0	0	0.084213	0.245139	0.163128	0	0.396222	0.352913	0.556991	1.03338	0	0.17852	0.221725	0.226654	0	0.150381	0.278499	0.211515	0.287101	0	0.22209	0.731198	0	0	0	0	0	0.103016	0.795528	0	0	0	0.054089	0.018036	0	0	0.059849	0	0	0
Bdh1	0.426447	0.332483	0	0.125716	0	0	1.05288	0.618157	0.497068	0.209331	0.359667	0.134773	0.0303265	0.042046	0	0.0693925	0.39056	1.07294	1.18096	0.847656	1.05353	1.01338	0.00147	0	0	0.88357	0.159591	0	0.126897	0.596997	0.42305	0.170618	0.554999	0.270957	0.173417	0	0.650965	0	0	0.068983	0.158012	0.280859	0.0357895	0.512634	0.594471	0.0191565	0.079931	0.0428855	0.0451625
Sec24a	0	0	0.527135	0	0	0.370126	0.200649	0	0	0.659991	0	0	0.484309	0	0.187792	0.390632	0.213157	0.375258	1.35671	0.997151	0.814694	0.476715	0.099036	0.410922	0	0	0	0	0.368822	0.080804	0	0	0	0.191674	0.008239	0	0	0.054483	0.351604	0.116497	0	0.00945	0	0.267787	0.289661	0.325434	0	0	0.244872
Gstk1	0	0.082376	0	0.210735	0.322598	1.1965	1.62671	0.840033	1.16861	0.663136	1.61307	0	1.3458	1.31564	0.943414	1.58751	2.11013	2.0042	2.41544	2.37008	1.86416	1.7247	0	0	0	0.350089	0	0	0	0	0	0	0.23985	0	0	0	0	0.842809	0	0	0	0	0	0	0.063802	0.093678	0.059773	0	0.495391
Hmgcl	0.086034	0	0	0.328927	0	0.231715	0.21484	0.140758	0.278774	0.009343	0.874951	0.801171	0.222117	0.523738	0.483539	0.816019	1.10811	0.607759	1.82943	1.3674	1.3151	1.38504	1.47889	0.674576	0	0.10687	0.262083	0	0	0	0	0	0.404597	0.309153	0	0	0	0.052718	0	0	0	0	0	0.510097	0	0	0	0	0
Pafah2	0.747727	0.314213	0	0.65572	0.067308	0	0.22683	0.300953	0.74326	1.08378	1.70879	0.319242	0	0.131313	0	0.28839	1.33926	1.52719	1.91747	1.5248	1.77772	1.20452	0.832936	0.426639	0	0.047957	0	0	0	0	0.215594	0	0	0.201735	0	0	0	0.618154	0	0	0	0	0	0	0	0.159388	0	0	0.006107
Mosc1	0	0.84956	0	0.092336	0	0	0.370311	0.567376	0	0	0.8017	0.623107	3.07834	1.65012	0	0	0	1.56512	5.4647	1.79219	0	0	3.86746	3.4957	0	0	1.39686	0.690797	0	0	0	0.267731	0.909516	0.947632	0.256482	0	0.219127	0.464956	0.541334	0.057681	0.782878	0	0	0.109253	0	0	0	0	0
Cpn1	0	0	0	0	0.350223	0	0	0	0	0	3.07506	2.43884	1.18151	0	0.408083	0	0	0.0881	3.64997	0.792896	0.940796	1.41072	2.63647	2.48315	0	0	1.72999	1.23967	0	0.194425	0	0.750062	0	0	0.215051	0	0	0.159304	0	0	1.05078	0.171971	0	0	0	0	0.241207	0.883729	1.81575
Kmo	0	0	0	0	0	0	0.080257	0	0	0.30413	0	0.38119	1.44021	0.740109	1.42802	0	0.778832	3.1957	4.71982	0.670441	0	0.353706	0.91418	2.01224	0	0	0.65128	0.30725	0	0	0.020199	1.51909	1.782	1.98781	2.14738	2.7389	0	1.28598	2.69994	0	0	0	0	0	0	0	0.344819	0	0
Slc26a1	0	0	0	0	0	0	0.184653	0	0	0	0	0	1.43459	0	0	0	0	3.85624	5.11504	0.002401	1.14237	0	0.931561	0.457572	0.068746	0.47837	1.59029	0	2.08521	0	1.7495	1.47653	1.72478	2.28803	2.1242	1.81651	0.55995	0	0	0.27122	0	0	0	0	0.906201	0	0.424083	0.074011	0
Slc25a25	0	0	0	0.185923	0.943663	0.381373	0.110051	0	0.362721	0.289383	0	0	0.830318	0.016901	0	0	0	1.24849	1.30264	0.825546	0.063384	0.065186	0.776437	0.512551	0	0.236589	0.292843	0.103745	0	0	0	0	0	0	0	0	0	0.345725	0	0.800312	0.554227	0.640848	0.234286	0.436875	0.582717	0	0.036296	0	0
Gcdh	0.017642	0	0	0.17703	0.05735	0.142419	0.224387	0.303649	0.231549	0	0.413776	0.857045	1.11671	0.749405	0.960256	0.954503	0.955317	2.48519	2.50707	0.704836	0	0.403043	0.530665	0.642255	0	0.252121	1.03605	0.58487	0	0	0	0.12533	0	0	0	0	0	0	0.505242	0	0	0	0	0	0.000684	0	0	0	0.571368
Pipox	0	0	0	0.491874	0.082818	0	0	0	0	0	0.868919	0	0.772729	0.446357	1.11102	0	0	4.26505	4.43629	2.39662	0.806878	0.130519	0	0	0.740893	0.742861	0.308682	0	0.403593	0	0	0	0	0.171615	0.084909	0.1273	0	0	0.248358	0.118934	0	0.312303	0	0.193302	0	0.353867	0	0	1.69771
Hagh	0.098642	0	0	0	0.590637	0.299961	0	0.61985	0.5406	0	0.195571	0.50818	0.247463	0.597835	0.78439	0	1.03014	1.86072	2.06709	1.13228	0	0.510956	0.483272	0.112338	0	0	0	0	0	0	0	0.946478	0.718177	0.907228	0	0.78548	0	0	0	0.117047	0.190232	0.093238	0	0.30692	0.332145	0	0	0	0
Sord	0	0	0.16935	1.00571	0	0.165918	0.954853	0.22297	0.695749	0	0.103483	0	0.865085	0.653058	0.460034	0.160425	0.237409	2.04672	2.35612	2.03103	1.14552	1.29774	0.266576	0.26601	0	0	0	0	0	0	0	0	0.243301	0.312915	0	0	0	0	0	0.219116	0.321341	0	0	0	0	0.070762	0	0	0.479412
BC010787	0.141657	0	0.163944	0.7393	0.290793	0	0.426805	0.080518	0.047075	0	0.049344	0.65622	1.53766	0.739618	0.493624	0.946474	1.08537	2.18799	2.39832	0.995247	0.00131	0.30505	0.447968	0.063867	0	0	0	0	0	0.353929	0	0	0.200927	0	0	0	0	0.176383	0	0	0	0	0	0	0	0	0	0	1.02356
Hbs1l	0.425074	0	0	0.041048	0.167433	0.315911	0	0.090814	0.300857	0.080101	0	0.392908	0.010503	0	0.03187	0.2718	0.485502	0	0.433874	0.890977	0.354247	0.022088	0.269466	0.171174	0.46503	0.421695	0	0.260193	0.023577	0	0	0	0.138354	0	0	0.146831	0	0	0	0	0	0	0	0.087342	0	0	0	0	0
AW491445	0.175164	0.17765	0	0.415718	0.38253	0.127945	0.084214	0	0	0.50683	0	1.75898	0.801787	0.065593	0.392113	0	0	1.94443	1.44468	3.17962	0	0.336157	0	0	0	0	0	0	0.248018	0.238394	0.185823	0.881923	1.12152	0.392683	0.634696	0	0.89207	1.14363	0	0	0	0	0	0	0	0	0	0.900897	0
Dak	0	0.085072	0	0.366037	0	0	0	0	0	0	0	0	0.20299	0.223103	0	0.953047	0.540415	2.34856	3.14433	3.2933	0.584365	0.186944	1.61529	0.078398	0.86426	0.511528	0.064776	0.186888	0	0.114866	0	0	0.43853	0.256345	0	0	0	0.774847	0.048787	2.28048	0.58508	0	0	0	0.076208	0	0	0	0.299532
Pep4	0.102892	0	0	0.318989	0.213819	0.526025	0	0.01555	0	0.61344	0.456248	0.892192	0.425423	0.96834	0.730369	0.23541	0.555738	1.83586	0.955101	3.15911	0.214192	0.156059	1.00119	0.886124	0.149837	0.154462	0.459752	0.043152	0	0	0.560579	0	0.161494	0	0	0	0	0	0	0	0	0	0	0	0	0	0	0	0.384466
Glud1	0.086536	0	0	0	0.169576	0	0	0.698492	0.1712	0.252739	0	0	0.544682	0.461066	0.696721	0	0	1.34249	1.91163	2.41734	0.692421	0.451373	0.280487	1.00232	0.347284	0.219375	0.540224	0.387562	0	0	0.24009	0	0.033424	0	0	0	0	0	0	0.680527	0.957299	0.406545	0.056618	0	0.164479	0	0	0	0.243177
Slc25a15	0.195446	0.111402	0.203479	0	0	0	0	0.734576	0.313637	0	0.14848	0.458447	0.721222	0.047831	0.587401	0	0.459185	1.68281	2.16095	3.09266	0.346804	0.647701	0.707345	1.81786	0.299004	0	0.918902	0.89591	0	0	0.022633	0	0.037667	0	0	0	0	0	0.37367	0.41251	0.716083	0.296999	0	0	0	0	0	0	0
Atp5b	0	0.202862	0	0.087371	0	0.043456	0.480845	1.32211	0.474838	0	0.600566	0.125656	0.203267	0.535475	1.14952	0	0.503469	1.03413	0.093004	1.38921	0.630946	0.495259	0	0.277405	0.069552	0.133848	0	0.203534	0	0	0	0	0.197265	0	0	0	0	0	0	0	0	0.688305	0	0.708104	0.184793	0.032921	0	0	0
Afg3l2	0.009811	0	0	0.221423	0.106211	0.43709	0.914869	1.20669	0.571725	0	0.473997	0.613322	0.265329	0.832761	0.820521	0	0.416567	0.442917	0.583239	1.62277	1.4071	0.623445	0.152933	0	0	0	0.108953	0	0	0.034642	0.378315	0	0.441	0	0	0	0	0	0	0.070665	0	0	0	0.177976	0.398461	0	0	0	0.139118
Esrra	0.356938	0.100062	0.062943	0.570253	0.328144	1.14041	1.30607	1.69364	1.32684	0	0.686504	1.03015	0	1.12189	1.22778	0	0.936858	0	0.191301	2.24026	1.22218	1.39119	0.218227	0.25579	0	0	0	0	0	0	0.115026	0	0.248771	0	0	0	0	0.114944	0.156822	0	0	0.375925	0	0.838315	0.358955	0	0	0	0
Mrps35	0	0	0	0.10416	0	0.344639	0.779149	0.749014	0.589104	0	1.06852	0.631762	0.339796	0.807751	0.861899	0.019541	0.308784	1.21973	0.08468	1.43695	0.913152	0.733696	0.540616	0.861744	0.669084	0.604781	0.814498	0.932416	0	0.25451	0.299335	0	0	0	0	0	0	0	0	0	0	0	0	0	0	0	0	0	0.09053
Slc25a3	0.041778	0.020304	0	0.235432	0.158433	0.611383	1.24549	1.03533	0.907907	0.362222	0.962954	0.360581	0.436552	0	0.046586	0	0.531762	0.830392	0	1.63031	1.26876	1.05398	0.221403	0.452244	0.264689	0.418939	0.091368	0.164683	0	0	0	0	0	0	0	0.125976	0	0	0	0	0	0.540551	0	0.231097	0	0	0	0	0
Atp5g3	0.529926	0.673558	0	0.687075	0.182035	0.503024	1.00008	1.26482	1.08398	0	0.849151	0.830394	0.201101	0.199468	0	0.123757	0.179425	0.616423	0.421428	2.1637	0.396564	0.986256	0.741769	1.25994	0	0.082163	0.666011	0.509196	0.077552	0	0	0	0	0	0	0	0	0	0	0	0	0.17184	0	0	0	0	0	0	0.03552
2310016A09Rik	0.613332	0	0.572927	1.38897	0.776442	2.33344	1.09115	2.18983	1.5648	0.834004	1.61724	0	2.52026	1.68213	2.04307	0	0.797823	3.10942	2.90605	3.22856	2.0752	1.65425	0	0	0	0	0	0	0	1.28051	0.11898	0	0	0	0	0	0	0.403194	0.082453	0	0.254013	0	0	0	0.308609	0	0	0	0.524183
0610039N19Rik	0	0	0.443349	0.6498	0	0.4857	0.580559	0.364232	0.956897	0.189219	1.43888	0	2.1241	1.95365	1.51588	0.741168	0.872737	1.81836	1.66401	2.50877	1.90344	1.59202	0.144632	0	0	0	0	0	0	0.808574	0	0	0.166015	0	0	0	0	0.683243	0	0.111075	0	0	0	0.583203	0.083717	0	0	0	0.523165
Sdhd	0	0	0	0.782908	0.540931	1.15172	1.15786	1.42587	1.23569	0	1.41199	0.747967	0.329094	1.62758	1.1797	0.15899	0.097178	0.845726	0.679464	2.26069	1.67061	1.51982	0.763911	0.632555	0.426899	0.303131	0.657251	0.36909	0	0	0.144616	0	0	0	0	0	0	0	0	0	0	0.229975	0	0	0	0	0	0	0.096761
Hadhsc	1.02817	0.289429	0.013045	0.911632	0	0.411739	0.245585	1.67175	1.23844	0.101007	1.11966	0.640246	1.541	2.00248	2.36685	0	0.183675	1.65341	1.47022	3.12921	1.94664	1.45698	0.900921	0.830154	0.259589	0	0.254954	0.262139	0	0.138566	0	0	0	0	0	0	0	0	0	0	0	0	0	0	0	0	0	0	0.4464
Etfa	0.56354	0.300887	0	0.654566	0	0.976252	1.69711	1.45944	1.09791	0.322776	1.45059	0.74574	0.870712	1.84408	1.86003	0.124581	1.14568	1.2751	1.54679	2.1191	1.39741	0.813752	0.339902	0.172105	0	0	0.043389	0	0	0.216866	0.132458	0	0.040357	0	0	0	0	0.218242	0	0	0	0	0	0	0	0	0	0	0
Cpt2	0	0	0	0.990923	0.268741	0.863658	1.58606	1.21485	1.41232	0.369954	1.61903	1.70002	1.01895	2.21618	2.14191	0.357892	0.951029	1.41973	1.25675	2.36357	1.64264	1.17544	0.966368	0.671299	0.089711	0	0	0	0	0.35528	0	0	0.086084	0	0	0	0	0	0	0	0	0	0	0	0	0.508581	0	0	0.040664
Dhrs7b	0.613002	0.563855	0	0.43476	0.222956	0.608712	0	0.317548	0.438207	0.331669	0.483141	0.725523	0.908949	1.49411	0.891914	0.464066	0.540972	0	0.267967	1.8462	0.728035	1.27662	0.658235	0.784968	0	0	0	0	0	0	0.024337	0	0.420756	0	0	0	0	0.052154	0	0	0	0	0	0.033366	0.161362	0	0	0	0.322163
Cox7a2	0.223664	0	0	0.688846	0.68925	0.643603	1.01534	0.562021	1.0241	0	0.770247	0.789146	0	1.079	1.0195	0.34324	0.926237	0.219104	0.352855	1.60926	0.508338	1.1838	0.619388	0.137527	0	0.215786	0.450632	0	0	0	0	0	0.544727	0	0	0	0	0	0	0	0	0	0.088174	0.213757	0	0	0	0	0.044085
Ndufc2	0	0	0	0.440365	0.113183	0.737814	0.637769	0.629913	0.720205	0	0.293594	1.10644	0.207063	0.876345	1.18747	0.260573	0.933424	0.054592	0	1.73223	0.61949	0.663288	0.298119	0.430837	0.228055	0.644529	0.716245	0.0547	0	0	0	0	0.294813	0	0	0	0	0	0	0	0	0	0	0.191647	0.266442	0	0	0	0.41268
1810014F10Rik	0	0	0	0.614583	0	1.26354	1.15549	1.25635	0.767137	0	0.443969	1.39355	0.357366	1.23145	0.868558	0.386122	1.67234	1.19855	1.29686	2.82907	0.873536	1.30788	0	0	0	0	0	0	0.674236	0.264483	1.14848	0	0	0	0	0	0	0.845625	0.430866	0.129126	0	0	0	0	0.36472	0.041445	0	0	0.030421
C530044N13Rik	0.128456	0	0	0.443897	0.643551	1.01311	0.95008	0.491246	0.382422	0.08786	0.608727	1.19939	0.607703	0.891175	0.752237	0.42407	0.298646	0.58794	0.948788	1.74909	1.59528	0.930135	0	0	0	0.075586	0	0	0.16389	0	0.568936	0	0	0	0	0	0	0	0.009997	0	0	0	0	0	0.320729	0.237264	0	0	0.264455
0910001L09Rik	0.483416	0.010977	0	0.496238	0.209869	0.631681	0.267318	0.342678	0.445903	0	0.640095	0.951453	0.304176	0.386732	0.065346	0.513112	0.77774	0	0.771239	1.17244	0.264341	0.840637	0.294728	0.069484	0	0	0	0	0	0	0	0.212932	0.645245	0.479367	0	0.04003	0	0.132405	0	0	0	0	0	0	0	0	0	0	0.017936
Tob1	1.49979	0.549945	0.476373	1.31966	0	1.88103	0.419489	0.98849	1.3354	0.559134	1.16152	1.30057	1.24877	1.42827	1.01172	0.851586	1.49702	0.506619	0.717855	2.10525	0.978784	1.11962	0.146296	0	0	0	0	0	0	0.297022	0	0	0	0	0	0	0	0	0.03365	0	0	0	0	0	0	0.1337	0	0	0
2810422J05Rik	0.440947	0.131151	0	0.357764	0	0.735477	0.620467	0.769708	0.598714	0.177222	0.560619	0.887357	0.385109	0.569176	0.409754	0.455431	0.88729	0.143925	0.480419	1.28242	0.784958	0.591727	0.375831	0.315379	0	0	0	0	0	0	0.387163	0	0.053231	0	0	0.412726	0	0.189121	0	0	0	0	0	0	0	0	0	0	0.113572
Maob	0	0.212915	0	0.568062	0	0.633837	0.948278	0.135471	0.507574	1.24374	1.1167	0	1.21037	1.35968	0.254679	0.12747	2.82651	0	2.40483	4.08705	1.55758	0.672324	1.93747	0.48921	0	0	0.544122	0	0	0.171124	0.517407	0	0	0	0	0	0	0.810625	0	0.539267	0.349367	0	0	0.026052	0	0	0	0	1.54344
Acsl5	1.31498	1.19599	0	0.756815	0	0	0	0	0.529675	1.31641	1.26229	0.790903	0.25639	0.476942	0	0.66611	1.5043	0	2.53776	4.07858	0.992934	0.846498	0.536613	0.500607	0	0	0.275928	0	0	0	0.237158	0.828977	0.616632	1.00426	0	0.695086	0	1.27516	0.036285	0	0	0	0	0	0.328079	0	0	0	0.726932
Gpt1	1.29736	0.943533	0.385768	0.918673	0	0.181778	0.284678	0.341528	1.49885	0	1.32893	1.09176	0.784543	1.37772	1.32892	0.253353	0.068621	0.682306	2.43065	3.21677	1.1833	1.40541	0	0	0	0	0	0	0	0	0	0	0	0	0	0	0	0.113595	0	0.400355	0.861715	0.115001	0.084829	0.23422	0	0	0	0	0
Mosc2	0.175847	0	0	0.716162	0	0.115634	0	0	0.279913	0.062812	0.503414	1.17983	1.03674	0.927775	0.218104	1.51939	1.3954	1.23846	2.13318	3.54546	1.09673	0.924458	0.872348	0.567488	0	0	0.028905	0	0	0.243286	0.001085	0	0.172238	0	0	0.333383	0	0	0.355856	0	0	0	0	0	0	0	0	0	1.25763
Wdr23	0.369287	0.344085	0.205162	0.82159	0	0.656157	0.456775	0.782708	0.503268	0	0.109634	0.299385	0.604268	0.202605	0.295676	0.663077	0.485741	0.787199	1.34529	1.61643	0.786361	0.622034	0	0	0	0	0	0	0.118114	0	0	0	0.252722	0	0	0.246308	0	0	0	0	0	0	0	0.154476	0	0.221492	0	0	0.963549
Ociad2	0.969846	0.060925	0.38366	1.3323	0	1.98615	0	0	1.61532	0.633106	2.87789	0	0.359724	0	0	0	0.377757	0.260581	1.56229	3.20911	3.09554	3.07895	0.121947	0	0	0.310405	0	0	0	0	0	0	0	0	0	0	0.516071	0.231973	0	0.93014	0.315419	1.05144	0.966996	0	1.52069	0.937094	0.542952	0	0.563515
Slc25a5	0.060516	0.471325	0	0	0.374149	0	0.46889	0	0.540999	0.622443	0.95312	0	0	0.492031	0	0.305938	1.51515	1.87896	0.746099	2.14798	1.96585	2.06177	0	0.10767	0.62	0.653612	0.304708	0.511523	0.108431	0	0	0	0.366305	0.003914	0	0	0.325641	0	0	0	0	0	0	0	0.167428	0	0.041353	0	0
Ppa1	0.307607	0.169308	0	1.5225	0.527799	0.008577	0	0	0.676096	0.381495	1.23605	0	0.408149	1.79929	1.48317	0.752171	0.343176	0	1.08159	2.08228	1.26347	1.55797	0.222959	0.871423	1.06726	0.559919	0.91646	1.30848	0	0	0	0	0	0.261023	0	0	0	0	0	0	0	0.056457	0	0	0.199773	0	0	0	0
Mtch2	0.234268	0	0	0.526832	0.227906	0.75633	0.471505	0.687907	0.72618	0.37177	0.991344	0.910298	0.62562	1.34523	1.29973	0	0.313538	0.350686	0.775534	2.11901	1.39667	1.45904	0.108529	0.689429	0.568453	0.543874	0.698569	0.353234	0	0	0	0	0	0	0	0	0	0	0	0	0	0	0	0	0	0	0	0	0.397962
Ptpmt1	0	0.107003	0	0.628849	0.640847	0.869865	0	0.295633	0.744982	0.193368	0.665112	1.22214	0	0.581989	0.144595	0.089227	0.111606	0.321029	1.06025	1.24239	0.804241	0.934633	0.468181	0.322754	0	0.063894	0.009115	0.31544	0	0	0.189415	0	0	0	0	0	0	0	0	0	0	0	0.042322	0	0.182727	0	0	0	0
Vdac3	0	0	0.173178	0.528601	0.618937	1.561	0.920895	0.658316	1.2004	0.40174	0	0.206032	0.504675	0.299568	0.1004	0	0	0.764515	0	0.390775	1.71291	1.20592	0.401442	0.084773	0.872386	0.83887	0.696495	0.715305	0	0	0	0	0	0	0	0	0	0	0	0	0	0.283834	0.210071	0	0.375206	0	0.182506	0	0
Cpt1a	0.232698	0.589888	0.280713	0.278161	1.03781	0	0	0.057874	0.444443	0.112331	1.42204	0.4267	1.67345	0	0	0.365888	0.865179	1.20737	1.56172	0.763913	1.94634	1.32294	0	0	0	0	0	0	0.351398	1.18948	0.910659	0	0.383122	0.29336	0	0	0	0.249358	0.238782	0	0	0	0	0	0	0.568586	0	0	0.598298
Hmgcs2	0	0	0.212266	0	1.42347	0	0	0	0	1.36027	0.763511	0	1.35373	0.090391	0	1.10743	0	0	4.33467	0.792909	4.69288	3.63474	0.118558	0	0	0.680531	0.422364	0	2.6252	2.36229	0	0	0.330635	0	1.73756	0	0	0.529989	0.114084	0	0	0	0	0	0	1.07358	0	0.473038	0.605635
Sqrdl	0	0	0	0.777269	0	1.05812	0.967565	0.653323	0.322103	0.351767	2.65365	0.5219	1.08043	1.18587	1.0995	1.15975	1.31171	1.37488	2.84847	1.88464	4.00912	3.54987	0.393144	1.91507	0	0	0	0	0	0.201192	0.347139	0	0.202831	0.921949	0	0	0	0.813527	0	0	0	0	0	0	0	0	0	0	0.784953
Abcd3	0.749843	0.788581	0.213645	0.62945	0.394324	0	0.299488	0.606535	0.931713	0.30515	1.56562	0.767224	0.871369	1.05986	0.934626	0.48327	0.152159	1.09692	1.71954	1.79156	1.89193	1.3691	0	0	0	0.461501	0.124143	0	0.490005	0	0.16887	0	0	0	0	0	0	0	0	0	0	0	0	0	0	0.371366	0	0	0.721655
Tmem77	0	0	0	0.48351	0.33884	0.873384	0.500369	0.745233	0.288429	0	1.16003	1.11661	0.402816	0.616186	0.363941	0.440383	0.745794	1.07884	1.12824	1.67923	1.90075	1.62381	0	0.154412	0	0.045552	0	0	0.062322	0	0.464444	0	0.061774	0	0	0.365394	0	1.06422	0.356081	0	0	0	0	0	0	0	0	0	0.18391
Slc25a24	0	0.22067	0.097385	0.84117	0	0	0	0	0.546397	0.933365	0.387551	0.00682	1.11391	0.109308	0	1.35829	0	0	0	2.27365	2.77045	2.28932	1.4693	1.06003	0.895489	1.10602	1.02538	0.843589	0.784438	0.609179	1.10254	0	0.488882	0.90764	0	0	0	0.153451	0	0	0	0	0	0	0	0.37168	0	0	0.056827
Pnpo	0	0	0	0	0	0	0	0	0	0	1.08539	0.613555	0	0	0	0.376848	0.368556	0.982401	1.57822	1.72603	1.8046	1.26936	1.22974	1.00626	0.039713	0	1.75806	0.303554	0	0.3268	0	1.08132	0.018309	0.255978	1.35157	0.392536	0	0	0	0.342429	0.103579	0.335181	0.274377	0	0.296869	0	0	0	0.171161
Mpst	0.162322	0.121688	0.329374	0.192875	0.387313	0.154371	0.18388	0.720593	0.436062	0	0.519686	0.262734	0.0934275	0.182185	0.352803	0.163112	0.364008	0.242065	0.403203	0.226536	0.64465	0.838792	0.3784	0.418986	0	0.0366445	0.330977	0.0869145	0	0.051162	0.187646	0.258908	0.735272	0.505787	0	0	0	0.010633	0	0.148279	0	0.273527	0.432894	0.293306	0.555556	0.10481	0.504872	0.0618365	0.0291705
B230315F11Rik	0.189441	0	0.24089	0.037509	0.900862	0	0.116559	0	0.335756	0	0.039085	0	0.528359	0.588384	0.280702	0	0	0.020661	0	0	1.16182	1.70815	0.14702	0	0	0.208925	0.534004	0	0.776121	0	0	0	0	0	0	0.737951	0	0	0.264567	0	0.045892	0.72757	0.624978	0	0	0	0	0	0.245273
Alg14	0.347382	0.481936	0.02299	0.522443	0.535705	0	0	0	0.312527	0.347256	0.580299	0.985743	0.698859	0.526437	0.36556	0	0.696358	0	0.952191	0.165804	0.541748	1.12341	0.389185	1.11682	0.221966	0.607778	0	0.282783	0.378855	0	0	0	0.131035	0	0	0.093978	0	0.580378	0	0	0	0	0	0	0	0.130891	0	0	0
Ppa2	0	0	0	0.687556	0.463	0.444965	0.924627	0.677591	1.00623	0	0.646966	0.684938	0.003128	0.619454	0.43397	0.286474	1.15909	0.923174	0.256693	1.19876	1.34607	1.39875	0.628648	0	0.059614	0.082873	0.081345	0.159776	0	0	0	0	0	0.001091	0	0	0	0	0	0	0	0	0	0	0.115812	0	0	0	0.515584
2310005N03Rik	0	0.213807	0	0.590593	0.624575	0.693045	1.29275	0	0.99443	0	0	0.623448	0.433883	0.893549	0	0.27143	0	0.586867	0.484902	0.224971	0.345944	1.57926	0.118452	0	0	0.200607	0.861936	0	0.49559	0	0	0.039552	0.1794	0	0	0	0.426379	0	0	0	0	0.13623	0.22152	0	0	0	0.03385	0	0.777133
Mrpl32	0.434528	0.246776	0	0.533604	0.465398	0.8033	0.408176	0	1.00707	0.159437	0	0.725506	0.34591	0.681821	0	0.423327	0	0.552399	0.032578	0.051467	0.446314	1.17152	0.591024	0.285897	0.616623	0.673334	0.958253	0.494166	0	0.028526	0	0	0.435033	0	0	0	0.315019	0	0	0	0	0	0	0	0	0	0	0	0
Mrpl21	0	0.081568	0	0.048776	0.327239	0.805811	0.870093	0.167847	0.774722	0.106024	0.134764	0.337315	0	0.655219	0	0	0	0.519493	0.128963	0	0.452328	1.05198	0.340475	0.717865	0.679193	0.506165	0.778964	0.679106	0	0	0	0	0	0	0	0.380647	0	0	0	0	0	0.179067	0.075012	0	0	0	0.222493	0	0
Cyb5r3	0.652901	0.704364	0	0.694134	0.769646	0	0	0.358199	0.527623	0.515985	0.314406	0.329572	0.844833	0.862659	0	0.562696	0	0	1.29902	1.4041	0.402509	0.442313	1.53471	1.29041	0.422549	0	0.127605	0	0.33291	0.353768	0.757178	0	0.012553	0	0	0	0	0.88582	0.028319	0	0	0	0	0	0	0	0	0	0.619562
Lsmd1	0	0	0	0.446655	0	0.280302	0.489745	0.065883	0.64591	0	0	0.215306	0.428209	0.698261	0.337424	0.147728	0.431349	0	0	0.181708	0	0.075479	0.765875	0.69081	0.245366	0.12706	0.455009	0.574436	0	0.169288	0.090461	0	0.373776	0.576016	0.232908	0	0	0.159934	0	0	0	0	0	0.088097	0.430299	0	0	0	0
2010107E04Rik	0.210508	0	0.127972	0	0	0.732257	0.426334	0	0	1.04639	0	0	0.80591	0.046173	0	0	0.780384	0	0	0	0	0	1.16194	0	0.177926	0	0.26808	0.194368	0.054528	0	0	0.665171	0.006912	0.044924	0.190312	0.480747	0	0.018699	0	0	0	0	0	0.272431	0	0	0.449409	0.810234	0.502955
AI452372	0.441786	0.007392	0.525009	0.00781	0	0.498501	0.473537	0.237189	0.11713	0	0	0.187968	0.439765	0.298926	0	0.216303	0	0	0.354836	0.67553	0	0	0.794212	0.322323	0	0	0.390275	0	0	0	0	0	0	0	0	0	0	0	0.33723	0.38857	0	0	0	0	0	0.190683	0	0	0.322278
5730438N18Rik	0	0	0	0.329095	0.530886	0.313018	0.117955	0.165239	0.345428	0.431666	0.689202	0.422932	0	0.356837	0.996572	0.177261	0.762381	0	0.380455	0.219614	0.402907	0	0.472481	1.20434	0.349923	0.176342	0.058036	0.335162	0.0580255	0.0537025	0.0315915	0.807659	0.476163	0.100958	0	0	0	0.055336	0	0.486907	0.238939	0.286297	0.0543815	0.484644	0.888481	0.284618	0.278859	0	0.024249
5330420D20Rik	0	0	1.83096	1.2715	0	0.67123	0.912339	1.81072	2.15504	0.424711	1.43369	1.61641	0.830482	2.31029	2.06273	0	1.10963	2.66967	0.357369	0	0.467699	0	0	2.81065	0	0.070778	0	0	0	0.785952	0	0	0	0	0	0	0	0	0.942762	0.885736	0.205639	0.402804	0.263688	0.681538	0	0	1.01033	0	0
Shmt2	0.369346	0.093592	0	0.385155	0	0	0	0.195259	0.734988	0	0	0.082646	0.243836	0.089655	0	0.120803	0.199901	0.66529	1.06617	0	0	0.053404	0.853219	1.23821	1.05322	0.724516	0.522994	0.56393	0	0	0.182608	0.457691	0.535844	0.834106	0	0.061829	0.206503	0	0.424033	0	0	0	0	0	0	0	0	0	1.17719
Acad11	0.331499	0.408517	0	0.394308	0	0.794511	0.804084	0.639113	0.594177	0.887497	0.212887	0	0.109668	1.07511	0.929119	0.459941	0.656692	0.239146	1.21632	1.09018	0.884403	0.974539	0.576152	1.4634	0	0	0	0	0.80047	0.150775	0	0	0.740226	0.386705	0	0	0	0	0.068354	0	0	0	0	0	0	0	0	0	0.600827
Dbi	0.957373	0.590948	0	0.295049	0.624171	0.482554	0	0.103491	0.982338	0	0.185907	1.79052	0.929886	1.72992	1.19092	0.105696	0	1.31577	1.43922	0.967528	0.389731	1.18633	1.01396	2.02446	0	0.063408	0.076467	0	0	0	0	0	0	0	0	0	0	0	0	0	0	0	0	0.491479	0	0.467039	0.004757	0	0.436786
Timm23	0.522997	0.412236	0	0.102391	0.014879	0.854803	0.335869	0.412653	0.787108	0.222132	0	0.572449	0	0.613362	0.4506	0	0.150683	1.06238	0	0.326151	0.141671	0.498024	0.505794	1.20721	0.420801	0.369275	0.902969	1.06241	0	0	0	0	0.117332	0	0	0	0	0	0	0	0	0	0	0	0	0	0.032191	0	0
Mrps28	0.331808	0.253851	0	0.462927	0	0.826152	0.336698	0	1.00653	0.279863	0	0.826079	0.405722	0.732632	0.608372	0.468938	0.412255	0.894504	0	0.253331	0.081717	0.575961	0.49483	1.2201	0.231683	0.175057	1.00162	0.826205	0.101422	0	0	0	0.2659	0	0	0	0	0	0	0	0	0	0	0	0	0	0	0	0.608217
Mrpl20	0.484748	0	0	0	0	0.17919	0.119228	0.100301	0.459793	0	0.247046	0.78182	0.294641	0.468463	0.425254	0.100307	0.591563	0	0.069365	1.28138	0.082303	0.577281	0.623247	1.34406	0.301845	0.459681	0.618726	0.65961	0.093953	0	0	0	0.471724	0.292908	0	0	0	0.183415	0	0	0	0	0	0	0	0	0	0	0
BC056474	0.423485	0	0	0.130109	0	0.350948	0	0.412321	0.372619	0	0.360221	0.543139	0.177193	0.379398	0.130971	0.398629	0.519249	0	0.235045	0.619846	0	0.553924	0.382554	0.824896	0.38262	0.348491	0.726186	0.208074	0	0	0.20201	0	0.690092	0.056141	0	0	0	0.275542	0	0	0	0	0	0	0.021585	0	0	0	0.303709
Mrpl12	0.473353	0	0	0.328872	0.123952	0.755926	0.717765	1.37318	1.16973	0	0.807921	1.22588	0.27009	1.05105	1.0045	0	0.230357	1.03022	0.50946	1.45035	0.852276	1.38837	0.615061	1.52794	0.673407	0.470076	1.50101	1.24538	0	0	0.084343	0	0	0	0	0	0	0	0	0	0	0	0	0	0	0	0	0	0.155912
Phb	0	0	0	0.142196	0	0.435299	0.642863	0.923926	0.497379	0	1.03135	0.623212	0.624525	0.761452	1.01807	0	1.36767	0.980997	0.236896	1.31124	0.107703	0.301062	0.425992	1.38005	0.982824	0.62643	1.08832	1.06146	0	0.174977	0.32241	0	0.16295	0.179103	0	0	0	0	0	0	0	0	0	0	0	0	0	0	0
Rhot2	0.054997	0	0	0.12969	0	0	0	0	0	0.509502	0	0.210357	0.176337	0	0	0	0.186876	0	0.024498	0	0.296763	0	0	0	1.9249	1.48679	0.46966	0.578257	0	0.860857	0.926055	1.38885	1.17023	1.17176	0.811369	0.982128	0.762617	1.05325	0	0	0	0	0	0.728377	0.331401	0.273373	0	0	0.01539
Polg	0.477056	0.062023	0	0	0	0	0	0	0.040693	0.227728	0.190392	0	0	0	0	0	0	0	0.082642	0.126715	0.252012	0.320694	0.956128	1.42008	1.64681	0.859644	0.677003	1.55202	0	0	0	1.56274	1.08847	1.51826	0	1.0523	0.593016	0.254021	0.529597	0	0	0	0	0	0	0.075086	0	0	0
Psmb7	0	0	0	0.095164	0.308639	0.365915	0	0.065343	0.047165	0.879111	0.893052	0.237412	0	0	0	0	0	1.17899	0	0.508245	0.971366	0.201446	0	0.251866	1.35667	0.96471	0.87201	0.425396	0	0	0.117793	0.509544	0	0	0.268165	0	0	0	0	0	0	0	0	0	0.108894	0.318506	0	0.56421	0.44831
Ict1	0	0	0	0.176794	0.319407	0.300129	0.340571	0.675861	0.517215	0	0.821975	0.464248	0.414991	0.535661	0.239742	0	0.754659	0.319865	0	0.827351	0.290458	0.70144	0.268593	0.58847	0.938303	0.533513	0.746039	0.506184	0.132542	0	0.010591	0	0.146655	0	0	0	0.60811	0	0	0	0	0	0	0	0	0	0	0	0.001362
Vdac2	0.590766	0.067264	0.298049	0.630662	0.520742	0	1.05478	0	1.26339	0	0	0.02709	0.809359	0.955918	0	0	0	0	0	0	0	1.79375	0.36107	0	1.59854	1.83532	0.647355	0.518945	0.500279	0	0	0	0	0.074151	0	0	0	0.475677	0.20167	0.209135	0	0.484397	0.28654	0	0.266807	0	0	0	1.15244
Mrps10	0.38093	0.108204	0	0.283219	0.595532	0.416159	0.088601	0	0.687945	0.345318	0.16835	0.644892	0.478578	0.63467	0.171478	0.225983	0	0.750793	0	0.404078	0.40388	0.63117	0.417262	0.648687	0.740467	0.868824	0.618835	0.588763	0	0	0	0	0	0	0	0	0	0	0	0	0	0	0.052331	0	0.31504	0.050651	0	0	0
A230051G13Rik	0	0	0	0.136551	0.185208	0.237021	0.768519	0.66769	0.589233	0	0	0.469549	0.392199	0.738458	0.131564	0	0	0	0.266092	0.58226	0.209747	0.639984	0.503687	0.00777	0	0	0.927459	0.068013	0	0.047169	0.1275	0.703199	0.84813	0.371638	0	0	0	0	0	0	0	0.197781	0	0	0	0	0	0	0.021236
Mrpl3	0.317508	0.088068	0	0.522055	0.235695	0.637773	0.739883	0.623676	0.869237	0	0	1.00713	0.345434	0.688064	0	0.09347	0	0	0	0.694813	0.004718	0.39303	1.04521	0.666618	1.0617	0.788732	1.09442	0.917023	0	0	0.199789	0	0	0	0	0.274308	0.399238	0	0	0	0	0	0.218648	0	0.229591	0	0	0	0.14073
Mrpl13	0	0	0	0.115198	0.043601	0.058115	0.040659	0.664036	0.37247	0	0.040509	0.786034	0.009489	0.388524	0.441362	0	0.323662	0.058011	0.044748	0.84741	0.028845	0.10062	0.019906	0.748865	0.637728	0.711961	0.86791	0.76871	0	0	0.063574	0	0.239136	0	0	0.041621	0	0	0.082485	0	0	0	0	0	0	0	0	0	0
Mrps30	0	0	0	0.011981	0	0	0.10013	0.685205	0.191296	0	0.235505	0.648347	0.263915	0.258346	0.442546	0	0.214216	0.172682	0.081508	0.99389	0.376704	0.090286	0.180101	0.76551	0.718725	0.564446	0.999772	0.836687	0	0	0.121477	0	0.149271	0	0	0.238712	0	0	0	0	0	0	0	0.030094	0	0	0	0	0
Mrpl17	0.289803	0	0	0	0	0.015558	0	0	0	0.273964	0.864279	0	0.202558	0	1.23326	0	0	0.365904	0	0	0.759386	0.096936	0	1.0005	0.335234	0	0.433118	1.69824	0	0.033169	0	0.677314	0	0.243884	0	0.42429	0.001077	0.120613	0.647065	0	0	0	0	0	0.946443	0	0.882904	1.36812	0
Mrpl2	0	0	0	0	0	0	0.940543	0.414977	0	0.424027	0.594847	0	0	0	1.70331	0	0.372919	0.045299	0.975507	0	0	0	0	0.483602	0.182855	0.220744	0	2.96064	0	0	0	2.06014	0	0.67226	0.400203	0	0.045759	1.39477	0.451416	0.500241	1.25676	0	0	0.780908	0.862435	0.080994	0.315119	0.889188	0
Timm22	0	0.060027	0.024804	0.072417	0.121088	0.390724	0.13769	0.066556	0	0	0	0.041306	0.190355	0	0	0	0	0.088393	0	0.020931	0	0	0.029939	0.357819	0.234961	0.051311	0.456637	0.579604	0.164384	0	0.147551	0	0	0	0	0	0	0.180439	0.304262	0	0	0	0	0	0	0.205087	0	0.162205	0
2010003J03Rik	0.755144	0.551785	0.184867	0	0.225618	0	0	0	0.805165	0.201412	0	0	0	0.100668	0	0	0	0.331396	0.213657	1.0148	0.170255	0.149249	0.212202	0.566766	0.670357	0.178038	0.736924	1.0282	0	0	0	0.15678	0.110285	0.336687	0	0	0	0	0	0	0	0	0	0	0.104955	0	0.037852	0.059147	0
Apex2	0	0	0	0.609155	0	0.231553	0	0.008979	0.319976	0.375582	0	0.82187	0.036549	0.644948	0.879313	0.212727	0.438651	0	0	0	0.212246	0	0.95915	1.07187	0.89429	0.727957	1.11939	1.38393	0	0	0.124174	0	0.393541	0.538859	0	0.292517	0.566384	0.118305	0.061419	0	0	0	0	0	0	0	0	0	0.211615
Phb2	0.132366	0	0	0.387759	0	0	0.116968	0.815259	0.799272	0.182572	0.783209	0.780345	0.163839	0.788191	0.389012	0.240894	0.206093	0	0.320977	1.27459	0.711996	0.897794	1.02735	1.11263	0.957593	0.527929	0.765296	1.33318	0	0	0.575969	0	0	0.147768	0	0.406322	0	0	0	0	0	0	0	0	0	0	0	0	0.019126
Stoml2	0.452604	0	0	0.420405	0.087857	0.228048	0	0.736144	0.635221	0.174733	0.436744	0.831025	0.844354	0.539519	0.325338	0	0.253401	0	0	0.522805	0.219389	0.292726	0.598866	0.705243	1.07335	0.89189	1.07348	1.17179	0	0	0.124169	0	0	0.010309	0	0	0	0	0	0	0	0	0.009382	0	0	0	0	0	0.538209
Narfl	0.705935	0.219922	0.969714	0.331938	0.781756	0	0	0.323357	0.395346	0	0	0	0.491532	0.063114	0	0.500887	0.629333	0	0	0	0	0	1.32637	0	0.129121	0	0.458526	0	1.7034	0.696838	0.200643	0	0.694663	0.77104	0	0	0	0	0	0.006159	0	0.815641	0.74281	0.819412	0.910178	0	0	0	0
Tufm	0.045378	0.26377	0.425606	0.195521	0.356877	0.193413	0.065486	0.694151	0.707106	0	0	0	0.717395	0.914166	1.02865	0.163775	0.644781	0.728112	0	0	0	0.784844	0.252517	0.759394	0.335808	0	0.532003	0.815363	1.05877	0	0	0	0.341124	0.361001	0	0	0	0	0	0	0	0.253788	0	0	0	0	0.035147	0	0
Bag1	0	0	0	0	0	0.643541	0.429532	0.780589	0.205353	0	0.966317	0.047193	0.139784	0.047645	0.551905	0	0.410523	0.315601	0	0.901945	0.635212	0.548798	0	0.81726	0.233233	0	0.222259	0.240218	1.61035	0.024332	0.216783	0	0.32409	0.164233	0	0	0	0.21848	0	0	0	0	0	0	0.040663	0	0	0	0.007774
Mrps22	0	0	0	0	0	0.290382	0.48488	0	0	0.375911	0	0.241	0	0.226065	0.002549	0	0	0.384403	0.235653	0	0	0.083661	0	0.960242	0.323262	0.407392	0.597652	0.256238	5.62057	0	0.115767	0	0.453825	0.412546	0	0	0	0.120048	0	0.015689	0	0.240358	0	0.053748	0.512548	0.185979	0	0	0.76381
Ptges2	0.300967	0.43442	0.180834	0	0.505156	0.662504	0.500752	0.302074	0.942772	0	0	0.386926	0.433142	1.17596	0.480299	0	0.08495	0.793382	0	0.053783	0	0.822876	0.333324	0.079747	0	0	0.103492	0	2.27519	0	0	0	0.573363	0	0	0	0	0	0	0	0	0.191566	0.214737	0	0.073983	0	0.071464	0	0
Slc40a1	0.835462	0.824927	0	0	0	0.157694	0	0.372616	0.468996	0	0	0.88808	0.329271	0.182696	0.306236	0	0	0	2.75497	2.00675	1.86692	2.00115	2.4604	0.863854	0	0	0.219623	0	2.20197	0.843266	2.9901	1.33335	2.12697	1.72514	1.45526	2.82409	0.321274	0	0	0	0	0	0	0	0	0	0	0	0
Efhd1	0	0.045961	0	0.439649	0	0.658807	0.292035	0.059964	0	0	0.043261	0.050848	0	0	0	0.233864	0.390649	0.504204	0.459299	0.691922	0	0	0	0	0	0.815411	0.592555	0	0.445445	0.067927	0	1.12152	0	0.07428	0.053563	0	0.405695	0.560529	1.03964	0.184909	0	0.293165	0	0.60267	0	0	0	0	0.553375
Hsd3b2	0.194891	0	0.299047	0.161512	0.004857	0	0	0	0.437439	0	0	0.25788	0.027832	0	0	0.173625	0.218846	0	0.472479	0	0	0	0.239518	0.499081	0.263239	0	0.760277	0	0.151577	0	0.25531	1.20234	0	0	0	0	0.11383	0.168004	0	0.150913	0.830504	0	0	0	0	0	0.737406	0	0.90078
Mgst1	0	0.12739	0.053606	0.089501	0	0.06495	0.205308	0	0.024919	0.858502	0.010298	0.420484	0	0.126542	0	0.96425	0.219018	0.295858	0.143478	0.321882	0	0	0.544435	0	0	0	0	0.628868	0	0	0	1.29784	0	0	0.467557	0.083767	0	0.072684	0	0	0	0	0.083458	0	0	0.234043	0	0	0.095655
Ppox	0.209404	0	0	0	0	0	0	0.321625	0	0	0	0	0.17712	0.270954	0.027516	0.224609	0.498258	0.146943	0.414298	0.385839	0	0.066285	0	0.417598	0.524071	0.72366	1.05566	0.133259	0	0.118214	0.241649	2.1541	1.24479	1.62763	0.668889	1.58972	0	0.535478	0.022189	0	0	0	0	0	0	0	0	0	0
Uqcrq	0	0	0	0	0.030379	0	0	0	0	1.14731	0	0	0	0	0	0	0	1.17043	0	1.63628	0	0	0.972476	0	0.829507	0.595686	0.320815	0.245516	0	0	0	2.21178	0	0.627722	0.57079	1.99352	7.4e-05	0.326831	1.34297	0	1.0658	0	0	0.203646	0.535526	0.276165	0.659981	0.874743	0
Spen	0	0.642461	0.022394	0.107156	0	0	0.159453	0	0.034752	0.319859	0	0	0	0.30689	0	0.172828	0.454459	0	0	0	0.068044	0	0.47685	0	0.103989	0.068072	0	0	0	0	0	0.168685	1.19089	0.819859	0	0	0	0	0.002924	0	0	0.036429	0.009655	0.700007	0.733521	0.453289	0.487509	0.179835	0
Dnaja3	0.077591	0	0.258615	0.700204	0.061014	0	0	0.547514	0	0.82262	0.851062	0	0.032692	0	0	0.384513	0.107056	0	0	0	0	0.036889	0.059216	0	0.146354	0	0	0	0.311134	0.097882	0.532661	0	0.829769	0.855488	0.168263	0	0.009589	0	0	0	0	0.465407	0.140268	0	0.087795	0.009519	0	0	0
Ndufa4	0.300144	0.07722	0.190817	0.069188	0.010495	0	0	0.096321	0.11025	0	0.542387	0	0	0.175325	0.683894	0.018433	0	0.499564	0	0	0.095179	0	0	0.265651	0	0	0	0.18222	0	0.416832	0	0	0.182753	0	1.4088	0	0.078652	0	0	0	0.410182	0	0	0	0	0	1.05951	0	0
Immp2l	0.066856	0.220688	0.204772	0	0	0	0	0.240033	0.005763	0.26006	0.248068	0.041876	0	0.036508	0.40246	0	0.336863	0.778737	0	0	0	0	0	0	0	0	0	0.030682	0	0.00372	0	0.292814	0	0.210277	0.903233	0	0.45857	0	0	0.418512	0.530043	0	0.061559	0	0.213612	0.320832	0	0.472464	0
Gimap3	0	0	0	0	0	0.258348	0	0	0	0	0	0.096717	1.02911	0.348165	1.58723	1.75168	1.60418	0.219559	0	1.66308	1.84351	1.37318	0	0.457344	0	0	0	0	0	0.238714	0	1.14614	0.821791	0.295425	3.01666	3.49572	2.25319	2.04379	3.38564	0.130682	0	0	0	0	0	0	0	0.069997	0.609687
1810020E01Rik	0	0	0	0	0	0	0	0.094038	0	0.022916	0	0	0	0	0	0	0.200922	0.383636	0	1.18642	0.490793	0.220053	0.105707	0	0.627211	0.946756	0.674244	0.634671	0	0	0.025118	0.528827	0.630487	0.220669	0.38244	1.44859	0	0	0.002067	0	0	0	0	0.056824	0	0	0.286808	0.80957	0.304309
Fech	0	0	0.0472935	0.0505265	0.221745	0.513363	0.259691	0.672298	0.304646	0.255107	0.375242	0.04688	0.404544	0.239818	0	0	0.223996	0.583959	0.482251	0.062073	0.410164	0	0.144621	0.54135	0.0711525	0.0279935	0.498008	0	0	0.127301	0.0875605	1.57281	0.964319	1.15566	1.36054	1.59812	0.025561	0	0	0.124294	0	0.179452	0.145488	0.596596	0.203325	0.174477	0.220894	0	0.313026
Slc25a37	1.02565	0.014124	0	0.403374	0	0	0	0.51849	0.458912	0	0	0	0.707084	0	0	0.80892	0	0	0.353631	1.51749	0.595407	0	0	0.667564	0.909964	0	1.80602	0.75983	0.695121	0	0.201039	3.49485	1.82312	2.0721	1.25186	3.51065	0.55235	0.456278	0	0	0	0	0	0	0	0	0	0	0
Cpox	0.209409	0	0	0.330455	0	0	0.084924	0.1289	0.292388	0	0.415903	1.10838	0	0	0	0.281125	0	0.651847	1.37777	0.689698	0	0.182607	0.204005	0.923984	0.124909	0	1.85213	0.709855	0	0	0	1.8064	1.31598	1.28827	0.621492	1.89091	0	0	0	0	0	0.206012	0	0	0	0	0	0	0.347425
Slc25a14	0.191084	0.690362	1.38027	0	0.322324	0	0	0.938609	0.128278	0.116068	0	0	0	0	0	0.135461	0	0.785114	0.049944	0	0	0.522254	0	0	0	0	0	0	0	0.698716	0.214401	1.29273	0	0.112165	0	0	1.46632	0.019614	0	0	1.15132	0.473659	0.877293	0	0	0.278917	0	0	0.041388
Slc25a32	0	0	0	0.389796	0.096558	0.108836	0.336886	0	0.311886	0	0.55863	0.372691	0.428769	0.549438	0.428662	0.122419	0.006513	0	0.761461	0.368834	0.552053	0.505093	0.464862	0.739127	0	0.155421	0.184176	0	0.538242	0	0	0	0.286168	0.116825	0	0.046827	0	0.509794	0.780308	0	0	0	0	0	0	0	0	0	0.535924
Cpt1b	0	0	0.565031	0.872544	0	0	0.054649	0.640047	0	0.06232	0	0	0	0.777516	0.001654	0.974303	0	0.491421	0.141626	0	0.094284	0	0	0.182047	0	0.18789	0.277955	0.196924	0	0.534103	0.641071	0	0	0	0.034308	0	0.215592	0.06792	1.94545	0.182243	0.206707	0	0	0.071374	0	0.480485	0	0.790992	0.575061
Psmc3	0.407963	0.306913	0.204641	0.203886	0.161657	0.21289	0.16579	0.312738	0.362803	0.39871	0.282849	0.56474	0.188029	0.044462	0.898247	0.103543	0.450531	0	0.251261	0.210629	0.0518293	0.0215247	0.227223	0.167131	0.199871	0.124862	0.543891	0.132975	0.246414	0.217348	0.317311	0.208147	0.279916	0.277025	0.118266	0	0.376981	0.236696	1.12861	0.23145	0	0.13769	0.162587	0.252148	0.233491	0	0	0.187888	0.27458
Txn2	0.193024	0.324959	0.136723	0	0.210843	0	0	0.225285	0	0.438067	0.21753	0	0.133122	0	0.475287	0	0.241315	0	0.020807	0	0.476759	0	0	0.077813	0.065807	0	0	0	0.024607	0	0	0.051911	0	0.116804	0	0.038975	0	0.122256	1.14182	0	0	0	0	0	0.325318	0.582846	0	0.736064	0
Mrpl46	0	0.190174	0.362186	0	0.181239	0.405694	0.364347	0	0.341274	0	0.367801	0	0.328345	0.440666	0.429938	0.329281	0	0	0.42711	0	0.211654	0	0.389715	0	0.000999	0	0.342061	0	0.783496	0.044747	0	0.204804	0	0	0.704442	0.696499	0	0.476938	0.55481	1.05102	0	0.016664	0	0	0	0	0	0	0.19647
Cpne4	0	0	0	0.178712	1.65058	0	0.133269	0.501888	0	0.288013	0	0	0	0	0.781515	0	0.455865	0.147949	0.11578	0.308594	0.445199	0.194326	0	0.714246	0.140011	0.909217	0.388967	0.0704585	0	0.466229	0.510351	0.864833	0.51297	0.326382	0.85647	0.683126	0.559794	0.472597	0.912858	2.54299	0.989591	0.967249	1.52511	1.12386	2.36562	1.33849	1.46263	2.13756	0
Sfxn5	0	0	0.323616	0.015455	0.664562	0.104716	0.196324	0	0	0.81677	0.184382	0	0.499344	1.1024	1.47166	0	0	0	0.31493	0	0	0.115794	0	0	0	0	0	0	0	0.269212	0	0	0.405435	0.417247	0	0	0	0.00051	0	2.56569	2.13348	2.35338	1.75789	2.10089	2.29714	1.76785	1.29496	1.79645	0
Herc2	0	0	0.273728	0	0.414835	0.579713	0.325172	0.405455	0.113589	0.0256165	0.272027	0	0.033308	0.087452	0	0.235336	0.283308	0.012293	0.105297	0.315817	0.300285	0	0.130341	0	0	0.201235	0.0583755	0	0.10742	0	0.36157	0.068853	0.235419	0.048489	0.385351	0.791077	0	0.465131	0.310864	0.21677	0.875551	0.226635	0.202525	0.200081	0.531717	0.758553	0.245649	0.579228	0.186386
Mccc1	0	0.350373	0.19209	0.220375	0	0	0	0	0.23179	0.426752	0.642194	0	0	0.131246	0	0.128193	0	0	0.001276	0	0.017084	0.252417	0.14231	0.214221	0.168324	0	0.070509	0.233821	0	0	0	0.548508	0	0	0	0	0	0	0	0	1.18151	0.161835	0.251561	0	0.412437	0.073654	0.300032	0.685432	0
Idh3g	0.171804	0.06711	0	0.165506	0.137613	0.183746	0.182612	0.056008	0	0	0.419824	0.053509	0.048632	0.297598	0	0.460369	0.077903	0	0.364347	0	0	0	0	0	0	0	0.052661	0	0	0.073212	0.307193	0.208462	0	0	0.007385	0	0	0.490287	0.687543	0	0.818116	0.352284	0	0	0	0	0.023325	0.594535	0.305184
Timm50	0.155899	0	0	0	0.886678	0.396566	0.318443	0	0.004468	0	0	0.238155	0.252633	0.462486	0.487907	0	0	0.124703	0.301298	0.418711	0	0.111653	0.355943	0.784612	0.805436	0.471572	0.795768	0.743266	0	0	0	0	0	0	0	0	0	0	0	1.1031	1.54455	3.50265	1.78134	1.82957	1.99327	0.144994	0	0.506852	0
Ndufa10	0.430721	0	0	0.283785	0.265912	1.06562	1.59075	0	0.516652	0.492536	1.43543	0.53052	0	0	0.104533	0.414474	0	1.05319	0.368952	0	0.73718	0.607496	0	0	0.224358	0.457809	0	0	0.119906	0	0	0	0	0	1.12649	0	0	0	0	3.25801	3.47734	3.674	0.628405	1.90922	2.7898	0.447238	0	1.73872	0
Gatm	0.307674	0.355152	0.541423	0.087636	0.611114	0	0	0	0.728798	0	0	0.221719	0.442766	0.76625	0	0.374254	0.077458	0	0.286435	0.138024	0	0.745191	0.466422	0	0	0	0.634033	0	0.276106	0.444649	0	0	0	0	0	0	0.281176	0	0.227248	0.497731	0.054279	0.959004	0.489618	0	0	0	0	0.378521	0
Mrpl34	0.563296	0.005701	0.819061	0.146178	0.235517	0	0	0.249917	0.738691	0	0	0	0.70985	0.762166	0	0.450882	0	0	0	0	0	0.828751	0.283109	0	0	0	0.299991	0.127361	0.270898	0	0.152124	0.059993	0.010506	0	0	0	0.250364	0	0	0	0	1.15481	0.635379	0.734069	2.7e-05	0	0.07415	0	0.814219
Ugt3a1	1.02104	0.336178	1.08425	0.325018	0.400953	0	0	0	1.21715	0	0	0	0.178812	0.394867	0	0.345797	0	0.004235	0	0	0	0.365195	0.37997	0	0.03909	0	0	0	0.652544	0.755621	0	0	0.093617	0	0.049442	0	0.27082	0	0	0	0	0.595603	1.44973	0.002496	0	0	0	0	0.184657
Mrps18b	0	0	0	0	0	0.472771	0.506449	0.6632	0	0.421336	0.046223	0.140281	0	0	0	0	0.380177	0.104193	0.325453	0.103102	0.442067	0	0	0.363373	0.697742	0.31114	0	0	0	0.251982	0.428693	0	0.740856	0.353815	0	0.267472	0.452167	0.164848	0	0.438481	0.037509	0	0	0.747185	0.725237	0.249453	0	0	0
Ndufb8	0.17841	0	0	0.468113	0.112095	0.430296	0.438826	0	0	0	0	1.20958	0	0.841455	1.36661	0.128826	0	0.484429	0.167265	0.080028	0.299296	0.170633	0	0	0	0	0.417057	1.09818	0	0	0	1.8405	1.1016	0	1.15992	0.976305	0	0.28691	1.44623	0	0	0	0	1.85129	0	0.785529	0	1.21234	0
Slc25a22	0	0	0	0.275657	0.929354	0	0.084365	0.237835	0.17359	0	0	0.452016	0.799128	1.18621	0.450932	0.331753	0	0	2.03063	1.22629	0.30006	0.663769	0.540361	0	0.153938	0.550041	0.265489	0	0	0	0	0	0	0	0	0	0	0	0	0.540849	0	1.07197	1.60228	1.48366	2.21138	0.376499	0.783346	0.431399	0.630287
Wasf1	0	0	0	0	1.72185	0	0	0	0.103105	0	0	0	0	0	0	0	0	0	0	0	0.189219	0	0.765644	0.145913	2.56919	2.43518	1.99061	2.05857	0.194777	1.50305	2.10067	0.947587	0.408058	0	0	0	0	0	0.247429	3.53295	2.02611	2.10153	3.24479	2.37097	4.54617	1.69525	3.19214	2.10913	0
Ndufb9	0	1.04621	0	0	1.64531	0.315012	0.366577	0.239404	0.03091	0.102041	0.017595	0	0	0	0.534946	0	0	0	0.349962	0	0	0.173053	0.035526	0.099716	0.732392	0.779392	0	0	0	0	0	0	0	0	0.377093	0	0.407759	0.283947	0	1.22934	0.966302	1.35518	0.795717	1.4104	2.1832	0.977313	0.483164	0	0
Gk2	0	0	0	0	0	0.687897	0.471262	0.400376	0	1.91315	0	0	0	0	0.104084	0	0.044618	0.766268	0.543191	0	0	0	0	0	0.190851	0.197831	0	0.475508	1.85151	0.343904	0	0.318403	0.288096	0	0	0.472504	0.06615	0.305959	0	0	0.21149	0	0	0	0.702573	5.14014	0.968214	1.48007	0
Cox6b2	0	0	0	0	0	0.489551	0.359509	0.139916	0	0.836585	1.02445	1.37629	0	0	1.96067	0	0	0.759142	0.229432	1.07204	0.305059	0	0	1.7447	0	0.681344	0	0.940877	0	0	0	0.075688	0.085001	0.530225	0.545144	0.971973	0	0	0.571266	1.52443	0.94548	0	0	2.15444	0.116488	0	3.752	0.927987	0
Mrp63	0.085425	0	0.402577	0	0	0	0	0.087946	0.010938	0	0.08799	0	0	0	0	0	0	0.98347	0	0	0.169779	0.116295	0.164295	0	0	0	0	0	0.38697	0.263284	0.255041	0	0.052647	0	0.095603	0.808738	0.110079	0	0.342574	0	0.676873	0	0.22458	0	0	0	1.26859	0	0.561662
Bik	0	0.593462	0.409496	0	0.421191	0	0	0	0	0.569122	0.567643	0	0.168613	0.20401	0.389615	0.057062	0	0.393658	0	0	0	0	0	0.262299	0	0.023942	0	0.224424	0	0.118826	0	0	0	0	0	0.183057	0	0	0	0.413027	0.895359	0.350485	0.621921	0	0.184794	0	1.14019	0.433841	0.072632
9430083G14Rik	0.711592	0.738965	0.277297	0	0.424077	0.447174	0.22407	0	1.22891	0	0	0	0.818477	0.67799	0	0.486105	1.79923	0	0.779219	0.115868	0	0.944734	0	0	0	0	0	0	1.497	0.523313	0.247383	0	0	0.4015	0	0	0.33208	0.592968	0	0.030942	0	0.630348	0.43117	0	0	0	0	2.93957	0.126612
Mett5d1	0	0	0.166136	0.193414	0	0.459574	0.738734	0.717735	0.543933	0.209851	0.745714	0.52914	0	0.581947	0.444627	0	0.40372	0.277199	0.371992	0.641217	0.524035	0.20529	0	0.322243	0.430492	0.192868	0.317489	0.070665	0	0	0	0	0	0	0.380089	0	0	0	0	0.042064	0	0	0	0	0	0	0	0.945079	0.387589
Fkbp8	0	0	0	0.071375	0	0.20508	0.129393	0	0	0.656182	0.415663	0.164481	0	0.113375	0	0.190057	0	0.649374	0.789765	0	0.314267	0.244017	0.191609	0.718399	0.02156	0.309739	0.217175	0	0	0.077931	0	0.179033	0	0	0	0.394635	0	0.363406	0.647592	0	0	0	0	0	0	0.066107	0.926903	1.93073	0.405942
Oxsm	0	0.152469	0	0	0	0.131125	0.064454	0.017043	0.311197	0.116628	0.273432	0.058591	0.014089	0.733904	0	0	0	0.363757	0.806613	0.757919	1.02802	0.365906	0	0.588542	0	0.040357	0	0.208476	0	0	0.133453	0.278522	0.064469	0.222249	0.048796	0	0	0.096631	0.20905	0	0	0	0	0	0	0	0	1.25177	0
Abcb7	0	0.264703	0.239947	0.417215	0.250972	0.581877	0.459696	0.461334	0.417283	0.492919	0.542395	0	0.274996	0.315356	0.684144	0	0	0.216882	0.422152	1.04625	0.250645	0.259566	0	0.231104	0.660943	0.145778	0.210363	0.136044	0.319887	0	0	0.23392	0.0227135	0.120341	0	1.05565	0.028261	0.446337	0.47801	1.06658	0.558048	0.277789	0	0.574362	0.0143245	0.488704	0	1.20178	0.0797405
Opa1	0.02063	0	0.335782	0	0.566366	0.405102	0.505914	0.794619	0.276814	0	0	0	0.394464	0.18375	0.14567	0.0293205	0.056203	0	0.0664405	0.232754	0.0094685	0.170667	0.122321	0.150114	0.0709805	0.0629785	0.260611	0.0605945	0.165525	0	0.059365	0.359003	0	0.245125	0	0.266255	0.203053	0.0833385	0	0.631493	0.801079	0.631576	0.424412	0.501281	0.531706	0	0	1.16183	0.031973
Srgap2	0	0.005661	0	0	1.0772	0.30623	0.197018	0	0	1.00488	0	1.96986	0	1.01193	1.23359	0	0.77883	0	0.313321	0.758113	0	0	0.378032	0	0	0	0.384247	0	1.02211	0	0.377424	1.37678	0.536685	0.905255	0	0	0	0	1.07097	0	0	0	0	0.174457	0.536444	0.007147	2.65517	3.42883	0
Slc25a20	0	0	0	0	0	0.547987	0	0	0	0.223783	0.656632	0	0	0.130077	0	0.092185	0.297116	0.613247	0	0	1.40214	0	0.059184	1.05515	0	1.04913	0.349809	0.47239	0.120566	0	0	1.52134	0.48558	0.380842	0.865405	0.757513	0	0.093188	0	0.04415	0	0	0	0	1.02328	0.555709	2.23337	2.93758	0
1700021F05Rik	0.09643	0	0	0	0	0.035502	0.024401	0	0.134915	0.788935	0	0	0	0	0.397174	0	0	0.914596	0.044891	0	0.693954	0	0.126885	0.427219	0.397287	0.260594	0.096813	0.60264	0	0	0	1.48041	0	0.265683	1.41196	0	0	0.462672	0	0	1.46958	0	0	0	1.14653	0.570515	1.5356	2.20627	0
4833417A11Rik	0.309044	0	0.082743	0	0.0370235	0.247269	0.322492	0.767929	0	0	0	0.0780485	0	0	0.228215	0.148569	0.486796	0.0130105	0.190208	0.0769905	0.060092	0.116678	0.327056	0.846384	0.047346	0.0802775	0	0	0	0.399259	0.694669	0.617772	0	0.318792	0.015243	0.0160365	0.449479	0.101483	1.01446	0.128708	0.145276	0.202329	0	0	0.414621	0.347189	0.318842	1.05985	0.0128725
Opa3	0.006885	0	0.344929	0	0	0.177559	0.528641	0	0.047482	0	0.807434	0	0	0.358515	0.050444	0	0.63423	0	0.252147	0	0.166735	0	0	0.450095	0.67801	0	0.242528	0.333047	0.325369	0	0	0	0.131185	0.75062	0.603003	0.613702	0	0	0.907057	0	0.076047	0	0	0	0.433479	0	0.102571	1.11825	0
Gpd2	0	0	0	0.377238	0	0.705935	0	0.070641	0.098921	0	1.38321	0	0.303488	1.91997	2.46825	0	0.2102	0	0	1.30443	0.90016	0.328997	0	0.005263	0.142986	0	0	0.098281	0	0	0	0	0	0.116421	0	0	0	0	0	0.623922	0.341874	0.958735	0.514049	0.887834	1.46349	0.14116	0	0.257334	0.405103
Ak2	0.405166	0	0	0.749679	0.616448	0.973417	1.53673	1.04343	1.03685	0	1.0934	0.831464	0.719105	1.58519	1.73508	0.131247	0.905867	1.42963	1.82945	1.95993	1.12076	1.11616	0.28698	0.632289	0.087427	0	0.178227	0	0	0	0	0	0.56801	0.504599	0	0	0	0	0	0	0	0	0	0	0	0.329752	0	0	0
Mrs2l	0	0	0	0	0.30384	0.5268	0.756977	0.423743	0.22756	0	0.694568	0.588997	0.352622	0.460547	0.64168	0.126986	0.201285	0	0.790758	0.093153	0.751426	0.704016	0	0.08691	0.02193	0	0	0.029856	0	0	0	0	0	0	0	0	0.068802	0.17687	0.155593	0.021179	0	0.011613	0	0	0	0.237137	0	0	0.353143
Fars2	0	0	0	0.337315	0	0.509515	0.676723	0.85211	0.440987	0.200994	0.449993	0.261342	0.327285	0.347611	0.796992	0	0.355361	0.314875	0.620014	0.349707	0.531111	0.402543	0.333294	0	0	0	0	0	0	0.109846	0.240424	0	0	0.032298	0	0	0.042001	0	0	0	0	0	0	0.374959	0.268666	0.105588	0	0	0.491545
Atad3a	0.396766	0.415273	0.525411	0.675169	0.735075	0.307625	0.103466	0.733471	0.294049	0	0	0	0.362025	0.441482	0	0.047008	1.2177	0	0	0	0	0	0.348213	0	0	0	0	0	0.216948	0.201428	0.53305	0	0	0.484818	0	0	0.093501	0	0	0	0	0.52666	0.646364	0.133328	0.055829	0	0	0	0.309382
0610037D15Rik	0	0.172656	0	0	0	0	0	0.167678	0.110788	0	0	0.174481	0.349802	0.466084	0	0	0.347445	0	0.14665	0	0	0.360103	0.066397	0	0.431711	0.033011	0.361487	0	0.045392	0.594505	0.388085	0	0.508324	0.126378	0	0.208415	0.276325	0.193841	0	0	0	0.067255	0	0	0	0	0	0	0.037988
Cog8	0	0.03674	0	0	0.216557	0.253179	0.059058	0.023733	0.04806	0	0	0.240029	0.145738	0.413601	0	0.216426	0	0.187516	0.11742	0	0.208457	0.177966	0.245749	0	0.120536	0	0.045972	0.175654	0	0.154211	0	0	0.186515	0	0.093376	0	0.166871	0.072899	0	0	0	0.312609	0	0	0	0.005312	0	0	0.217288
Gpx4	0	0.039468	0	0	0.504538	0.091955	0.682971	0.49159	0.231231	0.008807	0	2.23065	0.240116	1.06093	1.10002	0	0.656467	1.65064	0	0.962409	0	0.042017	1.0486	1.21115	0	0	0.469311	0.432445	0	0	0	0.94732	0.986512	0.169802	0	0	0	0	0	0	0	0	0	0	0.375429	0	0.448911	0	0.408095
D11Ertd333e	0.014009	0.070101	0.104983	0.062773	0.538746	0	0.309164	0	0	0	0	0.73629	0.89313	0.973621	0.315962	0.681501	1.25853	1.69557	1.13432	0.169483	0.131145	0.848022	0.924258	0.005819	0	0	0.381269	0	0	0	0	1.47054	0.845407	0.466175	0	0	0	0	0	0	0	0.060509	0	0	0	0	0	0	0.16939
Mrpl10	0	0.0458065	0.30408	0.254326	0	0.509907	0.189198	0	0	0.234191	0.27644	0.344855	0.197747	0	0.48046	0.0518305	0.230142	0.790192	0.218487	0.495324	0.336571	0.156239	0.081617	0.147527	0	0	0	0	0.143608	0	0	0.122925	0	0.0182335	0.397899	0.227157	0.208882	0.257983	0.205906	0.160384	0.193429	0	0	0.036607	0.0040445	0.133103	0.311271	0.315564	0.34203
Exoc6	0	0	0	0.125329	0	0.847615	0.248924	1.27909	0.49395	0.000784	0	0	0	0.035186	0.11766	0.111528	0.449917	1.34576	0.334872	1.02022	0.738498	0	0.182747	0.735935	0	0	0.168658	0	0	0	0.226603	0.084734	0.891377	0.971734	0.73953	1.08636	0	0.210337	0.206666	0	0	0	0	0	0	0	0	0	0.023856
Dnajc15	0	0	0	0	0	0.065164	0	0.040395	0	0.504642	0.646564	0	0	0	0.849161	0	0	0	0.139859	0	0	0	0.00035	1.33081	0.082966	0.303378	0	0.646963	0	0	0.096865	0	0.235621	0.533507	0.671823	0.614071	0	0.415659	0.020572	0	1.21699	0	0	0	0.252924	0.058157	0.421278	1.04878	1.07782
Slc25a31	0	0	0	0	0	0	0.769806	0	0	0.309594	2.30947	0	0	0.423134	1.10821	0.174985	0	0	0	0	0	0	1.14273	1.58329	1.48461	1.21557	0.895985	1.04921	0	0.567041	0	1.50267	1.0306	0.577599	0	1.12322	0.013897	0.457437	1.46265	0	0	0	0	0	1.07497	0.194355	2.05258	0.004141	2.05207
Slc25a2	0	0	0.137597	0.142828	0	0.369862	0.258153	0.076739	0	0.332292	0	0	0	0	0	0	0.415496	0.008374	0.220934	0.300391	0	0	0.05013	0	0	0	0	0	0	0.279483	0	0.260166	0	0.309362	0	0	0.696921	0.394139	0.359875	0.309899	0	0.404415	0.162918	0.508447	0.106549	0	0.234458	0	1.05453
4933411K16Rik	0	0	0	0	0	0	0	0	0	0	0	0.284898	0	0	0.062248	0.012025	0	1.07588	0.313486	0.650789	0	0	0.144882	0.074803	0	0.287334	0.331457	0.531604	0	0.079442	0.024415	0.576305	0	0	0	0.049319	0.033062	0	0.823828	0.116301	0	0	0.055015	0	0	0	1.23774	0.650656	3.3135
Tomm22	0.343627	0.17186	0	0.050542	0	0	0	0.036104	0.358815	0.084983	0.314945	0.669257	0	0.105969	0	0	0.210445	0	0	1.2057	0.531089	0.818193	0.592966	0.782924	0.521959	0.45322	0.313803	0.372812	0	0	0	0.117351	0.556255	0.333366	0	0.377908	0	0.012461	0	0	0	0	0	0.281278	0	0	0	0	0
Mrpl1	0	0.107747	0.51787	0.226499	0.210949	0.83546	0.562179	0.247897	0.701364	0	0.583724	0.310979	0.316094	0.755724	0	0	0	0.953728	0.193135	0.365276	0.447525	0.567281	0.804043	0.946208	0.495841	0.25933	0.720477	0.635901	0	0	0	0	0.122202	0	0	0	0	0	0	0	0	0	0	0	0	0	0	0	0.371953
Ppp1cc	0	0	0	0	0	0.637107	0	0	0	0.068228	0	0.373321	0.085701	0	0	0	0	0.493134	0	0.206953	0.206432	0.502608	0.057001	0.975838	1.11477	0.702485	1.29154	1.51334	0.11777	0	0	0	0.009265	0.552217	0	0	0	0	0	0	0	0.312248	0.27785	0.534698	0.341235	0.330075	0	0.273663	0.429937
Gcat	2.56128	2.05601	0.460359	0.364373	0	0	0.181364	1.36983	2.23647	0.627295	0.659453	0	0.788837	0.337452	0	0.773725	0.289348	2.21987	2.25667	1.50123	0	0.498046	1.41744	1.73371	1.04458	0.692088	1.4585	1.30133	0.078326	0	0	0	0	0	0	0	0	0	0	0	0	0	0	0	0	0.384589	0	0	0
0610007P06Rik	0.348769	0.277971	0.096754	0.031906	0	0	0	0	0.023763	0	0	0	0.313137	0.155552	0	0	0	0	0	0.290136	0	0	0.632368	0	0	0	0	0	0.687202	0.479274	0.208686	0	0.174886	0	0	0	0.741198	0.124401	0.558105	0	0	0.026009	0.188647	0.588413	0.228601	0.210797	0	0.353621	0
Gpam	0.197628	0.501479	2.08692	0	0.042331	0.124054	0.117034	1.26727	0	0	0	0	0.005976	0	0	1.84935	0.862422	0	0	0	0	0	0	0.069997	0	0	0.373655	0	0	0.394607	0.120715	0.373879	0	0.952617	0	0.081711	0	0.133251	0.486892	0.600629	0	0	0.996226	0	1.28018	0	0	1.71126	1.52938
Dnahc11	0.162795	0.134456	0.37659	0.194832	0.166088	0	0.331875	0.0255093	0.0518127	0.004712	0.117137	0.203493	0.041665	0.109586	0	0.0667687	0.45914	0.515058	0	0	0.0586757	0.186891	0.0291197	0.672783	0	0	0.106479	0	0.0679443	0.476728	0.0325017	0.261071	0	0	0.202734	0	0.259507	0.082516	0	0.582396	0.162321	0.703003	0.484632	0.439677	0.312752	0.139459	0.622029	0.704586	0.365965
Mrps24	0	0.664622	0.730988	0	0.297024	0	0	0	0	0	0	0.235636	0	0	0	0.299002	0.613967	0.578922	0	0	0	0	0	0.065898	0.153935	0	0	0	0	0.424963	0.025203	0.446679	0.208804	0.226808	0.819911	0.366615	0.461091	0	0	0	0	0	0.691815	0.196624	0	0	0.983029	1.03161	0
2410018M08Rik	0	0.018554	0.136709	0.32023	0.333104	0	0	0	0	0	0	0.056854	0.182473	0.145418	0	0.146022	0	0	0.075674	0	0	0	0.582757	0	0.760914	0.927941	0.769853	0.4262	0.817335	0.705321	0.629003	0	0	0	0	0	0	0	0	0.291678	0	0.396952	0.656842	0	0.498617	0	0.071362	0	0
Ndufa13	0.31829	0.564452	0	0.290259	1.6539	0.193317	0	0	0.159149	0.057748	0.357593	0.923019	1.82314	0.481133	0	1.15862	0	0	0	1.01493	0	0.419705	0.258315	0.200186	0.045528	0.222545	0	0	0.347959	0	0	0	0.055508	0	0	0	0	0	0	0	0	0.422846	0.277427	0	0	0	0	0	0
[truncated: 6 more columns]

## Sheet: Pfam
Pfam domains in common among predictions and annotated genes
Gene	PF00364	PF02786	PF00289	PF02785	PF02771	PF00441	PF02770	PF00106	PF00201	PF00675	PF05193	PF03143	PF00009	PF03144	PF00070	PF07992	PF06747	PF01266	PF00155	PF00370	PF02782	PF00501	PF00004	PF01459	PF02466	PF01073	PF00226	PF00378	PF01084	PF00198	PF00755	PF02518	PF00180	PF00089	PF00076	PF00572	PF01557	PF01712	PF03650	PF02779	PF00137	PF00246	PF00175	PF01926	PF00149	PF00067	PF00890
Mccc1	1	1	1	1	0	0	0	0	0	0	0	0	0	0	0	0	0	0	0	0	0	0	0	0	0	0	0	0	0	0	0	0	0	0	0	0	0	0	0	0	0	0	0	0	0	0	0
Pcca	1	1	1	1	0	0	0	0	0	0	0	0	0	0	0	0	0	0	0	0	0	0	0	0	0	0	0	0	0	0	0	0	0	0	0	0	0	0	0	0	0	0	0	0	0	0	0
Pcx	1	1	1	1	0	0	0	0	0	0	0	0	0	0	0	0	0	0	0	0	0	0	0	0	0	0	0	0	0	0	0	0	0	0	0	0	0	0	0	0	0	0	0	0	0	0	0
Dlat	1	0	0	0	0	0	0	0	0	0	0	0	0	0	0	0	0	0	0	0	0	0	0	0	0	0	0	0	0	1	0	0	0	0	0	0	0	0	0	0	0	0	0	0	0	0	0
Dlst	1	0	0	0	0	0	0	0	0	0	0	0	0	0	0	0	0	0	0	0	0	0	0	0	0	0	0	0	0	1	0	0	0	0	0	0	0	0	0	0	0	0	0	0	0	0	0
Pdhx	1	0	0	0	0	0	0	0	0	0	0	0	0	0	0	0	0	0	0	0	0	0	0	0	0	0	0	0	0	1	0	0	0	0	0	0	0	0	0	0	0	0	0	0	0	0	0
Acadm	0	0	0	0	1	1	1	0	0	0	0	0	0	0	0	0	0	0	0	0	0	0	0	0	0	0	0	0	0	0	0	0	0	0	0	0	0	0	0	0	0	0	0	0	0	0	0
Gcdh	0	0	0	0	1	1	1	0	0	0	0	0	0	0	0	0	0	0	0	0	0	0	0	0	0	0	0	0	0	0	0	0	0	0	0	0	0	0	0	0	0	0	0	0	0	0	0
Acadvl	0	0	0	0	1	1	1	0	0	0	0	0	0	0	0	0	0	0	0	0	0	0	0	0	0	0	0	0	0	0	0	0	0	0	0	0	0	0	0	0	0	0	0	0	0	0	0
Acadl	0	0	0	0	1	1	1	0	0	0	0	0	0	0	0	0	0	0	0	0	0	0	0	0	0	0	0	0	0	0	0	0	0	0	0	0	0	0	0	0	0	0	0	0	0	0	0
Acad11	0	0	0	0	0	1	1	0	0	0	0	0	0	0	0	0	0	0	0	0	0	0	0	0	0	0	0	0	0	0	0	0	0	0	0	0	0	0	0	0	0	0	0	0	0	0	0
Dhrs1	0	0	0	0	0	0	0	1	0	0	0	0	0	0	0	0	0	0	0	0	0	0	0	0	0	0	0	0	0	0	0	0	0	0	0	0	0	0	0	0	0	0	0	0	0	0	0
Bdh1	0	0	0	0	0	0	0	1	0	0	0	0	0	0	0	0	0	0	0	0	0	0	0	0	0	0	0	0	0	0	0	0	0	0	0	0	0	0	0	0	0	0	0	0	0	0	0
Hadh2	0	0	0	0	0	0	0	1	0	0	0	0	0	0	0	0	0	0	0	0	0	0	0	0	0	0	0	0	0	0	0	0	0	0	0	0	0	0	0	0	0	0	0	0	0	0	0
H2-Ke6	0	0	0	0	0	0	0	1	0	0	0	0	0	0	0	0	0	0	0	0	0	0	0	0	0	0	0	0	0	0	0	0	0	0	0	0	0	0	0	0	0	0	0	0	0	0	0
Decr1	0	0	0	0	0	0	0	1	0	0	0	0	0	0	0	0	0	0	0	0	0	0	0	0	0	0	0	0	0	0	0	0	0	0	0	0	0	0	0	0	0	0	0	0	0	0	0
BC009118	0	0	0	0	0	0	0	1	0	0	0	0	0	0	0	0	0	0	0	0	0	0	0	0	0	0	0	0	0	0	0	0	0	0	0	0	0	0	0	0	0	0	0	0	0	0	0
Dhrs7b	0	0	0	0	0	0	0	1	0	0	0	0	0	0	0	0	0	0	0	0	0	0	0	0	0	0	0	0	0	0	0	0	0	0	0	0	0	0	0	0	0	0	0	0	0	0	0
Rdh14	0	0	0	0	0	0	0	1	0	0	0	0	0	0	0	0	0	0	0	0	0	0	0	0	0	0	0	0	0	0	0	0	0	0	0	0	0	0	0	0	0	0	0	0	0	0	0
Spr	0	0	0	0	0	0	0	1	0	0	0	0	0	0	0	0	0	0	0	0	0	0	0	0	0	0	0	0	0	0	0	0	0	0	0	0	0	0	0	0	0	0	0	0	0	0	0
Ugt2b37	0	0	0	0	0	0	0	0	1	0	0	0	0	0	0	0	0	0	0	0	0	0	0	0	0	0	0	0	0	0	0	0	0	0	0	0	0	0	0	0	0	0	0	0	0	0	0
Ugt2b5	0	0	0	0	0	0	0	0	1	0	0	0	0	0	0	0	0	0	0	0	0	0	0	0	0	0	0	0	0	0	0	0	0	0	0	0	0	0	0	0	0	0	0	0	0	0	0
Ugt1a6a	0	0	0	0	0	0	0	0	1	0	0	0	0	0	0	0	0	0	0	0	0	0	0	0	0	0	0	0	0	0	0	0	0	0	0	0	0	0	0	0	0	0	0	0	0	0	0
Ugt1a7c	0	0	0	0	0	0	0	0	1	0	0	0	0	0	0	0	0	0	0	0	0	0	0	0	0	0	0	0	0	0	0	0	0	0	0	0	0	0	0	0	0	0	0	0	0	0	0
Ugt1a5	0	0	0	0	0	0	0	0	1	0	0	0	0	0	0	0	0	0	0	0	0	0	0	0	0	0	0	0	0	0	0	0	0	0	0	0	0	0	0	0	0	0	0	0	0	0	0
Ugt2b38	0	0	0	0	0	0	0	0	1	0	0	0	0	0	0	0	0	0	0	0	0	0	0	0	0	0	0	0	0	0	0	0	0	0	0	0	0	0	0	0	0	0	0	0	0	0	0
Ugt3a1	0	0	0	0	0	0	0	0	1	0	0	0	0	0	0	0	0	0	0	0	0	0	0	0	0	0	0	0	0	0	0	0	0	0	0	0	0	0	0	0	0	0	0	0	0	0	0
Ugt3a2	0	0	0	0	0	0	0	0	1	0	0	0	0	0	0	0	0	0	0	0	0	0	0	0	0	0	0	0	0	0	0	0	0	0	0	0	0	0	0	0	0	0	0	0	0	0	0
Uqcrc1	0	0	0	0	0	0	0	0	0	1	1	0	0	0	0	0	0	0	0	0	0	0	0	0	0	0	0	0	0	0	0	0	0	0	0	0	0	0	0	0	0	0	0	0	0	0	0
Uqcrc2	0	0	0	0	0	0	0	0	0	1	1	0	0	0	0	0	0	0	0	0	0	0	0	0	0	0	0	0	0	0	0	0	0	0	0	0	0	0	0	0	0	0	0	0	0	0	0
Pmpca	0	0	0	0	0	0	0	0	0	1	1	0	0	0	0	0	0	0	0	0	0	0	0	0	0	0	0	0	0	0	0	0	0	0	0	0	0	0	0	0	0	0	0	0	0	0	0
Pmpcb	0	0	0	0	0	0	0	0	0	1	1	0	0	0	0	0	0	0	0	0	0	0	0	0	0	0	0	0	0	0	0	0	0	0	0	0	0	0	0	0	0	0	0	0	0	0	0
Hbs1l	0	0	0	0	0	0	0	0	0	0	0	1	1	1	0	0	0	0	0	0	0	0	0	0	0	0	0	0	0	0	0	0	0	0	0	0	0	0	0	0	0	0	0	0	0	0	0
Tufm	0	0	0	0	0	0	0	0	0	0	0	1	1	1	0	0	0	0	0	0	0	0	0	0	0	0	0	0	0	0	0	0	0	0	0	0	0	0	0	0	0	0	0	0	0	0	0
Mtif2	0	0	0	0	0	0	0	0	0	0	0	0	1	1	0	0	0	0	0	0	0	0	0	0	0	0	0	0	0	0	0	0	0	0	0	0	0	0	0	0	0	0	0	0	0	0	0
Dld	0	0	0	0	0	0	0	0	0	0	0	0	0	0	1	1	0	0	0	0	0	0	0	0	0	0	0	0	0	0	0	0	0	0	0	0	0	0	0	0	0	0	0	0	0	0	0
Pdcd8	0	0	0	0	0	0	0	0	0	0	0	0	0	0	1	1	0	0	0	0	0	0	0	0	0	0	0	0	0	0	0	0	0	0	0	0	0	0	0	0	0	0	0	0	0	0	0
Fdxr	0	0	0	0	0	0	0	0	0	0	0	0	0	0	0	1	0	0	0	0	0	0	0	0	0	0	0	0	0	0	0	0	0	0	0	0	0	0	0	0	0	0	0	0	0	0	0
Etfdh	0	0	0	0	0	0	0	0	0	0	0	0	0	0	0	1	0	0	0	0	0	0	0	0	0	0	0	0	0	0	0	0	0	0	0	0	0	0	0	0	0	0	0	0	0	0	0
Sqrdl	0	0	0	0	0	0	0	0	0	0	0	0	0	0	0	1	0	0	0	0	0	0	0	0	0	0	0	0	0	0	0	0	0	0	0	0	0	0	0	0	0	0	0	0	0	0	0
Chchd3	0	0	0	0	0	0	0	0	0	0	0	0	0	0	0	0	1	0	0	0	0	0	0	0	0	0	0	0	0	0	0	0	0	0	0	0	0	0	0	0	0	0	0	0	0	0	0
Ndufa8	0	0	0	0	0	0	0	0	0	0	0	0	0	0	0	0	1	0	0	0	0	0	0	0	0	0	0	0	0	0	0	0	0	0	0	0	0	0	0	0	0	0	0	0	0	0	0
2810437L13Rik	0	0	0	0	0	0	0	0	0	0	0	0	0	0	0	0	1	0	0	0	0	0	0	0	0	0	0	0	0	0	0	0	0	0	0	0	0	0	0	0	0	0	0	0	0	0	0
2410018M08Rik	0	0	0	0	0	0	0	0	0	0	0	0	0	0	0	0	1	0	0	0	0	0	0	0	0	0	0	0	0	0	0	0	0	0	0	0	0	0	0	0	0	0	0	0	0	0	0
Chchd2	0	0	0	0	0	0	0	0	0	0	0	0	0	0	0	0	1	0	0	0	0	0	0	0	0	0	0	0	0	0	0	0	0	0	0	0	0	0	0	0	0	0	0	0	0	0	0
Chchd7	0	0	0	0	0	0	0	0	0	0	0	0	0	0	0	0	1	0	0	0	0	0	0	0	0	0	0	0	0	0	0	0	0	0	0	0	0	0	0	0	0	0	0	0	0	0	0
Ndg2	0	0	0	0	0	0	0	0	0	0	0	0	0	0	0	0	1	0	0	0	0	0	0	0	0	0	0	0	0	0	0	0	0	0	0	0	0	0	0	0	0	0	0	0	0	0	0
Kmo	0	0	0	0	0	0	0	0	0	0	0	0	0	0	0	0	0	1	0	0	0	0	0	0	0	0	0	0	0	0	0	0	0	0	0	0	0	0	0	0	0	0	0	0	0	0	0
L2hgdh	0	0	0	0	0	0	0	0	0	0	0	0	0	0	0	0	0	1	0	0	0	0	0	0	0	0	0	0	0	0	0	0	0	0	0	0	0	0	0	0	0	0	0	0	0	0	0
Gpd2	0	0	0	0	0	0	0	0	0	0	0	0	0	0	0	0	0	1	0	0	0	0	0	0	0	0	0	0	0	0	0	0	0	0	0	0	0	0	0	0	0	0	0	0	0	0	0
Foxred1	0	0	0	0	0	0	0	0	0	0	0	0	0	0	0	0	0	1	0	0	0	0	0	0	0	0	0	0	0	0	0	0	0	0	0	0	0	0	0	0	0	0	0	0	0	0	0
5330420D20Rik	0	0	0	0	0	0	0	0	0	0	0	0	0	0	0	0	0	1	0	0	0	0	0	0	0	0	0	0	0	0	0	0	0	0	0	0	0	0	0	0	0	0	0	0	0	0	0
Pipox	0	0	0	0	0	0	0	0	0	0	0	0	0	0	0	0	0	1	0	0	0	0	0	0	0	0	0	0	0	0	0	0	0	0	0	0	0	0	0	0	0	0	0	0	0	0	0
Gcat	0	0	0	0	0	0	0	0	0	0	0	0	0	0	0	0	0	0	1	0	0	0	0	0	0	0	0	0	0	0	0	0	0	0	0	0	0	0	0	0	0	0	0	0	0	0	0
Got2	0	0	0	0	0	0	0	0	0	0	0	0	0	0	0	0	0	0	1	0	0	0	0	0	0	0	0	0	0	0	0	0	0	0	0	0	0	0	0	0	0	0	0	0	0	0	0
Ccbl1	0	0	0	0	0	0	0	0	0	0	0	0	0	0	0	0	0	0	1	0	0	0	0	0	0	0	0	0	0	0	0	0	0	0	0	0	0	0	0	0	0	0	0	0	0	0	0
Alas1	0	0	0	0	0	0	0	0	0	0	0	0	0	0	0	0	0	0	1	0	0	0	0	0	0	0	0	0	0	0	0	0	0	0	0	0	0	0	0	0	0	0	0	0	0	0	0
Got1	0	0	0	0	0	0	0	0	0	0	0	0	0	0	0	0	0	0	1	0	0	0	0	0	0	0	0	0	0	0	0	0	0	0	0	0	0	0	0	0	0	0	0	0	0	0	0
Gpt1	0	0	0	0	0	0	0	0	0	0	0	0	0	0	0	0	0	0	1	0	0	0	0	0	0	0	0	0	0	0	0	0	0	0	0	0	0	0	0	0	0	0	0	0	0	0	0
Gk2	0	0	0	0	0	0	0	0	0	0	0	0	0	0	0	0	0	0	0	1	1	0	0	0	0	0	0	0	0	0	0	0	0	0	0	0	0	0	0	0	0	0	0	0	0	0	0
Xylb	0	0	0	0	0	0	0	0	0	0	0	0	0	0	0	0	0	0	0	1	1	0	0	0	0	0	0	0	0	0	0	0	0	0	0	0	0	0	0	0	0	0	0	0	0	0	0
Gyk	0	0	0	0	0	0	0	0	0	0	0	0	0	0	0	0	0	0	0	1	1	0	0	0	0	0	0	0	0	0	0	0	0	0	0	0	0	0	0	0	0	0	0	0	0	0	0
Acsm1	0	0	0	0	0	0	0	0	0	0	0	0	0	0	0	0	0	0	0	0	0	1	0	0	0	0	0	0	0	0	0	0	0	0	0	0	0	0	0	0	0	0	0	0	0	0	0
Acsl5	0	0	0	0	0	0	0	0	0	0	0	0	0	0	0	0	0	0	0	0	0	1	0	0	0	0	0	0	0	0	0	0	0	0	0	0	0	0	0	0	0	0	0	0	0	0	0
Acss1	0	0	0	0	0	0	0	0	0	0	0	0	0	0	0	0	0	0	0	0	0	1	0	0	0	0	0	0	0	0	0	0	0	0	0	0	0	0	0	0	0	0	0	0	0	0	0
BC021611	0	0	0	0	0	0	0	0	0	0	0	0	0	0	0	0	0	0	0	0	0	1	0	0	0	0	0	0	0	0	0	0	0	0	0	0	0	0	0	0	0	0	0	0	0	0	0
Acsm3	0	0	0	0	0	0	0	0	0	0	0	0	0	0	0	0	0	0	0	0	0	1	0	0	0	0	0	0	0	0	0	0	0	0	0	0	0	0	0	0	0	0	0	0	0	0	0
Atad3a	0	0	0	0	0	0	0	0	0	0	0	0	0	0	0	0	0	0	0	0	0	0	1	0	0	0	0	0	0	0	0	0	0	0	0	0	0	0	0	0	0	0	0	0	0	0	0
Psmc3	0	0	0	0	0	0	0	0	0	0	0	0	0	0	0	0	0	0	0	0	0	0	1	0	0	0	0	0	0	0	0	0	0	0	0	0	0	0	0	0	0	0	0	0	0	0	0
Afg3l2	0	0	0	0	0	0	0	0	0	0	0	0	0	0	0	0	0	0	0	0	0	0	1	0	0	0	0	0	0	0	0	0	0	0	0	0	0	0	0	0	0	0	0	0	0	0	0
Pex6	0	0	0	0	0	0	0	0	0	0	0	0	0	0	0	0	0	0	0	0	0	0	1	0	0	0	0	0	0	0	0	0	0	0	0	0	0	0	0	0	0	0	0	0	0	0	0
Bcs1l	0	0	0	0	0	0	0	0	0	0	0	0	0	0	0	0	0	0	0	0	0	0	1	0	0	0	0	0	0	0	0	0	0	0	0	0	0	0	0	0	0	0	0	0	0	0	0
Vdac2	0	0	0	0	0	0	0	0	0	0	0	0	0	0	0	0	0	0	0	0	0	0	0	1	0	0	0	0	0	0	0	0	0	0	0	0	0	0	0	0	0	0	0	0	0	0	0
Vdac3	0	0	0	0	0	0	0	0	0	0	0	0	0	0	0	0	0	0	0	0	0	0	0	1	0	0	0	0	0	0	0	0	0	0	0	0	0	0	0	0	0	0	0	0	0	0	0
Tomm40l	0	0	0	0	0	0	0	0	0	0	0	0	0	0	0	0	0	0	0	0	0	0	0	1	0	0	0	0	0	0	0	0	0	0	0	0	0	0	0	0	0	0	0	0	0	0	0
Vdac1	0	0	0	0	0	0	0	0	0	0	0	0	0	0	0	0	0	0	0	0	0	0	0	1	0	0	0	0	0	0	0	0	0	0	0	0	0	0	0	0	0	0	0	0	0	0	0
Timm22	0	0	0	0	0	0	0	0	0	0	0	0	0	0	0	0	0	0	0	0	0	0	0	0	1	0	0	0	0	0	0	0	0	0	0	0	0	0	0	0	0	0	0	0	0	0	0
Timm23	0	0	0	0	0	0	0	0	0	0	0	0	0	0	0	0	0	0	0	0	0	0	0	0	1	0	0	0	0	0	0	0	0	0	0	0	0	0	0	0	0	0	0	0	0	0	0
Timm17a	0	0	0	0	0	0	0	0	0	0	0	0	0	0	0	0	0	0	0	0	0	0	0	0	1	0	0	0	0	0	0	0	0	0	0	0	0	0	0	0	0	0	0	0	0	0	0
Timm17b	0	0	0	0	0	0	0	0	0	0	0	0	0	0	0	0	0	0	0	0	0	0	0	0	1	0	0	0	0	0	0	0	0	0	0	0	0	0	0	0	0	0	0	0	0	0	0
Hsd3b4	0	0	0	0	0	0	0	0	0	0	0	0	0	0	0	0	0	0	0	0	0	0	0	0	0	1	0	0	0	0	0	0	0	0	0	0	0	0	0	0	0	0	0	0	0	0	0
Hsd3b5	0	0	0	0	0	0	0	0	0	0	0	0	0	0	0	0	0	0	0	0	0	0	0	0	0	1	0	0	0	0	0	0	0	0	0	0	0	0	0	0	0	0	0	0	0	0	0
Hsd3b2	0	0	0	0	0	0	0	0	0	0	0	0	0	0	0	0	0	0	0	0	0	0	0	0	0	1	0	0	0	0	0	0	0	0	0	0	0	0	0	0	0	0	0	0	0	0	0
Hsd3b3	0	0	0	0	0	0	0	0	0	0	0	0	0	0	0	0	0	0	0	0	0	0	0	0	0	1	0	0	0	0	0	0	0	0	0	0	0	0	0	0	0	0	0	0	0	0	0
Dnajc11	0	0	0	0	0	0	0	0	0	0	0	0	0	0	0	0	0	0	0	0	0	0	0	0	0	0	1	0	0	0	0	0	0	0	0	0	0	0	0	0	0	0	0	0	0	0	0
Dnajc15	0	0	0	0	0	0	0	0	0	0	0	0	0	0	0	0	0	0	0	0	0	0	0	0	0	0	1	0	0	0	0	0	0	0	0	0	0	0	0	0	0	0	0	0	0	0	0
Dnaja3	0	0	0	0	0	0	0	0	0	0	0	0	0	0	0	0	0	0	0	0	0	0	0	0	0	0	1	0	0	0	0	0	0	0	0	0	0	0	0	0	0	0	0	0	0	0	0
Dnajc19	0	0	0	0	0	0	0	0	0	0	0	0	0	0	0	0	0	0	0	0	0	0	0	0	0	0	1	0	0	0	0	0	0	0	0	0	0	0	0	0	0	0	0	0	0	0	0
Dci	0	0	0	0	0	0	0	0	0	0	0	0	0	0	0	0	0	0	0	0	0	0	0	0	0	0	0	1	0	0	0	0	0	0	0	0	0	0	0	0	0	0	0	0	0	0	0
Hadha	0	0	0	0	0	0	0	0	0	0	0	0	0	0	0	0	0	0	0	0	0	0	0	0	0	0	0	1	0	0	0	0	0	0	0	0	0	0	0	0	0	0	0	0	0	0	0
Peci	0	0	0	0	0	0	0	0	0	0	0	0	0	0	0	0	0	0	0	0	0	0	0	0	0	0	0	1	0	0	0	0	0	0	0	0	0	0	0	0	0	0	0	0	0	0	0
Hibch	0	0	0	0	0	0	0	0	0	0	0	0	0	0	0	0	0	0	0	0	0	0	0	0	0	0	0	1	0	0	0	0	0	0	0	0	0	0	0	0	0	0	0	0	0	0	0
Mrps18b	0	0	0	0	0	0	0	0	0	0	0	0	0	0	0	0	0	0	0	0	0	0	0	0	0	0	0	0	1	0	0	0	0	0	0	0	0	0	0	0	0	0	0	0	0	0	0
Mrps18c	0	0	0	0	0	0	0	0	0	0	0	0	0	0	0	0	0	0	0	0	0	0	0	0	0	0	0	0	1	0	0	0	0	0	0	0	0	0	0	0	0	0	0	0	0	0	0
Mrps18a	0	0	0	0	0	0	0	0	0	0	0	0	0	0	0	0	0	0	0	0	0	0	0	0	0	0	0	0	1	0	0	0	0	0	0	0	0	0	0	0	0	0	0	0	0	0	0
Cpt1a	0	0	0	0	0	0	0	0	0	0	0	0	0	0	0	0	0	0	0	0	0	0	0	0	0	0	0	0	0	0	1	0	0	0	0	0	0	0	0	0	0	0	0	0	0	0	0
Cpt2	0	0	0	0	0	0	0	0	0	0	0	0	0	0	0	0	0	0	0	0	0	0	0	0	0	0	0	0	0	0	1	0	0	0	0	0	0	0	0	0	0	0	0	0	0	0	0
Cpt1b	0	0	0	0	0	0	0	0	0	0	0	0	0	0	0	0	0	0	0	0	0	0	0	0	0	0	0	0	0	0	1	0	0	0	0	0	0	0	0	0	0	0	0	0	0	0	0
Bckdk	0	0	0	0	0	0	0	0	0	0	0	0	0	0	0	0	0	0	0	0	0	0	0	0	0	0	0	0	0	0	0	1	0	0	0	0	0	0	0	0	0	0	0	0	0	0	0
Pdk2	0	0	0	0	0	0	0	0	0	0	0	0	0	0	0	0	0	0	0	0	0	0	0	0	0	0	0	0	0	0	0	1	0	0	0	0	0	0	0	0	0	0	0	0	0	0	0
Pdk4	0	0	0	0	0	0	0	0	0	0	0	0	0	0	0	0	0	0	0	0	0	0	0	0	0	0	0	0	0	0	0	1	0	0	0	0	0	0	0	0	0	0	0	0	0	0	0
Idh2	0	0	0	0	0	0	0	0	0	0	0	0	0	0	0	0	0	0	0	0	0	0	0	0	0	0	0	0	0	0	0	0	1	0	0	0	0	0	0	0	0	0	0	0	0	0	0
Idh3g	0	0	0	0	0	0	0	0	0	0	0	0	0	0	0	0	0	0	0	0	0	0	0	0	0	0	0	0	0	0	0	0	1	0	0	0	0	0	0	0	0	0	0	0	0	0	0
Idh3b	0	0	0	0	0	0	0	0	0	0	0	0	0	0	0	0	0	0	0	0	0	0	0	0	0	0	0	0	0	0	0	0	1	0	0	0	0	0	0	0	0	0	0	0	0	0	0
Htra2	0	0	0	0	0	0	0	0	0	0	0	0	0	0	0	0	0	0	0	0	0	0	0	0	0	0	0	0	0	0	0	0	0	1	0	0	0	0	0	0	0	0	0	0	0	0	0
Tysnd1	0	0	0	0	0	0	0	0	0	0	0	0	0	0	0	0	0	0	0	0	0	0	0	0	0	0	0	0	0	0	0	0	0	1	0	0	0	0	0	0	0	0	0	0	0	0	0
Habp2	0	0	0	0	0	0	0	0	0	0	0	0	0	0	0	0	0	0	0	0	0	0	0	0	0	0	0	0	0	0	0	0	0	1	0	0	0	0	0	0	0	0	0	0	0	0	0
Spen	0	0	0	0	0	0	0	0	0	0	0	0	0	0	0	0	0	0	0	0	0	0	0	0	0	0	0	0	0	0	0	0	0	0	1	0	0	0	0	0	0	0	0	0	0	0	0
Grsf1	0	0	0	0	0	0	0	0	0	0	0	0	0	0	0	0	0	0	0	0	0	0	0	0	0	0	0	0	0	0	0	0	0	0	1	0	0	0	0	0	0	0	0	0	0	0	0
1300006N24Rik	0	0	0	0	0	0	0	0	0	0	0	0	0	0	0	0	0	0	0	0	0	0	0	0	0	0	0	0	0	0	0	0	0	0	1	0	0	0	0	0	0	0	0	0	0	0	0
Rpl13a	0	0	0	0	0	0	0	0	0	0	0	0	0	0	0	0	0	0	0	0	0	0	0	0	0	0	0	0	0	0	0	0	0	0	0	1	0	0	0	0	0	0	0	0	0	0	0
Mrpl13	0	0	0	0	0	0	0	0	0	0	0	0	0	0	0	0	0	0	0	0	0	0	0	0	0	0	0	0	0	0	0	0	0	0	0	1	0	0	0	0	0	0	0	0	0	0	0
Fahd2a	0	0	0	0	0	0	0	0	0	0	0	0	0	0	0	0	0	0	0	0	0	0	0	0	0	0	0	0	0	0	0	0	0	0	0	0	1	0	0	0	0	0	0	0	0	0	0
Fahd1	0	0	0	0	0	0	0	0	0	0	0	0	0	0	0	0	0	0	0	0	0	0	0	0	0	0	0	0	0	0	0	0	0	0	0	0	1	0	0	0	0	0	0	0	0	0	0
Ndufa10	0	0	0	0	0	0	0	0	0	0	0	0	0	0	0	0	0	0	0	0	0	0	0	0	0	0	0	0	0	0	0	0	0	0	0	0	0	1	0	0	0	0	0	0	0	0	0
Tk2	0	0	0	0	0	0	0	0	0	0	0	0	0	0	0	0	0	0	0	0	0	0	0	0	0	0	0	0	0	0	0	0	0	0	0	0	0	1	0	0	0	0	0	0	0	0	0
Brp44	0	0	0	0	0	0	0	0	0	0	0	0	0	0	0	0	0	0	0	0	0	0	0	0	0	0	0	0	0	0	0	0	0	0	0	0	0	0	1	0	0	0	0	0	0	0	0
Brp44l	0	0	0	0	0	0	0	0	0	0	0	0	0	0	0	0	0	0	0	0	0	0	0	0	0	0	0	0	0	0	0	0	0	0	0	0	0	0	1	0	0	0	0	0	0	0	0
Ogdh	0	0	0	0	0	0	0	0	0	0	0	0	0	0	0	0	0	0	0	0	0	0	0	0	0	0	0	0	0	0	0	0	0	0	0	0	0	0	0	1	0	0	0	0	0	0	0
Bckdhb	0	0	0	0	0	0	0	0	0	0	0	0	0	0	0	0	0	0	0	0	0	0	0	0	0	0	0	0	0	0	0	0	0	0	0	0	0	0	0	1	0	0	0	0	0	0	0
Atp5g3	0	0	0	0	0	0	0	0	0	0	0	0	0	0	0	0	0	0	0	0	0	0	0	0	0	0	0	0	0	0	0	0	0	0	0	0	0	0	0	0	1	0	0	0	0	0	0
Atp5g1	0	0	0	0	0	0	0	0	0	0	0	0	0	0	0	0	0	0	0	0	0	0	0	0	0	0	0	0	0	0	0	0	0	0	0	0	0	0	0	0	1	0	0	0	0	0	0
Cpn1	0	0	0	0	0	0	0	0	0	0	0	0	0	0	0	0	0	0	0	0	0	0	0	0	0	0	0	0	0	0	0	0	0	0	0	0	0	0	0	0	0	1	0	0	0	0	0
Cpxm1	0	0	0	0	0	0	0	0	0	0	0	0	0	0	0	0	0	0	0	0	0	0	0	0	0	0	0	0	0	0	0	0	0	0	0	0	0	0	0	0	0	1	0	0	0	0	0
Oxnad1	0	0	0	0	0	0	0	0	0	0	0	0	0	0	0	0	0	0	0	0	0	0	0	0	0	0	0	0	0	0	0	0	0	0	0	0	0	0	0	0	0	0	1	0	0	0	0
Cyb5r3	0	0	0	0	0	0	0	0	0	0	0	0	0	0	0	0	0	0	0	0	0	0	0	0	0	0	0	0	0	0	0	0	0	0	0	0	0	0	0	0	0	0	1	0	0	0	0
Mtg1	0	0	0	0	0	0	0	0	0	0	0	0	0	0	0	0	0	0	0	0	0	0	0	0	0	0	0	0	0	0	0	0	0	0	0	0	0	0	0	0	0	0	0	1	0	0	0
2610024G14Rik	0	0	0	0	0	0	0	0	0	0	0	0	0	0	0	0	0	0	0	0	0	0	0	0	0	0	0	0	0	0	0	0	0	0	0	0	0	0	0	0	0	0	0	1	0	0	0
C530044N13Rik	0	0	0	0	0	0	0	0	0	0	0	0	0	0	0	0	0	0	0	0	0	0	0	0	0	0	0	0	0	0	0	0	0	0	0	0	0	0	0	0	0	0	0	0	1	0	0
Ppp1cc	0	0	0	0	0	0	0	0	0	0	0	0	0	0	0	0	0	0	0	0	0	0	0	0	0	0	0	0	0	0	0	0	0	0	0	0	0	0	0	0	0	0	0	0	1	0	0
Cyp2j5	0	0	0	0	0	0	0	0	0	0	0	0	0	0	0	0	0	0	0	0	0	0	0	0	0	0	0	0	0	0	0	0	0	0	0	0	0	0	0	0	0	0	0	0	0	1	0
Cyp27a1	0	0	0	0	0	0	0	0	0	0	0	0	0	0	0	0	0	0	0	0	0	0	0	0	0	0	0	0	0	0	0	0	0	0	0	0	0	0	0	0	0	0	0	0	0	1	0
0610039N19Rik	0	0	0	0	0	0	0	0	0	0	0	0	0	0	0	0	0	0	0	0	0	0	0	0	0	0	0	0	0	0	0	0	0	0	0	0	0	0	0	0	0	0	0	0	0	0	1
Sdha	0	0	0	0	0	0	0	0	0	0	0	0	0	0	0	0	0	0	0	0	0	0	0	0	0	0	0	0	0	0	0	0	0	0	0	0	0	0	0	0	0	0	0	0	0	0	1

## Sheet: PPI
Protein interactions among annotated and predicted genes forming the largest interconnected component
Dlat	Dld
Dlat	Glud1
Dlat	Hagh
Dlat	Hspd1
Dlat	Pdha1
Dlat	Sdhb
Dlat	Suclg1
Dlat	Mccc1
Dlat	Ogdh
Otc	4732466D17Rik
Otc	Tomm20
Kmo	Acat1
Uqcrc1	Cycs
Uqcrc1	Cox7a2
Uqcrc1	Uqcrb
Sh3glb1	Bax
Idh2	Pcx
Idh2	Vdac3
Uqcrb	Uqcrfs1
Got2	2810002N01Rik
Got2	Mdh2
Suclg1	Atp5c1
Suclg1	Ogdh
Suclg1	Dld
Suclg1	Dlst
Suclg1	Idh3g
Suclg1	Mdh2
Suclg1	Sdhb
Suclg1	Vdac3
Ppp1cc	Ak2
Ppp1cc	Atp5c1
Ppp1cc	Atp5o
Ppp1cc	Mdh2
Ppp1cc	Ppa1
Ppp1cc	Atp5f1
Cox5a	Cops6
Cox5a	Pdha1
Cox5a	Uqcrfs1
Clpx	Ak2
Clpx	Ict1
Clpx	Ogdh
Clpx	Poldip2
Cyb5r3	Cycs
Mpst	Hspd1
Glud1	Dlst
Glud1	Pdha1
Vdac3	Atp5c1
Vdac3	Dnaja3
Vdac3	Idh3g
Vdac3	Mccc1
Vdac3	Pgm2
Vdac3	Psmc3
Vdac3	Tufm
Slc25a3	Atp5c1
Slc25a3	Hadh2
Etfa	BC021611
Etfa	Etfb
Etfa	Etfdh
Etfa	Nfs1
Tomm22	Tomm20
Sdha	Ogdh
Sdha	Sdhb
Ucp1	Pgm2
Vdac1	Bax
Vdac1	Cycs
Vdac1	Tomm20
Cyc1	Mrps9
Cyc1	Uqcrfs1
Cyc1	Cycs
Cyc1	Mrpl13
Bax	Slc25a4
Ak2	Atp5o
Ak2	Mrpl3
Ak2	Atp5c1
Ak2	Ogdh
Atp5d	Atp5a1
Atp5d	Atp5c1
Atp5d	Atp5b
Atp5d	Atp5g1
Atp5d	Atp5o
Pcx	Atp5c1
Pcx	Mccc1
Pcx	Mdh2
Pcx	Ogdh
Cycs	Vdac2
Hspd1	Dlst
Hspd1	Etfdh
Hspd1	Dld
Hspd1	Pdha1
Hspd1	Mccc1
Hspd1	Ogdh
Bckdk	Acat1
Bckdk	Etfdh
Bckdk	Ict1
Bckdk	Mccc1
Ndufs1	Mdh2
Atp5c1	Atp5a1
Atp5c1	Atp5b
Atp5c1	Atp5f1
Atp5c1	Atp5g1
Atp5c1	Atp5o
Atp5c1	Got1
Atp5c1	Idh3g
Atp5c1	Mdh2
Atp5c1	Ndufb3
Atp5c1	Pgm2
Atp5c1	Ppa1
Atp5c1	Sdhb
Atp5c1	Mccc1
Mdh2	Acat1
Mdh2	Atp5f1
Mdh2	Fh1
Mdh2	Pgm2
Mdh2	Mrpl12
Mdh2	Ogdh
Mdh2	Ppa1
Atp5g1	Atp5a1
Atp5g1	Atp5b
Atp5g1	Atp5o
Mrpl11	Mrpl12
Mrpl11	Mrpl3
Mrpl3	Mrpl12
Mrpl3	Mrpl13
Mrpl3	Mrps9
Mrpl13	Uqcrfs1
Etfb	BC021611
Etfb	Etfdh
Etfb	Nfs1
Tufm	Mccc1
Atp5f1	Atp5o
Atp5f1	Ppa1
Atp5f1	Uqcrfs1
Mrpl12	Nudt12
Sdhb	Dlst
Sdhb	Grhpr
Sdhb	Idh3g
Sdhb	Ogdh
Sdhb	Dld
Sdhb	Uqcrfs1
Psmc3	Atp5b
Psmc3	Pdha1
Atp5a1	Atp5b
Atp5a1	Atp5o
Atp5a1	Mrps18a
Mccc1	4732466D17Rik
Mccc1	BC021611
Mccc1	Dld
Mccc1	Idh3g
Mccc1	Pdha1
Acat1	Fh1
Acat1	Got1
Acat1	BC021611
Acat1	Pgm2
Uqcrfs1	Mrps9
Atp5b	Atp5o
Ict1	Lars2
Pnpo	0610038K03Rik
Pnpo	Pgm2
Dld	Dlst
Dld	Pdha1
Dld	Idh3g
Dld	Ogdh
Pdha1	Dlst
Pdha1	Idh3g
Pdha1	Rdh14
Glo1	BC021611
Glo1	0610038K03Rik
Glo1	Hagh
Ogdh	Dlst
Ogdh	Pgm2
Ogdh	Ppa1
0610038K03Rik	1110019N10Rik
Idh3b	Idh3g
Dlst	Hagh
Dlst	Idh3g
Pgm2	Ppa1
BC021611	Hagh
Rdh14	Idh3g
Idh3g	Ppa1

## Sheet: Phenotype
Phenotype annotations in common between predictions and annotated genes
Gene	MP.0005384.cellular.phenotype	MP.0005378.growth.size.phenotype	MP.0005374.lethality.embryonic.perinatal	MP.0005380.embryogenesis.phenotype	MP.0002873.normal.phenotype	MP.0005389.reproductive.system.phenotype	MP.0003631.nervous.system.phenotype	MP.0005386.behavior.neurological.phenotype	MP.0005373.lethality.postnatal	MP.0005369.muscle.phenotype	MP.0005385.cardiovascular.system.phenotype	MP.0005372.life.span.post.weaning.aging	MP.0005387.immune.system.phenotype	MP.0005397.hematopoietic.system.phenotype	MP.0005367.renal.urinary.system.phenotype	MP.0005390.skeleton.phenotype	MP.0005388.respiratory.system.phenotype	MP.0005376.homeostasis.metabolism.phenotype	MP.0005375.adipose.tissue.phenotype	MP.0005379.endocrine.exocrine.gland.phenotype	MP.0005381.digestive.alimentary.phenotype	MP.0005370.liver.biliary.system.phenotype	MP.0005393.skin.coat.nails.phenotype	MP.0005391.vision.eye.phenotype	MP.0005371.limbs.digits.tail.phenotype
Ucp1	1	1	0	0	0	0	0	0	0	0	0	0	0	0	0	0	1	1	1	0	0	0	0	0	0
Slc25a4	1	0	0	0	1	0	0	0	0	1	1	0	0	0	0	0	1	1	0	0	0	0	0	0	0
Slc25a5	1	0	0	0	0	0	0	0	0	0	0	0	0	0	0	0	0	0	0	0	0	0	0	0	0
Sh3glb1	1	0	0	0	0	0	0	0	0	0	0	0	0	0	0	0	0	0	0	0	0	0	0	0	0
Sdhd	1	0	1	1	0	0	0	0	0	0	1	0	0	0	0	0	0	0	0	0	0	0	0	0	0
Txn2	1	0	1	0	0	0	1	0	0	0	0	0	0	0	0	0	0	0	0	0	0	0	0	0	0
Endog	1	0	1	0	1	0	0	0	0	0	0	0	0	0	0	0	0	0	0	0	0	0	0	0	0
Pitpna	1	1	1	0	0	0	1	1	1	0	0	1	0	0	0	0	0	1	1	1	1	1	0	0	0
Polg	1	1	1	1	0	1	1	0	0	1	1	1	1	1	0	1	0	0	1	1	1	0	1	0	0
Bax	1	1	1	0	0	1	1	1	0	0	0	1	1	1	1	1	0	0	0	1	0	0	0	0	1
Sod2	1	1	1	0	0	0	0	1	1	1	1	0	0	0	0	0	0	0	0	0	0	0	0	0	0
Gpx4	1	1	1	1	1	1	0	0	0	0	0	1	0	0	0	0	0	0	0	0	0	0	0	0	0
Ndufa13	1	1	1	1	0	0	0	0	0	0	0	0	0	0	0	0	0	0	0	0	0	0	0	0	0
Mfn2	1	1	1	1	0	0	0	0	0	0	0	0	0	0	0	0	0	0	0	0	0	0	0	0	0
Hey2	0	1	1	1	0	0	1	0	1	1	1	1	0	0	0	0	0	0	0	0	0	0	0	0	0
Dld	0	1	1	1	0	0	0	0	0	0	0	0	0	0	0	0	0	0	0	0	0	0	0	0	0
Cul7	0	1	1	1	0	0	0	0	0	0	1	0	0	0	0	0	1	0	0	0	0	0	0	0	0
Pex7	0	1	1	0	0	1	1	1	0	0	0	0	0	0	0	1	0	1	0	1	0	0	0	1	0
Phb2	0	1	1	0	0	1	0	0	0	0	0	0	0	0	0	0	0	0	0	0	0	0	0	0	0
Gpd2	0	1	0	0	0	1	0	0	1	0	0	0	0	0	0	0	0	1	0	0	0	0	0	0	0
Acadvl	0	1	0	0	0	0	0	1	0	1	1	1	0	0	0	0	0	1	1	0	0	1	0	0	0
Wasf1	0	1	0	0	0	0	1	1	1	1	0	0	0	0	0	0	0	0	0	0	0	0	0	0	0
Prodh	0	1	0	0	0	0	1	1	0	0	0	0	0	0	0	0	0	1	0	0	0	0	0	0	0
Slc37a4	0	1	0	0	0	0	1	1	1	0	0	0	1	1	1	1	0	1	0	0	0	1	0	0	1
Pck1	0	1	0	0	1	0	0	1	1	0	0	0	0	0	0	0	0	1	0	0	0	1	1	0	0
Esrra	0	1	0	0	1	0	0	0	0	0	0	0	0	0	0	0	0	0	1	0	0	0	0	0	0
Slc3a1	0	1	0	0	0	0	0	0	0	0	0	0	1	0	1	1	0	1	1	0	0	0	0	0	0
Gpam	0	1	0	0	0	0	0	0	0	0	0	0	0	0	0	0	0	1	1	0	0	0	0	0	0
Cidea	0	1	0	0	0	0	0	0	0	0	0	0	0	0	0	0	0	1	1	0	0	0	0	0	0
Bik	0	1	0	0	1	1	0	0	0	0	0	1	1	1	1	0	0	0	0	1	0	0	0	0	0
Otc	0	1	0	0	0	0	0	0	1	0	0	1	1	1	0	0	0	0	0	0	0	0	1	0	0
Gpi1	0	1	1	1	0	0	0	0	1	0	0	0	1	1	0	0	0	1	0	0	0	1	0	0	0
Apex2	0	1	0	1	0	0	0	0	0	0	0	0	1	1	0	0	0	0	0	0	0	0	0	0	0
Acadl	0	0	1	0	0	1	0	0	0	0	1	1	0	0	0	0	0	1	0	0	0	1	0	0	0
Spen	0	0	1	0	0	0	0	0	0	0	1	0	1	1	0	0	0	0	0	1	1	1	1	0	0
Fech	0	0	1	0	0	0	0	0	0	0	0	0	0	1	0	0	0	0	0	0	0	1	1	0	0
Psmc3	0	0	1	1	0	0	0	0	0	0	0	0	0	0	0	0	0	0	0	0	0	0	0	0	0
Fkbp8	0	0	1	1	0	0	1	0	0	0	0	0	0	0	0	0	0	0	0	0	0	0	0	1	1
Mut	0	0	1	0	0	0	0	1	0	0	0	0	0	0	1	0	1	1	0	0	0	0	0	0	0
Cpt1a	0	0	1	0	0	0	0	0	0	0	0	0	0	0	0	0	0	1	0	0	0	0	0	0	0
Slc40a1	0	0	1	0	0	0	0	1	0	0	0	0	0	0	0	0	0	0	0	0	0	0	0	0	0
Dnaja3	0	0	1	0	0	0	0	0	0	0	0	0	0	0	0	0	0	0	0	0	0	0	0	0	0
Bag1	0	0	1	0	0	0	0	0	0	0	0	0	0	0	0	0	0	0	0	0	0	1	0	0	0
Ccs	0	0	0	0	0	1	0	0	0	0	0	0	0	0	0	0	0	1	0	1	0	0	0	0	0
Ppp1cc	0	0	0	0	0	1	0	0	0	0	0	0	0	0	0	0	0	0	0	1	0	0	0	0	0
Smcp	0	0	0	0	0	1	0	0	0	0	0	0	0	0	0	0	0	0	0	0	0	0	0	0	0
Vdac3	0	0	0	0	0	1	0	1	0	0	0	0	0	0	0	0	0	0	0	0	0	0	0	0	0
Maob	0	0	0	0	0	0	1	1	0	0	0	0	1	0	1	0	0	1	0	0	0	0	0	0	0
Gcdh	0	0	0	0	0	0	1	1	0	0	0	0	0	0	1	0	0	1	0	0	0	0	0	0	0
Vdac1	0	0	0	0	0	0	1	1	0	0	0	0	0	0	0	0	0	0	0	0	0	0	0	0	0
Pdcd8	0	0	0	0	0	0	1	1	0	0	0	0	0	0	0	0	0	0	0	0	0	0	1	0	0
Pcca	0	0	0	0	0	0	0	1	1	0	0	0	0	0	1	0	0	1	0	0	0	1	0	0	0
Phb	0	0	0	0	0	0	0	0	1	0	0	0	0	0	0	0	0	0	0	0	0	0	0	0	0
Abca12	0	0	0	0	0	0	0	0	1	0	0	0	0	0	0	0	0	0	0	0	0	0	0	0	0
Fabp3	0	0	0	0	0	0	0	0	0	0	1	0	0	0	0	0	0	1	0	0	0	0	0	0	0
Clcnka	0	0	0	0	0	0	0	0	0	0	0	0	0	0	1	0	0	1	0	0	0	0	0	0	0
Tob1	0	0	0	0	0	0	0	0	0	0	0	0	0	0	0	1	0	0	0	0	0	0	0	0	0
Pemt	0	0	0	0	0	0	0	0	0	0	0	0	0	0	0	0	0	1	0	0	0	1	0	0	0
Slc25a13	0	0	0	0	0	0	0	0	0	0	0	0	0	0	0	0	0	1	0	0	0	0	0	0	0
Nr1h4	0	0	0	0	0	0	0	0	0	0	0	0	0	0	0	0	0	1	0	0	0	0	0	0	0
Aco1	0	0	0	0	0	0	0	0	0	0	0	0	0	0	0	0	0	1	0	0	0	0	0	0	0
