# Supplementary material for: A critical assessment of Mus musculus gene function prediction using integrated genomic evidence
Source: Genome Biol. 2008 Jun 27;9(Suppl 1):S2. doi: 10.1186/gb-2008-9-s1-s2 (PMC2447536; doi:10.1186/gb-2008-9-s1-s2)
Supplement: Additional data file 18 — Performance measures for various individual evidence sources within each evaluation category evaluated using held-out genes. [file gb-2008-9-s1-s2-S18.xls]

## Sheet: Mean
			Mean
Data set	GO branch	Specificity	# of Positive Instances (P)	# of Negative Instances (N)	P01R	P10R	P20R	P50R	P80R	P100R	AUC	AUC_50	Recall_0.01
interpro	BP	3	2.18927	2989.81	0.125279	0.125279	0.123276	0.0915339	0.0407607	0.0416329	0.666787	0.0029788	0.194823
pfam	BP	3	2.07396	2703.93	0.115647	0.115647	0.115278	0.0888763	0.0453333	0.0462787	0.652013	0.0033891	0.191856
omim	BP	3	1.33641	202.664	0.105387	0.105387	0.105387	0.100684	0.0458389	0.0463905	0.541217	0.0538965	0.0606759
ppi	BP	3	3.73275	6146.27	0.0672658	0.0672658	0.0516668	0.0263576	0.0088186	0.007998	0.554856	0.0005813	0.104757
phenotype	BP	3	2.03442	1061.97	0.0242421	0.0242421	0.0233144	0.013597	0.0073521	0.0076233	0.611289	0.0017859	0.0214983
sage	BP	3	1.89819	2006.1	0.0188122	0.0188122	0.0187853	0.0148262	0.0066351	0.0068932	0.533516	0.0010222	0.0388615
su	BP	3	2.19134	3045.81	0.0092246	0.0092246	0.0092119	0.0068775	0.0050441	0.0051543	0.566219	0.000475	0.0373371
zhang	BP	3	1.76	2143.24	0.0082468	0.0082468	0.0082543	0.0075546	0.0058556	0.0061851	0.533527	0.0008888	0.0405797
omim	BP	11	1.7402	202.26	0.147728	0.147728	0.14728	0.126819	0.0832055	0.0838961	0.598996	0.0779781	0.106618
pfam	BP	11	4.9763	2701.02	0.13855	0.13332	0.0937007	0.0537348	0.0137973	0.0127929	0.662572	0.0026169	0.154383
ppi	BP	11	12.3011	6137.7	0.186411	0.133958	0.0852945	0.0389771	0.0031219	0.002334	0.625399	0.0009091	0.184718
interpro	BP	11	5.36916	2986.63	0.12565	0.110453	0.0831037	0.0460781	0.0146377	0.0129579	0.683801	0.0021562	0.145378
phenotype	BP	11	4.33073	1059.67	0.0483741	0.0463115	0.0282021	0.0195928	0.0133167	0.0120768	0.691376	0.0021319	0.0188345
zhang	BP	11	3.62044	2141.38	0.0292226	0.0291972	0.0265358	0.0126445	0.0038975	0.0041285	0.53435	0.0009357	0.0343539
su	BP	11	5.52681	3042.47	0.0347029	0.0336005	0.0223662	0.010514	0.0043711	0.0041267	0.600514	0.0006688	0.0513731
sage	BP	11	4.01928	2003.98	0.0207257	0.0204689	0.0183044	0.0097134	0.0035392	0.0035008	0.556137	0.0008824	0.0291912
omim	BP	31	3.33854	200.661	0.156778	0.155163	0.142862	0.0896927	0.0483107	0.0448507	0.59386	0.0685136	0.0561012
pfam	BP	31	16	2690	0.25498	0.15086	0.112553	0.0637368	0.0251534	0.0174148	0.733718	0.0027012	0.160724
interpro	BP	31	17.5084	2974.49	0.268591	0.150511	0.0948573	0.0588383	0.0268703	0.0179139	0.736915	0.0021483	0.151691
ppi	BP	31	37.9916	6112.01	0.259111	0.11914	0.0814847	0.0256063	0.0079746	0.0064869	0.654033	0.0005608	0.133487
phenotype	BP	31	13.2754	1050.72	0.132676	0.0763082	0.0600164	0.0404072	0.0256439	0.0196882	0.679242	0.003263	0.0304201
zhang	BP	31	11.6303	2133.37	0.0743446	0.0489496	0.0352299	0.0100137	0.0062297	0.0060833	0.561677	0.0011517	0.0508081
sage	BP	31	12.6429	1995.36	0.0365427	0.025139	0.0203376	0.0115232	0.0073309	0.0069815	0.552189	0.0007385	0.0226167
su	BP	31	17.7689	3030.23	0.0633981	0.0334033	0.0186213	0.0118487	0.0074906	0.0064404	0.610227	0.0004139	0.0299869
omim	BP	101	7.99	196.01	0.224471	0.179748	0.166967	0.099518	0.0569103	0.0491875	0.591726	0.0682059	0.0345259
pfam	BP	101	53.29	2652.71	0.309865	0.194565	0.150304	0.0872167	0.0442493	0.0205875	0.72907	0.0016756	0.10034
interpro	BP	101	58.18	2933.82	0.425675	0.197912	0.146778	0.0878662	0.0441617	0.0206098	0.728522	0.0014729	0.102534
ppi	BP	101	122.74	6027.26	0.358336	0.183403	0.14192	0.0612916	0.0252407	0.0202707	0.683566	0.0004419	0.102686
phenotype	BP	101	38.66	1025.34	0.233314	0.141129	0.112219	0.0747932	0.053182	0.0410411	0.658886	0.0039177	0.0313526
sage	BP	101	39.9	1968.1	0.0614563	0.0503013	0.0479801	0.0260753	0.0218993	0.0203693	0.55153	0.0006815	0.0233357
zhang	BP	101	39.74	2105.26	0.111988	0.0460157	0.0397181	0.0230631	0.0194253	0.019002	0.547955	0.0007075	0.0266205
su	BP	101	58.64	2989.36	0.120799	0.0465822	0.0384581	0.0267068	0.0211149	0.0195688	0.572962	0.0003429	0.0248429
pfam	CC	3	2.125	2703.88	0.23413	0.23413	0.231349	0.210517	0.16354	0.157705	0.744659	0.0071571	0.429545
omim	CC	3	1.16	202.84	0.223268	0.223268	0.223268	0.223268	0.184304	0.184559	0.614086	0.0771897	0.2
interpro	CC	3	2.08163	2989.92	0.205846	0.205846	0.205795	0.16593	0.126839	0.123668	0.723357	0.0051769	0.32398
ppi	CC	3	4.24638	6145.75	0.208879	0.209021	0.171487	0.106522	0.0471717	0.0428351	0.652595	0.0016623	0.273658
su	CC	3	2.29474	3045.71	0.0561874	0.0561874	0.056195	0.049634	0.0212838	0.0219051	0.686277	0.0015903	0.092807
zhang	CC	3	1.70886	2143.29	0.0357704	0.0357704	0.0357704	0.0344928	0.018315	0.0183682	0.542723	0.0013518	0.0590717
sage	CC	3	1.78161	2006.22	0.0265925	0.0265925	0.0265925	0.0226436	0.0111781	0.012078	0.603571	0.0026847	0.0789272
phenotype	CC	3	1.75	1062.25	0.0051209	0.0051209	0.0051209	0.0039877	0.0034888	0.0038042	0.534033	0.0001937	0
pfam	CC	11	5.06742	2700.93	0.292818	0.28905	0.258119	0.190751	0.075747	0.0610704	0.801076	0.0067357	0.388291
interpro	CC	11	5.24211	2986.76	0.251672	0.250989	0.235116	0.165415	0.0654956	0.0527162	0.791796	0.0052332	0.337958
ppi	CC	11	12.6289	6137.37	0.321949	0.223172	0.173985	0.0830532	0.0150693	0.006728	0.698199	0.0016287	0.321834
omim	CC	11	1.48571	202.514	0.102339	0.102339	0.102339	0.0956329	0.0846562	0.0847783	0.535438	0.058292	0.1
su	CC	11	5.50515	3042.49	0.0404033	0.0289181	0.0302657	0.0150134	0.0070733	0.0063136	0.702669	0.0006693	0.0471798
sage	CC	11	4.14894	2003.85	0.0290068	0.0271727	0.0222971	0.0082882	0.0040244	0.004302	0.570292	0.0012397	0.0445504
zhang	CC	11	3.81522	2141.18	0.0271391	0.0264979	0.0203661	0.0126934	0.0060786	0.0063	0.600241	0.0014824	0.0518814
phenotype	CC	11	3.09639	1060.9	0.0147175	0.0147175	0.0115218	0.0066716	0.0063141	0.0061629	0.56579	0.0015091	0.0056368
ppi	CC	31	32.2917	6117.71	0.499995	0.358246	0.262778	0.0927863	0.0113368	0.0081731	0.742484	0.0016207	0.308275
omim	CC	31	2.25	201.75	0.244492	0.244492	0.244492	0.235286	0.0954279	0.0976157	0.639204	0.108569	0.223214
pfam	CC	31	13.1522	2692.85	0.452115	0.332726	0.24148	0.128094	0.0364405	0.0120421	0.821327	0.0047379	0.284673
interpro	CC	31	13.3958	2978.6	0.336628	0.249209	0.198974	0.0846316	0.0215109	0.0094145	0.797576	0.0032036	0.222867
zhang	CC	31	9.83333	2135.17	0.154705	0.135126	0.0811003	0.0218016	0.0101541	0.0103355	0.66914	0.0026999	0.0987466
sage	CC	31	10.8958	1997.1	0.183438	0.138504	0.0470652	0.0255918	0.0068383	0.0063258	0.639	0.0021589	0.0777372
su	CC	31	13.6042	3034.4	0.147692	0.069989	0.046166	0.0222536	0.0079837	0.0055921	0.684163	0.0013127	0.0933591
phenotype	CC	31	8.04545	1055.95	0.0250859	0.0233748	0.0140748	0.0149317	0.0126153	0.0110789	0.608649	0.0006652	0.0056818
pfam	CC	101	40.4333	2665.57	0.462239	0.282378	0.243478	0.0965556	0.0412368	0.0168185	0.783489	0.002465	0.131541
ppi	CC	101	110.133	6039.87	0.353307	0.236743	0.194884	0.0781501	0.0231818	0.0182777	0.704126	0.0005922	0.144964
su	CC	101	46.7	3001.3	0.33132	0.166083	0.193812	0.0283755	0.0192447	0.0157313	0.638382	0.0016418	0.11304
interpro	CC	101	43.8	2948.2	0.421922	0.348734	0.159927	0.0663869	0.0364554	0.0160617	0.774154	0.0016976	0.112754
omim	CC	101	5.14286	198.857	0.183115	0.183115	0.134216	0.0861408	0.0382431	0.0317055	0.561841	0.0614724	0.0167092
zhang	CC	101	32.2333	2112.77	0.181384	0.120282	0.0798702	0.0301113	0.0178051	0.015533	0.622045	0.0017504	0.0744856
sage	CC	101	32.5667	1975.43	0.109292	0.0769096	0.0595033	0.0395337	0.0206532	0.0168848	0.638674	0.0012039	0.0394401
phenotype	CC	101	21.4667	1042.53	0.165917	0.075685	0.050406	0.0307903	0.0248983	0.0212302	0.576884	0.0024294	0.0234236
interpro	MF	3	1.93358	2990.07	0.362189	0.362189	0.362135	0.341683	0.271505	0.276106	0.875189	0.0095679	0.606273
pfam	MF	3	1.89354	2704.11	0.33591	0.33591	0.334815	0.316923	0.237935	0.238443	0.852034	0.0101716	0.58948
omim	MF	3	1.19444	202.806	0.0527663	0.0527663	0.0527663	0.0573959	0.042538	0.040256	0.541147	0.0425411	0.0277778
ppi	MF	3	3.04941	6146.95	0.0490636	0.0490636	0.0432761	0.0335799	0.0198015	0.0190969	0.560756	0.0006454	0.114339
zhang	MF	3	1.56504	2143.43	0.0291231	0.0291231	0.0279177	0.0269811	0.0215017	0.0216865	0.528277	0.0009559	0.0403117
sage	MF	3	1.51754	2006.48	0.0209771	0.0209771	0.0209771	0.0190356	0.0052639	0.0058307	0.524645	0.0008292	0.0204678
su	MF	3	1.89964	3046.1	0.0105804	0.0105804	0.010085	0.0093432	0.0070435	0.0077319	0.57682	0.0005642	0.0471924
phenotype	MF	3	1.51852	1062.48	0.0046736	0.0046736	0.0046375	0.0046268	0.0041095	0.0043696	0.481643	0.0006305	0.0061728
interpro	MF	11	4.77941	2987.22	0.437413	0.43516	0.387351	0.318272	0.191355	0.148605	0.88912	0.0087532	0.562533
pfam	MF	11	4.65414	2701.35	0.42448	0.420049	0.383878	0.285644	0.16542	0.125531	0.85674	0.0093865	0.547207
omim	MF	11	1.58537	202.415	0.0903719	0.0903719	0.0891925	0.0889415	0.037208	0.0380884	0.560306	0.046929	0.0650407
ppi	MF	11	9.53191	6140.47	0.118345	0.103205	0.0868422	0.0419641	0.0182997	0.004304	0.587823	0.000789	0.141175
sage	MF	11	3.288	2004.71	0.0310612	0.0310612	0.0270035	0.0105702	0.0043592	0.0042144	0.541223	0.0009387	0.0353524
zhang	MF	11	3.36923	2141.63	0.0175694	0.0175694	0.0159048	0.0097388	0.0055041	0.0055139	0.573937	0.0010666	0.0468681
su	MF	11	4.73529	3043.26	0.0285695	0.027738	0.0158906	0.0092258	0.0065934	0.0071232	0.606563	0.0006959	0.05603
phenotype	MF	11	2.71795	1061.28	0.0063985	0.0062275	0.0060106	0.0056847	0.0046665	0.0049466	0.527625	0.0003511	0.0009497
interpro	MF	31	12.2162	2979.78	0.51528	0.430094	0.333974	0.233981	0.146067	0.0769655	0.891965	0.0075108	0.527269
pfam	MF	31	11.3153	2694.68	0.390977	0.390058	0.303008	0.188695	0.104362	0.0618437	0.862842	0.0071427	0.452403
ppi	MF	31	26.2778	6123.72	0.206595	0.124516	0.108634	0.0214154	0.005156	0.0045132	0.600941	0.0006709	0.143865
omim	MF	31	1.7551	202.245	0.069739	0.069739	0.0681968	0.0691327	0.0265971	0.0272438	0.545459	0.0500735	0.0204082
sage	MF	31	8.11927	1999.88	0.067892	0.0362625	0.018505	0.0093153	0.0054588	0.0050455	0.556707	0.0008287	0.0202211
zhang	MF	31	8.94595	2136.05	0.0347018	0.0313732	0.0154634	0.0086775	0.0053787	0.0047088	0.562541	0.0006342	0.0272814
su	MF	31	12.0721	3035.93	0.0259448	0.0204085	0.0133401	0.008116	0.0056577	0.0051102	0.590944	0.0002193	0.0136178
phenotype	MF	31	5.2381	1058.76	0.0161827	0.0137796	0.0118843	0.0075568	0.0062035	0.0063042	0.487715	0.0010458	0.0032647
interpro	MF	101	43.4	2948.6	0.521856	0.321285	0.293445	0.242452	0.133014	0.0359011	0.896266	0.00413	0.305005
pfam	MF	101	40	2666	0.369592	0.27511	0.277694	0.247055	0.144324	0.028886	0.870553	0.0047172	0.282688
omim	MF	101	4.06667	199.933	0.188666	0.188467	0.166549	0.124942	0.0295998	0.0292142	0.599646	0.0673673	0.0928571
ppi	MF	101	92.3714	6057.63	0.248312	0.143397	0.101732	0.0561892	0.0189049	0.0152526	0.62027	0.0004084	0.0964934
zhang	MF	101	31.4571	2113.54	0.0489726	0.0289064	0.028282	0.0190766	0.0165358	0.01501	0.55707	0.0003609	0.01133
phenotype	MF	101	17.8	1046.2	0.0891116	0.0294285	0.0269677	0.0206372	0.0185599	0.0178574	0.513347	0.0015149	0.014388
sage	MF	101	28.7429	1979.26	0.135807	0.0253653	0.0240451	0.0187023	0.0163416	0.0151397	0.551836	0.0006055	0.0204839
su	MF	101	42.4571	3005.54	0.0414841	0.0236647	0.0223619	0.018189	0.0159987	0.0143079	0.56354	0.0001305	0.0095392

## Sheet: Median
			Median
Data set	GO branch	Specificity	# of Positive Instances (P)	# of Negative Instances (N)	P01R	P10R	P20R	P50R	P80R	P100R	AUC	AUC_50	Recall_0.01
omim	BP	3	1	203	0.0153846	0.0153846	0.0153846	0.0153846	0.0153846	0.015625	0.495074	0	0
interpro	BP	3	2	2990	0.0070423	0.0070423	0.0063616	0.0034843	0.0015593	0.0016653	0.617263	0	0
pfam	BP	3	2	2704	0.0048309	0.0048309	0.0048309	0.0028571	0.0014941	0.001638	0.5	0	0
phenotype	BP	3	2	1062	0.0039371	0.0039371	0.0039371	0.0038464	0.0034015	0.0038666	0.667921	0	0
sage	BP	3	2	2006	0.001634	0.001634	0.001634	0.0016502	0.0015773	0.0016207	0.488279	0	0
zhang	BP	3	1	2144	0.0015949	0.0015949	0.0015949	0.0015674	0.0014822	0.0015129	0.489972	0	0
su	BP	3	2	3046	0.0015152	0.0015152	0.0015349	0.0013329	0.0011225	0.0012087	0.480384	0	0
ppi	BP	3	3	6147	0.0011403	0.0011403	0.0010858	0.0008464	0.0007416	0.0007647	0.499105	0	0
ppi	BP	11	11	6139	0.047619	0.0408163	0.0292096	0.0037313	0.0021981	0.0021522	0.620197	0.0004884	0.136364
omim	BP	11	1	203	0.025641	0.025641	0.025641	0.0243902	0.0197295	0.0220994	0.492611	0.0678394	0
pfam	BP	11	4	2702	0.0259784	0.025641	0.0180195	0.0064044	0.0026495	0.0026894	0.647501	0.0011329	0
interpro	BP	11	5	2987	0.0222222	0.0219807	0.013905	0.0073617	0.0027781	0.0026426	0.687137	0.000414	0
phenotype	BP	11	4	1060	0.0113636	0.0113636	0.0114289	0.008596	0.0072346	0.0076849	0.737918	0	0
sage	BP	11	4	2004	0.0050761	0.0050761	0.0045872	0.0031746	0.0024038	0.00258	0.493021	0	0
su	BP	11	5	3043	0.0045045	0.0044843	0.0040486	0.0033356	0.0023683	0.0023935	0.58347	0	0
zhang	BP	11	3	2142	0.0035088	0.0033898	0.0032051	0.0027752	0.0021086	0.002322	0.48482	0	0
ppi	BP	31	32	6118	0.111111	0.0682415	0.059296	0.0117304	0.0066493	0.0057297	0.656665	0.0004087	0.115385
omim	BP	31	2	202	0.0606618	0.0606618	0.0518632	0.0365041	0.0253327	0.0251256	0.507252	0.0556931	0
pfam	BP	31	13	2693	0.111111	0.0571429	0.047619	0.0264085	0.0104741	0.0071211	0.7396	0.0015312	0.0909091
interpro	BP	31	15	2977	0.125	0.0412766	0.0351823	0.0247601	0.0111055	0.0075591	0.735522	0.0009903	0.0666667
phenotype	BP	31	12	1052	0.0303309	0.0237946	0.030303	0.022914	0.0175562	0.0157017	0.707221	0.0016511	0
su	BP	31	16	3032	0.0172414	0.0132738	0.0119318	0.0085111	0.0064651	0.0055866	0.59893	0	0
zhang	BP	31	10	2135	0.0168079	0.0131325	0.0112551	0.0069244	0.0050623	0.0052378	0.555656	0	0
sage	BP	31	11	1997	0.0144928	0.0111065	0.0097255	0.0077447	0.0062671	0.006193	0.550402	0	0
ppi	BP	101	109	6041	0.201196	0.156876	0.127115	0.0595055	0.0225656	0.0180747	0.675034	0.0004218	0.0928551
omim	BP	101	7	197	0.133929	0.1	0.105556	0.0608897	0.0497336	0.0492351	0.578449	0.0608388	0
pfam	BP	101	50	2656	0.142857	0.141102	0.104478	0.0637222	0.0308869	0.0187624	0.721247	0.0013314	0.0860315
interpro	BP	101	53	2939	0.25	0.114326	0.101966	0.0616368	0.0318118	0.0195581	0.719101	0.0009443	0.0668778
phenotype	BP	101	37.5	1026.5	0.125	0.104356	0.0938006	0.0693019	0.0513047	0.0382234	0.663047	0.0038132	0.0216279
su	BP	101	55	2993	0.0446429	0.0316211	0.0330688	0.0259843	0.0193033	0.0183413	0.560042	0.00021	0.0151515
sage	BP	101	38	1970	0.0299107	0.0274915	0.0323398	0.0249904	0.0202833	0.018981	0.544257	0.0002382	0
zhang	BP	101	37	2108	0.0357143	0.0272965	0.0276613	0.0223781	0.0186513	0.0177826	0.538142	0.0003058	0
pfam	CC	3	2	2704	0.0377493	0.0377493	0.032032	0.0268468	0.0087167	0.0052841	0.741679	0.0058247	0.25
interpro	CC	3	2	2990	0.0188679	0.0188679	0.0188679	0.0108696	0.0026228	0.0029072	0.658485	0	0
omim	CC	3	1	203	0.0140845	0.0140845	0.0140845	0.0140845	0.012945	0.0140845	0.5	0	0
ppi	CC	3	4	6146	0.0074405	0.0074405	0.0069444	0.0018018	0.0012004	0.0011002	0.499797	0	0
su	CC	3	2	3046	0.0046083	0.0046083	0.0046083	0.0034364	0.0017256	0.001717	0.679908	0	0
sage	CC	3	2	2006	0.003003	0.003003	0.003003	0.0027985	0.0019249	0.0019249	0.490533	0	0
phenotype	CC	3	1.5	1062.5	0.0028015	0.0028015	0.0028015	0.0030308	0.0028289	0.0033989	0.506126	0	0
zhang	CC	3	1	2144	0.0018553	0.0018553	0.0018553	0.0018553	0.0013798	0.0014368	0.485301	0	0
ppi	CC	11	13	6137	0.142857	0.112903	0.0909091	0.0103093	0.003149	0.0027203	0.694589	0.001395	0.285714
pfam	CC	11	5	2701	0.1	0.1	0.0909091	0.049505	0.0088268	0.004386	0.824516	0.0044412	0.25
interpro	CC	11	5	2987	0.0588235	0.0555556	0.0416667	0.0283019	0.004894	0.003881	0.815769	0.0020087	0.181818
omim	CC	11	1	203	0.025641	0.025641	0.025641	0.015873	0.0174672	0.0176991	0.490099	0.0457921	0
su	CC	11	5	3043	0.0093458	0.0093458	0.009434	0.005457	0.0028637	0.0027088	0.709037	0	0
zhang	CC	11	3	2142	0.0071841	0.0063658	0.0057311	0.0035465	0.0021155	0.0023554	0.5578	0	0
sage	CC	11	3.5	2004.5	0.0039371	0.0039371	0.0040088	0.0030862	0.0025416	0.0027871	0.504775	0	0
phenotype	CC	11	3	1061	0.0034722	0.0034722	0.0034722	0.0038023	0.0034625	0.0042076	0.553149	0	0
ppi	CC	31	29.5	6120.5	0.416667	0.293567	0.183333	0.0669354	0.0078068	0.0057369	0.76007	0.0013007	0.257353
pfam	CC	31	12.5	2693.5	0.291667	0.162773	0.15587	0.0676285	0.0189088	0.0075271	0.830676	0.0045249	0.275253
interpro	CC	31	13	2979	0.142857	0.10732	0.096286	0.0324607	0.0087816	0.0063322	0.809414	0.0029997	0.226496
omim	CC	31	2	202	0.0405844	0.0405844	0.0405844	0.047619	0.0279639	0.0277439	0.492586	0.0935961	0
zhang	CC	31	9	2136	0.0357143	0.0324962	0.0241099	0.0126081	0.0057517	0.0055779	0.654413	0.0012251	0
su	CC	31	13	3035	0.0344828	0.0390766	0.0195244	0.0094935	0.0067797	0.0055375	0.679669	0.0009178	0.0488095
sage	CC	31	10	1998	0.0246246	0.017651	0.0140268	0.0093239	0.0061819	0.0060647	0.654393	0.0005488	0
phenotype	CC	31	8	1056	0.015625	0.0122992	0.009171	0.0096048	0.0089978	0.0089485	0.608916	0	0
pfam	CC	101	34.5	2671.5	0.333333	0.193689	0.150129	0.0985329	0.0333279	0.015224	0.793291	0.0023054	0.123106
ppi	CC	101	109	6041	0.2	0.159235	0.131772	0.0505046	0.0213336	0.0179824	0.686022	0.0003307	0.10657
interpro	CC	101	39	2953	0.225	0.159091	0.0959678	0.0503158	0.0334833	0.0144003	0.783513	0.0014998	0.10897
sage	CC	101	31	1977	0.0625	0.0542449	0.0580323	0.0289752	0.0218691	0.0171062	0.637014	0.0008276	0.0285714
su	CC	101	44	3004	0.0678733	0.0543769	0.0570609	0.0257018	0.0186313	0.0151966	0.63741	0.0004924	0.0438095
omim	CC	101	5.5	198.5	0.0714286	0.0714286	0.05625	0.0597148	0.028777	0.0322424	0.530982	0.0573454	0
zhang	CC	101	28	2117	0.0741758	0.0474636	0.0435459	0.0286985	0.0164453	0.0134875	0.592787	0.0009048	0.0363757
phenotype	CC	101	20.5	1043.5	0.0539773	0.0329064	0.0315583	0.0272998	0.0235459	0.0208754	0.595938	0.00205	0
interpro	MF	3	2	2990	0.2	0.2	0.2	0.157895	0.0769231	0.0769231	0.994483	0.0113674	1
pfam	MF	3	2	2704	0.166667	0.166667	0.166667	0.166667	0.0434783	0.0434783	0.989368	0.0120148	0.833333
omim	MF	3	1	203	0.0101588	0.0101588	0.0101588	0.0101588	0.0101588	0.0101588	0.495074	0	0
phenotype	MF	3	1	1063	0.0021278	0.0021278	0.0021278	0.0021599	0.0021199	0.0022844	0.466938	0	0
su	MF	3	2	3046	0.001462	0.001462	0.001462	0.0012804	0.0010468	0.0011009	0.471283	0	0
sage	MF	3	1	2007	0.0013263	0.0013263	0.0013263	0.0013374	0.0013462	0.0013784	0.488905	0	0
zhang	MF	3	1	2144	0.0011724	0.0011724	0.0011724	0.0012015	0.0011727	0.0011828	0.485774	0	0
ppi	MF	3	3	6147	0.0007899	0.0007899	0.0007955	0.0008616	0.0006944	0.0007214	0.499349	0	0
pfam	MF	11	4	2702	0.333333	0.333333	0.285714	0.181818	0.030303	0.0055688	0.896816	0.0090707	0.5
interpro	MF	11	4	2988	0.333333	0.333333	0.25	0.142857	0.04075	0.0160454	0.950852	0.0089722	0.6
omim	MF	11	1	203	0.0116279	0.0116279	0.0116279	0.0116279	0.0116279	0.0116279	0.495049	0	0
ppi	MF	11	9	6141	0.0090909	0.0086957	0.0056497	0.0021727	0.0018881	0.0017912	0.499756	0	0
zhang	MF	11	3	2142	0.0054056	0.0054056	0.0049875	0.0029889	0.0019877	0.0021804	0.5464	0	0
su	MF	11	4.5	3043.5	0.0050899	0.0050899	0.0037334	0.0028583	0.0022168	0.0022091	0.586012	0	0
phenotype	MF	11	2	1062	0.0036232	0.0036232	0.0036232	0.0032154	0.0030303	0.0034682	0.572102	0	0
sage	MF	11	3	2005	0.0045045	0.0045045	0.0034072	0.0023781	0.0019593	0.0021475	0.483799	0	0
interpro	MF	31	10	2982	0.5	0.333333	0.21875	0.158879	0.0409534	0.0104125	0.907326	0.0069318	0.5
pfam	MF	31	10	2696	0.333333	0.25	0.186047	0.125	0.0340537	0.0063291	0.883655	0.00644	0.416667
ppi	MF	31	23	6127	0.0488095	0.0443215	0.0235232	0.0057047	0.0044543	0.0039615	0.594547	0.0002832	0.0857843
omim	MF	31	1	203	0.015873	0.015873	0.015873	0.02	0.0114943	0.0123457	0.495074	0	0
sage	MF	31	7	2001	0.0105263	0.0092593	0.0084135	0.0055696	0.0041494	0.0044215	0.547	0	0
zhang	MF	31	8	2137	0.0105263	0.010327	0.0075512	0.0049893	0.0037574	0.0041386	0.561689	0	0
su	MF	31	10	3038	0.0080645	0.0074779	0.0068493	0.0063211	0.0041226	0.0041885	0.591776	0	0
phenotype	MF	31	4	1060	0.004878	0.0041152	0.0038314	0.0044444	0.0045767	0.0055556	0.477851	0	0
interpro	MF	101	40	2952	0.5	0.264706	0.294872	0.2	0.0959574	0.0234568	0.906383	0.0040706	0.295455
pfam	MF	101	36	2670	0.25	0.248555	0.24	0.237569	0.0620592	0.018018	0.87276	0.0046601	0.2
omim	MF	101	3	201	0.0833333	0.0833333	0.0658245	0.0375842	0.0201132	0.0228334	0.542508	0.0542286	0
ppi	MF	101	97	6053	0.0963855	0.0736479	0.0508806	0.0250832	0.019159	0.015975	0.592529	0.0002672	0.0701754
zhang	MF	101	29	2116	0.0227273	0.0185803	0.0229885	0.0175615	0.0137104	0.0136599	0.557118	9.22e-05	0
su	MF	101	40	3008	0.0123457	0.0186916	0.022261	0.0187129	0.015748	0.0134816	0.554515	0	0
sage	MF	101	27	1981	0.047619	0.0243902	0.0201729	0.0174757	0.014681	0.01373	0.539587	0.0006621	0
phenotype	MF	101	15	1049	0.0384615	0.0180587	0.0177515	0.017341	0.0152091	0.0151515	0.51819	0.0010817	0

## Sheet: StDev
			Standard Deviation
Data set	GO branch	Specificity	# of Positive Instances (P)	# of Negative Instances (N)	P01R	P10R	P20R	P50R	P80R	P100R	AUC	AUC_50	Recall_0.01
interpro	BP	3	1.41453	1.41453	0.277322	0.277322	0.275223	0.235626	0.149239	0.150287	0.204675	0.0048785	0.339472
omim	BP	3	0.587061	0.587061	0.238091	0.238091	0.238091	0.236919	0.128771	0.128688	0.129704	0.0692972	0.194524
pfam	BP	3	1.31898	1.31898	0.254445	0.254445	0.255057	0.221833	0.158658	0.160208	0.198055	0.005466	0.334017
phenotype	BP	3	1.35948	1.35948	0.0927615	0.0927615	0.0916409	0.0552713	0.0232151	0.0229949	0.245409	0.005524	0.108074
ppi	BP	3	2.08871	2.08871	0.194212	0.194212	0.160531	0.108221	0.0603416	0.0567782	0.115094	0.0013983	0.21994
sage	BP	3	1.16958	1.16958	0.0969509	0.0969509	0.0969598	0.0851505	0.0282389	0.0292102	0.135667	0.0038136	0.171249
su	BP	3	1.40766	1.40766	0.0338051	0.0338051	0.0337811	0.0236759	0.0221551	0.0222585	0.178622	0.0019704	0.166252
zhang	BP	3	1.01116	1.01116	0.0240577	0.0240577	0.0240589	0.0227224	0.0225372	0.0250278	0.1359	0.003443	0.189738
interpro	BP	11	3.13389	3.13389	0.244	0.218734	0.180167	0.130456	0.0626699	0.0623276	0.150734	0.0032582	0.229476
omim	BP	11	1.058	1.058	0.256093	0.256093	0.255493	0.231034	0.186127	0.185968	0.186516	0.0811314	0.278732
pfam	BP	11	2.96206	2.96206	0.254483	0.250166	0.206175	0.154285	0.057073	0.0608881	0.15185	0.0036464	0.229071
phenotype	BP	11	3.01389	3.01389	0.142929	0.140743	0.0814465	0.0583237	0.0516205	0.0510158	0.176641	0.004426	0.0767705
ppi	BP	11	5.41834	5.41834	0.297628	0.232669	0.154994	0.112815	0.0046767	0.0010939	0.104809	0.0011688	0.181896
sage	BP	11	2.326	2.326	0.059612	0.0595808	0.0579997	0.0250398	0.0044434	0.004661	0.135463	0.0022378	0.0971034
su	BP	11	3.17	3.17	0.124675	0.124396	0.0896208	0.0248828	0.0148728	0.0147873	0.147525	0.0018141	0.14229
zhang	BP	11	2.20022	2.20022	0.117518	0.117522	0.107789	0.0549306	0.0201676	0.0225793	0.110317	0.0027012	0.125444
interpro	BP	31	10.2165	10.2165	0.33307	0.244275	0.152163	0.109093	0.0779614	0.0727558	0.118263	0.0029607	0.206955
omim	BP	31	2.54694	2.54694	0.22578	0.225661	0.213139	0.132785	0.0693915	0.0677308	0.156159	0.0664317	0.175434
pfam	BP	31	9.652	9.652	0.322753	0.221044	0.155658	0.105819	0.0735943	0.0698404	0.115659	0.0032888	0.206071
phenotype	BP	31	9.32877	9.32877	0.239483	0.145702	0.0770144	0.0499577	0.0297701	0.0241724	0.137167	0.0046378	0.0792691
ppi	BP	31	18.4896	18.4896	0.318961	0.137721	0.086729	0.0343151	0.0054295	0.0030379	0.075155	0.0005197	0.106299
sage	BP	31	7.40357	7.40357	0.0671705	0.0502698	0.039047	0.0174796	0.0043437	0.0037277	0.0926487	0.0015128	0.0624591
su	BP	31	10.1529	10.1529	0.151013	0.0894278	0.0178404	0.0100803	0.0045513	0.0035764	0.0980805	0.0006978	0.0553306
zhang	BP	31	6.79584	6.79584	0.172938	0.125735	0.0897041	0.0117718	0.0036832	0.0032872	0.0870007	0.0019008	0.0949624
interpro	BP	101	22.6646	22.6646	0.411869	0.207901	0.164827	0.0976608	0.0569263	0.0078277	0.0844488	0.0014458	0.103288
omim	BP	101	5.0722	5.0722	0.244516	0.190146	0.181427	0.103455	0.0366724	0.0226848	0.106551	0.0418404	0.0969894
pfam	BP	101	20.8411	20.8411	0.353078	0.191579	0.145506	0.088885	0.0502629	0.0080029	0.0803608	0.0014695	0.0911356
phenotype	BP	101	18.7321	18.7321	0.261461	0.125394	0.0977327	0.051712	0.0306859	0.0195517	0.0958266	0.0024161	0.0372982
ppi	BP	101	44.9128	44.9128	0.349129	0.115076	0.0918045	0.036478	0.0100374	0.0073206	0.0548673	0.0002698	0.0503719
sage	BP	101	15.8767	15.8767	0.077462	0.0697507	0.0559831	0.0130735	0.0088772	0.0079618	0.0741733	0.0011419	0.0453695
su	BP	101	22.4479	22.4479	0.187374	0.0439203	0.025714	0.0115093	0.0074766	0.0073369	0.0646613	0.000415	0.032158
zhang	BP	101	15.5704	15.5704	0.201646	0.0520074	0.0427829	0.0094533	0.0072816	0.0071577	0.0577073	0.0010457	0.0481211
interpro	CC	3	1.29769	1.29769	0.334145	0.334145	0.334173	0.300383	0.261723	0.259572	0.226519	0.0065883	0.427237
omim	CC	3	0.472582	0.472582	0.371575	0.371575	0.371575	0.371575	0.365775	0.365652	0.206576	0.0980629	0.381881
pfam	CC	3	1.24856	1.24856	0.342133	0.342133	0.342996	0.326534	0.294966	0.289916	0.224316	0.0073893	0.456692
phenotype	CC	3	0.967699	0.967699	0.0092622	0.0092622	0.0092622	0.0030378	0.0020262	0.0021548	0.213013	0.0015007	0
ppi	CC	3	2.23382	2.23382	0.335825	0.335771	0.295725	0.232267	0.14342	0.14384	0.192959	0.0024011	0.365919
sage	CC	3	1.03907	1.03907	0.0669109	0.0669109	0.0669109	0.0622807	0.023814	0.0256744	0.199504	0.0056407	0.221524
su	CC	3	1.35955	1.35955	0.184164	0.184164	0.184162	0.1818	0.105336	0.105699	0.219815	0.0036358	0.250031
zhang	CC	3	1.02722	1.02722	0.138534	0.138534	0.138534	0.138451	0.0829895	0.0829796	0.144712	0.0048174	0.216877
interpro	CC	11	3.12749	3.12749	0.356063	0.35729	0.336139	0.260482	0.129285	0.12326	0.166316	0.005595	0.368201
omim	CC	11	0.742469	0.742469	0.201618	0.201618	0.201618	0.201833	0.202342	0.202302	0.144351	0.0721769	0.292052
pfam	CC	11	3.00302	3.00302	0.370314	0.365381	0.331282	0.280764	0.156058	0.146475	0.168847	0.0060222	0.372024
phenotype	CC	11	2.21202	2.21202	0.0345331	0.0345331	0.0292014	0.0072142	0.0082051	0.0077187	0.175964	0.0043271	0.0299178
ppi	CC	11	5.50628	5.50628	0.357039	0.266481	0.210422	0.172614	0.0587208	0.026626	0.127568	0.0014513	0.238603
sage	CC	11	2.55249	2.55249	0.055209	0.0522889	0.0435366	0.0166937	0.0052704	0.0063347	0.146868	0.0025562	0.116083
su	CC	11	3.18566	3.18566	0.145074	0.104614	0.105337	0.0260802	0.0200386	0.0234262	0.158683	0.0020438	0.160993
zhang	CC	11	2.55889	2.55889	0.0509189	0.0505568	0.0343319	0.0249903	0.0166176	0.0173852	0.169031	0.0033248	0.149554
interpro	CC	31	6.29333	6.29333	0.362047	0.283433	0.253718	0.177	0.0246687	0.0093593	0.116799	0.0024154	0.157437
omim	CC	31	1.14261	1.14261	0.319754	0.319754	0.319754	0.29885	0.150561	0.160863	0.209976	0.0793069	0.360079
pfam	CC	31	6.06252	6.06252	0.394737	0.344129	0.268861	0.185965	0.0462887	0.0144759	0.108024	0.0030154	0.171894
phenotype	CC	31	4.63031	4.63031	0.0461875	0.0461597	0.0116907	0.0123563	0.0088445	0.0062132	0.144424	0.0013289	0.0263384
ppi	CC	31	14.0999	14.0999	0.3815	0.28209	0.253489	0.105281	0.010465	0.0108779	0.104337	0.0010736	0.1678
sage	CC	31	4.88698	4.88698	0.325652	0.282315	0.063892	0.0398331	0.003482	0.0024269	0.102614	0.0031488	0.114355
su	CC	31	6.03444	6.03444	0.277583	0.145578	0.0555655	0.0264392	0.0053805	0.0020041	0.135039	0.0016656	0.122821
zhang	CC	31	5.07532	5.07532	0.297941	0.278361	0.171932	0.0279827	0.0132901	0.0164096	0.139157	0.0033872	0.149862
interpro	CC	101	16.947	16.947	0.404335	0.362141	0.190011	0.0422891	0.0211776	0.0064576	0.0711866	0.0009695	0.0561396
omim	CC	101	3.13539	3.13539	0.262515	0.262515	0.207134	0.100921	0.0356688	0.0153665	0.10428	0.0440457	0.0502644
pfam	CC	101	15.7976	15.7976	0.406556	0.202411	0.217205	0.0463663	0.0257441	0.0069267	0.0729343	0.0015436	0.0889638
phenotype	CC	101	12.9501	12.9501	0.196827	0.0861722	0.0618295	0.0228387	0.0160583	0.0122593	0.0791485	0.0025661	0.0394673
ppi	CC	101	32.662	32.662	0.328302	0.169988	0.139258	0.0571307	0.0084512	0.0052056	0.0695693	0.0004772	0.0952221
sage	CC	101	9.2873	9.2873	0.141271	0.0992891	0.0353402	0.0291337	0.0058943	0.0047134	0.0873984	0.0011198	0.042933
su	CC	101	15.9225	15.9225	0.418808	0.218462	0.279639	0.0106851	0.0057568	0.0052506	0.0762098	0.0022348	0.14815
zhang	CC	101	11.0942	11.0942	0.20901	0.13702	0.0710434	0.0198846	0.0062052	0.0053179	0.0880538	0.0018167	0.0831448
interpro	MF	3	1.22747	1.22747	0.400272	0.400272	0.400318	0.385356	0.362605	0.364531	0.189465	0.006866	0.448795
omim	MF	3	0.709907	0.709907	0.088813	0.088813	0.088813	0.106449	0.0786082	0.0774428	0.143753	0.0736348	0.166667
pfam	MF	3	1.20909	1.20909	0.388024	0.388024	0.385991	0.370024	0.32827	0.329894	0.201054	0.0076381	0.451978
phenotype	MF	3	0.97943	0.97943	0.010029	0.010029	0.01001	0.0099808	0.0096334	0.009716	0.23687	0.004371	0.0785674
ppi	MF	3	1.75636	1.75636	0.163081	0.163081	0.145093	0.117599	0.0918459	0.0927734	0.14282	0.0017807	0.275139
sage	MF	3	0.787932	0.787932	0.116414	0.116414	0.116414	0.115205	0.0242151	0.0279773	0.125748	0.0032038	0.10757
su	MF	3	1.18624	1.18624	0.035215	0.035215	0.0334398	0.0327321	0.0366046	0.0420293	0.191995	0.0022917	0.186642
zhang	MF	3	0.917982	0.917982	0.145395	0.145395	0.144862	0.144689	0.130251	0.130301	0.135258	0.0038973	0.184384
interpro	MF	11	2.77473	2.77473	0.403504	0.404035	0.387705	0.360407	0.289016	0.257349	0.135913	0.0055167	0.37617
omim	MF	11	0.974054	0.974054	0.190218	0.190218	0.190364	0.190339	0.0700897	0.0708508	0.161963	0.0786689	0.210416
pfam	MF	11	2.64588	2.64588	0.383859	0.380464	0.363082	0.323201	0.258876	0.235199	0.150814	0.0060184	0.364957
phenotype	MF	11	2.12881	2.12881	0.0102396	0.0100199	0.0077588	0.0062849	0.0046359	0.004256	0.221468	0.0022301	0.0102722
ppi	MF	11	5.05195	5.05195	0.255549	0.239409	0.209347	0.15927	0.0907431	0.02217	0.120697	0.0015379	0.223775
sage	MF	11	1.87864	1.87864	0.113944	0.113944	0.109608	0.0472095	0.0151744	0.0149314	0.133131	0.0028256	0.130468
su	MF	11	2.7223	2.7223	0.102436	0.102344	0.0415486	0.0314711	0.0309221	0.0356982	0.174603	0.002185	0.176166
zhang	MF	11	1.8348	1.8348	0.0373516	0.0373516	0.0357736	0.0195267	0.0155584	0.0155397	0.155209	0.0031762	0.171534
interpro	MF	31	7.9274	7.9274	0.406098	0.359545	0.311768	0.246846	0.210237	0.182989	0.102564	0.0046083	0.318995
omim	MF	31	1.25051	1.25051	0.161151	0.161151	0.161306	0.161069	0.0391016	0.0392591	0.137296	0.066697	0.0999575
pfam	MF	31	7.27134	7.27134	0.370914	0.364563	0.309971	0.210252	0.174011	0.164411	0.109779	0.0049016	0.310655
phenotype	MF	31	3.93095	3.93095	0.0324315	0.020527	0.0189314	0.010013	0.0051931	0.0041026	0.144914	0.0027109	0.0167534
ppi	MF	31	13.3604	13.3604	0.310676	0.206791	0.184136	0.0556168	0.0028813	0.00222	0.0874942	0.0009265	0.156253
sage	MF	31	5.32243	5.32243	0.18605	0.116722	0.0515283	0.0168813	0.0042292	0.0036075	0.109143	0.0017591	0.0647438
su	MF	31	7.73506	7.73506	0.071842	0.0536643	0.0260472	0.0083931	0.0049843	0.004357	0.123602	0.0007031	0.0476822
zhang	MF	31	5.92811	5.92811	0.0746573	0.0742192	0.0336787	0.0114242	0.0044719	0.0028146	0.0900134	0.0014533	0.067325
interpro	MF	101	16.9241	16.9241	0.325816	0.202098	0.169722	0.170106	0.132172	0.0501807	0.0684471	0.0027024	0.217753
omim	MF	101	2.94704	2.94704	0.242605	0.24269	0.211825	0.176363	0.0252605	0.0224286	0.154041	0.0626759	0.186021
pfam	MF	101	16.9324	16.9324	0.338849	0.166224	0.164037	0.154123	0.158602	0.0355935	0.0788059	0.0031025	0.220019
phenotype	MF	101	9.91375	9.91375	0.176071	0.0290728	0.0303529	0.013698	0.0109678	0.009114	0.0957904	0.0019534	0.0270961
ppi	MF	101	29.1316	29.1316	0.288136	0.144155	0.10055	0.0729476	0.0061889	0.0047717	0.0899218	0.0004646	0.101482
sage	MF	101	12.1349	12.1349	0.244063	0.0176023	0.0134788	0.0087954	0.007149	0.0061137	0.067642	0.0005265	0.0243621
su	MF	101	16.5429	16.5429	0.0608881	0.0212778	0.0135097	0.0083958	0.0063951	0.0054959	0.0681857	0.0002156	0.0147918
zhang	MF	101	11.7982	11.7982	0.0691487	0.0266346	0.0234918	0.0073626	0.0075142	0.0055836	0.0424031	0.0005221	0.0185409
